# Supplementary material for: Frontal and parietal planning signals encode adapted motor commands when learning to control a brain–computer interface
Source: PLoS Biol. 2025 Sep 29;23(9):e3003408. doi: 10.1371/journal.pbio.3003408 (PMC12533969; doi:10.1371/journal.pbio.3003408)
Supplement: S1 Data — (ZIP) [file pbio.3003408.s009.zip]

Archive with 12 entries (10 files):
- S1_Data/
- __MACOSX/._S1_Data
- S1_Data/data/
- __MACOSX/S1_Data/._data
- S1_Data/data/Adaptation_fit_Z.csv
- __MACOSX/S1_Data/data/._Adaptation_fit_Z.csv
- S1_Data/data/Adaptation_fit_Y.csv
- __MACOSX/S1_Data/data/._Adaptation_fit_Y.csv
- S1_Data/data/raw_adaptation_data_monkey_Z.csv
- __MACOSX/S1_Data/data/._raw_adaptation_data_monkey_Z.csv
- S1_Data/data/raw_adaptation_data_monkey_Y.csv
- __MACOSX/S1_Data/data/._raw_adaptation_data_monkey_Y.csv
