# Supplementary material for: Frontal and parietal planning signals encode adapted motor commands when learning to control a brain–computer interface
Source: PLoS Biol. 2025 Sep 29;23(9):e3003408. doi: 10.1371/journal.pbio.3003408 (PMC12533969; doi:10.1371/journal.pbio.3003408)
Supplement: S1 Data — (ZIP) [file pbio.3003408.s009.zip › S1_Data/data/Adaptation_fit_Z.csv]

Selection	alpha	beta	p_alpha	p_beta	file_name_count
Base	1.59015017298314	-0.00297870471298081	0.26704231509992	0.802863022614829	15
Rot	20.6942763344186	-0.00178558912781286	2.05309594731749e-70	0.00171835799084818	15
Wash	-17.2557540498751	-0.0226744780085767	0.001870212044363	0.194027807270577	4
