# Supplementary material for: Frontal and parietal planning signals encode adapted motor commands when learning to control a brain–computer interface
Source: PLoS Biol. 2025 Sep 29;23(9):e3003408. doi: 10.1371/journal.pbio.3003408 (PMC12533969; doi:10.1371/journal.pbio.3003408)
Supplement: S1 Data — (ZIP) [file pbio.3003408.s009.zip › S1_Data/data/Adaptation_fit_Y.csv]

Selection	alpha	beta	p_alpha	p_beta	file_name_count
Base	0.637228191004923	0.00626735128048578	0.261209337235534	0.431454583810865	51
Rot	20.989274436357	-0.00262713166286762	7.77133407905972e-209	1.34513031579686e-24	51
Wash	-11.629974913905	-0.0116189479759752	2.25952589971712e-12	0.000195667635277896	26
