# Supplementary material for: Frontal and parietal planning signals encode adapted motor commands when learning to control a brain–computer interface
Source: PLoS Biol. 2025 Sep 29;23(9):e3003408. doi: 10.1371/journal.pbio.3003408 (PMC12533969; doi:10.1371/journal.pbio.3003408)
Supplement: S1 Data — (ZIP) [file pbio.3003408.s009.zip › S1_Data/data/raw_adaptation_data_monkey_Z.csv]

file_name	category	corrected_hit_number	deviation_angle
2019-12-05__12-51__.tc.hdf5		NaN	-28.969541503041
2019-12-05__12-51__.tc.hdf5		NaN	1.34630694986175
2019-12-05__12-51__.tc.hdf5		NaN	-13.5889883070431
2019-12-05__12-51__.tc.hdf5		NaN	-6.06493181296468
2019-12-05__12-51__.tc.hdf5		NaN	-27.6271160015861
2019-12-05__12-51__.tc.hdf5		NaN	35.5367468677486
2019-12-05__12-51__.tc.hdf5		NaN	18.5054593957258
2019-12-05__12-51__.tc.hdf5		NaN	-8.36754638504449
2019-12-05__12-51__.tc.hdf5		NaN	-5.09706337052832
2019-12-05__12-51__.tc.hdf5		NaN	-35.1274681189258
2019-12-05__12-51__.tc.hdf5		NaN	-16.5339481048425
2019-12-05__12-51__.tc.hdf5		NaN	17.1993209237064
2019-12-05__12-51__.tc.hdf5		NaN	19.2762130047943
2019-12-05__12-51__.tc.hdf5		NaN	-3.92553003796274
2019-12-05__12-51__.tc.hdf5		NaN	-28.8063808624713
2019-12-05__12-51__.tc.hdf5		NaN	-7.85914513554637
2019-12-05__12-51__.tc.hdf5		NaN	-26.4559370891188
2019-12-05__12-51__.tc.hdf5		NaN	19.7821120763838
2019-12-05__12-51__.tc.hdf5		NaN	16.270104822706
2019-12-05__12-51__.tc.hdf5		NaN	-25.6221178809481
2019-12-05__12-51__.tc.hdf5		NaN	4.84594590222458
2019-12-05__12-51__.tc.hdf5		NaN	-24.6930583731546
2019-12-05__12-51__.tc.hdf5		NaN	-6.1424889679415
2019-12-05__12-51__.tc.hdf5		NaN	8.03407888625489
2019-12-05__12-51__.tc.hdf5		NaN	-13.1970521760937
2019-12-05__12-51__.tc.hdf5		NaN	-32.7658646980932
2019-12-05__12-51__.tc.hdf5		NaN	8.29226377688091
2019-12-05__12-51__.tc.hdf5		NaN	4.31368848789623
2019-12-05__12-51__.tc.hdf5		NaN	0.146797077710405
2019-12-05__12-51__.tc.hdf5		NaN	-3.34886815929072
2019-12-05__12-51__.tc.hdf5		NaN	-11.8150123713418
2019-12-05__12-51__.tc.hdf5		NaN	22.278959632673
2019-12-05__12-51__.tc.hdf5		NaN	-4.79337735278466
2019-12-05__12-51__.tc.hdf5		NaN	-1.71789162561537
2019-12-05__12-51__.tc.hdf5		NaN	-10.5173356009192
2019-12-05__12-51__.tc.hdf5		NaN	14.8998168978319
2019-12-05__12-51__.tc.hdf5		NaN	-1.74756032080124
2019-12-05__12-51__.tc.hdf5		NaN	-2.458720004778
2019-12-05__12-51__.tc.hdf5		NaN	32.4252694916812
2019-12-05__12-51__.tc.hdf5		NaN	1.22792086518158
2019-12-05__12-51__.tc.hdf5		NaN	-15.288277954936
2019-12-05__12-51__.tc.hdf5		NaN	-15.6905939919823
2019-12-05__12-51__.tc.hdf5		NaN	24.2993335218175
2019-12-05__12-51__.tc.hdf5		NaN	-16.0329982205414
2019-12-05__12-51__.tc.hdf5		NaN	-10.9248792164992
2019-12-05__12-51__.tc.hdf5		NaN	13.2654898212853
2019-12-05__12-51__.tc.hdf5		NaN	17.8468964204904
2019-12-05__12-51__.tc.hdf5		NaN	28.0461923807894
2019-12-05__12-51__.tc.hdf5		NaN	-5.49383854685874
2019-12-05__12-51__.tc.hdf5		NaN	-22.4439748694463
2019-12-05__12-51__.tc.hdf5		NaN	41.8012759174557
2019-12-05__12-51__.tc.hdf5		NaN	15.7649291303595
2019-12-05__12-51__.tc.hdf5		NaN	-43.3469822996176
2019-12-05__12-51__.tc.hdf5		NaN	40.5196262802589
2019-12-05__12-51__.tc.hdf5		NaN	12.465954206104
2019-12-05__12-51__.tc.hdf5		NaN	-2.18376591111319
2019-12-05__12-51__.tc.hdf5		NaN	-2.5153751741117
2019-12-05__12-51__.tc.hdf5		NaN	32.8265614669658
2019-12-05__12-51__.tc.hdf5		NaN	41.7209528281257
2019-12-05__12-51__.tc.hdf5		NaN	8.20898672627119
2019-12-05__12-51__.tc.hdf5		NaN	18.0045959733039
2019-12-05__12-51__.tc.hdf5		NaN	6.70435479676281
2019-12-05__12-51__.tc.hdf5		NaN	41.5522991138459
2019-12-05__12-51__.tc.hdf5		NaN	-18.8473769054303
2019-12-05__12-51__.tc.hdf5		NaN	1.26625544185095
2019-12-05__12-51__.tc.hdf5		NaN	-4.95432773999671
2019-12-05__12-51__.tc.hdf5		NaN	3.5963330910991
2019-12-05__12-51__.tc.hdf5		NaN	-27.0736149490329
2019-12-05__12-51__.tc.hdf5		NaN	26.4590197249293
2019-12-05__12-51__.tc.hdf5		NaN	19.8485562336625
2019-12-05__12-51__.tc.hdf5		NaN	22.9468947333137
2019-12-05__12-51__.tc.hdf5		NaN	2.66640405292276
2019-12-05__12-51__.tc.hdf5		NaN	-39.0731633775722
2019-12-05__12-51__.tc.hdf5		NaN	-48.9748843066294
2019-12-05__12-51__.tc.hdf5		NaN	-6.46738721950096
2019-12-05__12-51__.tc.hdf5		NaN	-5.65970540065385
2019-12-05__12-51__.tc.hdf5		NaN	10.3138460307849
2019-12-05__12-51__.tc.hdf5		NaN	58.2330084234391
2019-12-05__12-51__.tc.hdf5		NaN	5.95655013665523
2019-12-05__12-51__.tc.hdf5		NaN	-25.6069251837978
2019-12-05__12-51__.tc.hdf5		NaN	-4.33144058663767
2019-12-05__12-51__.tc.hdf5		NaN	23.7650171100548
2019-12-05__12-51__.tc.hdf5		NaN	12.448397704203
2019-12-05__12-51__.tc.hdf5		NaN	-3.25893813283748
2019-12-05__12-51__.tc.hdf5		NaN	-32.8690059514914
2019-12-05__12-51__.tc.hdf5		NaN	-33.9073693277967
2019-12-05__12-51__.tc.hdf5		NaN	19.0795137103283
2019-12-05__12-51__.tc.hdf5		NaN	-37.5846831368834
2019-12-05__12-51__.tc.hdf5		NaN	27.1153035676196
2019-12-05__12-51__.tc.hdf5		NaN	4.6814706429755
2019-12-05__12-51__.tc.hdf5		NaN	-40.5987941665593
2019-12-05__12-51__.tc.hdf5		NaN	9.7752784682188
2019-12-05__12-51__.tc.hdf5		NaN	-1.77684171867143
2019-12-05__12-51__.tc.hdf5		NaN	1.44135477273068
2019-12-05__12-51__.tc.hdf5		NaN	-5.93533009432824
2019-12-05__12-51__.tc.hdf5		NaN	18.2682675087631
2019-12-05__12-51__.tc.hdf5		NaN	-15.6671832551358
2019-12-05__12-51__.tc.hdf5		NaN	28.1973394120515
2019-12-05__12-51__.tc.hdf5		NaN	14.8211881268152
2019-12-05__12-51__.tc.hdf5		NaN	17.9451846724972
2019-12-05__12-51__.tc.hdf5		NaN	-56.6958382253289
2019-12-05__12-51__.tc.hdf5		NaN	5.4260570532382
2019-12-05__12-51__.tc.hdf5		NaN	1.94575451678758
2019-12-05__12-51__.tc.hdf5		NaN	13.3420900685733
2019-12-05__12-51__.tc.hdf5		NaN	45.6560288608449
2019-12-05__12-51__.tc.hdf5		NaN	17.6888811074219
2019-12-05__12-51__.tc.hdf5		NaN	-1.79487828983816
2019-12-05__12-51__.tc.hdf5		NaN	-13.412220117127
2019-12-05__12-51__.tc.hdf5		NaN	1.50864997278311
2019-12-05__12-51__.tc.hdf5		NaN	-23.7051571124488
2019-12-05__12-51__.tc.hdf5		NaN	18.4712018944728
2019-12-05__12-51__.tc.hdf5		NaN	-10.9329007255404
2019-12-05__12-51__.tc.hdf5		NaN	-89.4493039155292
2019-12-05__12-51__.tc.hdf5		NaN	19.3387486900743
2019-12-05__12-51__.tc.hdf5		NaN	12.1985850284963
2019-12-05__12-51__.tc.hdf5		NaN	27.6089684494687
2019-12-05__12-51__.tc.hdf5		NaN	-6.465156022457
2019-12-05__12-51__.tc.hdf5		NaN	66.7608855323225
2019-12-05__12-51__.tc.hdf5		NaN	13.8318457523366
2019-12-05__12-51__.tc.hdf5		NaN	6.72515162482591
2019-12-05__12-51__.tc.hdf5		NaN	-58.8018063398725
2019-12-05__12-51__.tc.hdf5		NaN	28.6365581410833
2019-12-05__12-51__.tc.hdf5		NaN	28.8682453267057
2019-12-05__12-51__.tc.hdf5		NaN	-29.9673779742171
2019-12-05__12-51__.tc.hdf5		NaN	21.5688878778918
2019-12-05__12-51__.tc.hdf5		NaN	23.3508281165447
2019-12-05__12-51__.tc.hdf5		NaN	47.6470532479864
2019-12-05__12-51__.tc.hdf5		NaN	22.2117616989268
2019-12-05__12-51__.tc.hdf5		NaN	-21.590739686862
2019-12-05__12-51__.tc.hdf5		NaN	-48.5012951358285
2019-12-05__12-51__.tc.hdf5		NaN	7.92452477919897
2019-12-05__12-51__.tc.hdf5		NaN	-16.9602544844138
2019-12-05__12-51__.tc.hdf5		NaN	28.6083653489864
2019-12-05__12-51__.tc.hdf5		NaN	-37.3225871574084
2019-12-05__12-51__.tc.hdf5		NaN	-1.74973563760438
2019-12-05__12-51__.tc.hdf5		NaN	8.9975940665025
2019-12-05__12-51__.tc.hdf5		NaN	-5.39234543166182
2019-12-05__12-51__.tc.hdf5		NaN	16.5903268962542
2019-12-05__12-51__.tc.hdf5		NaN	31.969081216592
2019-12-05__12-51__.tc.hdf5		NaN	18.8045088483734
2019-12-05__12-51__.tc.hdf5		NaN	-22.4334565984769
2019-12-05__12-51__.tc.hdf5		NaN	-34.5453658099778
2019-12-05__12-51__.tc.hdf5		NaN	48.4556885975224
2019-12-05__12-51__.tc.hdf5		NaN	1.70116504484715
2019-12-05__12-51__.tc.hdf5		NaN	-8.11237276935157
2019-12-05__12-51__.tc.hdf5		NaN	42.3232338346282
2019-12-05__12-51__.tc.hdf5		NaN	7.98536852378002
2019-12-05__12-51__.tc.hdf5		NaN	4.98654842362207
2019-12-05__12-51__.tc.hdf5		NaN	-28.1906772099767
2019-12-05__12-51__.tc.hdf5		NaN	-12.3031704840252
2019-12-05__12-51__.tc.hdf5		NaN	-1.33762267304046
2019-12-05__12-51__.tc.hdf5		NaN	-11.5161642278957
2019-12-05__12-51__.tc.hdf5		NaN	-22.2872664828558
2019-12-05__12-51__.tc.hdf5		NaN	12.4680534107919
2019-12-05__12-51__.tc.hdf5		NaN	-1.00821358602104
2019-12-05__12-51__.tc.hdf5		NaN	80.3502083631601
2019-12-05__12-51__.tc.hdf5		NaN	-4.92251532366303
2019-12-05__12-51__.tc.hdf5		NaN	-42.5215564774044
2019-12-05__12-51__.tc.hdf5		NaN	23.2473754408462
2019-12-05__12-51__.tc.hdf5		NaN	13.9724337276394
2019-12-05__12-51__.tc.hdf5		NaN	25.3439679960144
2019-12-05__12-51__.tc.hdf5		NaN	-10.0520675437854
2019-12-05__12-51__.tc.hdf5		NaN	-68.1386546421647
2019-12-05__12-51__.tc.hdf5		NaN	-10.3330319598926
2019-12-05__12-51__.tc.hdf5		NaN	40.0520060669261
2019-12-05__12-51__.tc.hdf5		NaN	-61.0276899479805
2019-12-05__12-51__.tc.hdf5		NaN	-21.6874270231342
2019-12-05__12-51__.tc.hdf5		NaN	53.4519792536595
2019-12-05__12-51__.tc.hdf5		NaN	-30.3497673475703
2019-12-05__12-51__.tc.hdf5		NaN	27.995600449538
2019-12-05__12-51__.tc.hdf5		NaN	34.5962126304777
2019-12-05__12-51__.tc.hdf5		NaN	11.6512440007191
2019-12-05__12-51__.tc.hdf5		NaN	14.3315077550979
2019-12-05__12-51__.tc.hdf5		NaN	23.8057687261978
2019-12-05__12-51__.tc.hdf5		NaN	82.4563974739251
2019-12-05__12-51__.tc.hdf5		NaN	31.6818113839971
2019-12-05__12-51__.tc.hdf5		NaN	5.97226326767061
2019-12-05__12-51__.tc.hdf5	base	1	49.6143042139864
2019-12-05__12-51__.tc.hdf5	base	2	0.215960240654761
2019-12-05__12-51__.tc.hdf5	base	3	22.6720457059648
2019-12-05__12-51__.tc.hdf5	base	4	-8.41498734080021
2019-12-05__12-51__.tc.hdf5	base	5	-78.8712270628408
2019-12-05__12-51__.tc.hdf5	base	6	-53.4889914483934
2019-12-05__12-51__.tc.hdf5	base	7	82.9544004496555
2019-12-05__12-51__.tc.hdf5	base	8	-27.5797662473215
2019-12-05__12-51__.tc.hdf5	base	9	-43.6579109601769
2019-12-05__12-51__.tc.hdf5	base	10	-79.4183554744311
2019-12-05__12-51__.tc.hdf5	base	11	-29.2136300959952
2019-12-05__12-51__.tc.hdf5	base	12	-11.8038573195897
2019-12-05__12-51__.tc.hdf5	base	13	-23.3178413543592
2019-12-05__12-51__.tc.hdf5	base	14	15.1639290380113
2019-12-05__12-51__.tc.hdf5	base	15	-34.2891252214766
2019-12-05__12-51__.tc.hdf5	base	16	11.2942289262988
2019-12-05__12-51__.tc.hdf5	base	17	30.6341565884309
2019-12-05__12-51__.tc.hdf5	base	18	7.07086743475166
2019-12-05__12-51__.tc.hdf5	base	19	-27.8973132138719
2019-12-05__12-51__.tc.hdf5	base	20	1.51219061633373
2019-12-05__12-51__.tc.hdf5	base	21	-47.3340989190685
2019-12-05__12-51__.tc.hdf5	base	22	56.203313030245
2019-12-05__12-51__.tc.hdf5	base	23	12.353036579751
2019-12-05__12-51__.tc.hdf5	base	24	10.9281976663161
2019-12-05__12-51__.tc.hdf5	base	25	-6.99302523427207
2019-12-05__12-51__.tc.hdf5	base	26	39.1153780391915
2019-12-05__12-51__.tc.hdf5	base	27	-39.2546128016892
2019-12-05__12-51__.tc.hdf5	base	28	4.09899980852008
2019-12-05__12-51__.tc.hdf5	base	29	-47.1578687406342
2019-12-05__12-51__.tc.hdf5	base	30	-4.36240454500475
2019-12-05__12-51__.tc.hdf5	base	31	-6.55880123784033
2019-12-05__12-51__.tc.hdf5	base	32	-1.06902261628088
2019-12-05__12-51__.tc.hdf5	base	33	-27.5022540444571
2019-12-05__12-51__.tc.hdf5	base	34	18.6873058473025
2019-12-05__12-51__.tc.hdf5	base	35	7.029988494384
2019-12-05__12-51__.tc.hdf5	base	36	29.8616446267245
2019-12-05__12-51__.tc.hdf5	base	37	-18.0709095676041
2019-12-05__12-51__.tc.hdf5	base	38	9.92852573355798
2019-12-05__12-51__.tc.hdf5	base	39	24.1512463431254
2019-12-05__12-51__.tc.hdf5	base	40	-31.7843212029643
2019-12-05__12-51__.tc.hdf5	base	41	-18.0771425436558
2019-12-05__12-51__.tc.hdf5	base	42	16.8945191038868
2019-12-05__12-51__.tc.hdf5	base	43	12.5795554590057
2019-12-05__12-51__.tc.hdf5	base	44	16.1880621645553
2019-12-05__12-51__.tc.hdf5	base	45	-32.1953930522823
2019-12-05__12-51__.tc.hdf5	base	46	-18.5022929663089
2019-12-05__12-51__.tc.hdf5	base	47	20.2994344422741
2019-12-05__12-51__.tc.hdf5	base	48	2.98677572052994
2019-12-05__12-51__.tc.hdf5	base	49	-36.7927338860036
2019-12-05__12-51__.tc.hdf5	base	50	-116.283270879296
2019-12-05__12-51__.tc.hdf5	base	51	-0.250497435350243
2019-12-05__12-51__.tc.hdf5	base	52	83.5326200912339
2019-12-05__12-51__.tc.hdf5	base	53	32.0218350849164
2019-12-05__12-51__.tc.hdf5	base	54	82.5609707207814
2019-12-05__12-51__.tc.hdf5	base	55	11.8342100136734
2019-12-05__12-51__.tc.hdf5	base	56	-14.2067971620696
2019-12-05__12-51__.tc.hdf5	base	57	9.08275208542029
2019-12-05__12-51__.tc.hdf5	base	58	36.7142182804564
2019-12-05__12-51__.tc.hdf5	base	59	11.2593649389569
2019-12-05__12-51__.tc.hdf5	base	60	11.2686792235828
2019-12-05__12-51__.tc.hdf5	base	61	-10.5883463210465
2019-12-05__12-51__.tc.hdf5	base	62	1.57000888010659
2019-12-05__12-51__.tc.hdf5	base	63	-10.786745876104
2019-12-05__12-51__.tc.hdf5	base	64	19.4106695106113
2019-12-05__12-51__.tc.hdf5	base	65	-1.0252688965101
2019-12-05__12-51__.tc.hdf5	base	66	-31.014618093501
2019-12-05__12-51__.tc.hdf5	base	67	25.1365548395826
2019-12-05__12-51__.tc.hdf5	base	68	13.9157256521184
2019-12-05__12-51__.tc.hdf5	base	69	-16.5465748266083
2019-12-05__12-51__.tc.hdf5	base	70	24.9287160596558
2019-12-05__12-51__.tc.hdf5	base	71	-34.6012936604087
2019-12-05__12-51__.tc.hdf5	base	72	-0.713282444313321
2019-12-05__12-51__.tc.hdf5	base	73	-28.0740466472006
2019-12-05__12-51__.tc.hdf5	base	74	-33.8324039912898
2019-12-05__12-51__.tc.hdf5	base	75	16.6324140856667
2019-12-05__12-51__.tc.hdf5	base	76	-7.37586017691643
2019-12-05__12-51__.tc.hdf5	base	77	-44.0491171039838
2019-12-05__12-51__.tc.hdf5	base	78	-19.160570181631
2019-12-05__12-51__.tc.hdf5	base	79	6.22869146900144
2019-12-05__12-51__.tc.hdf5	base	80	5.49036776160007
2019-12-05__12-51__.tc.hdf5	base	81	-27.9145197536727
2019-12-05__12-51__.tc.hdf5	base	82	2.58109696005897
2019-12-05__12-51__.tc.hdf5	base	83	-8.19621738380129
2019-12-05__12-51__.tc.hdf5	base	84	-27.6479597794843
2019-12-05__12-51__.tc.hdf5	base	85	-17.9738910274579
2019-12-05__12-51__.tc.hdf5	base	86	23.7344609257887
2019-12-05__12-51__.tc.hdf5	base	87	8.02237444499556
2019-12-05__12-51__.tc.hdf5	base	88	-11.5445302794511
2019-12-05__12-51__.tc.hdf5	base	89	32.4245822215386
2019-12-05__12-51__.tc.hdf5	base	90	-31.1223020717079
2019-12-05__12-51__.tc.hdf5	base	91	18.2331374655205
2019-12-05__12-51__.tc.hdf5	base	92	23.8597952412245
2019-12-05__12-51__.tc.hdf5	base	93	13.2267165416788
2019-12-05__12-51__.tc.hdf5	base	94	2.47211719421516
2019-12-05__12-51__.tc.hdf5	base	95	29.5350614735875
2019-12-05__12-51__.tc.hdf5	base	96	-53.7973794730285
2019-12-05__12-51__.tc.hdf5	base	97	17.6780338005796
2019-12-05__12-51__.tc.hdf5	base	98	-48.7338526812298
2019-12-05__12-51__.tc.hdf5	base	99	-20.5882447610158
2019-12-05__12-51__.tc.hdf5	base	100	-44.1181244882705
2019-12-05__12-51__.tc.hdf5	base	101	-10.5575639301083
2019-12-05__12-51__.tc.hdf5	base	102	-8.87969206946014
2019-12-05__12-51__.tc.hdf5	base	103	40.0967642982437
2019-12-05__12-51__.tc.hdf5	base	104	-47.7381013333052
2019-12-05__12-51__.tc.hdf5	base	105	-13.4730244325976
2019-12-05__12-51__.tc.hdf5	base	106	26.706459826191
2019-12-05__12-51__.tc.hdf5	base	107	32.8328260408792
2019-12-05__12-51__.tc.hdf5	base	108	95.1639773763987
2019-12-05__12-51__.tc.hdf5	base	109	41.6901328221176
2019-12-05__12-51__.tc.hdf5	base	110	27.1340110900081
2019-12-05__12-51__.tc.hdf5	base	111	40.3922503403216
2019-12-05__12-51__.tc.hdf5	base	112	30.3742451979774
2019-12-05__12-51__.tc.hdf5	base	113	12.8209911485174
2019-12-05__12-51__.tc.hdf5	base	114	9.35600658381446
2019-12-05__12-51__.tc.hdf5	base	115	15.4928000207423
2019-12-05__12-51__.tc.hdf5	base	116	27.4929817145057
2019-12-05__12-51__.tc.hdf5	base	117	-22.329245203149
2019-12-05__12-51__.tc.hdf5	base	118	6.15798751788726
2019-12-05__12-51__.tc.hdf5	base	119	-38.8798021006059
2019-12-05__12-51__.tc.hdf5	base	120	-24.7420134728361
2019-12-05__12-51__.tc.hdf5	base	121	49.114619356296
2019-12-05__12-51__.tc.hdf5	base	122	24.5285755386793
2019-12-05__12-51__.tc.hdf5	base	123	-44.0308878852475
2019-12-05__12-51__.tc.hdf5	base	124	-39.0664645851469
2019-12-05__12-51__.tc.hdf5	base	125	-13.9009324886879
2019-12-05__12-51__.tc.hdf5	base	126	-37.7145259684448
2019-12-05__12-51__.tc.hdf5	base	127	-18.0569851663492
2019-12-05__12-51__.tc.hdf5	base	128	-41.2448756178759
2019-12-05__12-51__.tc.hdf5	base	129	0.921284837771812
2019-12-05__12-51__.tc.hdf5	base	130	33.4641414638984
2019-12-05__12-51__.tc.hdf5	base	131	21.6373478670722
2019-12-05__12-51__.tc.hdf5	base	132	15.7474496297415
2019-12-05__12-51__.tc.hdf5	base	133	11.062286595909
2019-12-05__12-51__.tc.hdf5	base	134	-7.84596286632481
2019-12-05__12-51__.tc.hdf5	base	135	-51.2334848331992
2019-12-05__12-51__.tc.hdf5	base	136	-8.63109201901733
2019-12-05__12-51__.tc.hdf5	base	137	-12.5697639574407
2019-12-05__12-51__.tc.hdf5	base	138	-4.54338885798465
2019-12-05__12-51__.tc.hdf5	base	139	14.2394569003306
2019-12-05__12-51__.tc.hdf5	base	140	21.3639373413374
2019-12-05__12-51__.tc.hdf5	base	141	-51.351150675036
2019-12-05__12-51__.tc.hdf5	base	142	39.2638143833081
2019-12-05__12-51__.tc.hdf5	base	143	-3.39947476579969
2019-12-05__12-51__.tc.hdf5	base	144	-32.9349521611253
2019-12-05__12-51__.tc.hdf5	base	145	-11.7477589143965
2019-12-05__12-51__.tc.hdf5	base	146	-5.44080327503213
2019-12-05__12-51__.tc.hdf5	base	147	26.7645627975719
2019-12-05__12-51__.tc.hdf5	base	148	-70.1490172970693
2019-12-05__12-51__.tc.hdf5	base	149	-34.561888436585
2019-12-05__12-51__.tc.hdf5	base	150	-19.7198357922027
2019-12-05__12-51__.tc.hdf5	base	151	-0.250757717650991
2019-12-05__12-51__.tc.hdf5	base	152	-4.69043762821317
2019-12-05__12-51__.tc.hdf5	base	153	-148.818505776083
2019-12-05__12-51__.tc.hdf5	base	154	-8.60431554866459
2019-12-05__12-51__.tc.hdf5	base	155	-25.4757565856259
2019-12-05__12-51__.tc.hdf5	base	156	-73.092430593318
2019-12-05__12-51__.tc.hdf5	base	158	-29.4010797665203
2019-12-05__12-51__.tc.hdf5	base	159	54.7898486853762
2019-12-05__12-51__.tc.hdf5	base	160	16.7068904581045
2019-12-05__12-51__.tc.hdf5	base	161	-24.5214987906651
2019-12-05__12-51__.tc.hdf5	base	162	11.1680602218088
2019-12-05__12-51__.tc.hdf5	base	163	-25.95336993854
2019-12-05__12-51__.tc.hdf5	base	164	12.3633034792717
2019-12-05__12-51__.tc.hdf5	base	165	-11.0787713418139
2019-12-05__12-51__.tc.hdf5	base	166	-64.349348783934
2019-12-05__12-51__.tc.hdf5	base	167	-22.517391356262
2019-12-05__12-51__.tc.hdf5	base	168	-38.4840573484279
2019-12-05__12-51__.tc.hdf5	base	169	8.36411204832786
2019-12-05__12-51__.tc.hdf5	base	170	19.4759611912761
2019-12-05__12-51__.tc.hdf5	base	171	-40.962184840856
2019-12-05__12-51__.tc.hdf5	base	172	12.3597153512656
2019-12-05__12-51__.tc.hdf5	base	173	16.5469521043204
2019-12-05__12-51__.tc.hdf5	rot_early	173	53.7671959043229
2019-12-05__12-51__.tc.hdf5	rot_early	174	34.3346169236373
2019-12-05__12-51__.tc.hdf5	rot_early	175	44.5197213086391
2019-12-05__12-51__.tc.hdf5	rot_early	176	41.0416398300689
2019-12-05__12-51__.tc.hdf5	rot_early	177	43.8109593691113
2019-12-05__12-51__.tc.hdf5	rot_early	178	24.4930051610246
2019-12-05__12-51__.tc.hdf5	rot_early	179	19.1405401960593
2019-12-05__12-51__.tc.hdf5	rot_early	180	-45.9737182485668
2019-12-05__12-51__.tc.hdf5	rot_early	181	-25.3982402108209
2019-12-05__12-51__.tc.hdf5	rot_early	182	7.00234400258247
2019-12-05__12-51__.tc.hdf5	rot_early	183	-34.1299246002777
2019-12-05__12-51__.tc.hdf5	rot_early	184	11.5872827679022
2019-12-05__12-51__.tc.hdf5	rot_early	185	34.829172555295
2019-12-05__12-51__.tc.hdf5	rot_early	186	27.336702626658
2019-12-05__12-51__.tc.hdf5	rot_early	187	32.1049198292275
2019-12-05__12-51__.tc.hdf5	rot_early	188	48.901067760668
2019-12-05__12-51__.tc.hdf5	rot_early	189	-22.6673886887577
2019-12-05__12-51__.tc.hdf5	rot_early	190	38.8160802595115
2019-12-05__12-51__.tc.hdf5	rot_early	191	49.7913482641083
2019-12-05__12-51__.tc.hdf5	rot_early	192	47.4000265710634
2019-12-05__12-51__.tc.hdf5	rot_early	193	-24.7274016428951
2019-12-05__12-51__.tc.hdf5	rot_early	194	28.0424034369047
2019-12-05__12-51__.tc.hdf5	rot_early	195	-32.349559058917
2019-12-05__12-51__.tc.hdf5	rot_early	196	10.4025555097122
2019-12-05__12-51__.tc.hdf5	rot_early	197	-2.22316098505533
2019-12-05__12-51__.tc.hdf5	rot_early	198	26.1249732291905
2019-12-05__12-51__.tc.hdf5	rot_early	199	33.2165576484091
2019-12-05__12-51__.tc.hdf5	rot_early	200	42.9835270574589
2019-12-05__12-51__.tc.hdf5	rot_early	201	7.82895675637425
2019-12-05__12-51__.tc.hdf5	rot_early	202	48.4389314426852
2019-12-05__12-51__.tc.hdf5	rot_early	203	16.0794197714204
2019-12-05__12-51__.tc.hdf5	rot_early	204	48.4644694325867
2019-12-05__12-51__.tc.hdf5	rot_early	205	7.12656315940912
2019-12-05__12-51__.tc.hdf5	rot_early	206	35.8911622125821
2019-12-05__12-51__.tc.hdf5	rot_early	207	-3.59975773618085
2019-12-05__12-51__.tc.hdf5	rot_early	208	11.0508278574724
2019-12-05__12-51__.tc.hdf5	rot_early	209	-7.88765977965382
2019-12-05__12-51__.tc.hdf5	rot_early	210	-17.5142905735391
2019-12-05__12-51__.tc.hdf5	rot_early	211	-49.3785812980575
2019-12-05__12-51__.tc.hdf5	rot_early	212	54.4636015011585
2019-12-05__12-51__.tc.hdf5	rot_early	213	-3.64090734317071
2019-12-05__12-51__.tc.hdf5	rot_early	214	35.3063173687064
2019-12-05__12-51__.tc.hdf5	rot_early	215	-5.08080478050958
2019-12-05__12-51__.tc.hdf5	rot_early	216	41.1604800071988
2019-12-05__12-51__.tc.hdf5	rot_early	217	31.1739062058324
2019-12-05__12-51__.tc.hdf5	rot_early	218	40.0469622340362
2019-12-05__12-51__.tc.hdf5	rot_early	219	18.7036659941425
2019-12-05__12-51__.tc.hdf5	rot_early	220	45.2897157511679
2019-12-05__12-51__.tc.hdf5	rot_early	221	-3.26153504275251
2019-12-05__12-51__.tc.hdf5	rot_early	222	-0.486009994758778
2019-12-05__12-51__.tc.hdf5	rot_early	223	-5.42545531355807
2019-12-05__12-51__.tc.hdf5	rot_early	224	26.6722040146939
2019-12-05__12-51__.tc.hdf5	rot_early	225	33.1886850842069
2019-12-05__12-51__.tc.hdf5	rot_early	226	-42.3137122102662
2019-12-05__12-51__.tc.hdf5	rot_early	227	-7.09034150681717
2019-12-05__12-51__.tc.hdf5	rot_early	228	36.3131671501932
2019-12-05__12-51__.tc.hdf5	rot_early	229	24.6005609819602
2019-12-05__12-51__.tc.hdf5	rot_early	230	30.8747192411596
2019-12-05__12-51__.tc.hdf5	rot_late	231	40.8702873727772
2019-12-05__12-51__.tc.hdf5	rot_late	232	-9.99759190308769
2019-12-05__12-51__.tc.hdf5	rot_late	233	-29.6092610258618
2019-12-05__12-51__.tc.hdf5	rot_late	234	13.3593483041468
2019-12-05__12-51__.tc.hdf5	rot_late	235	-8.72046133011254
2019-12-05__12-51__.tc.hdf5	rot_late	236	20.7286495233323
2019-12-05__12-51__.tc.hdf5	rot_late	237	-11.2246079861621
2019-12-05__12-51__.tc.hdf5	rot_late	238	21.6044538746169
2019-12-05__12-51__.tc.hdf5	rot_late	239	-13.3311174559669
2019-12-05__12-51__.tc.hdf5	rot_late	240	44.7904362098386
2019-12-05__12-51__.tc.hdf5	rot_late	241	-44.0205365344885
2019-12-05__12-51__.tc.hdf5	rot_late	242	11.7824817370715
2019-12-05__12-51__.tc.hdf5	rot_late	243	-19.0293340653258
2019-12-05__12-51__.tc.hdf5	rot_late	244	52.4854112359302
2019-12-05__12-51__.tc.hdf5	rot_late	245	-10.9958883135068
2019-12-05__12-51__.tc.hdf5	rot_late	246	50.7107715370585
2019-12-05__12-51__.tc.hdf5	rot_late	247	65.5362729284391
2019-12-05__12-51__.tc.hdf5	rot_late	248	47.229581765456
2019-12-05__12-51__.tc.hdf5	rot_late	249	59.1119835263198
2019-12-05__12-51__.tc.hdf5	rot_late	250	-5.78554949862395
2019-12-05__12-51__.tc.hdf5	rot_late	251	35.7426248539908
2019-12-05__12-51__.tc.hdf5	rot_late	252	19.6439675420212
2019-12-05__12-51__.tc.hdf5	rot_late	253	39.0256362257151
2019-12-05__12-51__.tc.hdf5	rot_late	254	32.42375710131
2019-12-05__12-51__.tc.hdf5	rot_late	255	-25.2766603407938
2019-12-05__12-51__.tc.hdf5	rot_late	256	39.7539763253724
2019-12-05__12-51__.tc.hdf5	rot_late	257	-12.71269622461
2019-12-05__12-51__.tc.hdf5	rot_late	258	68.9318452057875
2019-12-05__12-51__.tc.hdf5	rot_late	259	7.34489822455113
2019-12-05__12-51__.tc.hdf5	rot_late	260	0.347953666545375
2019-12-05__12-51__.tc.hdf5	rot_late	261	18.8371516502152
2019-12-05__12-51__.tc.hdf5	rot_late	262	-4.08765261353511
2019-12-05__12-51__.tc.hdf5	rot_late	263	51.8593238225216
2019-12-05__12-51__.tc.hdf5	rot_late	264	-10.7182646913081
2019-12-05__12-51__.tc.hdf5	rot_late	265	42.8673641248161
2019-12-05__12-51__.tc.hdf5	rot_late	266	19.5859293432147
2019-12-05__12-51__.tc.hdf5	rot_late	267	2.49832371561871
2019-12-05__12-51__.tc.hdf5	rot_late	268	56.5125287224215
2019-12-05__12-51__.tc.hdf5	rot_late	269	35.2232959681248
2019-12-05__12-51__.tc.hdf5	rot_late	270	-22.0049594111803
2019-12-05__12-51__.tc.hdf5	rot_late	271	22.6476982790007
2019-12-05__12-51__.tc.hdf5	rot_late	272	-20.1520998033731
2019-12-05__12-51__.tc.hdf5	rot_late	273	15.9877019393264
2019-12-05__12-51__.tc.hdf5	rot_late	274	3.18523371509746
2019-12-05__12-51__.tc.hdf5	rot_late	275	22.9805305736827
2019-12-05__12-51__.tc.hdf5	rot_late	276	50.6755619867679
2019-12-05__12-51__.tc.hdf5	rot_late	277	33.4987271524331
2019-12-05__12-51__.tc.hdf5	rot_late	278	35.7796948061674
2019-12-05__12-51__.tc.hdf5	rot_late	279	19.4885120571848
2019-12-05__12-51__.tc.hdf5	rot_late	280	-7.03492730428222
2019-12-05__12-51__.tc.hdf5	rot_late	281	-0.804509691040413
2019-12-05__12-51__.tc.hdf5	rot_late	282	-14.8710334349108
2019-12-05__12-51__.tc.hdf5	rot_late	283	-12.764023169714
2019-12-05__12-51__.tc.hdf5	rot_late	284	64.5931788539648
2019-12-05__12-51__.tc.hdf5	rot_late	285	44.4633434597029
2019-12-05__12-51__.tc.hdf5	rot_late	286	11.6879349100002
2019-12-05__12-51__.tc.hdf5	rot_late	287	19.3825290499835
2019-12-05__12-51__.tc.hdf5		288	71.5576266517296
2019-12-06__12-15__.tc.hdf5		NaN	2.51541765360531
2019-12-06__12-15__.tc.hdf5		NaN	-25.178675138645
2019-12-06__12-15__.tc.hdf5		NaN	-29.2950051037016
2019-12-06__12-15__.tc.hdf5		NaN	5.40428744484131
2019-12-06__12-15__.tc.hdf5		NaN	14.2565934835171
2019-12-06__12-15__.tc.hdf5		NaN	-19.5923874863503
2019-12-06__12-15__.tc.hdf5		NaN	-11.1349445187634
2019-12-06__12-15__.tc.hdf5		NaN	-1.41186901779386
2019-12-06__12-15__.tc.hdf5		NaN	24.036984307691
2019-12-06__12-15__.tc.hdf5		NaN	3.30440424311448
2019-12-06__12-15__.tc.hdf5		NaN	10.3251697841768
2019-12-06__12-15__.tc.hdf5		NaN	-7.59141666589353
2019-12-06__12-15__.tc.hdf5		NaN	-22.3123113910004
2019-12-06__12-15__.tc.hdf5		NaN	20.429420663365
2019-12-06__12-15__.tc.hdf5		NaN	-8.06988841530081
2019-12-06__12-15__.tc.hdf5		NaN	10.0253768704007
2019-12-06__12-15__.tc.hdf5		NaN	-1.09730849943227
2019-12-06__12-15__.tc.hdf5		NaN	-20.2569908346774
2019-12-06__12-15__.tc.hdf5		NaN	-0.37376230210342
2019-12-06__12-15__.tc.hdf5		NaN	23.5336708270182
2019-12-06__12-15__.tc.hdf5		NaN	-23.6846847062797
2019-12-06__12-15__.tc.hdf5		NaN	6.99783940018981
2019-12-06__12-15__.tc.hdf5		NaN	-6.01393451182204
2019-12-06__12-15__.tc.hdf5		NaN	14.3168775471545
2019-12-06__12-15__.tc.hdf5		NaN	5.1697753294351
2019-12-06__12-15__.tc.hdf5		NaN	12.0313338047783
2019-12-06__12-15__.tc.hdf5		NaN	-26.6576127980391
2019-12-06__12-15__.tc.hdf5		NaN	11.9274425415949
2019-12-06__12-15__.tc.hdf5		NaN	-2.9278821855161
2019-12-06__12-15__.tc.hdf5		NaN	1.33302210495524
2019-12-06__12-15__.tc.hdf5		NaN	-3.7521555270566
2019-12-06__12-15__.tc.hdf5		NaN	-9.43829304517202
2019-12-06__12-15__.tc.hdf5		NaN	-6.51747706415611
2019-12-06__12-15__.tc.hdf5		NaN	10.1731283433078
2019-12-06__12-15__.tc.hdf5		NaN	0.304176874655265
2019-12-06__12-15__.tc.hdf5		NaN	-3.51057567332836
2019-12-06__12-15__.tc.hdf5		NaN	-12.7664503697147
2019-12-06__12-15__.tc.hdf5		NaN	-6.32987675681941
2019-12-06__12-15__.tc.hdf5		NaN	19.7119737654515
2019-12-06__12-15__.tc.hdf5		NaN	8.30938059828049
2019-12-06__12-15__.tc.hdf5		NaN	-7.08382724371861
2019-12-06__12-15__.tc.hdf5		NaN	12.3441738575834
2019-12-06__12-15__.tc.hdf5		NaN	0.510091583341944
2019-12-06__12-15__.tc.hdf5		NaN	5.19577120781537
2019-12-06__12-15__.tc.hdf5		NaN	-5.33637734264335
2019-12-06__12-15__.tc.hdf5		NaN	-24.0543771356902
2019-12-06__12-15__.tc.hdf5		NaN	-13.7233814526786
2019-12-06__12-15__.tc.hdf5		NaN	11.8407519705033
2019-12-06__12-15__.tc.hdf5		NaN	15.9018977376651
2019-12-06__12-15__.tc.hdf5		NaN	-28.0093480617383
2019-12-06__12-15__.tc.hdf5		NaN	-8.98449682486615
2019-12-06__12-15__.tc.hdf5		NaN	-0.285270231180374
2019-12-06__12-15__.tc.hdf5		NaN	15.2531007896853
2019-12-06__12-15__.tc.hdf5		NaN	27.735257679876
2019-12-06__12-15__.tc.hdf5		NaN	-12.5454513217216
2019-12-06__12-15__.tc.hdf5		NaN	47.8921212313112
2019-12-06__12-15__.tc.hdf5		NaN	-0.534997608041916
2019-12-06__12-15__.tc.hdf5		NaN	3.09692242580597
2019-12-06__12-15__.tc.hdf5		NaN	11.3309355283693
2019-12-06__12-15__.tc.hdf5		NaN	19.9036657055021
2019-12-06__12-15__.tc.hdf5		NaN	10.5138736930595
2019-12-06__12-15__.tc.hdf5		NaN	2.19671873083194
2019-12-06__12-15__.tc.hdf5		NaN	-20.8673374550858
2019-12-06__12-15__.tc.hdf5		NaN	9.76427564403722
2019-12-06__12-15__.tc.hdf5		NaN	5.65272091684627
2019-12-06__12-15__.tc.hdf5		NaN	-2.30044607069032
2019-12-06__12-15__.tc.hdf5		NaN	-28.7165514063462
2019-12-06__12-15__.tc.hdf5		NaN	17.7635819231417
2019-12-06__12-15__.tc.hdf5		NaN	16.3585304852743
2019-12-06__12-15__.tc.hdf5		NaN	27.5257110365506
2019-12-06__12-15__.tc.hdf5		NaN	41.1980697526266
2019-12-06__12-15__.tc.hdf5		NaN	25.3742700215409
2019-12-06__12-15__.tc.hdf5		NaN	18.073360962458
2019-12-06__12-15__.tc.hdf5		NaN	14.1475478970519
2019-12-06__12-15__.tc.hdf5		NaN	-6.31206032085241
2019-12-06__12-15__.tc.hdf5		NaN	-33.3888001937543
2019-12-06__12-15__.tc.hdf5		NaN	-9.51792143044844
2019-12-06__12-15__.tc.hdf5		NaN	-10.8236959907549
2019-12-06__12-15__.tc.hdf5		NaN	-4.81649909761798
2019-12-06__12-15__.tc.hdf5		NaN	38.594954744425
2019-12-06__12-15__.tc.hdf5		NaN	-18.6818965742385
2019-12-06__12-15__.tc.hdf5		NaN	36.5456298019349
2019-12-06__12-15__.tc.hdf5		NaN	7.13426394413297
2019-12-06__12-15__.tc.hdf5		NaN	15.2712103651989
2019-12-06__12-15__.tc.hdf5		NaN	0.566175043050504
2019-12-06__12-15__.tc.hdf5		NaN	40.6658237081031
2019-12-06__12-15__.tc.hdf5		NaN	-41.878131534488
2019-12-06__12-15__.tc.hdf5		NaN	-24.163980245634
2019-12-06__12-15__.tc.hdf5		NaN	-12.1971293792506
2019-12-06__12-15__.tc.hdf5		NaN	9.71584046599254
2019-12-06__12-15__.tc.hdf5		NaN	-26.7406295319329
2019-12-06__12-15__.tc.hdf5		NaN	33.1779067144799
2019-12-06__12-15__.tc.hdf5		NaN	-18.0643456633285
2019-12-06__12-15__.tc.hdf5		NaN	13.78734386594
2019-12-06__12-15__.tc.hdf5		NaN	14.0944927234138
2019-12-06__12-15__.tc.hdf5		NaN	-18.433950578253
2019-12-06__12-15__.tc.hdf5		NaN	-38.1246545115097
2019-12-06__12-15__.tc.hdf5		NaN	-6.92457606872786
2019-12-06__12-15__.tc.hdf5		NaN	26.2994990092913
2019-12-06__12-15__.tc.hdf5		NaN	-36.5714659773154
2019-12-06__12-15__.tc.hdf5		NaN	-9.57191679013541
2019-12-06__12-15__.tc.hdf5		NaN	-16.1048717203794
2019-12-06__12-15__.tc.hdf5		NaN	6.32386221337693
2019-12-06__12-15__.tc.hdf5		NaN	-12.2801809411072
2019-12-06__12-15__.tc.hdf5		NaN	-1.77852221630345
2019-12-06__12-15__.tc.hdf5		NaN	54.15799450542
2019-12-06__12-15__.tc.hdf5		NaN	-26.9518124452888
2019-12-06__12-15__.tc.hdf5		NaN	-3.00201741154368
2019-12-06__12-15__.tc.hdf5		NaN	25.2928865578764
2019-12-06__12-15__.tc.hdf5		NaN	13.3691452148006
2019-12-06__12-15__.tc.hdf5		NaN	45.2986641315452
2019-12-06__12-15__.tc.hdf5		NaN	12.8524373332796
2019-12-06__12-15__.tc.hdf5		NaN	-1.58809762346981
2019-12-06__12-15__.tc.hdf5		NaN	-18.0237677910694
2019-12-06__12-15__.tc.hdf5		NaN	6.07522236455025
2019-12-06__12-15__.tc.hdf5		NaN	75.3887711376172
2019-12-06__12-15__.tc.hdf5		NaN	-36.6159931601567
2019-12-06__12-15__.tc.hdf5		NaN	-1.41430393032581
2019-12-06__12-15__.tc.hdf5		NaN	-21.4451694821907
2019-12-06__12-15__.tc.hdf5		NaN	-0.587153313907646
2019-12-06__12-15__.tc.hdf5		NaN	31.9198170498986
2019-12-06__12-15__.tc.hdf5		NaN	40.8713320639445
2019-12-06__12-15__.tc.hdf5		NaN	-22.4322768448115
2019-12-06__12-15__.tc.hdf5		NaN	-11.0866546520994
2019-12-06__12-15__.tc.hdf5		NaN	-40.6259915352138
2019-12-06__12-15__.tc.hdf5		NaN	-13.7257487261738
2019-12-06__12-15__.tc.hdf5		NaN	4.26045913357355
2019-12-06__12-15__.tc.hdf5		NaN	-2.77707782333576
2019-12-06__12-15__.tc.hdf5		NaN	37.484981599664
2019-12-06__12-15__.tc.hdf5		NaN	-19.3696738329292
2019-12-06__12-15__.tc.hdf5		NaN	-18.5975279606948
2019-12-06__12-15__.tc.hdf5		NaN	-72.206758922834
2019-12-06__12-15__.tc.hdf5		NaN	28.9336306706324
2019-12-06__12-15__.tc.hdf5	base	1	12.9379691800374
2019-12-06__12-15__.tc.hdf5	base	2	21.6475335878719
2019-12-06__12-15__.tc.hdf5	base	3	6.45094256218381
2019-12-06__12-15__.tc.hdf5	base	4	-16.5160663033691
2019-12-06__12-15__.tc.hdf5	base	5	-26.0700142022282
2019-12-06__12-15__.tc.hdf5	base	6	10.1580573256488
2019-12-06__12-15__.tc.hdf5	base	7	9.07397872785439
2019-12-06__12-15__.tc.hdf5	base	8	-36.409453177789
2019-12-06__12-15__.tc.hdf5	base	9	23.158685411694
2019-12-06__12-15__.tc.hdf5	base	10	-33.9302964536628
2019-12-06__12-15__.tc.hdf5	base	11	0.745596591615682
2019-12-06__12-15__.tc.hdf5	base	12	-11.2563673166012
2019-12-06__12-15__.tc.hdf5	base	13	12.5802470215408
2019-12-06__12-15__.tc.hdf5	base	14	-18.056281313103
2019-12-06__12-15__.tc.hdf5	base	15	-17.1558293035885
2019-12-06__12-15__.tc.hdf5	base	16	30.629564336283
2019-12-06__12-15__.tc.hdf5	base	17	18.708334910424
2019-12-06__12-15__.tc.hdf5	base	18	26.4686172884099
2019-12-06__12-15__.tc.hdf5	base	19	-26.0317063210908
2019-12-06__12-15__.tc.hdf5	base	20	45.0397942417186
2019-12-06__12-15__.tc.hdf5	base	21	29.9076007410969
2019-12-06__12-15__.tc.hdf5	base	22	-24.4786828431502
2019-12-06__12-15__.tc.hdf5	base	23	26.7955102415515
2019-12-06__12-15__.tc.hdf5	base	24	-47.09079014454
2019-12-06__12-15__.tc.hdf5	base	25	14.0859784611576
2019-12-06__12-15__.tc.hdf5	base	26	-53.2724029695684
2019-12-06__12-15__.tc.hdf5	base	27	16.368138697759
2019-12-06__12-15__.tc.hdf5	base	28	-33.0986208750929
2019-12-06__12-15__.tc.hdf5	base	29	34.2130225918002
2019-12-06__12-15__.tc.hdf5	base	30	-3.37175747696949
2019-12-06__12-15__.tc.hdf5	base	31	42.3329288688222
2019-12-06__12-15__.tc.hdf5	base	32	6.54845120429381
2019-12-06__12-15__.tc.hdf5	base	33	-14.0562450399264
2019-12-06__12-15__.tc.hdf5	base	34	29.2777944904873
2019-12-06__12-15__.tc.hdf5	base	35	43.4561320813963
2019-12-06__12-15__.tc.hdf5	base	36	-13.9773124061566
2019-12-06__12-15__.tc.hdf5	base	37	-30.0920068113149
2019-12-06__12-15__.tc.hdf5	base	38	22.6444856475379
2019-12-06__12-15__.tc.hdf5	base	39	-25.460120573448
2019-12-06__12-15__.tc.hdf5	base	40	-8.40064054120998
2019-12-06__12-15__.tc.hdf5	base	41	40.7625870312792
2019-12-06__12-15__.tc.hdf5	base	42	-3.72542177725965
2019-12-06__12-15__.tc.hdf5	base	43	22.678059282911
2019-12-06__12-15__.tc.hdf5	base	44	-10.2707492867475
2019-12-06__12-15__.tc.hdf5	base	45	-1.12495633115938
2019-12-06__12-15__.tc.hdf5	base	46	12.9766373354456
2019-12-06__12-15__.tc.hdf5	base	47	16.592999579973
2019-12-06__12-15__.tc.hdf5	base	48	20.5642146524286
2019-12-06__12-15__.tc.hdf5	base	49	28.3299791999024
2019-12-06__12-15__.tc.hdf5	base	50	31.7633712601776
2019-12-06__12-15__.tc.hdf5	base	51	-11.0773102438963
2019-12-06__12-15__.tc.hdf5	base	52	6.79686562591015
2019-12-06__12-15__.tc.hdf5	base	53	-28.8324569442343
2019-12-06__12-15__.tc.hdf5	base	54	11.589257089781
2019-12-06__12-15__.tc.hdf5	base	55	-0.621558767962841
2019-12-06__12-15__.tc.hdf5	base	56	-1.57304617597893
2019-12-06__12-15__.tc.hdf5	base	57	12.2832835853375
2019-12-06__12-15__.tc.hdf5	base	58	-9.10282093999792
2019-12-06__12-15__.tc.hdf5	base	59	3.27766114498753
2019-12-06__12-15__.tc.hdf5	base	60	-55.7108211460253
2019-12-06__12-15__.tc.hdf5	base	62	3.93017223509605
2019-12-06__12-15__.tc.hdf5	base	63	7.78914133941218
2019-12-06__12-15__.tc.hdf5	base	64	-33.2680333828718
2019-12-06__12-15__.tc.hdf5	base	65	41.4548269011654
2019-12-06__12-15__.tc.hdf5	base	66	-25.738751433563
2019-12-06__12-15__.tc.hdf5	base	67	2.48565550831286
2019-12-06__12-15__.tc.hdf5	base	68	1.58093367112717
2019-12-06__12-15__.tc.hdf5	base	69	-6.60739024410181
2019-12-06__12-15__.tc.hdf5	base	70	29.3005017995864
2019-12-06__12-15__.tc.hdf5	base	71	-17.3138249100843
2019-12-06__12-15__.tc.hdf5	base	72	17.8722113659075
2019-12-06__12-15__.tc.hdf5	base	73	-0.133834191161698
2019-12-06__12-15__.tc.hdf5	base	74	29.8847017395784
2019-12-06__12-15__.tc.hdf5	base	75	-29.4132482401457
2019-12-06__12-15__.tc.hdf5	base	76	4.96867056556539
2019-12-06__12-15__.tc.hdf5	base	77	21.3664949673166
2019-12-06__12-15__.tc.hdf5	base	78	-29.042007694632
2019-12-06__12-15__.tc.hdf5	base	79	18.2211049896904
2019-12-06__12-15__.tc.hdf5	base	80	-49.1490685258885
2019-12-06__12-15__.tc.hdf5	base	81	-32.5318783743279
2019-12-06__12-15__.tc.hdf5	base	82	-14.9915424451364
2019-12-06__12-15__.tc.hdf5	base	83	-7.68519147086837
2019-12-06__12-15__.tc.hdf5	base	84	24.024096703579
2019-12-06__12-15__.tc.hdf5	base	85	-35.2612631079758
2019-12-06__12-15__.tc.hdf5	base	86	-18.842567436387
2019-12-06__12-15__.tc.hdf5	base	87	22.7135201025952
2019-12-06__12-15__.tc.hdf5	base	88	43.9580580484094
2019-12-06__12-15__.tc.hdf5	base	89	16.3192367749187
2019-12-06__12-15__.tc.hdf5	base	90	13.3127241775771
2019-12-06__12-15__.tc.hdf5	base	91	-26.7498807976008
2019-12-06__12-15__.tc.hdf5	base	92	-6.11769732761396
2019-12-06__12-15__.tc.hdf5	base	93	26.5585378725857
2019-12-06__12-15__.tc.hdf5	base	94	34.7430051804676
2019-12-06__12-15__.tc.hdf5	base	95	20.4905678328422
2019-12-06__12-15__.tc.hdf5	base	96	29.7996355871881
2019-12-06__12-15__.tc.hdf5	base	97	51.8817820663299
2019-12-06__12-15__.tc.hdf5	base	98	44.2080954655759
2019-12-06__12-15__.tc.hdf5	base	99	4.09351774057414
2019-12-06__12-15__.tc.hdf5	base	100	19.2100284586422
2019-12-06__12-15__.tc.hdf5	base	101	22.7264992358327
2019-12-06__12-15__.tc.hdf5	base	102	39.3521901176342
2019-12-06__12-15__.tc.hdf5	base	103	-18.0060505978744
2019-12-06__12-15__.tc.hdf5	base	104	2.80597378345586
2019-12-06__12-15__.tc.hdf5	base	105	29.7993970244415
2019-12-06__12-15__.tc.hdf5	base	106	-9.24526158210517
2019-12-06__12-15__.tc.hdf5	base	107	-28.1244118618249
2019-12-06__12-15__.tc.hdf5	base	108	-0.986134118893165
2019-12-06__12-15__.tc.hdf5	base	109	-73.8115990719187
2019-12-06__12-15__.tc.hdf5	base	110	-1.97661036611286
2019-12-06__12-15__.tc.hdf5	base	111	19.434616693879
2019-12-06__12-15__.tc.hdf5	base	112	-1.27438532695867
2019-12-06__12-15__.tc.hdf5	base	113	-35.4941684406877
2019-12-06__12-15__.tc.hdf5	base	114	26.0274947275008
2019-12-06__12-15__.tc.hdf5	base	115	-22.5091552837531
2019-12-06__12-15__.tc.hdf5	base	116	-17.6614995383988
2019-12-06__12-15__.tc.hdf5	base	117	34.8120648509763
2019-12-06__12-15__.tc.hdf5	base	118	12.067567427238
2019-12-06__12-15__.tc.hdf5	base	119	50.0289839015038
2019-12-06__12-15__.tc.hdf5	base	120	-36.6303899768685
2019-12-06__12-15__.tc.hdf5	base	121	-4.05007183179422
2019-12-06__12-15__.tc.hdf5	base	122	-15.6329809037725
2019-12-06__12-15__.tc.hdf5	base	123	0.892530569642655
2019-12-06__12-15__.tc.hdf5	base	124	-22.5797819669754
2019-12-06__12-15__.tc.hdf5	base	125	-6.34429626781066
2019-12-06__12-15__.tc.hdf5	base	126	29.3367074635872
2019-12-06__12-15__.tc.hdf5	base	127	32.2103144925887
2019-12-06__12-15__.tc.hdf5	base	128	22.5436527052374
2019-12-06__12-15__.tc.hdf5	base	129	-25.772386926352
2019-12-06__12-15__.tc.hdf5	base	130	10.0402094628147
2019-12-06__12-15__.tc.hdf5	base	131	25.348461090791
2019-12-06__12-15__.tc.hdf5	base	132	33.4976602262472
2019-12-06__12-15__.tc.hdf5	base	133	-27.8270764002004
2019-12-06__12-15__.tc.hdf5	base	134	-18.9386058973936
2019-12-06__12-15__.tc.hdf5	base	135	-63.2875400591583
2019-12-06__12-15__.tc.hdf5	base	136	-34.2070261766765
2019-12-06__12-15__.tc.hdf5	base	137	15.0447446115305
2019-12-06__12-15__.tc.hdf5	base	138	-33.1133653275232
2019-12-06__12-15__.tc.hdf5	base	139	-22.4825415045871
2019-12-06__12-15__.tc.hdf5	base	140	39.2593159914505
2019-12-06__12-15__.tc.hdf5	base	141	2.71811090558431
2019-12-06__12-15__.tc.hdf5	base	142	-28.7637856727465
2019-12-06__12-15__.tc.hdf5	base	143	18.0239891192491
2019-12-06__12-15__.tc.hdf5	base	144	-10.3628584544728
2019-12-06__12-15__.tc.hdf5	base	145	-23.3819603320291
2019-12-06__12-15__.tc.hdf5	base	146	-39.5265891348672
2019-12-06__12-15__.tc.hdf5	base	147	-25.6226778559105
2019-12-06__12-15__.tc.hdf5	base	148	-8.68154574823482
2019-12-06__12-15__.tc.hdf5	base	149	-19.711678202811
2019-12-06__12-15__.tc.hdf5	base	150	4.6965314130622
2019-12-06__12-15__.tc.hdf5	base	151	-20.0854602857065
2019-12-06__12-15__.tc.hdf5	base	152	-6.18430021913918
2019-12-06__12-15__.tc.hdf5	base	153	-11.0637062515192
2019-12-06__12-15__.tc.hdf5	base	154	11.7685428853028
2019-12-06__12-15__.tc.hdf5	base	155	-4.7943638271628
2019-12-06__12-15__.tc.hdf5	base	156	-0.00790486482013466
2019-12-06__12-15__.tc.hdf5	base	157	-4.29145823287403
2019-12-06__12-15__.tc.hdf5	base	158	8.74567979350197
2019-12-06__12-15__.tc.hdf5	base	159	15.5625596039416
2019-12-06__12-15__.tc.hdf5	base	160	-47.7893527369403
2019-12-06__12-15__.tc.hdf5	base	161	-13.5175605693415
2019-12-06__12-15__.tc.hdf5	base	162	28.7254584890724
2019-12-06__12-15__.tc.hdf5	rot_early	174	52.6320316242661
2019-12-06__12-15__.tc.hdf5	rot_early	175	9.73818160159758
2019-12-06__12-15__.tc.hdf5	rot_early	176	50.012606487033
2019-12-06__12-15__.tc.hdf5	rot_early	177	28.2809490750451
2019-12-06__12-15__.tc.hdf5	rot_early	178	36.2702095132344
2019-12-06__12-15__.tc.hdf5	rot_early	179	-9.0868230744801
2019-12-06__12-15__.tc.hdf5	rot_early	180	37.385477666496
2019-12-06__12-15__.tc.hdf5	rot_early	181	25.2582825100514
2019-12-06__12-15__.tc.hdf5	rot_early	182	29.3061432973438
2019-12-06__12-15__.tc.hdf5	rot_early	183	31.536484849355
2019-12-06__12-15__.tc.hdf5	rot_early	184	14.9179857919615
2019-12-06__12-15__.tc.hdf5	rot_early	185	-8.32477090060232
2019-12-06__12-15__.tc.hdf5	rot_early	186	-19.7874061903295
2019-12-06__12-15__.tc.hdf5	rot_early	187	-40.8839244763914
2019-12-06__12-15__.tc.hdf5	rot_early	188	45.6018054937071
2019-12-06__12-15__.tc.hdf5	rot_early	189	58.745768256025
2019-12-06__12-15__.tc.hdf5	rot_early	190	9.97003824130183
2019-12-06__12-15__.tc.hdf5	rot_early	191	28.3451613535543
2019-12-06__12-15__.tc.hdf5	rot_early	192	16.0647128935463
2019-12-06__12-15__.tc.hdf5	rot_early	193	26.0240241709255
2019-12-06__12-15__.tc.hdf5	rot_early	194	33.2245700464814
2019-12-06__12-15__.tc.hdf5	rot_early	195	15.7188457010638
2019-12-06__12-15__.tc.hdf5	rot_early	196	29.190875651318
2019-12-06__12-15__.tc.hdf5	rot_early	197	-9.54772902720733
2019-12-06__12-15__.tc.hdf5	rot_early	198	-23.2609996334093
2019-12-06__12-15__.tc.hdf5	rot_early	199	6.26261068269556
2019-12-06__12-15__.tc.hdf5	rot_early	200	14.3933498284934
2019-12-06__12-15__.tc.hdf5	rot_early	201	43.4106450205439
2019-12-06__12-15__.tc.hdf5	rot_early	202	49.0560848817195
2019-12-06__12-15__.tc.hdf5	rot_early	203	22.4452191284859
2019-12-06__12-15__.tc.hdf5	rot_early	204	39.880370754769
2019-12-06__12-15__.tc.hdf5	rot_early	205	-32.5818841068378
2019-12-06__12-15__.tc.hdf5	rot_early	206	27.2851424123657
2019-12-06__12-15__.tc.hdf5	rot_early	207	43.0743300469323
2019-12-06__12-15__.tc.hdf5	rot_early	208	26.5918603164473
2019-12-06__12-15__.tc.hdf5	rot_early	209	45.1426464584101
2019-12-06__12-15__.tc.hdf5	rot_early	210	-11.0892066601895
2019-12-06__12-15__.tc.hdf5	rot_early	211	31.6312168220008
2019-12-06__12-15__.tc.hdf5	rot_early	212	30.7603552039341
2019-12-06__12-15__.tc.hdf5	rot_early	213	18.9255340273964
2019-12-06__12-15__.tc.hdf5	rot_early	214	-27.0927685535435
2019-12-06__12-15__.tc.hdf5	rot_early	215	33.9465421353814
2019-12-06__12-15__.tc.hdf5	rot_early	216	-55.0687067266883
2019-12-06__12-15__.tc.hdf5	rot_early	217	15.1172101466102
2019-12-06__12-15__.tc.hdf5	rot_early	218	37.9698246468666
2019-12-06__12-15__.tc.hdf5	rot_early	219	30.8481012962309
2019-12-06__12-15__.tc.hdf5	rot_early	220	-35.9302983177052
2019-12-06__12-15__.tc.hdf5	rot_early	221	40.3520180499303
2019-12-06__12-15__.tc.hdf5	rot_early	222	22.7635529193124
2019-12-06__12-15__.tc.hdf5	rot_early	223	39.7466203014108
2019-12-06__12-15__.tc.hdf5	rot_early	224	35.7065674953943
2019-12-06__12-15__.tc.hdf5	rot_early	225	-7.76221923875025
2019-12-06__12-15__.tc.hdf5	rot_early	226	23.5026497149901
2019-12-06__12-15__.tc.hdf5	rot_early	227	4.7367410978434
2019-12-06__12-15__.tc.hdf5	rot_early	228	36.7128272173451
2019-12-06__12-15__.tc.hdf5	rot_early	229	104.986977229528
2019-12-06__12-15__.tc.hdf5	rot_early	230	15.3545378303963
2019-12-06__12-15__.tc.hdf5	rot_early	231	23.1614628929899
2019-12-06__12-15__.tc.hdf5	rot_early	232	30.631627731088
2019-12-06__12-15__.tc.hdf5	rot_early	234	21.995999078612
2019-12-06__12-15__.tc.hdf5	rot_early	235	-8.99336250982873
2019-12-06__12-15__.tc.hdf5	rot_early	236	42.1656840521258
2019-12-06__12-15__.tc.hdf5	rot_early	237	57.1949087645244
2019-12-06__12-15__.tc.hdf5	rot_early	238	35.3389200484503
2019-12-06__12-15__.tc.hdf5	rot_early	239	-62.6669889757659
2019-12-06__12-15__.tc.hdf5	rot_early	240	30.3079175393643
2019-12-06__12-15__.tc.hdf5	rot_early	241	55.0116874945689
2019-12-06__12-15__.tc.hdf5	rot_early	242	-4.61811545813203
2019-12-06__12-15__.tc.hdf5	rot_early	243	42.1110228496433
2019-12-06__12-15__.tc.hdf5	rot_early	244	35.2977588702053
2019-12-06__12-15__.tc.hdf5	rot_early	245	-14.8662999106917
2019-12-06__12-15__.tc.hdf5	rot_early	246	9.68216721402225
2019-12-06__12-15__.tc.hdf5	rot_early	247	14.4585196008372
2019-12-06__12-15__.tc.hdf5	rot_early	248	32.046100857447
2019-12-06__12-15__.tc.hdf5	rot_early	249	13.175138785796
2019-12-06__12-15__.tc.hdf5	rot_early	250	31.8386540096123
2019-12-06__12-15__.tc.hdf5	rot_early	251	23.8515571845674
2019-12-06__12-15__.tc.hdf5	rot_early	252	46.5260723759789
2019-12-06__12-15__.tc.hdf5	rot_early	253	32.0580969671054
2019-12-06__12-15__.tc.hdf5	rot_early	254	41.951299573038
2019-12-06__12-15__.tc.hdf5	rot_early	255	22.3825072628332
2019-12-06__12-15__.tc.hdf5	rot_early	256	34.6497538951892
2019-12-06__12-15__.tc.hdf5	rot_early	257	38.3572570863443
2019-12-06__12-15__.tc.hdf5	rot_early	258	48.6699111945653
2019-12-06__12-15__.tc.hdf5	rot_early	259	5.03610644444245
2019-12-06__12-15__.tc.hdf5	rot_early	260	38.253982894982
2019-12-06__12-15__.tc.hdf5	rot_early	261	-38.9357717152382
2019-12-06__12-15__.tc.hdf5	rot_early	262	25.8971758328172
2019-12-06__12-15__.tc.hdf5	rot_early	263	-42.3802707869016
2019-12-06__12-15__.tc.hdf5	rot_early	264	37.3819016422292
2019-12-06__12-15__.tc.hdf5	rot_early	265	16.7445461214242
2019-12-06__12-15__.tc.hdf5	rot_early	266	-0.384091476827289
2019-12-06__12-15__.tc.hdf5	rot_early	267	35.6943131028613
2019-12-06__12-15__.tc.hdf5	rot_late	268	49.6496004637498
2019-12-06__12-15__.tc.hdf5	rot_late	269	40.956843729345
2019-12-06__12-15__.tc.hdf5	rot_late	270	45.9386706268157
2019-12-06__12-15__.tc.hdf5	rot_late	271	-61.9330990727778
2019-12-06__12-15__.tc.hdf5	rot_late	272	23.7094666343911
2019-12-06__12-15__.tc.hdf5	rot_late	273	1.37709920741137
2019-12-06__12-15__.tc.hdf5	rot_late	274	31.1369041853193
2019-12-06__12-15__.tc.hdf5	rot_late	275	-5.11041655528161
2019-12-06__12-15__.tc.hdf5	rot_late	276	41.3787260731502
2019-12-06__12-15__.tc.hdf5	rot_late	277	35.1350447848473
2019-12-06__12-15__.tc.hdf5	rot_late	278	27.2946066252041
2019-12-06__12-15__.tc.hdf5	rot_late	279	5.78748170583595
2019-12-06__12-15__.tc.hdf5	rot_late	280	13.6397889491105
2019-12-06__12-15__.tc.hdf5	rot_late	281	30.0766519751295
2019-12-06__12-15__.tc.hdf5	rot_late	282	42.6161700629799
2019-12-06__12-15__.tc.hdf5	rot_late	283	5.6925466760722
2019-12-06__12-15__.tc.hdf5	rot_late	284	20.7653536352436
2019-12-06__12-15__.tc.hdf5	rot_late	285	30.1263266000599
2019-12-06__12-15__.tc.hdf5	rot_late	286	-3.70220185351648
2019-12-06__12-15__.tc.hdf5	rot_late	287	-105.810190543273
2019-12-06__12-15__.tc.hdf5	rot_late	288	0.465874784279576
2019-12-06__12-15__.tc.hdf5	rot_late	289	-3.39144119501818
2019-12-06__12-15__.tc.hdf5	rot_late	290	26.7889508122134
2019-12-06__12-15__.tc.hdf5	rot_late	291	-38.0219926455564
2019-12-06__12-15__.tc.hdf5	rot_late	292	33.1501396300913
2019-12-06__12-15__.tc.hdf5	rot_late	293	92.9890993632624
2019-12-06__12-15__.tc.hdf5	rot_late	294	-1.56657689989345
2019-12-06__12-15__.tc.hdf5	rot_late	295	23.900092902163
2019-12-06__12-15__.tc.hdf5	rot_late	296	31.2449294214926
2019-12-06__12-15__.tc.hdf5	rot_late	297	29.177149718077
2019-12-06__12-15__.tc.hdf5	rot_late	298	33.4566055499828
2019-12-06__12-15__.tc.hdf5	rot_late	299	47.7830699919449
2019-12-06__12-15__.tc.hdf5	rot_late	300	29.8896402480806
2019-12-06__12-15__.tc.hdf5	rot_late	301	19.1123035121611
2019-12-06__12-15__.tc.hdf5	rot_late	302	21.4075304549426
2019-12-06__12-15__.tc.hdf5	rot_late	303	26.5424849601778
2019-12-06__12-15__.tc.hdf5	rot_late	304	30.1063770155026
2019-12-06__12-15__.tc.hdf5	rot_late	305	33.0381692892167
2019-12-06__12-15__.tc.hdf5	rot_late	306	68.7954439420255
2019-12-06__12-15__.tc.hdf5	rot_late	307	6.50198334573442
2019-12-06__12-15__.tc.hdf5	rot_late	308	9.76599552425208
2019-12-06__12-15__.tc.hdf5	rot_late	309	-19.2063125668056
2019-12-06__12-15__.tc.hdf5	rot_late	310	36.4841301581439
2019-12-06__12-15__.tc.hdf5	rot_late	311	23.9350176562213
2019-12-06__12-15__.tc.hdf5	rot_late	312	27.5276655926855
2019-12-06__12-15__.tc.hdf5	rot_late	313	71.0824486430813
2019-12-06__12-15__.tc.hdf5	rot_late	314	40.8660769285074
2019-12-06__12-15__.tc.hdf5	rot_late	315	-0.914880999474423
2019-12-06__12-15__.tc.hdf5	rot_late	316	51.7621691167447
2019-12-06__12-15__.tc.hdf5	rot_late	317	0.688959383802857
2019-12-06__12-15__.tc.hdf5	rot_late	318	-30.3434172932908
2019-12-06__12-15__.tc.hdf5	rot_late	319	34.9722895227424
2019-12-06__12-15__.tc.hdf5	rot_late	320	34.0295582125904
2019-12-06__12-15__.tc.hdf5	rot_late	321	15.4778527920806
2019-12-06__12-15__.tc.hdf5	rot_late	322	21.7279138442234
2019-12-06__12-15__.tc.hdf5	rot_late	323	35.1604501360959
2019-12-06__12-15__.tc.hdf5	rot_late	324	33.8245215573525
2019-12-06__12-15__.tc.hdf5	rot_late	325	36.9921818133958
2019-12-06__12-15__.tc.hdf5	rot_late	326	28.6941639918182
2019-12-06__12-15__.tc.hdf5	rot_late	327	9.5587786265551
2019-12-06__12-15__.tc.hdf5	rot_late	328	46.4454490681208
2019-12-06__12-15__.tc.hdf5	rot_late	329	29.8570521321475
2019-12-06__12-15__.tc.hdf5	rot_late	330	7.96934563303545
2019-12-06__12-15__.tc.hdf5	rot_late	331	-44.8482327774556
2019-12-06__12-15__.tc.hdf5	rot_late	332	29.9214448094672
2019-12-06__12-15__.tc.hdf5	rot_late	333	25.8301272551811
2019-12-06__12-15__.tc.hdf5	rot_late	334	51.2763836753492
2019-12-06__12-15__.tc.hdf5	rot_late	335	26.6633986740866
2019-12-06__12-15__.tc.hdf5	rot_late	336	13.5733939046901
2019-12-06__12-15__.tc.hdf5	rot_late	337	-1.58113288770299
2019-12-06__12-15__.tc.hdf5	rot_late	338	9.46717316779701
2019-12-06__12-15__.tc.hdf5	rot_late	339	83.4856519309134
2019-12-06__12-15__.tc.hdf5	rot_late	340	-3.38231198454817
2019-12-06__12-15__.tc.hdf5	rot_late	341	22.5732999829268
2019-12-06__12-15__.tc.hdf5	rot_late	342	22.8933548649651
2019-12-06__12-15__.tc.hdf5	rot_late	343	4.59441807364987
2019-12-06__12-15__.tc.hdf5	rot_late	344	29.6083649904031
2019-12-06__12-15__.tc.hdf5	rot_late	345	31.5667445408174
2019-12-06__12-15__.tc.hdf5	rot_late	346	32.5885345984738
2019-12-06__12-15__.tc.hdf5	rot_late	347	70.03361790807
2019-12-06__12-15__.tc.hdf5	rot_late	348	28.3132045559222
2019-12-06__12-15__.tc.hdf5	rot_late	349	28.6305517003845
2019-12-06__12-15__.tc.hdf5	rot_late	350	35.106913732206
2019-12-06__12-15__.tc.hdf5	rot_late	351	12.8024221540593
2019-12-06__12-15__.tc.hdf5	rot_late	352	25.5678350825364
2019-12-06__12-15__.tc.hdf5	rot_late	353	15.3781667673594
2019-12-06__12-15__.tc.hdf5	rot_late	354	-24.3084927630871
2019-12-06__12-15__.tc.hdf5	rot_late	355	24.565029229476
2019-12-06__12-15__.tc.hdf5	rot_late	356	50.9885242142784
2019-12-06__12-15__.tc.hdf5	rot_late	357	28.7947412018819
2019-12-06__12-15__.tc.hdf5	rot_late	358	0.0201989423854264
2019-12-06__12-15__.tc.hdf5	rot_late	359	32.8100276679781
2019-12-06__12-15__.tc.hdf5	rot_late	360	27.8608633337014
2019-12-06__12-15__.tc.hdf5	rot_late	361	51.8491349499834
2019-12-06__12-15__.tc.hdf5		362	7.97836175027475
2019-12-07__11-46__.tc.hdf5		NaN	-7.67478225641449
2019-12-07__11-46__.tc.hdf5		NaN	30.4644418509537
2019-12-07__11-46__.tc.hdf5		NaN	34.3580680233988
2019-12-07__11-46__.tc.hdf5		NaN	11.1090593050851
2019-12-07__11-46__.tc.hdf5		NaN	-15.2563905294619
2019-12-07__11-46__.tc.hdf5		NaN	-6.40734470618401
2019-12-07__11-46__.tc.hdf5		NaN	-28.6662249325709
2019-12-07__11-46__.tc.hdf5		NaN	-167.139832645892
2019-12-07__11-46__.tc.hdf5		NaN	-0.206050712512675
2019-12-07__11-46__.tc.hdf5		NaN	28.6448595771697
2019-12-07__11-46__.tc.hdf5		NaN	29.0007946864581
2019-12-07__11-46__.tc.hdf5		NaN	19.5377360362381
2019-12-07__11-46__.tc.hdf5		NaN	-15.0686646279139
2019-12-07__11-46__.tc.hdf5		NaN	47.5514188979911
2019-12-07__11-46__.tc.hdf5		NaN	4.09497091650913
2019-12-07__11-46__.tc.hdf5		NaN	52.505900730939
2019-12-07__11-46__.tc.hdf5		NaN	-39.9014107813823
2019-12-07__11-46__.tc.hdf5		NaN	-27.6952946779181
2019-12-07__11-46__.tc.hdf5		NaN	47.5395086575609
2019-12-07__11-46__.tc.hdf5		NaN	-11.9760286218958
2019-12-07__11-46__.tc.hdf5		NaN	4.39815035100727
2019-12-07__11-46__.tc.hdf5		NaN	-20.7843301699782
2019-12-07__11-46__.tc.hdf5		NaN	23.6872632953733
2019-12-07__11-46__.tc.hdf5		NaN	10.1548327019918
2019-12-07__11-46__.tc.hdf5		NaN	-8.35800092597547
2019-12-07__11-46__.tc.hdf5		NaN	-7.45909741932956
2019-12-07__11-46__.tc.hdf5		NaN	18.2779734316547
2019-12-07__11-46__.tc.hdf5		NaN	36.9972035820917
2019-12-07__11-46__.tc.hdf5		NaN	-2.24689797312648
2019-12-07__11-46__.tc.hdf5		NaN	-8.33022134007852
2019-12-07__11-46__.tc.hdf5		NaN	16.8413083829478
2019-12-07__11-46__.tc.hdf5		NaN	11.3355008216466
2019-12-07__11-46__.tc.hdf5		NaN	14.7778512879795
2019-12-07__11-46__.tc.hdf5		NaN	9.83011545825447
2019-12-07__11-46__.tc.hdf5		NaN	12.1217608141008
2019-12-07__11-46__.tc.hdf5		NaN	13.2553688077729
2019-12-07__11-46__.tc.hdf5		NaN	-20.3175282281127
2019-12-07__11-46__.tc.hdf5		NaN	6.2583990382283
2019-12-07__11-46__.tc.hdf5		NaN	14.0546265314251
2019-12-07__11-46__.tc.hdf5		NaN	15.2574061634134
2019-12-07__11-46__.tc.hdf5		NaN	27.6683226847471
2019-12-07__11-46__.tc.hdf5		NaN	-5.5724837068021
2019-12-07__11-46__.tc.hdf5		NaN	3.33256102387232
2019-12-07__11-46__.tc.hdf5		NaN	-18.0091084623319
2019-12-07__11-46__.tc.hdf5		NaN	-21.8182927638937
2019-12-07__11-46__.tc.hdf5		NaN	-27.9611140840065
2019-12-07__11-46__.tc.hdf5		NaN	22.3450723681212
2019-12-07__11-46__.tc.hdf5		NaN	44.9737998978012
2019-12-07__11-46__.tc.hdf5		NaN	-126.055008681046
2019-12-07__11-46__.tc.hdf5		NaN	77.3759427398883
2019-12-07__11-46__.tc.hdf5		NaN	45.7721581304864
2019-12-07__11-46__.tc.hdf5		NaN	-9.69112769572105
2019-12-07__11-46__.tc.hdf5		NaN	35.7337771872857
2019-12-07__11-46__.tc.hdf5		NaN	6.56039019247302
2019-12-07__11-46__.tc.hdf5		NaN	42.7446356657512
2019-12-07__11-46__.tc.hdf5		NaN	34.580298868143
2019-12-07__11-46__.tc.hdf5		NaN	-23.5246226991047
2019-12-07__11-46__.tc.hdf5		NaN	24.1580067632944
2019-12-07__11-46__.tc.hdf5		NaN	44.0929938441988
2019-12-07__11-46__.tc.hdf5		NaN	-15.1491153925473
2019-12-07__11-46__.tc.hdf5		NaN	35.1008140378834
2019-12-07__11-46__.tc.hdf5		NaN	-29.9511767888044
2019-12-07__11-46__.tc.hdf5		NaN	22.5351197334281
2019-12-07__11-46__.tc.hdf5		NaN	-27.1356408262671
2019-12-07__11-46__.tc.hdf5		NaN	0.981518924581448
2019-12-07__11-46__.tc.hdf5		NaN	2.86599822605425
2019-12-07__11-46__.tc.hdf5		NaN	7.56911746688567
2019-12-07__11-46__.tc.hdf5		NaN	30.276004813884
2019-12-07__11-46__.tc.hdf5		NaN	-2.17025993451465
2019-12-07__11-46__.tc.hdf5		NaN	15.3497888765957
2019-12-07__11-46__.tc.hdf5		NaN	-16.1956337253322
2019-12-07__11-46__.tc.hdf5		NaN	-41.2660847057989
2019-12-07__11-46__.tc.hdf5		NaN	-29.5521872409134
2019-12-07__11-46__.tc.hdf5		NaN	24.2064887426669
2019-12-07__11-46__.tc.hdf5		NaN	14.217037395462
2019-12-07__11-46__.tc.hdf5		NaN	-8.81762587972455
2019-12-07__11-46__.tc.hdf5		NaN	-27.3780737003515
2019-12-07__11-46__.tc.hdf5		NaN	26.9318131008796
2019-12-07__11-46__.tc.hdf5		NaN	19.2451157279444
2019-12-07__11-46__.tc.hdf5		NaN	-13.553392876675
2019-12-07__11-46__.tc.hdf5		NaN	-3.07763090828649
2019-12-07__11-46__.tc.hdf5		NaN	23.4436475039786
2019-12-07__11-46__.tc.hdf5		NaN	6.36655091772924
2019-12-07__11-46__.tc.hdf5		NaN	-5.14051686991183
2019-12-07__11-46__.tc.hdf5		NaN	-31.5274958208583
2019-12-07__11-46__.tc.hdf5		NaN	-9.81872184575211
2019-12-07__11-46__.tc.hdf5		NaN	17.4710373061393
2019-12-07__11-46__.tc.hdf5		NaN	21.5141403601089
2019-12-07__11-46__.tc.hdf5	base	1	-38.2726466354018
2019-12-07__11-46__.tc.hdf5	base	2	-17.065698662107
2019-12-07__11-46__.tc.hdf5	base	3	26.8357122247637
2019-12-07__11-46__.tc.hdf5	base	4	36.3782600450295
2019-12-07__11-46__.tc.hdf5	base	5	7.94212157217582
2019-12-07__11-46__.tc.hdf5	base	6	-20.1473247192145
2019-12-07__11-46__.tc.hdf5	base	7	6.71800313704595
2019-12-07__11-46__.tc.hdf5	base	8	-7.13839725771497
2019-12-07__11-46__.tc.hdf5	base	9	13.2162844618175
2019-12-07__11-46__.tc.hdf5	base	10	35.5612561759833
2019-12-07__11-46__.tc.hdf5	base	11	13.0983926677009
2019-12-07__11-46__.tc.hdf5	base	12	8.49020896981312
2019-12-07__11-46__.tc.hdf5	base	13	-20.54186711645
2019-12-07__11-46__.tc.hdf5	base	14	-22.4013624248115
2019-12-07__11-46__.tc.hdf5	base	15	42.939295684886
2019-12-07__11-46__.tc.hdf5	base	16	-22.9401917492118
2019-12-07__11-46__.tc.hdf5	base	17	-27.3996060570394
2019-12-07__11-46__.tc.hdf5	base	18	32.5114652694905
2019-12-07__11-46__.tc.hdf5	base	19	-6.68114684405994
2019-12-07__11-46__.tc.hdf5	base	20	44.481704962755
2019-12-07__11-46__.tc.hdf5	base	21	30.2306336891756
2019-12-07__11-46__.tc.hdf5	base	22	-27.9338654812437
2019-12-07__11-46__.tc.hdf5	base	23	-18.4975573445842
2019-12-07__11-46__.tc.hdf5	base	24	0.0623984030693263
2019-12-07__11-46__.tc.hdf5	base	25	-28.1693505351156
2019-12-07__11-46__.tc.hdf5	base	26	36.1339507517212
2019-12-07__11-46__.tc.hdf5	base	27	-33.7609804817299
2019-12-07__11-46__.tc.hdf5	base	28	-22.1845049160156
2019-12-07__11-46__.tc.hdf5	base	29	20.6445324747024
2019-12-07__11-46__.tc.hdf5	base	30	28.7606259395991
2019-12-07__11-46__.tc.hdf5	base	31	-31.2664960535737
2019-12-07__11-46__.tc.hdf5	base	32	-7.19389178846556
2019-12-07__11-46__.tc.hdf5	base	33	-28.4825042597371
2019-12-07__11-46__.tc.hdf5	base	34	-13.1183287240885
2019-12-07__11-46__.tc.hdf5	base	35	0.396566858767971
2019-12-07__11-46__.tc.hdf5	base	36	-13.0065943591719
2019-12-07__11-46__.tc.hdf5	base	37	23.3219345794743
2019-12-07__11-46__.tc.hdf5	base	38	-59.1853124526947
2019-12-07__11-46__.tc.hdf5	base	39	-12.6750311680934
2019-12-07__11-46__.tc.hdf5	base	40	-0.676966258502249
2019-12-07__11-46__.tc.hdf5	base	41	23.4284609054873
2019-12-07__11-46__.tc.hdf5	base	42	19.8131210789122
2019-12-07__11-46__.tc.hdf5	base	43	17.1057201232212
2019-12-07__11-46__.tc.hdf5	base	44	89.2106720982572
2019-12-07__11-46__.tc.hdf5	base	45	-10.0247801929977
2019-12-07__11-46__.tc.hdf5	base	46	-171.819499003429
2019-12-07__11-46__.tc.hdf5	base	47	-36.0846796709389
2019-12-07__11-46__.tc.hdf5	base	48	22.2117048221237
2019-12-07__11-46__.tc.hdf5	base	49	-1.90747522891538
2019-12-07__11-46__.tc.hdf5	base	50	33.2635593583816
2019-12-07__11-46__.tc.hdf5	base	51	-44.4858009017402
2019-12-07__11-46__.tc.hdf5	base	52	-11.7181150110841
2019-12-07__11-46__.tc.hdf5	base	53	11.342015337755
2019-12-07__11-46__.tc.hdf5	base	54	-4.33419820827541
2019-12-07__11-46__.tc.hdf5	base	55	20.0808678984979
2019-12-07__11-46__.tc.hdf5	base	56	39.6966396795733
2019-12-07__11-46__.tc.hdf5	base	57	6.2797697848121
2019-12-07__11-46__.tc.hdf5	base	58	12.7846391769035
2019-12-07__11-46__.tc.hdf5	base	59	33.6448010782546
2019-12-07__11-46__.tc.hdf5	base	60	4.06504406119677
2019-12-07__11-46__.tc.hdf5	base	61	-10.6321485552295
2019-12-07__11-46__.tc.hdf5	base	62	-2.95112209234783
2019-12-07__11-46__.tc.hdf5	base	63	-6.70817427704129
2019-12-07__11-46__.tc.hdf5	base	64	-13.8871840531987
2019-12-07__11-46__.tc.hdf5	base	65	21.6455431550556
2019-12-07__11-46__.tc.hdf5	base	66	29.7307056827875
2019-12-07__11-46__.tc.hdf5	base	67	-15.6145800415942
2019-12-07__11-46__.tc.hdf5	base	68	1.25569387613251
2019-12-07__11-46__.tc.hdf5	base	69	-21.4391712100798
2019-12-07__11-46__.tc.hdf5	base	71	-28.2163578814782
2019-12-07__11-46__.tc.hdf5	base	72	-2.66961094810569
2019-12-07__11-46__.tc.hdf5	base	73	26.118296130027
2019-12-07__11-46__.tc.hdf5	base	74	-40.5295804259263
2019-12-07__11-46__.tc.hdf5	base	75	-14.6099700888027
2019-12-07__11-46__.tc.hdf5	base	76	35.8511972452417
2019-12-07__11-46__.tc.hdf5	base	77	9.15274905216671
2019-12-07__11-46__.tc.hdf5	base	78	-23.2386544266953
2019-12-07__11-46__.tc.hdf5	base	79	25.7047652727873
2019-12-07__11-46__.tc.hdf5	base	80	30.5237225323832
2019-12-07__11-46__.tc.hdf5	base	81	-12.7119703512131
2019-12-07__11-46__.tc.hdf5	base	82	11.77477327593
2019-12-07__11-46__.tc.hdf5	base	83	87.1594645222492
2019-12-07__11-46__.tc.hdf5	base	84	12.9381168316369
2019-12-07__11-46__.tc.hdf5	base	85	88.4777158328508
2019-12-07__11-46__.tc.hdf5	base	86	-13.4504754686197
2019-12-07__11-46__.tc.hdf5	base	87	-47.2946797544719
2019-12-07__11-46__.tc.hdf5	base	88	-36.3294290980081
2019-12-07__11-46__.tc.hdf5	base	89	-17.1249881988196
2019-12-07__11-46__.tc.hdf5	base	90	7.71813846262239
2019-12-07__11-46__.tc.hdf5	base	91	0.163321887567425
2019-12-07__11-46__.tc.hdf5	base	92	23.1636342514332
2019-12-07__11-46__.tc.hdf5	base	93	29.7834289570237
2019-12-07__11-46__.tc.hdf5	base	94	-25.7999479776098
2019-12-07__11-46__.tc.hdf5	base	95	-17.8998628648406
2019-12-07__11-46__.tc.hdf5	base	96	-40.0121415423692
2019-12-07__11-46__.tc.hdf5	base	97	-79.1729854277004
2019-12-07__11-46__.tc.hdf5	base	98	7.64363188964079
2019-12-07__11-46__.tc.hdf5	base	99	8.87115133693881
2019-12-07__11-46__.tc.hdf5	base	100	6.82319811491613
2019-12-07__11-46__.tc.hdf5	base	101	-42.9559142895909
2019-12-07__11-46__.tc.hdf5	base	102	-7.0810791001079
2019-12-07__11-46__.tc.hdf5	base	103	-34.512385119763
2019-12-07__11-46__.tc.hdf5	base	104	5.0597072858585
2019-12-07__11-46__.tc.hdf5	base	105	4.11206686055244
2019-12-07__11-46__.tc.hdf5	base	106	56.8861097676756
2019-12-07__11-46__.tc.hdf5	base	107	-6.29069120237725
2019-12-07__11-46__.tc.hdf5	base	108	-6.01262936317848
2019-12-07__11-46__.tc.hdf5	base	109	41.4043112130913
2019-12-07__11-46__.tc.hdf5	base	110	21.2765493002207
2019-12-07__11-46__.tc.hdf5	base	111	29.6517636589261
2019-12-07__11-46__.tc.hdf5	base	112	11.6797668021253
2019-12-07__11-46__.tc.hdf5	base	113	23.806390642042
2019-12-07__11-46__.tc.hdf5	base	114	16.1822584266125
2019-12-07__11-46__.tc.hdf5	base	115	42.9247573803554
2019-12-07__11-46__.tc.hdf5	base	116	57.8317339201031
2019-12-07__11-46__.tc.hdf5	base	117	21.0196829650383
2019-12-07__11-46__.tc.hdf5	base	118	3.82253971680951
2019-12-07__11-46__.tc.hdf5	base	119	9.61781828553331
2019-12-07__11-46__.tc.hdf5	base	120	-29.0207758953933
2019-12-07__11-46__.tc.hdf5	base	121	57.5034042212627
2019-12-07__11-46__.tc.hdf5	base	122	-15.9042874670128
2019-12-07__11-46__.tc.hdf5	base	123	-20.9449806795371
2019-12-07__11-46__.tc.hdf5	base	124	12.0178331081217
2019-12-07__11-46__.tc.hdf5	base	125	-75.5499695446295
2019-12-07__11-46__.tc.hdf5	base	126	-15.7734395358337
2019-12-07__11-46__.tc.hdf5	base	127	25.4470860391222
2019-12-07__11-46__.tc.hdf5	base	128	17.9392290602094
2019-12-07__11-46__.tc.hdf5	base	129	-16.6134004979006
2019-12-07__11-46__.tc.hdf5	base	130	14.6572137183639
2019-12-07__11-46__.tc.hdf5	base	131	-33.5128893977899
2019-12-07__11-46__.tc.hdf5	base	132	51.1809752157233
2019-12-07__11-46__.tc.hdf5	base	133	51.5459705484406
2019-12-07__11-46__.tc.hdf5	base	134	47.1227247638022
2019-12-07__11-46__.tc.hdf5	base	135	-43.6602710195333
2019-12-07__11-46__.tc.hdf5	base	136	35.6297849898636
2019-12-07__11-46__.tc.hdf5	base	137	10.6404083628354
2019-12-07__11-46__.tc.hdf5	base	138	11.8488475411833
2019-12-07__11-46__.tc.hdf5	base	139	20.5136820719001
2019-12-07__11-46__.tc.hdf5	base	140	24.6243324286129
2019-12-07__11-46__.tc.hdf5	base	141	77.6962671971679
2019-12-07__11-46__.tc.hdf5	base	142	-5.90220946649236
2019-12-07__11-46__.tc.hdf5	base	143	39.227970647933
2019-12-07__11-46__.tc.hdf5	base	144	-29.940073966509
2019-12-07__11-46__.tc.hdf5	base	145	14.8643949315257
2019-12-07__11-46__.tc.hdf5	base	146	16.3271921170128
2019-12-07__11-46__.tc.hdf5	base	147	-9.43491886940466
2019-12-07__11-46__.tc.hdf5	base	148	34.0878609140026
2019-12-07__11-46__.tc.hdf5	base	149	31.0094437307584
2019-12-07__11-46__.tc.hdf5	base	150	-5.2358153083512
2019-12-07__11-46__.tc.hdf5	base	151	-0.240319534410681
2019-12-07__11-46__.tc.hdf5	base	152	-27.5730520748791
2019-12-07__11-46__.tc.hdf5	base	153	-30.6722643604095
2019-12-07__11-46__.tc.hdf5	base	154	-16.7231880498536
2019-12-07__11-46__.tc.hdf5	base	155	34.892743740474
2019-12-07__11-46__.tc.hdf5	base	156	-5.891529443029
2019-12-07__11-46__.tc.hdf5	base	157	32.7547910928353
2019-12-07__11-46__.tc.hdf5	base	158	33.8880356118528
2019-12-07__11-46__.tc.hdf5	base	159	53.6156207293372
2019-12-07__11-46__.tc.hdf5	base	160	8.54142605204548
2019-12-07__11-46__.tc.hdf5	base	161	7.22218094739552
2019-12-07__11-46__.tc.hdf5	base	162	-5.83168414601904
2019-12-07__11-46__.tc.hdf5	base	163	26.2299295417917
2019-12-07__11-46__.tc.hdf5	base	164	-1.43749881592016
2019-12-07__11-46__.tc.hdf5	base	165	12.602095319111
2019-12-07__11-46__.tc.hdf5	rot_early	174	33.6712675578617
2019-12-07__11-46__.tc.hdf5	rot_early	175	15.7492048169591
2019-12-07__11-46__.tc.hdf5	rot_early	176	31.0055067639724
2019-12-07__11-46__.tc.hdf5	rot_early	177	10.5176348461003
2019-12-07__11-46__.tc.hdf5	rot_early	178	32.8800840415996
2019-12-07__11-46__.tc.hdf5	rot_early	179	35.1530478427416
2019-12-07__11-46__.tc.hdf5	rot_early	180	38.4599630352262
2019-12-07__11-46__.tc.hdf5	rot_early	181	29.4409601064547
2019-12-07__11-46__.tc.hdf5	rot_early	182	10.0213663058223
2019-12-07__11-46__.tc.hdf5	rot_early	183	27.4848456582842
2019-12-07__11-46__.tc.hdf5	rot_early	184	32.4854962832923
2019-12-07__11-46__.tc.hdf5	rot_early	185	6.29904171109776
2019-12-07__11-46__.tc.hdf5	rot_early	186	30.3705141762915
2019-12-07__11-46__.tc.hdf5	rot_early	187	36.7154917235078
2019-12-07__11-46__.tc.hdf5	rot_early	188	32.5264959758446
2019-12-07__11-46__.tc.hdf5	rot_early	189	42.4326075522623
2019-12-07__11-46__.tc.hdf5	rot_early	190	21.3852997183979
2019-12-07__11-46__.tc.hdf5	rot_early	191	8.85921970350838
2019-12-07__11-46__.tc.hdf5	rot_early	192	28.1584932400708
2019-12-07__11-46__.tc.hdf5	rot_early	193	47.0672105981387
2019-12-07__11-46__.tc.hdf5	rot_early	194	2.14429217742562
2019-12-07__11-46__.tc.hdf5	rot_early	195	-7.54983995533017
2019-12-07__11-46__.tc.hdf5	rot_early	196	30.6872062007014
2019-12-07__11-46__.tc.hdf5	rot_early	197	11.9016930015802
2019-12-07__11-46__.tc.hdf5	rot_early	198	-20.6615322284284
2019-12-07__11-46__.tc.hdf5	rot_early	199	40.9890126859099
2019-12-07__11-46__.tc.hdf5	rot_early	200	-55.1967121637951
2019-12-07__11-46__.tc.hdf5	rot_early	201	4.37229878848296
2019-12-07__11-46__.tc.hdf5	rot_early	202	8.77091978834608
2019-12-07__11-46__.tc.hdf5	rot_early	203	54.025015748931
2019-12-07__11-46__.tc.hdf5	rot_early	204	-24.0493784615765
2019-12-07__11-46__.tc.hdf5	rot_early	205	19.2081927967236
2019-12-07__11-46__.tc.hdf5	rot_early	206	9.30466662538016
2019-12-07__11-46__.tc.hdf5	rot_early	207	19.7958864985721
2019-12-07__11-46__.tc.hdf5	rot_early	208	27.8360728382973
2019-12-07__11-46__.tc.hdf5	rot_early	209	-1.71311339757281
2019-12-07__11-46__.tc.hdf5	rot_early	211	40.5086403097164
2019-12-07__11-46__.tc.hdf5	rot_early	212	43.8465476973713
2019-12-07__11-46__.tc.hdf5	rot_early	213	42.1481984462177
2019-12-07__11-46__.tc.hdf5	rot_early	214	4.68346503055463
2019-12-07__11-46__.tc.hdf5	rot_early	215	23.0153699985158
2019-12-07__11-46__.tc.hdf5	rot_early	216	-3.27856020603886
2019-12-07__11-46__.tc.hdf5	rot_early	217	15.1747423770283
2019-12-07__11-46__.tc.hdf5	rot_early	218	27.6486209689752
2019-12-07__11-46__.tc.hdf5	rot_early	219	-10.3008072236171
2019-12-07__11-46__.tc.hdf5	rot_early	220	38.8869625823254
2019-12-07__11-46__.tc.hdf5	rot_early	221	-3.43371656843962
2019-12-07__11-46__.tc.hdf5	rot_early	222	10.4776712929302
2019-12-07__11-46__.tc.hdf5	rot_early	223	20.8428989721464
2019-12-07__11-46__.tc.hdf5	rot_late	224	25.7530043681207
2019-12-07__11-46__.tc.hdf5	rot_late	225	31.5326426167554
2019-12-07__11-46__.tc.hdf5	rot_late	226	37.0012094390773
2019-12-07__11-46__.tc.hdf5	rot_late	227	10.1741808784232
2019-12-07__11-46__.tc.hdf5	rot_late	228	12.437089097809
2019-12-07__11-46__.tc.hdf5	rot_late	229	39.5420344244029
2019-12-07__11-46__.tc.hdf5	rot_late	230	40.1308857030029
2019-12-07__11-46__.tc.hdf5	rot_late	231	40.6135039166159
2019-12-07__11-46__.tc.hdf5	rot_late	232	30.8375079887629
2019-12-07__11-46__.tc.hdf5	rot_late	233	56.2954539907296
2019-12-07__11-46__.tc.hdf5	rot_late	234	47.1456511907852
2019-12-07__11-46__.tc.hdf5	rot_late	235	86.3403079387407
2019-12-07__11-46__.tc.hdf5	rot_late	236	40.1245641081757
2019-12-07__11-46__.tc.hdf5	rot_late	237	35.2897700404862
2019-12-07__11-46__.tc.hdf5	rot_late	238	52.3117016024565
2019-12-07__11-46__.tc.hdf5	rot_late	239	11.7422634578361
2019-12-07__11-46__.tc.hdf5	rot_late	240	15.3568061841462
2019-12-07__11-46__.tc.hdf5	rot_late	241	4.48237123487595
2019-12-07__11-46__.tc.hdf5	rot_late	242	-7.12280824306452
2019-12-07__11-46__.tc.hdf5	rot_late	243	46.5045441945986
2019-12-07__11-46__.tc.hdf5	rot_late	244	-46.5500945273036
2019-12-07__11-46__.tc.hdf5	rot_late	245	5.18197435589208
2019-12-07__11-46__.tc.hdf5	rot_late	246	39.4245470226888
2019-12-07__11-46__.tc.hdf5	rot_late	247	62.9804754033785
2019-12-07__11-46__.tc.hdf5	rot_late	248	42.0781197569412
2019-12-07__11-46__.tc.hdf5	rot_late	249	17.4074094133538
2019-12-07__11-46__.tc.hdf5	rot_late	250	24.8600581303583
2019-12-07__11-46__.tc.hdf5	rot_late	251	56.7469216956177
2019-12-07__11-46__.tc.hdf5	rot_late	252	23.7738146714467
2019-12-07__11-46__.tc.hdf5	rot_late	253	17.0573931708889
2019-12-07__11-46__.tc.hdf5	rot_late	254	71.8263104503892
2019-12-07__11-46__.tc.hdf5	rot_late	255	5.40503155148581
2019-12-07__11-46__.tc.hdf5	rot_late	256	34.6490353863799
2019-12-07__11-46__.tc.hdf5	rot_late	257	35.4941375765291
2019-12-07__11-46__.tc.hdf5	rot_late	258	35.6206090516561
2019-12-07__11-46__.tc.hdf5	rot_late	259	19.5236604535401
2019-12-07__11-46__.tc.hdf5	rot_late	260	0.0606581718046168
2019-12-07__11-46__.tc.hdf5	rot_late	261	56.3242470448614
2019-12-07__11-46__.tc.hdf5	rot_late	262	-17.7078718459133
2019-12-07__11-46__.tc.hdf5	rot_late	263	15.8818579795851
2019-12-07__11-46__.tc.hdf5	rot_late	264	37.6174909833786
2019-12-07__11-46__.tc.hdf5	rot_late	265	13.5798339712713
2019-12-07__11-46__.tc.hdf5	rot_late	266	25.0350638798019
2019-12-07__11-46__.tc.hdf5	rot_late	267	44.4448661009212
2019-12-07__11-46__.tc.hdf5	rot_late	268	18.085704085936
2019-12-07__11-46__.tc.hdf5	rot_late	269	68.5427224516179
2019-12-07__11-46__.tc.hdf5	rot_late	270	20.7442297058307
2019-12-07__11-46__.tc.hdf5	rot_late	271	-27.5339291692397
2019-12-07__11-46__.tc.hdf5	rot_late	272	16.8787334282518
2019-12-07__11-46__.tc.hdf5	rot_late	273	40.9718536264144
2019-12-07__11-46__.tc.hdf5	rot_late	274	46.0515896577625
2019-12-07__11-46__.tc.hdf5		275	50.9846958572474
2019-12-09__12-20__.tc.hdf5		NaN	25.5658508016755
2019-12-09__12-20__.tc.hdf5		NaN	3.88115877212633
2019-12-09__12-20__.tc.hdf5		NaN	22.4330013453349
2019-12-09__12-20__.tc.hdf5		NaN	7.46634529875102
2019-12-09__12-20__.tc.hdf5		NaN	-5.23732770866536
2019-12-09__12-20__.tc.hdf5		NaN	15.1029645049559
2019-12-09__12-20__.tc.hdf5		NaN	25.1989134313613
2019-12-09__12-20__.tc.hdf5		NaN	-48.0120377693117
2019-12-09__12-20__.tc.hdf5		NaN	14.8468887747834
2019-12-09__12-20__.tc.hdf5		NaN	19.1936465579288
2019-12-09__12-20__.tc.hdf5		NaN	14.4578886286966
2019-12-09__12-20__.tc.hdf5		NaN	-0.644503977978838
2019-12-09__12-20__.tc.hdf5		NaN	0.577466145439169
2019-12-09__12-20__.tc.hdf5		NaN	27.4482553589601
2019-12-09__12-20__.tc.hdf5		NaN	19.5113148828173
2019-12-09__12-20__.tc.hdf5		NaN	19.7957053914002
2019-12-09__12-20__.tc.hdf5		NaN	18.6229778451103
2019-12-09__12-20__.tc.hdf5		NaN	13.8787092872523
2019-12-09__12-20__.tc.hdf5		NaN	30.0718671983096
2019-12-09__12-20__.tc.hdf5		NaN	-25.7283652556072
2019-12-09__12-20__.tc.hdf5		NaN	9.90796720273985
2019-12-09__12-20__.tc.hdf5		NaN	-2.4905793818817
2019-12-09__12-20__.tc.hdf5		NaN	16.6909906292413
2019-12-09__12-20__.tc.hdf5		NaN	26.7612573193081
2019-12-09__12-20__.tc.hdf5		NaN	13.0976756814545
2019-12-09__12-20__.tc.hdf5		NaN	20.8914430669732
2019-12-09__12-20__.tc.hdf5		NaN	1.32770534581688
2019-12-09__12-20__.tc.hdf5		NaN	22.239074684515
2019-12-09__12-20__.tc.hdf5		NaN	7.77738549660711
2019-12-09__12-20__.tc.hdf5		NaN	7.94160710820852
2019-12-09__12-20__.tc.hdf5		NaN	16.7774710668111
2019-12-09__12-20__.tc.hdf5		NaN	-3.9808771386144
2019-12-09__12-20__.tc.hdf5		NaN	22.5431829578621
2019-12-09__12-20__.tc.hdf5		NaN	-0.0976313074037803
2019-12-09__12-20__.tc.hdf5		NaN	10.1529224363266
2019-12-09__12-20__.tc.hdf5		NaN	-13.7279720726272
2019-12-09__12-20__.tc.hdf5		NaN	12.4848266656041
2019-12-09__12-20__.tc.hdf5		NaN	10.3294783109891
2019-12-09__12-20__.tc.hdf5		NaN	11.9089464628002
2019-12-09__12-20__.tc.hdf5		NaN	-29.9037720552809
2019-12-09__12-20__.tc.hdf5		NaN	29.0281774320278
2019-12-09__12-20__.tc.hdf5		NaN	27.8255511534122
2019-12-09__12-20__.tc.hdf5		NaN	-19.54804475466
2019-12-09__12-20__.tc.hdf5		NaN	29.2339282053924
2019-12-09__12-20__.tc.hdf5		NaN	-8.03034862632307
2019-12-09__12-20__.tc.hdf5		NaN	5.82733016011541
2019-12-09__12-20__.tc.hdf5		NaN	26.6099972159276
2019-12-09__12-20__.tc.hdf5		NaN	-12.7999724958274
2019-12-09__12-20__.tc.hdf5		NaN	-28.3210312012489
2019-12-09__12-20__.tc.hdf5		NaN	8.99141580125884
2019-12-09__12-20__.tc.hdf5		NaN	1.30781757801786
2019-12-09__12-20__.tc.hdf5		NaN	-21.2177752773796
2019-12-09__12-20__.tc.hdf5		NaN	-0.0500298156616647
2019-12-09__12-20__.tc.hdf5		NaN	0.850738211347772
2019-12-09__12-20__.tc.hdf5		NaN	-22.4390094612302
2019-12-09__12-20__.tc.hdf5		NaN	17.5443770690845
2019-12-09__12-20__.tc.hdf5		NaN	30.5977484226552
2019-12-09__12-20__.tc.hdf5		NaN	-5.30925707279587
2019-12-09__12-20__.tc.hdf5		NaN	-7.50619822154249
2019-12-09__12-20__.tc.hdf5		NaN	-22.6822777059196
2019-12-09__12-20__.tc.hdf5		NaN	7.57335101621911
2019-12-09__12-20__.tc.hdf5		NaN	-8.92106999572574
2019-12-09__12-20__.tc.hdf5		NaN	10.1378919545622
2019-12-09__12-20__.tc.hdf5		NaN	12.5149790889652
2019-12-09__12-20__.tc.hdf5		NaN	-7.95159289339496
2019-12-09__12-20__.tc.hdf5		NaN	0.580748381472455
2019-12-09__12-20__.tc.hdf5		NaN	-5.00592029020285
2019-12-09__12-20__.tc.hdf5		NaN	-67.9942971694762
2019-12-09__12-20__.tc.hdf5		NaN	1.51708449273409
2019-12-09__12-20__.tc.hdf5		NaN	-23.4970699990884
2019-12-09__12-20__.tc.hdf5		NaN	9.20394823101887
2019-12-09__12-20__.tc.hdf5		NaN	0.34327117065598
2019-12-09__12-20__.tc.hdf5		NaN	24.6000337045134
2019-12-09__12-20__.tc.hdf5		NaN	8.25073174907522
2019-12-09__12-20__.tc.hdf5		NaN	-6.90939938629164
2019-12-09__12-20__.tc.hdf5		NaN	-4.27211272734286
2019-12-09__12-20__.tc.hdf5		NaN	18.0093860246451
2019-12-09__12-20__.tc.hdf5		NaN	-29.5716906462116
2019-12-09__12-20__.tc.hdf5		NaN	19.6326170067303
2019-12-09__12-20__.tc.hdf5		NaN	31.4400999461352
2019-12-09__12-20__.tc.hdf5		NaN	0.796892042920866
2019-12-09__12-20__.tc.hdf5		NaN	5.06634777546495
2019-12-09__12-20__.tc.hdf5		NaN	-16.9422142308897
2019-12-09__12-20__.tc.hdf5		NaN	-11.6657590925675
2019-12-09__12-20__.tc.hdf5		NaN	0.74316041060834
2019-12-09__12-20__.tc.hdf5		NaN	14.616921032135
2019-12-09__12-20__.tc.hdf5		NaN	2.54984160200892
2019-12-09__12-20__.tc.hdf5		NaN	-10.8040398824175
2019-12-09__12-20__.tc.hdf5		NaN	71.1711890946792
2019-12-09__12-20__.tc.hdf5		NaN	-18.4618500627271
2019-12-09__12-20__.tc.hdf5		NaN	36.972821700835
2019-12-09__12-20__.tc.hdf5		NaN	-20.3403332293547
2019-12-09__12-20__.tc.hdf5		NaN	-6.77014184565292
2019-12-09__12-20__.tc.hdf5		NaN	-5.20540550164649
2019-12-09__12-20__.tc.hdf5		NaN	20.2985172731854
2019-12-09__12-20__.tc.hdf5		NaN	-23.7787011397198
2019-12-09__12-20__.tc.hdf5		NaN	43.8754988552236
2019-12-09__12-20__.tc.hdf5		NaN	29.6586077796564
2019-12-09__12-20__.tc.hdf5		NaN	42.6069752746097
2019-12-09__12-20__.tc.hdf5		NaN	10.7627831341263
2019-12-09__12-20__.tc.hdf5		NaN	-17.3386781607391
2019-12-09__12-20__.tc.hdf5		NaN	-107.813822509957
2019-12-09__12-20__.tc.hdf5		NaN	-6.4696151594009
2019-12-09__12-20__.tc.hdf5		NaN	57.9101906945498
2019-12-09__12-20__.tc.hdf5		NaN	30.5899627120287
2019-12-09__12-20__.tc.hdf5		NaN	-4.46964179171965
2019-12-09__12-20__.tc.hdf5		NaN	-38.8086121236213
2019-12-09__12-20__.tc.hdf5		NaN	42.9737848553209
2019-12-09__12-20__.tc.hdf5		NaN	1.04674107583121
2019-12-09__12-20__.tc.hdf5		NaN	-8.22302539503695
2019-12-09__12-20__.tc.hdf5		NaN	-22.7267755305438
2019-12-09__12-20__.tc.hdf5		NaN	-14.2179822204396
2019-12-09__12-20__.tc.hdf5		NaN	14.0704456966592
2019-12-09__12-20__.tc.hdf5		NaN	-9.29370485445527
2019-12-09__12-20__.tc.hdf5		NaN	29.0534362065451
2019-12-09__12-20__.tc.hdf5		NaN	111.225368021247
2019-12-09__12-20__.tc.hdf5		NaN	-2.00139412902745
2019-12-09__12-20__.tc.hdf5		NaN	14.5127857211107
2019-12-09__12-20__.tc.hdf5		NaN	0.143074444188529
2019-12-09__12-20__.tc.hdf5		NaN	39.739028952501
2019-12-09__12-20__.tc.hdf5		NaN	9.9299762128986
2019-12-09__12-20__.tc.hdf5		NaN	-18.5741562104755
2019-12-09__12-20__.tc.hdf5		NaN	-9.20351949045296
2019-12-09__12-20__.tc.hdf5		NaN	16.8396869775161
2019-12-09__12-20__.tc.hdf5		NaN	22.5329872615087
2019-12-09__12-20__.tc.hdf5		NaN	30.7313256147148
2019-12-09__12-20__.tc.hdf5		NaN	30.6403777979829
2019-12-09__12-20__.tc.hdf5		NaN	19.7417504722536
2019-12-09__12-20__.tc.hdf5		NaN	17.7320697571067
2019-12-09__12-20__.tc.hdf5		NaN	18.0319811798514
2019-12-09__12-20__.tc.hdf5		NaN	25.05242366739
2019-12-09__12-20__.tc.hdf5		NaN	0.87935905083425
2019-12-09__12-20__.tc.hdf5		NaN	52.2748592341785
2019-12-09__12-20__.tc.hdf5		NaN	-5.9743640033007
2019-12-09__12-20__.tc.hdf5		NaN	-11.2143811076745
2019-12-09__12-20__.tc.hdf5		NaN	-47.1393675441441
2019-12-09__12-20__.tc.hdf5		NaN	1.43224415850319
2019-12-09__12-20__.tc.hdf5		NaN	15.6876567511202
2019-12-09__12-20__.tc.hdf5		NaN	56.8389899987275
2019-12-09__12-20__.tc.hdf5		NaN	16.0328440334934
2019-12-09__12-20__.tc.hdf5		NaN	28.9660299271368
2019-12-09__12-20__.tc.hdf5		NaN	-0.682589206769395
2019-12-09__12-20__.tc.hdf5		NaN	4.73029086069586
2019-12-09__12-20__.tc.hdf5		NaN	17.4546435056776
2019-12-09__12-20__.tc.hdf5		NaN	21.093889882077
2019-12-09__12-20__.tc.hdf5		NaN	35.5193379555013
2019-12-09__12-20__.tc.hdf5		NaN	43.5504214223401
2019-12-09__12-20__.tc.hdf5		NaN	-25.9921820904122
2019-12-09__12-20__.tc.hdf5		NaN	9.81411214349119
2019-12-09__12-20__.tc.hdf5		NaN	55.0776688111757
2019-12-09__12-20__.tc.hdf5		NaN	31.3877698837899
2019-12-09__12-20__.tc.hdf5		NaN	26.8842001400128
2019-12-09__12-20__.tc.hdf5		NaN	-26.9261246446136
2019-12-09__12-20__.tc.hdf5	base	1	55.7071502920924
2019-12-09__12-20__.tc.hdf5	base	2	-5.28675451390114
2019-12-09__12-20__.tc.hdf5	base	3	61.1076973457219
2019-12-09__12-20__.tc.hdf5	base	4	-14.7999845281905
2019-12-09__12-20__.tc.hdf5	base	5	18.7194599835905
2019-12-09__12-20__.tc.hdf5	base	6	2.31801045745867
2019-12-09__12-20__.tc.hdf5	base	7	-4.85186356365315
2019-12-09__12-20__.tc.hdf5	base	8	10.4429534943519
2019-12-09__12-20__.tc.hdf5	base	9	29.0320900065517
2019-12-09__12-20__.tc.hdf5	base	10	-1.23267182388211
2019-12-09__12-20__.tc.hdf5	base	11	-23.1039532017591
2019-12-09__12-20__.tc.hdf5	base	12	-20.2408017152193
2019-12-09__12-20__.tc.hdf5	base	13	11.4915669538397
2019-12-09__12-20__.tc.hdf5	base	14	-11.7535127756224
2019-12-09__12-20__.tc.hdf5	base	15	-18.2750646691669
2019-12-09__12-20__.tc.hdf5	base	16	-7.04882050768196
2019-12-09__12-20__.tc.hdf5	base	17	9.6998141414723
2019-12-09__12-20__.tc.hdf5	base	18	-5.72957759651819
2019-12-09__12-20__.tc.hdf5	base	19	4.19474714397308
2019-12-09__12-20__.tc.hdf5	base	20	12.4628797431167
2019-12-09__12-20__.tc.hdf5	base	22	27.895583270135
2019-12-09__12-20__.tc.hdf5	base	23	-8.16530461319068
2019-12-09__12-20__.tc.hdf5	base	24	0.719399470013938
2019-12-09__12-20__.tc.hdf5	base	25	-28.4507226591814
2019-12-09__12-20__.tc.hdf5	base	26	4.48216600783039
2019-12-09__12-20__.tc.hdf5	base	27	23.1084210522456
2019-12-09__12-20__.tc.hdf5	base	28	12.6657058807522
2019-12-09__12-20__.tc.hdf5	base	29	11.5643713976745
2019-12-09__12-20__.tc.hdf5	base	30	32.5567765106697
2019-12-09__12-20__.tc.hdf5	base	31	18.1114515074813
2019-12-09__12-20__.tc.hdf5	base	32	14.0642148799894
2019-12-09__12-20__.tc.hdf5	base	33	55.3738518222881
2019-12-09__12-20__.tc.hdf5	base	34	-4.56953919476398
2019-12-09__12-20__.tc.hdf5	base	35	1.61864552264385
2019-12-09__12-20__.tc.hdf5	base	36	4.48524046774536
2019-12-09__12-20__.tc.hdf5	base	37	23.0153134499873
2019-12-09__12-20__.tc.hdf5	base	38	38.0234373553895
2019-12-09__12-20__.tc.hdf5	base	39	16.7259654312117
2019-12-09__12-20__.tc.hdf5	base	40	19.1640220190304
2019-12-09__12-20__.tc.hdf5	base	41	-20.6041989054526
2019-12-09__12-20__.tc.hdf5	base	42	-49.0749669449252
2019-12-09__12-20__.tc.hdf5	base	43	24.2015500069119
2019-12-09__12-20__.tc.hdf5	base	44	-50.5303751290556
2019-12-09__12-20__.tc.hdf5	base	45	-19.6527786999982
2019-12-09__12-20__.tc.hdf5	base	46	23.155999151777
2019-12-09__12-20__.tc.hdf5	base	47	3.84656779173168
2019-12-09__12-20__.tc.hdf5	base	48	-27.1860459267734
2019-12-09__12-20__.tc.hdf5	base	49	-10.927988968151
2019-12-09__12-20__.tc.hdf5	base	50	4.35241226453463
2019-12-09__12-20__.tc.hdf5	base	51	40.1753536421069
2019-12-09__12-20__.tc.hdf5	base	52	-10.2392111435303
2019-12-09__12-20__.tc.hdf5	base	53	46.1710146052145
2019-12-09__12-20__.tc.hdf5	base	54	-30.2600782580717
2019-12-09__12-20__.tc.hdf5	base	55	8.4316444406052
2019-12-09__12-20__.tc.hdf5	base	56	16.3053199751958
2019-12-09__12-20__.tc.hdf5	base	57	23.2694203811347
2019-12-09__12-20__.tc.hdf5	base	58	24.2037833832337
2019-12-09__12-20__.tc.hdf5	base	59	-7.07172168453706
2019-12-09__12-20__.tc.hdf5	base	60	-31.481570077983
2019-12-09__12-20__.tc.hdf5	base	61	9.01665632423656
2019-12-09__12-20__.tc.hdf5	base	62	-5.98649772900946
2019-12-09__12-20__.tc.hdf5	base	63	-19.6789718361919
2019-12-09__12-20__.tc.hdf5	base	64	9.64721712447224
2019-12-09__12-20__.tc.hdf5	base	65	8.89313969738495
2019-12-09__12-20__.tc.hdf5	base	66	21.4195695197637
2019-12-09__12-20__.tc.hdf5	base	67	-46.104460953867
2019-12-09__12-20__.tc.hdf5	base	68	-4.25128963202556
2019-12-09__12-20__.tc.hdf5	base	69	-31.0801496811149
2019-12-09__12-20__.tc.hdf5	base	70	-80.2562846553106
2019-12-09__12-20__.tc.hdf5	base	71	-41.6824978654059
2019-12-09__12-20__.tc.hdf5	base	72	-35.9007815630276
2019-12-09__12-20__.tc.hdf5	base	73	25.928334695329
2019-12-09__12-20__.tc.hdf5	base	74	-12.1620326480036
2019-12-09__12-20__.tc.hdf5	base	75	15.2552689934895
2019-12-09__12-20__.tc.hdf5	base	76	18.9260306485989
2019-12-09__12-20__.tc.hdf5	base	77	-8.85536576770186
2019-12-09__12-20__.tc.hdf5	base	78	-57.8194361105197
2019-12-09__12-20__.tc.hdf5	base	79	-2.21171991374062
2019-12-09__12-20__.tc.hdf5	base	80	-61.7016173068399
2019-12-09__12-20__.tc.hdf5	base	81	-8.35495609581732
2019-12-09__12-20__.tc.hdf5	base	82	21.7150759614337
2019-12-09__12-20__.tc.hdf5	base	83	39.7111602232844
2019-12-09__12-20__.tc.hdf5	base	84	-11.1315111249819
2019-12-09__12-20__.tc.hdf5	base	85	21.0058233711099
2019-12-09__12-20__.tc.hdf5	base	86	-7.4185421237711
2019-12-09__12-20__.tc.hdf5	base	87	45.2571449238369
2019-12-09__12-20__.tc.hdf5	base	88	-0.0527783879345406
2019-12-09__12-20__.tc.hdf5	base	89	32.7362058287605
2019-12-09__12-20__.tc.hdf5	base	90	8.42204644705111
2019-12-09__12-20__.tc.hdf5	base	91	-17.7523445364575
2019-12-09__12-20__.tc.hdf5	base	92	4.34660505554443
2019-12-09__12-20__.tc.hdf5	base	93	47.7465267480964
2019-12-09__12-20__.tc.hdf5	base	94	0.833118091064755
2019-12-09__12-20__.tc.hdf5	base	95	-51.3081922768537
2019-12-09__12-20__.tc.hdf5	base	96	10.6399275151812
2019-12-09__12-20__.tc.hdf5	base	97	-3.00726967672352
2019-12-09__12-20__.tc.hdf5	base	98	-10.9313578554072
2019-12-09__12-20__.tc.hdf5	base	99	10.6995801213643
2019-12-09__12-20__.tc.hdf5	base	100	-1.48074379300433
2019-12-09__12-20__.tc.hdf5	base	101	2.64077148996011
2019-12-09__12-20__.tc.hdf5	base	102	7.51719845024545
2019-12-09__12-20__.tc.hdf5	base	103	-27.2384188971895
2019-12-09__12-20__.tc.hdf5	base	104	-8.38960508204317
2019-12-09__12-20__.tc.hdf5	base	105	16.3084833968813
2019-12-09__12-20__.tc.hdf5	base	106	56.5769328499962
2019-12-09__12-20__.tc.hdf5	base	107	-18.3827124144692
2019-12-09__12-20__.tc.hdf5	base	108	-9.11570790184615
2019-12-09__12-20__.tc.hdf5	base	109	0.931839141980516
2019-12-09__12-20__.tc.hdf5	base	110	-0.908019448222931
2019-12-09__12-20__.tc.hdf5	base	111	-4.73451841790553
2019-12-09__12-20__.tc.hdf5	base	112	17.49863194876
2019-12-09__12-20__.tc.hdf5	base	113	0.543079968061818
2019-12-09__12-20__.tc.hdf5	base	114	27.1134306163945
2019-12-09__12-20__.tc.hdf5	base	115	-15.4835136387725
2019-12-09__12-20__.tc.hdf5	base	116	3.78814409486421
2019-12-09__12-20__.tc.hdf5	base	117	30.0484849067806
2019-12-09__12-20__.tc.hdf5	base	118	-20.5472955542207
2019-12-09__12-20__.tc.hdf5	base	119	13.1027430903598
2019-12-09__12-20__.tc.hdf5	base	120	-14.9712136963689
2019-12-09__12-20__.tc.hdf5	base	121	4.57512234266355
2019-12-09__12-20__.tc.hdf5	base	122	7.42900112835294
2019-12-09__12-20__.tc.hdf5	base	123	13.2093788772656
2019-12-09__12-20__.tc.hdf5	base	124	-30.0321413230286
2019-12-09__12-20__.tc.hdf5	base	125	6.67826354429436
2019-12-09__12-20__.tc.hdf5	base	126	-5.94913875954432
2019-12-09__12-20__.tc.hdf5	base	127	13.1506116592389
2019-12-09__12-20__.tc.hdf5	base	128	-37.1348134207255
2019-12-09__12-20__.tc.hdf5	base	129	-5.74131205047034
2019-12-09__12-20__.tc.hdf5	base	130	-20.5932872501614
2019-12-09__12-20__.tc.hdf5	base	131	-47.6433902639791
2019-12-09__12-20__.tc.hdf5	base	132	20.1603056265128
2019-12-09__12-20__.tc.hdf5	base	133	18.5399652536645
2019-12-09__12-20__.tc.hdf5	base	134	1.01558849524486
2019-12-09__12-20__.tc.hdf5	base	135	-14.0807965510584
2019-12-09__12-20__.tc.hdf5	base	136	30.1412374151442
2019-12-09__12-20__.tc.hdf5	base	137	-25.7693492415707
2019-12-09__12-20__.tc.hdf5	base	138	-29.3146454409025
2019-12-09__12-20__.tc.hdf5	base	139	10.4128665068774
2019-12-09__12-20__.tc.hdf5	base	140	-0.634614799502181
2019-12-09__12-20__.tc.hdf5	base	141	33.5696300010602
2019-12-09__12-20__.tc.hdf5	base	142	-4.97085695553949
2019-12-09__12-20__.tc.hdf5	base	143	28.9710248391522
2019-12-09__12-20__.tc.hdf5	base	144	51.0765020748432
2019-12-09__12-20__.tc.hdf5	base	145	108.941355127093
2019-12-09__12-20__.tc.hdf5	base	146	-13.137478210035
2019-12-09__12-20__.tc.hdf5	base	147	-8.0708448018896
2019-12-09__12-20__.tc.hdf5	base	148	3.43309062505219
2019-12-09__12-20__.tc.hdf5	base	149	2.15434147796086
2019-12-09__12-20__.tc.hdf5	base	150	22.3844684036233
2019-12-09__12-20__.tc.hdf5	base	151	-23.471165539549
2019-12-09__12-20__.tc.hdf5	base	152	-9.65096221055755
2019-12-09__12-20__.tc.hdf5	base	153	-16.3126239376391
2019-12-09__12-20__.tc.hdf5	base	154	-37.2148598567038
2019-12-09__12-20__.tc.hdf5	base	155	-8.73003849365128
2019-12-09__12-20__.tc.hdf5	base	156	1.91526491370173
2019-12-09__12-20__.tc.hdf5	base	157	-21.364178863285
2019-12-09__12-20__.tc.hdf5	base	158	48.7090804215244
2019-12-09__12-20__.tc.hdf5	base	159	-30.6484830348154
2019-12-09__12-20__.tc.hdf5	base	160	6.47028572596167
2019-12-09__12-20__.tc.hdf5	base	161	-7.52770430906294
2019-12-09__12-20__.tc.hdf5	base	162	-25.197676032328
2019-12-09__12-20__.tc.hdf5	rot_early	174	-3.91541628928355
2019-12-09__12-20__.tc.hdf5	rot_early	175	12.3103417317477
2019-12-09__12-20__.tc.hdf5	rot_early	176	16.9338797669623
2019-12-09__12-20__.tc.hdf5	rot_early	177	13.6305596040604
2019-12-09__12-20__.tc.hdf5	rot_early	178	34.9952293700517
2019-12-09__12-20__.tc.hdf5	rot_early	179	54.5689302399765
2019-12-09__12-20__.tc.hdf5	rot_early	180	-25.2572823706819
2019-12-09__12-20__.tc.hdf5	rot_early	181	1.37667297341222
2019-12-09__12-20__.tc.hdf5	rot_early	182	-22.8786836587177
2019-12-09__12-20__.tc.hdf5	rot_early	183	16.0298240688768
2019-12-09__12-20__.tc.hdf5	rot_early	184	-15.8681192919695
2019-12-09__12-20__.tc.hdf5	rot_early	185	37.4037754422568
2019-12-09__12-20__.tc.hdf5	rot_early	186	46.7292742360381
2019-12-09__12-20__.tc.hdf5	rot_early	187	4.85089384114722
2019-12-09__12-20__.tc.hdf5	rot_early	188	39.4931807142029
2019-12-09__12-20__.tc.hdf5	rot_early	189	43.1775703931348
2019-12-09__12-20__.tc.hdf5	rot_early	190	-17.855199531865
2019-12-09__12-20__.tc.hdf5	rot_early	191	26.1521860838035
2019-12-09__12-20__.tc.hdf5	rot_early	193	18.6431782206448
2019-12-09__12-20__.tc.hdf5	rot_early	194	-5.18407641147936
2019-12-09__12-20__.tc.hdf5	rot_early	195	2.81978821845199
2019-12-09__12-20__.tc.hdf5	rot_early	196	9.01795094199655
2019-12-09__12-20__.tc.hdf5	rot_early	197	48.2545640035297
2019-12-09__12-20__.tc.hdf5	rot_early	198	67.700129053046
2019-12-09__12-20__.tc.hdf5	rot_early	199	36.0180281589715
2019-12-09__12-20__.tc.hdf5	rot_early	200	33.0321710913924
2019-12-09__12-20__.tc.hdf5	rot_early	201	30.4065318594496
2019-12-09__12-20__.tc.hdf5	rot_early	202	26.5923951107155
2019-12-09__12-20__.tc.hdf5	rot_early	203	-1.14524482844091
2019-12-09__12-20__.tc.hdf5	rot_early	204	-10.6230137715715
2019-12-09__12-20__.tc.hdf5	rot_early	205	19.8420073317283
2019-12-09__12-20__.tc.hdf5	rot_early	206	17.3067209702565
2019-12-09__12-20__.tc.hdf5	rot_early	207	13.5983280161529
2019-12-09__12-20__.tc.hdf5	rot_early	208	38.075438580322
2019-12-09__12-20__.tc.hdf5	rot_early	209	-33.6047931201306
2019-12-09__12-20__.tc.hdf5	rot_early	210	25.9628646462376
2019-12-09__12-20__.tc.hdf5	rot_early	211	36.7018488884717
2019-12-09__12-20__.tc.hdf5	rot_early	212	36.1423861303482
2019-12-09__12-20__.tc.hdf5	rot_early	213	41.758424319498
2019-12-09__12-20__.tc.hdf5	rot_early	214	12.3792374990293
2019-12-09__12-20__.tc.hdf5	rot_early	215	26.3305539227793
2019-12-09__12-20__.tc.hdf5	rot_early	216	25.5556238531393
2019-12-09__12-20__.tc.hdf5	rot_early	217	-24.1126870230017
2019-12-09__12-20__.tc.hdf5	rot_early	218	33.85970593842
2019-12-09__12-20__.tc.hdf5	rot_early	219	22.0788961781608
2019-12-09__12-20__.tc.hdf5	rot_early	220	31.3471563120824
2019-12-09__12-20__.tc.hdf5	rot_early	221	16.7275998925048
2019-12-09__12-20__.tc.hdf5	rot_early	222	45.765101174759
2019-12-09__12-20__.tc.hdf5	rot_early	223	1.90795166856993
2019-12-09__12-20__.tc.hdf5	rot_early	224	-29.0481116923037
2019-12-09__12-20__.tc.hdf5	rot_early	225	-37.8427089858354
2019-12-09__12-20__.tc.hdf5	rot_early	226	31.8475232285895
2019-12-09__12-20__.tc.hdf5	rot_early	227	8.74282362388985
2019-12-09__12-20__.tc.hdf5	rot_early	228	64.8021404009075
2019-12-09__12-20__.tc.hdf5	rot_early	229	18.7381439842691
2019-12-09__12-20__.tc.hdf5	rot_early	230	21.1289183775154
2019-12-09__12-20__.tc.hdf5	rot_early	231	35.5988635112294
2019-12-09__12-20__.tc.hdf5	rot_early	232	29.3975278948696
2019-12-09__12-20__.tc.hdf5	rot_early	233	6.82175530323732
2019-12-09__12-20__.tc.hdf5	rot_early	234	42.6058367363516
2019-12-09__12-20__.tc.hdf5	rot_early	235	38.0335361824284
2019-12-09__12-20__.tc.hdf5	rot_early	236	29.3481281535274
2019-12-09__12-20__.tc.hdf5	rot_early	237	16.3290715486757
2019-12-09__12-20__.tc.hdf5	rot_early	238	32.7202507421088
2019-12-09__12-20__.tc.hdf5	rot_early	239	-20.8444595078624
2019-12-09__12-20__.tc.hdf5	rot_early	240	102.709952965691
2019-12-09__12-20__.tc.hdf5	rot_early	241	24.5160572516905
2019-12-09__12-20__.tc.hdf5	rot_early	242	-0.442289871178288
2019-12-09__12-20__.tc.hdf5	rot_early	243	6.42442627610493
2019-12-09__12-20__.tc.hdf5	rot_early	244	35.7013038708502
2019-12-09__12-20__.tc.hdf5	rot_early	245	16.9103317981274
2019-12-09__12-20__.tc.hdf5	rot_early	246	24.9167127607767
2019-12-09__12-20__.tc.hdf5	rot_early	247	-1.08309872659642
2019-12-09__12-20__.tc.hdf5	rot_early	248	31.7621651320474
2019-12-09__12-20__.tc.hdf5	rot_early	249	-21.9563687620963
2019-12-09__12-20__.tc.hdf5	rot_early	250	18.1562018532095
2019-12-09__12-20__.tc.hdf5	rot_early	251	-40.1932566115316
2019-12-09__12-20__.tc.hdf5	rot_early	252	-26.1765343670666
2019-12-09__12-20__.tc.hdf5	rot_early	253	-6.20140163976939
2019-12-09__12-20__.tc.hdf5	rot_early	254	32.5430902083272
2019-12-09__12-20__.tc.hdf5	rot_early	255	35.2636834189474
2019-12-09__12-20__.tc.hdf5	rot_early	256	26.1300001460211
2019-12-09__12-20__.tc.hdf5	rot_early	257	49.2349486012144
2019-12-09__12-20__.tc.hdf5	rot_early	258	25.7268257078694
2019-12-09__12-20__.tc.hdf5	rot_early	259	50.1818620344799
2019-12-09__12-20__.tc.hdf5	rot_early	260	27.1625520153028
2019-12-09__12-20__.tc.hdf5	rot_early	261	16.1963269163759
2019-12-09__12-20__.tc.hdf5	rot_early	262	32.4977795852755
2019-12-09__12-20__.tc.hdf5	rot_early	263	25.9033224894016
2019-12-09__12-20__.tc.hdf5	rot_early	264	25.9417436773074
2019-12-09__12-20__.tc.hdf5	rot_early	265	5.16803419332296
2019-12-09__12-20__.tc.hdf5	rot_early	266	19.5731012343781
2019-12-09__12-20__.tc.hdf5	rot_early	267	-32.372582692199
2019-12-09__12-20__.tc.hdf5	rot_early	268	45.3980922050115
2019-12-09__12-20__.tc.hdf5	rot_early	269	6.12193808084245
2019-12-09__12-20__.tc.hdf5	rot_early	270	3.50505961509211
2019-12-09__12-20__.tc.hdf5	rot_early	271	11.6053788869496
2019-12-09__12-20__.tc.hdf5	rot_early	272	2.27354493367911
2019-12-09__12-20__.tc.hdf5	rot_early	273	57.5115813045847
2019-12-09__12-20__.tc.hdf5	rot_early	274	34.8509564650219
2019-12-09__12-20__.tc.hdf5	rot_early	275	37.5270394812075
2019-12-09__12-20__.tc.hdf5	rot_early	276	8.62421400913648
2019-12-09__12-20__.tc.hdf5	rot_early	277	-17.7295475958784
2019-12-09__12-20__.tc.hdf5	rot_early	278	5.39564177656419
2019-12-09__12-20__.tc.hdf5	rot_early	279	9.93659978470255
2019-12-09__12-20__.tc.hdf5	rot_early	280	36.2770854178152
2019-12-09__12-20__.tc.hdf5	rot_early	281	25.4208637190036
2019-12-09__12-20__.tc.hdf5	rot_early	282	55.2960937057506
2019-12-09__12-20__.tc.hdf5	rot_early	283	-0.01474218758389
2019-12-09__12-20__.tc.hdf5	rot_early	284	-0.753949969274433
2019-12-09__12-20__.tc.hdf5	rot_late	285	-16.035089978231
2019-12-09__12-20__.tc.hdf5	rot_late	286	32.1246026942707
2019-12-09__12-20__.tc.hdf5	rot_late	287	35.8301930888687
2019-12-09__12-20__.tc.hdf5	rot_late	288	5.69150721476401
2019-12-09__12-20__.tc.hdf5	rot_late	289	22.9840021715318
2019-12-09__12-20__.tc.hdf5	rot_late	290	31.4210855923043
2019-12-09__12-20__.tc.hdf5	rot_late	291	-5.16028513125907
2019-12-09__12-20__.tc.hdf5	rot_late	292	9.6131771735649
2019-12-09__12-20__.tc.hdf5	rot_late	293	15.0389707892778
2019-12-09__12-20__.tc.hdf5	rot_late	294	28.5161985801403
2019-12-09__12-20__.tc.hdf5	rot_late	295	-5.50523256583929
2019-12-09__12-20__.tc.hdf5	rot_late	296	16.1734030974093
2019-12-09__12-20__.tc.hdf5	rot_late	297	27.8823548791791
2019-12-09__12-20__.tc.hdf5	rot_late	298	-14.1830385966265
2019-12-09__12-20__.tc.hdf5	rot_late	299	44.7719284389083
2019-12-09__12-20__.tc.hdf5	rot_late	300	28.1004054165591
2019-12-09__12-20__.tc.hdf5	rot_late	301	15.6580342977942
2019-12-09__12-20__.tc.hdf5	rot_late	302	21.2478093621953
2019-12-09__12-20__.tc.hdf5	rot_late	303	26.9087009150053
2019-12-09__12-20__.tc.hdf5	rot_late	304	-13.6478514809019
2019-12-09__12-20__.tc.hdf5	rot_late	305	33.1619651451001
2019-12-09__12-20__.tc.hdf5	rot_late	306	-5.40348086070132
2019-12-09__12-20__.tc.hdf5	rot_late	307	48.9409568226821
2019-12-09__12-20__.tc.hdf5	rot_late	308	28.2608282059621
2019-12-09__12-20__.tc.hdf5	rot_late	309	-3.99584254615851
2019-12-09__12-20__.tc.hdf5	rot_late	310	36.8437755621357
2019-12-09__12-20__.tc.hdf5	rot_late	311	34.0447316459927
2019-12-09__12-20__.tc.hdf5	rot_late	312	-7.385949260716
2019-12-09__12-20__.tc.hdf5	rot_late	313	5.20041878521892
2019-12-09__12-20__.tc.hdf5	rot_late	314	25.6886254563684
2019-12-09__12-20__.tc.hdf5	rot_late	315	-7.65551622422716
2019-12-09__12-20__.tc.hdf5	rot_late	316	51.1601649136444
2019-12-09__12-20__.tc.hdf5	rot_late	317	53.7184397616208
2019-12-09__12-20__.tc.hdf5	rot_late	318	41.1251477420394
2019-12-09__12-20__.tc.hdf5	rot_late	319	13.6726912010245
2019-12-09__12-20__.tc.hdf5	rot_late	320	17.079948344823
2019-12-09__12-20__.tc.hdf5	rot_late	322	-0.943023062942501
2019-12-09__12-20__.tc.hdf5	rot_late	323	58.2808409880925
2019-12-09__12-20__.tc.hdf5	rot_late	324	38.8204097034032
2019-12-09__12-20__.tc.hdf5	rot_late	325	-7.37519706522121
2019-12-09__12-20__.tc.hdf5	rot_late	326	-22.8731283361661
2019-12-09__12-20__.tc.hdf5	rot_late	327	24.0875072298564
2019-12-09__12-20__.tc.hdf5	rot_late	328	54.174763980337
2019-12-09__12-20__.tc.hdf5	rot_late	329	8.94819269702139
2019-12-09__12-20__.tc.hdf5	rot_late	330	41.284249526383
2019-12-09__12-20__.tc.hdf5	rot_late	331	-0.821776261359074
2019-12-09__12-20__.tc.hdf5	rot_late	332	38.7806876272537
2019-12-09__12-20__.tc.hdf5	rot_late	333	42.4130071835617
2019-12-09__12-20__.tc.hdf5	rot_late	334	38.2614409006583
2019-12-09__12-20__.tc.hdf5	rot_late	335	47.4012153357029
2019-12-09__12-20__.tc.hdf5	rot_late	336	-39.549791225659
2019-12-09__12-20__.tc.hdf5	rot_late	337	-13.2710894699273
2019-12-09__12-20__.tc.hdf5	rot_late	338	0.939400418660785
2019-12-09__12-20__.tc.hdf5	rot_late	339	40.3240824283332
2019-12-09__12-20__.tc.hdf5	rot_late	340	19.2717849697937
2019-12-09__12-20__.tc.hdf5	rot_late	341	26.8225864298507
2019-12-09__12-20__.tc.hdf5	rot_late	342	-7.15366194582535
2019-12-09__12-20__.tc.hdf5	rot_late	343	17.0326701445686
2019-12-09__12-20__.tc.hdf5	rot_late	344	62.7565978108753
2019-12-09__12-20__.tc.hdf5	rot_late	345	75.0736577559576
2019-12-09__12-20__.tc.hdf5	rot_late	346	-22.9908722031505
2019-12-09__12-20__.tc.hdf5	rot_late	347	29.4545918743264
2019-12-09__12-20__.tc.hdf5	rot_late	348	7.38501952871149
2019-12-09__12-20__.tc.hdf5	rot_late	349	14.8644330028536
2019-12-09__12-20__.tc.hdf5	rot_late	350	51.2133605891029
2019-12-09__12-20__.tc.hdf5	rot_late	351	36.7323662674726
2019-12-09__12-20__.tc.hdf5	rot_late	352	68.1244386463992
2019-12-09__12-20__.tc.hdf5	rot_late	353	23.5836141679662
2019-12-09__12-20__.tc.hdf5	rot_late	354	11.3555569181256
2019-12-09__12-20__.tc.hdf5	rot_late	355	-49.4377106800514
2019-12-09__12-20__.tc.hdf5	rot_late	356	32.3013450814773
2019-12-09__12-20__.tc.hdf5	rot_late	357	21.2248622572182
2019-12-09__12-20__.tc.hdf5	rot_late	358	1.2403563395455
2019-12-09__12-20__.tc.hdf5	rot_late	359	164.044658219221
2019-12-09__12-20__.tc.hdf5	rot_late	360	13.8698072866798
2019-12-09__12-20__.tc.hdf5	rot_late	361	28.2041502489248
2019-12-09__12-20__.tc.hdf5	rot_late	362	34.9868086829378
2019-12-09__12-20__.tc.hdf5	rot_late	363	19.7462944684978
2019-12-09__12-20__.tc.hdf5	rot_late	364	40.0571558526853
2019-12-09__12-20__.tc.hdf5	rot_late	365	-6.29357648157414
2019-12-09__12-20__.tc.hdf5	rot_late	366	36.8725658135696
2019-12-09__12-20__.tc.hdf5	rot_late	367	32.2911166226995
2019-12-09__12-20__.tc.hdf5	rot_late	368	-24.2000016909552
2019-12-09__12-20__.tc.hdf5	rot_late	369	10.5876286832733
2019-12-09__12-20__.tc.hdf5	rot_late	370	90.7939550992366
2019-12-09__12-20__.tc.hdf5	rot_late	371	23.6569022370027
2019-12-09__12-20__.tc.hdf5	rot_late	372	18.7269648309143
2019-12-09__12-20__.tc.hdf5	rot_late	373	61.2088869762087
2019-12-09__12-20__.tc.hdf5	rot_late	374	22.5934800413652
2019-12-09__12-20__.tc.hdf5	rot_late	375	5.85096462155147
2019-12-09__12-20__.tc.hdf5	rot_late	376	42.5334510023733
2019-12-09__12-20__.tc.hdf5	rot_late	377	29.0800569269734
2019-12-09__12-20__.tc.hdf5	rot_late	378	13.6094797904782
2019-12-09__12-20__.tc.hdf5	rot_late	379	-3.95701860577747
2019-12-09__12-20__.tc.hdf5	rot_late	380	48.3638475320889
2019-12-09__12-20__.tc.hdf5	rot_late	381	160.573760918393
2019-12-09__12-20__.tc.hdf5	rot_late	382	-8.75870322376728
2019-12-09__12-20__.tc.hdf5	rot_late	383	39.2214758516609
2019-12-09__12-20__.tc.hdf5	rot_late	384	7.60940531370746
2019-12-09__12-20__.tc.hdf5	rot_late	385	-31.288723596086
2019-12-09__12-20__.tc.hdf5	rot_late	386	62.8520781797469
2019-12-09__12-20__.tc.hdf5	rot_late	387	43.3325633866083
2019-12-09__12-20__.tc.hdf5	rot_late	388	-18.9443404783344
2019-12-09__12-20__.tc.hdf5	rot_late	389	35.0637760217796
2019-12-09__12-20__.tc.hdf5	rot_late	390	2.73834270620881
2019-12-09__12-20__.tc.hdf5	rot_late	391	10.2761352075615
2019-12-09__12-20__.tc.hdf5	rot_late	392	-5.48042867368528
2019-12-09__12-20__.tc.hdf5	rot_late	393	25.0138340891978
2019-12-09__12-20__.tc.hdf5	rot_late	394	23.1471952017746
2019-12-09__12-20__.tc.hdf5	rot_late	395	8.39954929454329
2019-12-09__12-20__.tc.hdf5		396	52.2282085795182
2019-12-12__12-40__.tc.hdf5		NaN	-6.16153400505456
2019-12-12__12-40__.tc.hdf5		NaN	-30.672309058135
2019-12-12__12-40__.tc.hdf5		NaN	-8.31224488739521
2019-12-12__12-40__.tc.hdf5		NaN	7.84644900235906
2019-12-12__12-40__.tc.hdf5		NaN	-0.551097070461854
2019-12-12__12-40__.tc.hdf5		NaN	-7.01842452560785
2019-12-12__12-40__.tc.hdf5		NaN	-1.07742187537592
2019-12-12__12-40__.tc.hdf5		NaN	-12.4057420473586
2019-12-12__12-40__.tc.hdf5		NaN	-11.5038442108819
2019-12-12__12-40__.tc.hdf5		NaN	17.6368306298827
2019-12-12__12-40__.tc.hdf5		NaN	11.1192168148797
2019-12-12__12-40__.tc.hdf5		NaN	-18.8412676563862
2019-12-12__12-40__.tc.hdf5		NaN	2.46569607772529
2019-12-12__12-40__.tc.hdf5		NaN	29.505999894743
2019-12-12__12-40__.tc.hdf5		NaN	-22.7340784031198
2019-12-12__12-40__.tc.hdf5		NaN	-9.68954061973727
2019-12-12__12-40__.tc.hdf5		NaN	6.16748838736194
2019-12-12__12-40__.tc.hdf5		NaN	30.3790505354942
2019-12-12__12-40__.tc.hdf5		NaN	16.6179781015041
2019-12-12__12-40__.tc.hdf5		NaN	-11.8256887766671
2019-12-12__12-40__.tc.hdf5		NaN	-11.1276999386252
2019-12-12__12-40__.tc.hdf5		NaN	8.6817013718249
2019-12-12__12-40__.tc.hdf5		NaN	12.5256419849444
2019-12-12__12-40__.tc.hdf5		NaN	17.5997303376469
2019-12-12__12-40__.tc.hdf5		NaN	-8.52404722732013
2019-12-12__12-40__.tc.hdf5		NaN	32.6260795352513
2019-12-12__12-40__.tc.hdf5		NaN	-11.5120266262086
2019-12-12__12-40__.tc.hdf5		NaN	33.4688321404677
2019-12-12__12-40__.tc.hdf5		NaN	16.7524094826261
2019-12-12__12-40__.tc.hdf5		NaN	-0.773633042772263
2019-12-12__12-40__.tc.hdf5		NaN	-12.2069759909349
2019-12-12__12-40__.tc.hdf5		NaN	-0.484385211611486
2019-12-12__12-40__.tc.hdf5		NaN	24.8087271574455
2019-12-12__12-40__.tc.hdf5		NaN	33.3065575708986
2019-12-12__12-40__.tc.hdf5		NaN	8.45612487031452
2019-12-12__12-40__.tc.hdf5		NaN	-19.7218026441701
2019-12-12__12-40__.tc.hdf5		NaN	-1.57419081294016
2019-12-12__12-40__.tc.hdf5		NaN	-17.1865906635497
2019-12-12__12-40__.tc.hdf5		NaN	-6.01932817522144
2019-12-12__12-40__.tc.hdf5		NaN	-21.6102659865986
2019-12-12__12-40__.tc.hdf5		NaN	-11.209560894437
2019-12-12__12-40__.tc.hdf5		NaN	29.4742024833495
2019-12-12__12-40__.tc.hdf5		NaN	-7.69299536236416
2019-12-12__12-40__.tc.hdf5		NaN	-36.998138358206
2019-12-12__12-40__.tc.hdf5		NaN	-33.1928225208496
2019-12-12__12-40__.tc.hdf5		NaN	17.0828749977747
2019-12-12__12-40__.tc.hdf5		NaN	26.3683130233532
2019-12-12__12-40__.tc.hdf5		NaN	49.3881004183526
2019-12-12__12-40__.tc.hdf5		NaN	-12.464013527767
2019-12-12__12-40__.tc.hdf5		NaN	42.9385027377823
2019-12-12__12-40__.tc.hdf5		NaN	-16.5758392969007
2019-12-12__12-40__.tc.hdf5		NaN	54.1701416610323
2019-12-12__12-40__.tc.hdf5		NaN	-43.7320339860752
2019-12-12__12-40__.tc.hdf5		NaN	14.6037774001453
2019-12-12__12-40__.tc.hdf5		NaN	44.324239488971
2019-12-12__12-40__.tc.hdf5		NaN	38.9759168882779
2019-12-12__12-40__.tc.hdf5		NaN	28.8562832753166
2019-12-12__12-40__.tc.hdf5		NaN	11.6986253841356
2019-12-12__12-40__.tc.hdf5		NaN	4.78581632994013
2019-12-12__12-40__.tc.hdf5		NaN	0.731877557366761
2019-12-12__12-40__.tc.hdf5		NaN	29.7453147622992
2019-12-12__12-40__.tc.hdf5		NaN	12.8184916559268
2019-12-12__12-40__.tc.hdf5		NaN	-62.5904464958744
2019-12-12__12-40__.tc.hdf5		NaN	-15.5392213675418
2019-12-12__12-40__.tc.hdf5		NaN	37.7442525167454
2019-12-12__12-40__.tc.hdf5		NaN	11.2054890180516
2019-12-12__12-40__.tc.hdf5		NaN	28.4685975453066
2019-12-12__12-40__.tc.hdf5		NaN	19.9371884120063
2019-12-12__12-40__.tc.hdf5		NaN	55.6926012377001
2019-12-12__12-40__.tc.hdf5		NaN	-1.93652991490155
2019-12-12__12-40__.tc.hdf5		NaN	32.8380214135835
2019-12-12__12-40__.tc.hdf5	base	2	12.2588293691913
2019-12-12__12-40__.tc.hdf5	base	3	-21.0566843356749
2019-12-12__12-40__.tc.hdf5	base	4	25.2422765325409
2019-12-12__12-40__.tc.hdf5	base	5	-9.38083781089696
2019-12-12__12-40__.tc.hdf5	base	6	3.86198127534732
2019-12-12__12-40__.tc.hdf5	base	7	-9.99679529140885
2019-12-12__12-40__.tc.hdf5	base	8	-41.6670792594973
2019-12-12__12-40__.tc.hdf5	base	9	27.5769613827516
2019-12-12__12-40__.tc.hdf5	base	10	40.2261293957469
2019-12-12__12-40__.tc.hdf5	base	11	-21.4048013537934
2019-12-12__12-40__.tc.hdf5	base	12	25.2507145848125
2019-12-12__12-40__.tc.hdf5	base	13	40.9331850662038
2019-12-12__12-40__.tc.hdf5	base	14	-0.431641983862021
2019-12-12__12-40__.tc.hdf5	base	15	-5.75172344910537
2019-12-12__12-40__.tc.hdf5	base	17	-32.4861887485899
2019-12-12__12-40__.tc.hdf5	base	18	-9.06079380497025
2019-12-12__12-40__.tc.hdf5	base	19	-10.9025688968434
2019-12-12__12-40__.tc.hdf5	base	20	-16.7266761697061
2019-12-12__12-40__.tc.hdf5	base	21	-38.4685486996722
2019-12-12__12-40__.tc.hdf5	base	22	52.9895307424454
2019-12-12__12-40__.tc.hdf5	base	23	3.89358204196806
2019-12-12__12-40__.tc.hdf5	base	24	-9.41016156387998
2019-12-12__12-40__.tc.hdf5	base	25	14.5682033221842
2019-12-12__12-40__.tc.hdf5	base	26	-47.390436338302
2019-12-12__12-40__.tc.hdf5	base	27	-16.9501880447464
2019-12-12__12-40__.tc.hdf5	base	28	-15.0298144672433
2019-12-12__12-40__.tc.hdf5	base	29	18.8173155832713
2019-12-12__12-40__.tc.hdf5	base	30	11.0194161081314
2019-12-12__12-40__.tc.hdf5	base	31	31.8554110081092
2019-12-12__12-40__.tc.hdf5	base	32	-51.4995967992292
2019-12-12__12-40__.tc.hdf5	base	33	14.3892252353149
2019-12-12__12-40__.tc.hdf5	base	34	-9.56540492036975
2019-12-12__12-40__.tc.hdf5	base	35	19.8087924174373
2019-12-12__12-40__.tc.hdf5	base	36	-45.0736103356369
2019-12-12__12-40__.tc.hdf5	base	37	-18.199180447891
2019-12-12__12-40__.tc.hdf5	base	38	-41.7679208360359
2019-12-12__12-40__.tc.hdf5	base	39	9.17978472322
2019-12-12__12-40__.tc.hdf5	base	40	-18.9853144728507
2019-12-12__12-40__.tc.hdf5	base	41	-0.501339115852385
2019-12-12__12-40__.tc.hdf5	base	42	1.56761644030871
2019-12-12__12-40__.tc.hdf5	base	43	-90.4980852162509
2019-12-12__12-40__.tc.hdf5	base	44	0.637423520304667
2019-12-12__12-40__.tc.hdf5	base	45	-8.06486247814966
2019-12-12__12-40__.tc.hdf5	base	46	2.86917130419151
2019-12-12__12-40__.tc.hdf5	base	47	-38.6893192224976
2019-12-12__12-40__.tc.hdf5	base	48	-28.5395670783479
2019-12-12__12-40__.tc.hdf5	base	49	-39.7712275704245
2019-12-12__12-40__.tc.hdf5	base	50	39.1580956367971
2019-12-12__12-40__.tc.hdf5	base	51	6.54580548951132
2019-12-12__12-40__.tc.hdf5	base	52	24.4492812607443
2019-12-12__12-40__.tc.hdf5	base	53	40.2991772022415
2019-12-12__12-40__.tc.hdf5	base	54	-33.198287886391
2019-12-12__12-40__.tc.hdf5	base	55	-24.8066965990041
2019-12-12__12-40__.tc.hdf5	base	56	31.0110279265555
2019-12-12__12-40__.tc.hdf5	base	57	23.2497826898362
2019-12-12__12-40__.tc.hdf5	base	58	61.2342748576698
2019-12-12__12-40__.tc.hdf5	base	59	-21.0069584524207
2019-12-12__12-40__.tc.hdf5	base	60	32.135395765622
2019-12-12__12-40__.tc.hdf5	base	61	11.841531132858
2019-12-12__12-40__.tc.hdf5	base	62	5.17321659119782
2019-12-12__12-40__.tc.hdf5	base	63	16.1764617669377
2019-12-12__12-40__.tc.hdf5	base	64	22.5101498914097
2019-12-12__12-40__.tc.hdf5	base	65	-0.109815458947954
2019-12-12__12-40__.tc.hdf5	base	66	-6.55678994256407
2019-12-12__12-40__.tc.hdf5	base	67	-49.5482259163461
2019-12-12__12-40__.tc.hdf5	base	68	15.7752743714711
2019-12-12__12-40__.tc.hdf5	base	69	32.4059090176328
2019-12-12__12-40__.tc.hdf5	base	70	-47.7294896298316
2019-12-12__12-40__.tc.hdf5	base	71	40.530992788081
2019-12-12__12-40__.tc.hdf5	base	72	33.7452650136879
2019-12-12__12-40__.tc.hdf5	base	73	46.6319316913084
2019-12-12__12-40__.tc.hdf5	base	74	-6.25167463118292
2019-12-12__12-40__.tc.hdf5	base	75	0.814001520985654
2019-12-12__12-40__.tc.hdf5	base	76	14.9747525816465
2019-12-12__12-40__.tc.hdf5	base	77	8.58155435208235
2019-12-12__12-40__.tc.hdf5	base	78	-17.0243057535626
2019-12-12__12-40__.tc.hdf5	base	79	-30.2920905695899
2019-12-12__12-40__.tc.hdf5	base	80	5.76494195023858
2019-12-12__12-40__.tc.hdf5	base	81	5.43557427251592
2019-12-12__12-40__.tc.hdf5	base	82	-8.79689428890195
2019-12-12__12-40__.tc.hdf5	base	83	-4.80716358270063
2019-12-12__12-40__.tc.hdf5	base	84	6.95063186957104
2019-12-12__12-40__.tc.hdf5	base	85	-84.920051242421
2019-12-12__12-40__.tc.hdf5	base	86	18.0748179030016
2019-12-12__12-40__.tc.hdf5	base	87	-3.15994839020935
2019-12-12__12-40__.tc.hdf5	base	88	-59.6686181132466
2019-12-12__12-40__.tc.hdf5	base	89	30.166770555401
2019-12-12__12-40__.tc.hdf5	base	90	-12.3071704958763
2019-12-12__12-40__.tc.hdf5	base	91	6.1449160732182
2019-12-12__12-40__.tc.hdf5	base	92	30.2150167059745
2019-12-12__12-40__.tc.hdf5	base	93	16.5231096854357
2019-12-12__12-40__.tc.hdf5	base	94	42.5457259455482
2019-12-12__12-40__.tc.hdf5	base	95	22.7064195404343
[truncated: 4,836 more rows]
