# Supplementary material for: Frontal and parietal planning signals encode adapted motor commands when learning to control a brain–computer interface
Source: PLoS Biol. 2025 Sep 29;23(9):e3003408. doi: 10.1371/journal.pbio.3003408 (PMC12533969; doi:10.1371/journal.pbio.3003408)
Supplement: S1 Data — (ZIP) [file pbio.3003408.s009.zip › S1_Data/data/raw_adaptation_data_monkey_Y.csv]

file_name	category	corrected_hit_number	deviation_angle
2016-07-06__15-55__.tc.hdf5	base	1	10.5653475394747
2016-07-06__15-55__.tc.hdf5	base	2	3.66822534385406
2016-07-06__15-55__.tc.hdf5	base	3	18.5162503240363
2016-07-06__15-55__.tc.hdf5	base	4	10.2842550681764
2016-07-06__15-55__.tc.hdf5	base	5	-24.5696571234199
2016-07-06__15-55__.tc.hdf5	base	6	-29.9954278753111
2016-07-06__15-55__.tc.hdf5	base	7	47.5018268090253
2016-07-06__15-55__.tc.hdf5	base	8	19.1524439161701
2016-07-06__15-55__.tc.hdf5	base	9	-17.6668223511506
2016-07-06__15-55__.tc.hdf5	base	10	30.3818246800641
2016-07-06__15-55__.tc.hdf5	base	11	13.3712574752319
2016-07-06__15-55__.tc.hdf5	base	12	122.560544741469
2016-07-06__15-55__.tc.hdf5	base	13	-32.4062117918641
2016-07-06__15-55__.tc.hdf5	base	14	28.4441751115235
2016-07-06__15-55__.tc.hdf5	base	15	-34.0520805722838
2016-07-06__15-55__.tc.hdf5	base	16	-18.0418090781116
2016-07-06__15-55__.tc.hdf5	base	17	8.29032731024009
2016-07-06__15-55__.tc.hdf5	base	18	6.15065524054205
2016-07-06__15-55__.tc.hdf5	base	19	7.16793109447138
2016-07-06__15-55__.tc.hdf5	base	20	53.4185122042852
2016-07-06__15-55__.tc.hdf5	base	21	-42.114803567738
2016-07-06__15-55__.tc.hdf5	base	22	-14.4531633715588
2016-07-06__15-55__.tc.hdf5	base	23	27.3315822073652
2016-07-06__15-55__.tc.hdf5	base	24	3.0800597974199
2016-07-06__15-55__.tc.hdf5	base	25	168.120251337161
2016-07-06__15-55__.tc.hdf5	base	26	-7.69957807362037
2016-07-06__15-55__.tc.hdf5	base	27	87.0947011200034
2016-07-06__15-55__.tc.hdf5	base	28	-30.2936759177506
2016-07-06__15-55__.tc.hdf5	base	29	-41.6030951085963
2016-07-06__15-55__.tc.hdf5	base	30	-29.4308658771677
2016-07-06__15-55__.tc.hdf5	base	31	-54.4219867650705
2016-07-06__15-55__.tc.hdf5	base	32	-13.3912835280051
2016-07-06__15-55__.tc.hdf5	base	33	11.6835387894833
2016-07-06__15-55__.tc.hdf5	base	34	30.2790572293422
2016-07-06__15-55__.tc.hdf5	base	35	12.7711057499262
2016-07-06__15-55__.tc.hdf5	base	36	42.3242492283446
2016-07-06__15-55__.tc.hdf5	base	37	4.78536952636949
2016-07-06__15-55__.tc.hdf5	base	38	-16.2979572422196
2016-07-06__15-55__.tc.hdf5	base	39	156.138469620838
2016-07-06__15-55__.tc.hdf5	base	40	10.2815895793888
2016-07-06__15-55__.tc.hdf5	base	41	43.9826380164604
2016-07-06__15-55__.tc.hdf5	base	42	-22.5777387028275
2016-07-06__15-55__.tc.hdf5	base	43	2.45365942293764
2016-07-06__15-55__.tc.hdf5	base	44	10.0217572557973
2016-07-06__15-55__.tc.hdf5	base	45	-12.8697236409587
2016-07-06__15-55__.tc.hdf5	base	46	4.65459672032583
2016-07-06__15-55__.tc.hdf5	base	47	3.96211259464253
2016-07-06__15-55__.tc.hdf5	base	48	-45.2501130714315
2016-07-06__15-55__.tc.hdf5	base	49	-8.58247174162753
2016-07-06__15-55__.tc.hdf5	base	50	35.7963924304591
2016-07-06__15-55__.tc.hdf5	base	51	-23.8708150610265
2016-07-06__15-55__.tc.hdf5	base	52	27.0616809162601
2016-07-06__15-55__.tc.hdf5	base	53	10.8861853180473
2016-07-06__15-55__.tc.hdf5	base	54	35.0504147489264
2016-07-06__15-55__.tc.hdf5	base	55	6.38663224099583
2016-07-06__15-55__.tc.hdf5	base	56	9.81098011514583
2016-07-06__15-55__.tc.hdf5	base	57	-6.53800292879112
2016-07-06__15-55__.tc.hdf5	base	58	7.05110176342269
2016-07-06__15-55__.tc.hdf5	base	59	-42.1771802514395
2016-07-06__15-55__.tc.hdf5	base	60	-41.0026709650052
2016-07-06__15-55__.tc.hdf5	base	61	-3.23804302552003
2016-07-06__15-55__.tc.hdf5	base	62	8.86179904584651
2016-07-06__15-55__.tc.hdf5	base	63	41.3715099976972
2016-07-06__15-55__.tc.hdf5	base	64	-4.84783147950975
2016-07-06__15-55__.tc.hdf5	base	65	12.4925222769163
2016-07-06__15-55__.tc.hdf5	base	66	26.0249947222814
2016-07-06__15-55__.tc.hdf5	base	67	35.2197584650097
2016-07-06__15-55__.tc.hdf5	base	68	-10.5102791377332
2016-07-06__15-55__.tc.hdf5	base	69	-15.5289243690881
2016-07-06__15-55__.tc.hdf5	base	70	44.6850808146991
2016-07-06__15-55__.tc.hdf5	base	71	8.4940465922268
2016-07-06__15-55__.tc.hdf5	base	72	12.0880130040972
2016-07-06__15-55__.tc.hdf5	base	73	125.670917284256
2016-07-06__15-55__.tc.hdf5	base	74	-52.7237658236171
2016-07-06__15-55__.tc.hdf5	base	75	-2.95636351126412
2016-07-06__15-55__.tc.hdf5	base	76	-22.9185763416751
2016-07-06__15-55__.tc.hdf5	base	77	-38.3741759538444
2016-07-06__15-55__.tc.hdf5	base	78	13.7924095239234
2016-07-06__15-55__.tc.hdf5	base	79	21.159520262153
2016-07-06__15-55__.tc.hdf5	base	80	-88.2468125599251
2016-07-06__15-55__.tc.hdf5	base	81	-44.406236245804
2016-07-06__15-55__.tc.hdf5	base	82	16.3449574137776
2016-07-06__15-55__.tc.hdf5	base	83	0.780360346602199
2016-07-06__15-55__.tc.hdf5	base	84	-15.3521988194043
2016-07-06__15-55__.tc.hdf5	base	85	29.2240047824559
2016-07-06__15-55__.tc.hdf5	base	86	-0.714781205027726
2016-07-06__15-55__.tc.hdf5	base	87	-25.6370981915596
2016-07-06__15-55__.tc.hdf5	base	88	-21.1623419974021
2016-07-06__15-55__.tc.hdf5	base	89	-34.4227497289969
2016-07-06__15-55__.tc.hdf5	base	90	-59.9199821322104
2016-07-06__15-55__.tc.hdf5	base	91	45.9769234334231
2016-07-06__15-55__.tc.hdf5	base	92	111.85937924668
2016-07-06__15-55__.tc.hdf5	base	93	28.2920460356616
2016-07-06__15-55__.tc.hdf5	base	94	32.2390394750956
2016-07-06__15-55__.tc.hdf5	base	95	-29.0161085452465
2016-07-06__15-55__.tc.hdf5	base	96	12.5038229758332
2016-07-06__15-55__.tc.hdf5	base	97	21.1089462097403
2016-07-06__15-55__.tc.hdf5	base	98	-2.98023108312162
2016-07-06__15-55__.tc.hdf5	base	99	-19.338585267121
2016-07-06__15-55__.tc.hdf5	base	100	-2.78013063214006
2016-07-06__15-55__.tc.hdf5	base	101	-42.2191173782731
2016-07-06__15-55__.tc.hdf5	base	102	20.6615659161024
2016-07-06__15-55__.tc.hdf5	base	103	-28.2722950174313
2016-07-06__15-55__.tc.hdf5	base	104	-15.2169942635139
2016-07-06__15-55__.tc.hdf5	base	105	13.0306154805137
2016-07-06__15-55__.tc.hdf5	base	106	11.5391654107594
2016-07-06__15-55__.tc.hdf5	base	107	22.648525982124
2016-07-06__15-55__.tc.hdf5	base	108	17.2541344341598
2016-07-06__15-55__.tc.hdf5	base	109	3.57608541758126
2016-07-06__15-55__.tc.hdf5	base	110	80.4625987171872
2016-07-06__15-55__.tc.hdf5	base	111	-20.9618323119808
2016-07-06__15-55__.tc.hdf5	base	112	-37.0807482859256
2016-07-06__15-55__.tc.hdf5	base	113	-9.90820152065459
2016-07-06__15-55__.tc.hdf5	base	114	3.34846823065958
2016-07-06__15-55__.tc.hdf5	base	115	-16.6156165120408
2016-07-06__15-55__.tc.hdf5	base	116	24.3438073327785
2016-07-06__15-55__.tc.hdf5	base	117	17.6403647240016
2016-07-06__15-55__.tc.hdf5	base	118	-22.844695580103
2016-07-06__15-55__.tc.hdf5	base	119	-7.52035967136212
2016-07-06__15-55__.tc.hdf5	base	120	-14.0382993476309
2016-07-06__15-55__.tc.hdf5	base	121	44.6899900050212
2016-07-06__15-55__.tc.hdf5	base	122	7.59116011486729
2016-07-06__15-55__.tc.hdf5	base	123	106.034693864253
2016-07-06__15-55__.tc.hdf5	base	124	57.0955566365992
2016-07-06__15-55__.tc.hdf5	base	125	4.55350707548177
2016-07-06__15-55__.tc.hdf5	base	126	15.1601212317604
2016-07-06__15-55__.tc.hdf5	base	127	129.837081892177
2016-07-06__15-55__.tc.hdf5	base	128	-19.8131357077446
2016-07-06__15-55__.tc.hdf5	base	129	31.4048501402804
2016-07-06__15-55__.tc.hdf5	base	130	46.8567901070878
2016-07-06__15-55__.tc.hdf5	base	131	29.8768790679288
2016-07-06__15-55__.tc.hdf5	base	132	6.71994040561429
2016-07-06__15-55__.tc.hdf5	base	133	12.116850917332
2016-07-06__15-55__.tc.hdf5	base	134	-6.47720451730797
2016-07-06__15-55__.tc.hdf5	base	135	-29.6702091027462
2016-07-06__15-55__.tc.hdf5	base	136	-59.0191546637333
2016-07-06__15-55__.tc.hdf5	base	137	-43.8626553861285
2016-07-06__15-55__.tc.hdf5	base	138	-21.9152348219784
2016-07-06__15-55__.tc.hdf5	base	139	7.06235832821316
2016-07-06__15-55__.tc.hdf5	base	140	30.4180700513435
2016-07-06__15-55__.tc.hdf5	base	141	12.5003189822658
2016-07-06__15-55__.tc.hdf5	base	142	29.6236933926831
2016-07-06__15-55__.tc.hdf5	base	143	22.6754088780289
2016-07-06__15-55__.tc.hdf5	base	144	33.8446667599017
2016-07-06__15-55__.tc.hdf5	base	145	-2.60241887475159
2016-07-06__15-55__.tc.hdf5	base	146	46.1551447692045
2016-07-06__15-55__.tc.hdf5	base	147	31.5362565683206
2016-07-06__15-55__.tc.hdf5	base	148	0.211565750422884
2016-07-06__15-55__.tc.hdf5	base	149	-3.03047861639045
2016-07-06__15-55__.tc.hdf5	base	150	17.9296830536236
2016-07-06__15-55__.tc.hdf5	base	151	22.7139033775016
2016-07-06__15-55__.tc.hdf5	base	152	1.62805968731946
2016-07-06__15-55__.tc.hdf5	base	153	14.6933043460825
2016-07-06__15-55__.tc.hdf5	base	154	16.9926471284423
2016-07-06__15-55__.tc.hdf5	base	155	-30.523267322237
2016-07-06__15-55__.tc.hdf5	base	156	55.7176991888664
2016-07-06__15-55__.tc.hdf5	base	157	15.9028229036489
2016-07-06__15-55__.tc.hdf5	base	158	46.5034829972472
2016-07-06__15-55__.tc.hdf5	base	159	-25.9812340657116
2016-07-06__15-55__.tc.hdf5	base	160	15.951021110419
2016-07-06__15-55__.tc.hdf5	base	161	-33.3672235565351
2016-07-06__15-55__.tc.hdf5	base	162	-27.0338070976323
2016-07-06__15-55__.tc.hdf5	base	163	-5.00439517582981
2016-07-06__15-55__.tc.hdf5	base	164	31.0608400487993
2016-07-06__15-55__.tc.hdf5	base	165	-28.0012452520424
2016-07-06__15-55__.tc.hdf5	rot_early	226	-7.79025400865636
2016-07-06__15-55__.tc.hdf5	rot_early	227	27.8949854310861
2016-07-06__15-55__.tc.hdf5	rot_early	228	29.6177732369742
2016-07-06__15-55__.tc.hdf5	rot_early	229	63.9957105499821
2016-07-06__15-55__.tc.hdf5	rot_early	230	48.3768940291961
2016-07-06__15-55__.tc.hdf5	rot_early	231	-6.8104456033563
2016-07-06__15-55__.tc.hdf5	rot_early	232	5.12517762755464
2016-07-06__15-55__.tc.hdf5	rot_early	233	-47.5958027503025
2016-07-06__15-55__.tc.hdf5	rot_early	234	77.2863950190369
2016-07-06__15-55__.tc.hdf5	rot_early	235	54.2670248744036
2016-07-06__15-55__.tc.hdf5	rot_early	236	7.62759625245071
2016-07-06__15-55__.tc.hdf5	rot_early	237	12.9295499772214
2016-07-06__15-55__.tc.hdf5	rot_early	238	9.3658443868184
2016-07-06__15-55__.tc.hdf5	rot_early	239	20.2734923573615
2016-07-06__15-55__.tc.hdf5	rot_early	240	-5.10482235100504
2016-07-06__15-55__.tc.hdf5	rot_early	241	2.09240608367863
2016-07-06__15-55__.tc.hdf5	rot_early	242	105.340932957692
2016-07-06__15-55__.tc.hdf5	rot_early	243	-2.03257235287021
2016-07-06__15-55__.tc.hdf5	rot_early	244	41.1187246090678
2016-07-06__15-55__.tc.hdf5	rot_early	245	-33.427928000292
2016-07-06__15-55__.tc.hdf5	rot_early	246	-0.576000086223616
2016-07-06__15-55__.tc.hdf5	rot_early	247	11.4388074688307
2016-07-06__15-55__.tc.hdf5	rot_early	248	31.1731847619262
2016-07-06__15-55__.tc.hdf5	rot_early	249	118.910418870125
2016-07-06__15-55__.tc.hdf5	rot_early	250	31.4245720104023
2016-07-06__15-55__.tc.hdf5	rot_early	251	5.48797606915266
2016-07-06__15-55__.tc.hdf5	rot_early	252	20.874098270227
2016-07-06__15-55__.tc.hdf5	rot_early	253	9.80246173188186
2016-07-06__15-55__.tc.hdf5	rot_early	254	-7.96963046064725
2016-07-06__15-55__.tc.hdf5	rot_early	255	39.2126115780815
2016-07-06__15-55__.tc.hdf5	rot_early	256	61.8503922989281
2016-07-06__15-55__.tc.hdf5	rot_early	257	-65.9729572677754
2016-07-06__15-55__.tc.hdf5	rot_early	258	79.3282663358141
2016-07-06__15-55__.tc.hdf5	rot_early	259	57.5300035400599
2016-07-06__15-55__.tc.hdf5	rot_early	260	17.0404596611632
2016-07-06__15-55__.tc.hdf5	rot_early	261	2.14866722853877
2016-07-06__15-55__.tc.hdf5	rot_early	262	14.1546957975109
2016-07-06__15-55__.tc.hdf5	rot_early	263	59.0386994689933
2016-07-06__15-55__.tc.hdf5	rot_early	264	169.168749527831
2016-07-06__15-55__.tc.hdf5	rot_early	265	72.5762850691775
2016-07-06__15-55__.tc.hdf5	rot_early	266	-32.8212479658899
2016-07-06__15-55__.tc.hdf5	rot_early	267	8.3098723441462
2016-07-06__15-55__.tc.hdf5	rot_early	268	-10.2521042057355
2016-07-06__15-55__.tc.hdf5	rot_early	269	42.7554842061257
2016-07-06__15-55__.tc.hdf5	rot_early	270	75.7581719321528
2016-07-06__15-55__.tc.hdf5	rot_early	271	43.8242509402375
2016-07-06__15-55__.tc.hdf5	rot_early	272	-8.36514653860544
2016-07-06__15-55__.tc.hdf5	rot_early	273	44.7805187057066
2016-07-06__15-55__.tc.hdf5	rot_early	274	-8.73900528909197
2016-07-06__15-55__.tc.hdf5	rot_early	275	24.1630745573294
2016-07-06__15-55__.tc.hdf5	rot_early	276	24.2809134794472
2016-07-06__15-55__.tc.hdf5	rot_early	277	-13.4738271224269
2016-07-06__15-55__.tc.hdf5	rot_early	278	-8.65362561511832
2016-07-06__15-55__.tc.hdf5	rot_early	279	31.2350754675216
2016-07-06__15-55__.tc.hdf5	rot_early	280	21.5588875740721
2016-07-06__15-55__.tc.hdf5	rot_early	281	11.8563934201701
2016-07-06__15-55__.tc.hdf5	rot_early	282	-30.7843534403903
2016-07-06__15-55__.tc.hdf5	rot_early	283	-39.6104428419989
2016-07-06__15-55__.tc.hdf5	rot_early	284	35.0406274643242
2016-07-06__15-55__.tc.hdf5	rot_early	285	12.2127323551693
2016-07-06__15-55__.tc.hdf5	rot_early	286	18.0705554508885
2016-07-06__15-55__.tc.hdf5	rot_early	287	67.4197113873081
2016-07-06__15-55__.tc.hdf5	rot_early	288	14.2591431500082
2016-07-06__15-55__.tc.hdf5	rot_early	289	18.471353453401
2016-07-06__15-55__.tc.hdf5	rot_early	290	52.6348912686644
2016-07-06__15-55__.tc.hdf5	rot_early	291	100.453119801954
2016-07-06__15-55__.tc.hdf5	rot_early	292	-5.75272266052984
2016-07-06__15-55__.tc.hdf5	rot_early	293	64.6847945305547
2016-07-06__15-55__.tc.hdf5	rot_early	294	40.052711986974
2016-07-06__15-55__.tc.hdf5	rot_early	295	-16.9230963385755
2016-07-06__15-55__.tc.hdf5	rot_early	296	-1.43092099633414
2016-07-06__15-55__.tc.hdf5	rot_early	297	72.1709880946028
2016-07-06__15-55__.tc.hdf5	rot_early	298	60.7256889015315
2016-07-06__15-55__.tc.hdf5	rot_early	299	48.6688814661371
2016-07-06__15-55__.tc.hdf5	rot_early	300	-12.2543740084226
2016-07-06__15-55__.tc.hdf5	rot_early	301	87.6012802209919
2016-07-06__15-55__.tc.hdf5	rot_early	302	27.6589567629721
2016-07-06__15-55__.tc.hdf5	rot_early	303	38.2312590636955
2016-07-06__15-55__.tc.hdf5	rot_early	304	-4.25949193186925
2016-07-06__15-55__.tc.hdf5	rot_early	305	-9.9407320523589
2016-07-06__15-55__.tc.hdf5	rot_early	306	0.706007399376818
2016-07-06__15-55__.tc.hdf5	rot_early	307	56.8387176022093
2016-07-06__15-55__.tc.hdf5	rot_early	308	9.62480563154697
2016-07-06__15-55__.tc.hdf5	rot_late	309	4.83402101106414
2016-07-06__15-55__.tc.hdf5	rot_late	310	-39.874470296197
2016-07-06__15-55__.tc.hdf5	rot_late	311	19.6873228041535
2016-07-06__15-55__.tc.hdf5	rot_late	312	-23.6005712981528
2016-07-06__15-55__.tc.hdf5	rot_late	313	24.2748450379557
2016-07-06__15-55__.tc.hdf5	rot_late	314	87.8838745925298
2016-07-06__15-55__.tc.hdf5	rot_late	315	32.6684573913813
2016-07-06__15-55__.tc.hdf5	rot_late	316	-86.8218993131243
2016-07-06__15-55__.tc.hdf5	rot_late	317	39.9734536175835
2016-07-06__15-55__.tc.hdf5	rot_late	318	42.7773657553598
2016-07-06__15-55__.tc.hdf5	rot_late	319	-14.1658625866044
2016-07-06__15-55__.tc.hdf5	rot_late	320	13.1535063040003
2016-07-06__15-55__.tc.hdf5	rot_late	321	23.4181923938551
2016-07-06__15-55__.tc.hdf5	rot_late	322	15.3582028772746
2016-07-06__15-55__.tc.hdf5	rot_late	323	33.3761314535688
2016-07-06__15-55__.tc.hdf5	rot_late	324	31.7524246952255
2016-07-06__15-55__.tc.hdf5	rot_late	325	19.3102653521751
2016-07-06__15-55__.tc.hdf5	rot_late	326	31.883653892406
2016-07-06__15-55__.tc.hdf5	rot_late	327	-25.8016799701341
2016-07-06__15-55__.tc.hdf5	rot_late	328	6.35594205684746
2016-07-06__15-55__.tc.hdf5	rot_late	329	4.69587358727863
2016-07-06__15-55__.tc.hdf5	rot_late	330	122.989376226827
2016-07-06__15-55__.tc.hdf5	rot_late	331	4.78809571378811
2016-07-06__15-55__.tc.hdf5	rot_late	332	-44.9969643333514
2016-07-06__15-55__.tc.hdf5	rot_late	333	47.9247238348188
2016-07-06__15-55__.tc.hdf5	rot_late	334	55.262292656945
2016-07-06__15-55__.tc.hdf5	rot_late	335	108.578375839011
2016-07-06__15-55__.tc.hdf5	rot_late	336	51.2559884041012
2016-07-06__15-55__.tc.hdf5	rot_late	337	13.3750894829515
2016-07-06__15-55__.tc.hdf5	rot_late	338	-27.9408427196007
2016-07-06__15-55__.tc.hdf5	rot_late	339	31.2297610141256
2016-07-06__15-55__.tc.hdf5	rot_late	340	53.0751655512506
2016-07-06__15-55__.tc.hdf5	rot_late	341	52.5669968653373
2016-07-06__15-55__.tc.hdf5	rot_late	342	-29.1918310333883
2016-07-06__15-55__.tc.hdf5	rot_late	343	25.8750033277953
2016-07-06__15-55__.tc.hdf5	rot_late	344	28.3822263282679
2016-07-06__15-55__.tc.hdf5	rot_late	345	17.0338098775104
2016-07-06__15-55__.tc.hdf5	rot_late	346	24.1060752779559
2016-07-06__15-55__.tc.hdf5	rot_late	347	28.5634260386318
2016-07-06__15-55__.tc.hdf5	rot_late	348	74.6634636342643
2016-07-06__15-55__.tc.hdf5	rot_late	349	-0.716684895929519
2016-07-06__15-55__.tc.hdf5	rot_late	350	53.868753258435
2016-07-06__15-55__.tc.hdf5	rot_late	351	-21.8193833982798
2016-07-06__15-55__.tc.hdf5	rot_late	352	50.2256211400722
2016-07-06__15-55__.tc.hdf5	rot_late	353	35.7606834439299
2016-07-06__15-55__.tc.hdf5	rot_late	354	-8.63385481365631
2016-07-06__15-55__.tc.hdf5	rot_late	355	54.9361054530543
2016-07-06__15-55__.tc.hdf5	rot_late	356	27.8697771651963
2016-07-06__15-55__.tc.hdf5	rot_late	357	-15.0473929279921
2016-07-06__15-55__.tc.hdf5	rot_late	358	2.93447590428382
2016-07-06__15-55__.tc.hdf5	rot_late	359	15.7831355931546
2016-07-06__15-55__.tc.hdf5	rot_late	360	-19.8222519640478
2016-07-06__15-55__.tc.hdf5	rot_late	361	29.147303275593
2016-07-06__15-55__.tc.hdf5	rot_late	362	13.5055173802452
2016-07-06__15-55__.tc.hdf5	rot_late	363	-6.6068116001549
2016-07-06__15-55__.tc.hdf5	rot_late	364	-17.5341741300634
2016-07-06__15-55__.tc.hdf5	rot_late	365	15.0110914697002
2016-07-06__15-55__.tc.hdf5	rot_late	366	-11.0469415462162
2016-07-06__15-55__.tc.hdf5	rot_late	367	22.3397129640879
2016-07-06__15-55__.tc.hdf5	rot_late	368	38.144534955097
2016-07-06__15-55__.tc.hdf5	rot_late	369	-55.496006748458
2016-07-06__15-55__.tc.hdf5	rot_late	370	124.945251457465
2016-07-06__15-55__.tc.hdf5	rot_late	371	-1.69722794412016
2016-07-06__15-55__.tc.hdf5	rot_late	372	100.456605907631
2016-07-06__15-55__.tc.hdf5	rot_late	373	21.9226594720597
2016-07-06__15-55__.tc.hdf5	rot_late	374	60.2044224447644
2016-07-06__15-55__.tc.hdf5	rot_late	375	2.11795005413248
2016-07-06__15-55__.tc.hdf5	rot_late	376	14.3557312711744
2016-07-06__15-55__.tc.hdf5	rot_late	377	1.00483939932233
2016-07-06__15-55__.tc.hdf5	rot_late	378	-23.7029189390642
2016-07-06__15-55__.tc.hdf5	rot_late	379	101.27501879271
2016-07-06__15-55__.tc.hdf5	rot_late	380	-27.4283744137203
2016-07-06__15-55__.tc.hdf5	rot_late	381	27.8506077584646
2016-07-06__15-55__.tc.hdf5	rot_late	382	18.0927333595925
2016-07-06__15-55__.tc.hdf5	rot_late	383	92.7270001593887
2016-07-06__15-55__.tc.hdf5	rot_late	384	-41.9093989389781
2016-07-06__15-55__.tc.hdf5	rot_late	385	0.899173407048467
2016-07-06__15-55__.tc.hdf5	rot_late	386	-2.29657615351841
2016-07-06__15-55__.tc.hdf5	rot_late	387	-11.355246677169
2016-07-06__15-55__.tc.hdf5	rot_late	388	33.5759305789129
2016-07-06__15-55__.tc.hdf5	rot_late	389	11.6564650384728
2016-07-06__15-55__.tc.hdf5	rot_late	390	12.364619531809
2016-07-06__15-55__.tc.hdf5	wash_early	584	42.3872515976402
2016-07-06__15-55__.tc.hdf5	wash_early	585	28.1024356500847
2016-07-06__15-55__.tc.hdf5	wash_early	587	-129.971227901813
2016-07-06__15-55__.tc.hdf5	wash_early	588	-45.2202850006362
2016-07-06__15-55__.tc.hdf5	wash_early	589	-23.4290604109077
2016-07-06__15-55__.tc.hdf5	wash_early	590	10.7415093060889
2016-07-06__15-55__.tc.hdf5	wash_early	591	-30.3062284918334
2016-07-06__15-55__.tc.hdf5	wash_early	592	-1.86732781755129
2016-07-06__15-55__.tc.hdf5	wash_early	593	9.2559572771993
2016-07-06__15-55__.tc.hdf5	wash_early	594	74.5485243384569
2016-07-06__15-55__.tc.hdf5	wash_early	595	39.1555275355387
2016-07-06__15-55__.tc.hdf5	wash_early	596	23.1945871395787
2016-07-06__15-55__.tc.hdf5	wash_early	597	-25.1569321191787
2016-07-06__15-55__.tc.hdf5	wash_early	598	-35.1089037940608
2016-07-06__15-55__.tc.hdf5	wash_early	599	32.6029438490521
2016-07-06__15-55__.tc.hdf5	wash_early	600	-22.4549153810502
2016-07-06__15-55__.tc.hdf5	wash_early	601	20.4884345216407
2016-07-06__15-55__.tc.hdf5	wash_early	602	-55.7322038297203
2016-07-06__15-55__.tc.hdf5	wash_early	603	-5.23323895992868
2016-07-06__15-55__.tc.hdf5	wash_early	604	49.4969196402135
2016-07-06__15-55__.tc.hdf5	wash_early	605	3.88926816098068
2016-07-06__15-55__.tc.hdf5	wash_early	606	-76.0750769475806
2016-07-06__15-55__.tc.hdf5	wash_early	607	-16.1792248163417
2016-07-06__15-55__.tc.hdf5	wash_early	608	-31.7224022431081
2016-07-06__15-55__.tc.hdf5	wash_early	609	-20.3133875162728
2016-07-06__15-55__.tc.hdf5	wash_early	610	-13.6840614104077
2016-07-06__15-55__.tc.hdf5	wash_early	611	95.861645971757
2016-07-06__15-55__.tc.hdf5	wash_early	612	45.5081044246242
2016-07-06__15-55__.tc.hdf5	wash_early	613	-35.4296474412676
2016-07-06__15-55__.tc.hdf5	wash_early	614	1.23813499424063
2016-07-06__15-55__.tc.hdf5	wash_early	615	-9.59670392393778
2016-07-06__15-55__.tc.hdf5	wash_early	616	-2.29131633821188
2016-07-06__15-55__.tc.hdf5	wash_early	617	-30.8412954048511
2016-07-06__15-55__.tc.hdf5	wash_early	618	-38.3094133115617
2016-07-06__15-55__.tc.hdf5	wash_early	619	-18.2024499919677
2016-07-06__15-55__.tc.hdf5	wash_early	620	-12.5354760807788
2016-07-06__15-55__.tc.hdf5	wash_early	621	7.13970590973842
2016-07-06__15-55__.tc.hdf5	wash_early	622	-145.303412953818
2016-07-06__15-55__.tc.hdf5	wash_early	623	-21.7208837570296
2016-07-06__15-55__.tc.hdf5	wash_early	624	-40.7967066627973
2016-07-06__15-55__.tc.hdf5	wash_early	625	27.24430422765
2016-07-06__15-55__.tc.hdf5	wash_early	626	-17.8143584626209
2016-07-06__15-55__.tc.hdf5	wash_early	627	-14.5522641220239
2016-07-06__15-55__.tc.hdf5	wash_early	628	-14.6096737757948
2016-07-06__15-55__.tc.hdf5	wash_early	629	-12.9741968459455
2016-07-06__15-55__.tc.hdf5	wash_early	630	27.6894727863247
2016-07-06__15-55__.tc.hdf5	wash_early	631	33.5713121976552
2016-07-06__15-55__.tc.hdf5	wash_early	632	-17.3593700126895
2016-07-06__15-55__.tc.hdf5	wash_early	633	77.6708946627576
2016-07-06__15-55__.tc.hdf5	wash_early	634	11.1896788683287
2016-07-06__15-55__.tc.hdf5	wash_early	635	-93.5241182300378
2016-07-06__15-55__.tc.hdf5	wash_early	636	3.84782218917355
2016-07-06__15-55__.tc.hdf5	wash_early	637	-42.4261845203128
2016-07-06__15-55__.tc.hdf5	wash_early	638	59.7980600746806
2016-07-06__15-55__.tc.hdf5	wash_early	639	-33.051184268121
2016-07-06__15-55__.tc.hdf5	wash_early	640	65.9236208118409
2016-07-06__15-55__.tc.hdf5	wash_early	641	28.5481897432401
2016-07-06__15-55__.tc.hdf5	wash_early	642	-34.4352026224918
2016-07-06__15-55__.tc.hdf5	wash_early	643	28.9479386780518
2016-07-06__15-55__.tc.hdf5	wash_early	644	-89.7019078023347
2016-07-06__15-55__.tc.hdf5	wash_early	645	-38.4710888240394
2016-07-06__15-55__.tc.hdf5	wash_early	646	0.656228136267281
2016-07-06__15-55__.tc.hdf5	wash_early	647	-50.9294577753215
2016-07-06__15-55__.tc.hdf5	wash_early	648	0.329598718580396
2016-07-06__15-55__.tc.hdf5	wash_early	649	-33.9478593652902
2016-07-06__15-55__.tc.hdf5	wash_early	650	-2.90541312851098
2016-07-06__15-55__.tc.hdf5	wash_early	651	78.5981802844193
2016-07-06__15-55__.tc.hdf5	wash_early	652	2.52400683460523
2016-07-06__15-55__.tc.hdf5	wash_early	653	16.4967739168845
2016-07-06__15-55__.tc.hdf5	wash_early	654	-5.53277384866013
2016-07-06__15-55__.tc.hdf5	wash_early	655	-34.1510598863348
2016-07-06__15-55__.tc.hdf5	wash_early	656	-36.1327454176938
2016-07-06__15-55__.tc.hdf5	wash_early	657	20.5192829839746
2016-07-06__15-55__.tc.hdf5	wash_early	658	0.551397456470829
2016-07-06__15-55__.tc.hdf5	wash_early	659	10.9519687181225
2016-07-06__15-55__.tc.hdf5	wash_early	660	-14.6555536337173
2016-07-06__15-55__.tc.hdf5	wash_early	661	-28.1661338499114
2016-07-06__15-55__.tc.hdf5	wash_early	662	-28.4873117904201
2016-07-06__15-55__.tc.hdf5	wash_early	663	14.4407761277741
2016-07-06__15-55__.tc.hdf5	wash_early	664	-23.3841683879525
2016-07-06__15-55__.tc.hdf5	wash_early	665	166.191039106454
2016-07-06__15-55__.tc.hdf5	wash_early	666	18.8566615604097
2016-07-06__15-55__.tc.hdf5	wash_early	667	40.70901226497
2016-07-06__15-55__.tc.hdf5	wash_early	668	-33.4693212872337
2016-07-06__15-55__.tc.hdf5	wash_early	669	-87.7507114787235
2016-07-06__15-55__.tc.hdf5	wash_early	670	0.536213732250928
2016-07-06__15-55__.tc.hdf5	wash_early	671	-21.345910338517
2016-07-06__15-55__.tc.hdf5	wash_early	672	-54.9566847184227
2016-07-06__15-55__.tc.hdf5	wash_early	673	-3.23898582063924
2016-07-06__15-55__.tc.hdf5	wash_early	674	21.5393762556835
2016-07-06__15-55__.tc.hdf5	wash_early	675	2.14234865141933
2016-07-06__15-55__.tc.hdf5	wash_early	676	-93.8325127958922
2016-07-06__15-55__.tc.hdf5	wash_early	677	-47.7223861329231
2016-07-06__15-55__.tc.hdf5	wash_early	678	-33.3558847127579
2016-07-06__15-55__.tc.hdf5	wash_early	679	27.8011799226964
2016-07-06__15-55__.tc.hdf5	wash_early	680	-20.629399615526
2016-07-06__15-55__.tc.hdf5	wash_early	681	2.56476591642794
2016-07-06__15-55__.tc.hdf5	wash_early	682	15.0879564970722
2016-07-06__15-55__.tc.hdf5	wash_early	683	73.4993453160313
2016-07-06__15-55__.tc.hdf5	wash_early	684	1.63651576785219
2016-07-06__15-55__.tc.hdf5	wash_early	685	-21.857956844698
2016-07-06__15-55__.tc.hdf5	wash_early	686	13.727702468355
2016-07-06__15-55__.tc.hdf5	wash_early	687	-6.10807607148168
2016-07-06__15-55__.tc.hdf5	wash_early	688	-0.533855538354084
2016-07-06__15-55__.tc.hdf5	wash_early	689	151.345485754807
2016-07-06__15-55__.tc.hdf5	wash_early	690	-46.5913680415849
2016-07-06__15-55__.tc.hdf5	wash_early	691	-28.2767334634741
2016-07-06__15-55__.tc.hdf5	wash_early	692	0.240487966103748
2016-07-06__15-55__.tc.hdf5	wash_early	693	-10.0827032219433
2016-07-06__15-55__.tc.hdf5	wash_early	694	7.81019430601639
2016-07-06__15-55__.tc.hdf5	wash_early	695	-18.2781624795486
2016-07-06__15-55__.tc.hdf5	wash_early	696	78.0323044283012
2016-07-06__15-55__.tc.hdf5	wash_early	697	-11.4348573842516
2016-07-06__15-55__.tc.hdf5	wash_early	698	-73.9660836047963
2016-07-06__15-55__.tc.hdf5	wash_early	699	33.9609873359619
2016-07-06__15-55__.tc.hdf5	wash_early	700	-18.3991405702158
2016-07-06__15-55__.tc.hdf5	wash_early	701	-26.2055881574682
2016-07-06__15-55__.tc.hdf5	wash_early	702	33.1441861940812
2016-07-06__15-55__.tc.hdf5	wash_early	703	35.5822741887122
2016-07-06__15-55__.tc.hdf5	wash_early	704	52.5051306447726
2016-07-06__15-55__.tc.hdf5	wash_early	705	109.175819813534
2016-07-06__15-55__.tc.hdf5	wash_early	706	22.7021399202551
2016-07-06__15-55__.tc.hdf5	wash_early	707	7.16061205473078
2016-07-06__15-55__.tc.hdf5	wash_early	708	-31.7563495730347
2016-07-06__15-55__.tc.hdf5	wash_early	709	5.68953517276148
2016-07-06__15-55__.tc.hdf5	wash_early	710	-11.4839607284905
2016-07-06__15-55__.tc.hdf5	wash_early	711	3.85707889447303
2016-07-06__15-55__.tc.hdf5	wash_early	712	55.2234719002419
2016-07-06__15-55__.tc.hdf5	wash_early	713	-14.8674543360316
2016-07-06__15-55__.tc.hdf5	wash_early	714	-33.0656022312942
2016-07-06__15-55__.tc.hdf5	wash_early	715	7.23492811059939
2016-07-06__15-55__.tc.hdf5	wash_early	716	-30.0931552968456
2016-07-06__15-55__.tc.hdf5	wash_early	717	-19.0725793362699
2016-07-06__15-55__.tc.hdf5	wash_early	718	4.52503821638415
2016-07-06__15-55__.tc.hdf5	wash_early	719	-18.1997643421122
2016-07-06__15-55__.tc.hdf5	wash_early	720	22.9331500539399
2016-07-06__15-55__.tc.hdf5	wash_early	721	-52.7440382970985
2016-07-06__15-55__.tc.hdf5	wash_early	722	16.2280083890373
2016-07-06__15-55__.tc.hdf5	wash_early	723	-27.7807695787588
2016-07-06__15-55__.tc.hdf5	wash_early	724	17.6643801455313
2016-07-06__15-55__.tc.hdf5	wash_early	725	46.5602398733536
2016-07-06__15-55__.tc.hdf5	wash_early	726	-49.8807200861321
2016-07-06__15-55__.tc.hdf5	wash_early	727	-4.71903231852859
2016-07-06__15-55__.tc.hdf5	wash_early	728	2.0837935232928
2016-07-06__15-55__.tc.hdf5	wash_early	729	80.9881446481576
2016-07-06__15-55__.tc.hdf5	wash_early	730	13.1504987566722
2016-07-06__15-55__.tc.hdf5	wash_early	731	39.6125685293477
2016-07-06__15-55__.tc.hdf5	wash_early	732	-59.9937117613904
2016-07-06__15-55__.tc.hdf5	wash_early	733	21.3493672410274
2016-07-06__15-55__.tc.hdf5	wash_early	734	-9.5667660875838
2016-07-06__15-55__.tc.hdf5	wash_early	735	-15.3232606663104
2016-07-06__15-55__.tc.hdf5	wash_early	736	28.3321848851466
2016-07-06__15-55__.tc.hdf5	wash_early	737	-24.5662753465872
2016-07-06__15-55__.tc.hdf5	wash_early	738	39.5269717335482
2016-07-06__15-55__.tc.hdf5	wash_early	739	-1.76294446047667
2016-07-06__15-55__.tc.hdf5	wash_early	740	-18.1243674157746
2016-07-06__15-55__.tc.hdf5	wash_early	741	-21.3052481848685
2016-07-06__15-55__.tc.hdf5	wash_early	742	-27.7085230978014
2016-07-06__15-55__.tc.hdf5	wash_early	743	10.9498098316188
2016-07-06__15-55__.tc.hdf5	wash_early	744	-5.91141275560455
2016-07-06__15-55__.tc.hdf5	wash_early	745	13.555096647626
2016-07-06__15-55__.tc.hdf5	wash_early	746	33.1067033337904
2016-07-06__15-55__.tc.hdf5	wash_early	747	-11.0778764082243
2016-07-06__15-55__.tc.hdf5	wash_early	748	-15.0276833235377
2016-07-06__15-55__.tc.hdf5	wash_early	749	-2.44996571718691
2016-07-06__15-55__.tc.hdf5	wash_early	750	9.52469939504915
2016-07-06__15-55__.tc.hdf5	wash_early	751	134.503172108771
2016-07-06__15-55__.tc.hdf5	wash_early	753	-41.5444839426206
2016-07-06__15-55__.tc.hdf5	wash_early	754	-6.55597704550774
2016-07-06__15-55__.tc.hdf5	wash_early	755	-15.7636747902142
2016-07-06__15-55__.tc.hdf5	wash_early	756	-66.6213777312562
2016-07-06__15-55__.tc.hdf5	wash_early	757	-17.3852688237279
2016-07-06__15-55__.tc.hdf5	wash_early	758	-16.2038275201559
2016-07-06__15-55__.tc.hdf5	wash_early	759	-48.2589117353699
2016-07-06__15-55__.tc.hdf5	wash_early	760	-44.6310739563364
2016-07-06__15-55__.tc.hdf5	wash_early	761	-7.83102876880441
2016-07-06__15-55__.tc.hdf5	wash_early	762	-93.7831583296284
2016-07-06__15-55__.tc.hdf5	wash_early	763	18.3151517913239
2016-07-06__15-55__.tc.hdf5	wash_early	764	-28.3636448965963
2016-07-06__15-55__.tc.hdf5	wash_early	765	20.1170064900249
2016-07-06__15-55__.tc.hdf5	wash_early	766	-73.9792139456834
2016-07-06__15-55__.tc.hdf5	wash_early	767	25.6855429146394
2016-07-06__15-55__.tc.hdf5	wash_early	768	-0.82935583327132
2016-07-06__15-55__.tc.hdf5	wash_early	769	-67.2341956722026
2016-07-06__15-55__.tc.hdf5	wash_early	770	25.4897118526393
2016-07-06__15-55__.tc.hdf5	wash_early	771	64.9090663231335
2016-07-06__15-55__.tc.hdf5	wash_early	772	-0.517238286741573
2016-07-06__15-55__.tc.hdf5	wash_early	773	-16.2987298592548
2016-07-06__15-55__.tc.hdf5	wash_early	774	-92.2390189598596
2016-07-06__15-55__.tc.hdf5	wash_early	775	1.18094961339985
2016-07-06__15-55__.tc.hdf5	wash_early	776	23.7788354683055
2016-07-06__15-55__.tc.hdf5	wash_early	777	19.5291057041992
2016-07-06__15-55__.tc.hdf5	wash_early	778	20.4452616214393
2016-07-06__15-55__.tc.hdf5	wash_early	779	-13.5922560973079
2016-07-06__15-55__.tc.hdf5	wash_early	780	21.8875665116071
2016-07-06__15-55__.tc.hdf5	wash_early	781	-14.3878528124185
2016-07-06__15-55__.tc.hdf5	wash_early	782	-28.3902846200207
2016-07-06__15-55__.tc.hdf5	wash_early	783	-13.0550272326844
2016-07-06__15-55__.tc.hdf5	wash_early	784	25.5858928133208
2016-07-06__15-55__.tc.hdf5	wash_early	785	-4.76587999072281
2016-07-06__15-55__.tc.hdf5	wash_early	786	-25.7482045084243
2016-07-06__15-55__.tc.hdf5	wash_early	787	-25.5435552956598
2016-07-06__15-55__.tc.hdf5	wash_early	788	-112.523615798078
2016-07-06__15-55__.tc.hdf5	wash_early	789	-14.9799402479656
2016-07-06__15-55__.tc.hdf5	wash_early	790	56.1987346339342
2016-07-06__15-55__.tc.hdf5	wash_early	791	29.2282852966232
2016-07-06__15-55__.tc.hdf5	wash_early	792	20.9567289156459
2016-07-06__15-55__.tc.hdf5	wash_early	793	19.9378742395691
2016-07-06__15-55__.tc.hdf5	wash_early	794	-5.17904556012176
2016-07-06__15-55__.tc.hdf5	wash_early	795	7.86712028238387
2016-07-06__15-55__.tc.hdf5	wash_early	796	-0.173707045144772
2016-07-06__15-55__.tc.hdf5	wash_early	797	-20.6197459102964
2016-07-06__15-55__.tc.hdf5	wash_early	798	41.5149459456524
2016-07-06__15-55__.tc.hdf5	wash_early	799	-8.47837905831477
2016-07-06__15-55__.tc.hdf5	wash_early	800	13.3594610824922
2016-07-06__15-55__.tc.hdf5	wash_early	801	-33.2290237224992
2016-07-06__15-55__.tc.hdf5	wash_early	802	26.2981477212149
2016-07-06__15-55__.tc.hdf5	wash_early	803	0.284150420236981
2016-07-06__15-55__.tc.hdf5	wash_early	804	36.3432956404431
2016-07-06__15-55__.tc.hdf5	wash_early	805	-7.6625993963829
2016-07-06__15-55__.tc.hdf5	wash_early	806	5.34093579861281
2016-07-06__15-55__.tc.hdf5	wash_early	807	-25.2651719163769
2016-07-06__15-55__.tc.hdf5	wash_early	808	6.9053974661164
2016-07-06__15-55__.tc.hdf5	wash_early	809	132.505857039016
2016-07-06__15-55__.tc.hdf5	wash_early	810	17.258243013288
2016-07-06__15-55__.tc.hdf5	wash_early	811	37.4156243310096
2016-07-06__15-55__.tc.hdf5	wash_early	812	50.2444215399346
2016-07-06__15-55__.tc.hdf5	wash_early	813	-5.95144675579781
2016-07-06__15-55__.tc.hdf5	wash_early	814	66.766849613575
2016-07-06__15-55__.tc.hdf5	wash_early	815	-11.5221088480182
2016-07-06__15-55__.tc.hdf5	wash_early	816	-0.617500205544963
2016-07-06__15-55__.tc.hdf5	wash_early	817	10.5634529971768
2016-07-06__15-55__.tc.hdf5	wash_early	818	-30.9991856851843
2016-07-06__15-55__.tc.hdf5	wash_early	819	-37.5648217093523
2016-07-06__15-55__.tc.hdf5	wash_early	820	3.60326682370533
2016-07-06__15-55__.tc.hdf5	wash_early	821	21.1806671060138
2016-07-06__15-55__.tc.hdf5	wash_early	822	-10.8259426441698
2016-07-06__15-55__.tc.hdf5	wash_early	823	33.2292771340363
2016-07-06__15-55__.tc.hdf5	wash_early	824	5.86209000181844
2016-07-06__15-55__.tc.hdf5	wash_early	825	54.2254179321921
2016-07-06__15-55__.tc.hdf5	wash_early	826	-2.46455836084805
2016-07-06__15-55__.tc.hdf5	wash_early	827	1.89907923710109
2016-07-06__15-55__.tc.hdf5	wash_early	828	-24.5084563240776
2016-07-06__15-55__.tc.hdf5	wash_early	829	-3.94657490126668
2016-07-06__15-55__.tc.hdf5	wash_early	830	-5.58535213607889
2016-07-06__15-55__.tc.hdf5	wash_early	831	-61.2155457532233
2016-07-06__15-55__.tc.hdf5	wash_early	832	24.8244819129022
2016-07-06__15-55__.tc.hdf5	wash_early	833	5.17170011600351
2016-07-06__15-55__.tc.hdf5	wash_early	834	2.96569479540821
2016-07-06__15-55__.tc.hdf5	wash_early	835	56.0225209601256
2016-07-06__15-55__.tc.hdf5	wash_early	836	-22.3208551968614
2016-07-06__15-55__.tc.hdf5	wash_early	837	97.7886568281122
2016-07-06__15-55__.tc.hdf5	wash_early	838	-17.4645526735097
2016-07-06__15-55__.tc.hdf5	wash_early	839	-9.27083721155885
2016-07-06__15-55__.tc.hdf5	wash_early	840	50.3972860275781
2016-07-06__15-55__.tc.hdf5	wash_early	841	31.1214643718453
2016-07-06__15-55__.tc.hdf5	wash_early	842	63.732905222856
2016-07-06__15-55__.tc.hdf5	wash_early	843	21.7768596771296
2016-07-06__15-55__.tc.hdf5	wash_early	844	-28.7423713755634
2016-07-06__15-55__.tc.hdf5	wash_early	845	23.6792742530309
2016-07-06__15-55__.tc.hdf5	wash_early	846	2.55781057804598
2016-07-06__15-55__.tc.hdf5	wash_early	847	-15.0181006877503
2016-07-06__15-55__.tc.hdf5	wash_early	848	-2.50723841976746
2016-07-06__15-55__.tc.hdf5	wash_early	849	18.6411722363256
2016-07-06__15-55__.tc.hdf5	wash_early	850	14.7079906185828
2016-07-06__15-55__.tc.hdf5	wash_early	851	167.774388881221
2016-07-06__15-55__.tc.hdf5	wash_early	852	-14.6929166153501
2016-07-06__15-55__.tc.hdf5	wash_early	853	48.5793395014344
2016-07-06__15-55__.tc.hdf5	wash_early	854	-1.58098940823935
2016-07-06__15-55__.tc.hdf5	wash_early	855	4.62094898353852
2016-07-06__15-55__.tc.hdf5	wash_early	856	92.1042960770566
2016-07-06__15-55__.tc.hdf5	wash_early	857	-55.8581319527921
2016-07-06__15-55__.tc.hdf5	wash_early	858	-47.6711370518248
2016-07-06__15-55__.tc.hdf5	wash_early	859	-7.45260861276211
2016-07-06__15-55__.tc.hdf5	wash_early	860	81.9237006981484
2016-07-06__15-55__.tc.hdf5	wash_early	861	-20.0023969506091
2016-07-06__15-55__.tc.hdf5	wash_early	862	-30.098481870893
2016-07-06__15-55__.tc.hdf5	wash_early	863	47.4329598970989
2016-07-06__15-55__.tc.hdf5	wash_early	864	7.86200470770194
2016-07-06__15-55__.tc.hdf5	wash_early	865	16.7110131800427
2016-07-06__15-55__.tc.hdf5	wash_early	866	-34.8947456045748
2016-07-06__15-55__.tc.hdf5	wash_early	867	-2.08719315870341
2016-07-06__15-55__.tc.hdf5	wash_early	868	-12.4430642279473
2016-07-06__15-55__.tc.hdf5	wash_early	869	10.2423439041994
2016-07-06__15-55__.tc.hdf5	wash_early	870	33.0546817575268
2016-07-06__15-55__.tc.hdf5	wash_early	871	-96.0471541439528
2016-07-06__15-55__.tc.hdf5	wash_early	872	20.2346850508343
2016-07-06__15-55__.tc.hdf5	wash_early	873	70.2117353225707
2016-07-06__15-55__.tc.hdf5	wash_early	874	28.6288675160793
2016-07-06__15-55__.tc.hdf5	wash_early	875	5.02184078984653
2016-07-06__15-55__.tc.hdf5	wash_early	876	24.5992140523244
2016-07-06__15-55__.tc.hdf5	wash_early	877	-1.1804251810449
2016-07-06__15-55__.tc.hdf5	wash_early	878	-159.850950939232
2016-07-06__15-55__.tc.hdf5	wash_early	879	13.4144637167544
2016-07-06__15-55__.tc.hdf5	wash_early	880	24.6066492131643
2016-07-06__15-55__.tc.hdf5	wash_early	881	24.1293083136595
2016-07-06__15-55__.tc.hdf5	wash_early	882	-7.980656697887
2016-07-06__15-55__.tc.hdf5	wash_late	883	5.27587462226184
2016-07-06__15-55__.tc.hdf5	wash_late	884	-1.91994196308572
2016-07-06__15-55__.tc.hdf5	wash_late	885	43.8511758263901
2016-07-06__15-55__.tc.hdf5	wash_late	886	44.4091032308829
2016-07-06__15-55__.tc.hdf5	wash_late	887	28.4695843835605
2016-07-06__15-55__.tc.hdf5	wash_late	888	28.2995104596802
2016-07-06__15-55__.tc.hdf5	wash_late	889	17.4988291494342
2016-07-06__15-55__.tc.hdf5	wash_late	890	-20.2633204972608
2016-07-06__15-55__.tc.hdf5	wash_late	891	79.5683277987944
2016-07-06__15-55__.tc.hdf5	wash_late	892	-47.5187560427679
2016-07-06__15-55__.tc.hdf5	wash_late	893	-36.1040050330515
2016-07-06__15-55__.tc.hdf5	wash_late	894	18.7182126811612
2016-07-06__15-55__.tc.hdf5	wash_late	895	-19.4265984073109
2016-07-06__15-55__.tc.hdf5	wash_late	896	4.27673416603858
2016-07-06__15-55__.tc.hdf5	wash_late	897	85.338435435516
2016-07-06__15-55__.tc.hdf5	wash_late	898	-6.72704570008214
2016-07-06__15-55__.tc.hdf5	wash_late	899	20.4588370273513
2016-07-06__15-55__.tc.hdf5	wash_late	900	-24.3814670202048
2016-07-06__15-55__.tc.hdf5	wash_late	901	23.4262866182893
2016-07-06__15-55__.tc.hdf5	wash_late	902	-10.5019188657238
2016-07-06__15-55__.tc.hdf5	wash_late	903	43.425795729746
2016-07-06__15-55__.tc.hdf5	wash_late	904	-1.04955295470976
2016-07-06__15-55__.tc.hdf5	wash_late	905	0.803922041963579
2016-07-06__15-55__.tc.hdf5	wash_late	906	-34.429175053927
2016-07-06__15-55__.tc.hdf5	wash_late	907	-5.78307414388589
2016-07-06__15-55__.tc.hdf5	wash_late	908	-3.18677435733187
2016-07-06__15-55__.tc.hdf5	wash_late	909	2.0073826692421
2016-07-06__15-55__.tc.hdf5	wash_late	910	-9.83135802286059
2016-07-06__15-55__.tc.hdf5	wash_late	911	16.9609378315371
2016-07-06__15-55__.tc.hdf5	wash_late	912	-19.4238565788493
2016-07-06__15-55__.tc.hdf5	wash_late	913	91.8796688033715
2016-07-06__15-55__.tc.hdf5	wash_late	914	-9.94736260071584
2016-07-06__15-55__.tc.hdf5	wash_late	915	-19.851490092989
2016-07-06__15-55__.tc.hdf5	wash_late	916	61.3421212322487
2016-07-06__15-55__.tc.hdf5	wash_late	917	-33.173167776126
2016-07-06__15-55__.tc.hdf5	wash_late	918	14.7513305202662
2016-07-06__15-55__.tc.hdf5	wash_late	919	10.6455801651564
2016-07-06__15-55__.tc.hdf5	wash_late	920	20.2142155814609
2016-07-06__15-55__.tc.hdf5	wash_late	921	-27.339966423659
2016-07-06__15-55__.tc.hdf5	wash_late	922	-4.62020110814159
2016-07-06__15-55__.tc.hdf5	wash_late	923	6.83835369654337
2016-07-06__15-55__.tc.hdf5	wash_late	924	15.7744437763282
2016-07-06__15-55__.tc.hdf5	wash_late	925	-28.8104038642227
2016-07-06__15-55__.tc.hdf5	wash_late	926	19.4771891994605
2016-07-06__15-55__.tc.hdf5	wash_late	927	-15.9712374094964
2016-07-06__15-55__.tc.hdf5	wash_late	928	35.6767933135989
2016-07-06__15-55__.tc.hdf5	wash_late	929	-23.6119744427603
2016-07-06__15-55__.tc.hdf5	wash_late	930	75.1921540957182
2016-07-06__15-55__.tc.hdf5	wash_late	931	-49.9445295089892
2016-07-06__15-55__.tc.hdf5	wash_late	932	27.0760958270029
2016-07-06__15-55__.tc.hdf5	wash_late	933	7.02979146851643
2016-07-06__15-55__.tc.hdf5	wash_late	934	7.39703484341001
2016-07-06__15-55__.tc.hdf5	wash_late	935	-24.1647504694868
2016-07-06__15-55__.tc.hdf5	wash_late	936	-12.2799293104798
2016-07-06__15-55__.tc.hdf5	wash_late	937	-6.88778338358621
2016-07-06__15-55__.tc.hdf5	wash_late	938	31.9155416785567
2016-07-06__15-55__.tc.hdf5	wash_late	939	26.2782112409846
2016-07-06__15-55__.tc.hdf5	wash_late	940	67.8845068973807
2016-07-06__15-55__.tc.hdf5	wash_late	941	-2.16743192301528
2016-07-06__15-55__.tc.hdf5	wash_late	942	-16.5510738082536
2016-07-06__15-55__.tc.hdf5	wash_late	943	38.0889509731762
2016-07-06__15-55__.tc.hdf5	wash_late	944	21.1254825652028
2016-07-06__15-55__.tc.hdf5	wash_late	945	62.4880709261741
2016-07-06__15-55__.tc.hdf5	wash_late	946	9.84884268593161
2016-07-06__15-55__.tc.hdf5	wash_late	947	-32.0322233695081
2016-07-06__15-55__.tc.hdf5	wash_late	948	-66.434926467545
2016-07-06__15-55__.tc.hdf5	wash_late	949	-18.246831770712
2016-07-06__15-55__.tc.hdf5	wash_late	950	28.1096347376459
2016-07-06__15-55__.tc.hdf5	wash_late	951	-24.4208171566194
2016-07-06__15-55__.tc.hdf5	wash_late	952	19.6281226117487
2016-07-06__15-55__.tc.hdf5	wash_late	953	9.75481938593354
2016-07-06__15-55__.tc.hdf5	wash_late	955	-66.9854237593015
2016-07-06__15-55__.tc.hdf5	wash_late	956	-55.6382554678293
2016-07-06__15-55__.tc.hdf5	wash_late	957	42.7242538039806
2016-07-06__15-55__.tc.hdf5	wash_late	958	86.3387086792807
2016-07-06__15-55__.tc.hdf5	wash_late	959	-52.2459147082808
2016-07-06__15-55__.tc.hdf5	wash_late	960	47.6686317490881
2016-07-06__15-55__.tc.hdf5	wash_late	961	18.5264791861585
2016-07-06__15-55__.tc.hdf5	wash_late	962	30.2486147765739
2016-07-06__15-55__.tc.hdf5	wash_late	963	-3.59854750651358
2016-07-06__15-55__.tc.hdf5	wash_late	964	-1.6500310394822
2016-07-06__15-55__.tc.hdf5	wash_late	965	16.3398236536047
2016-07-06__15-55__.tc.hdf5	wash_late	966	61.2782069154125
2016-07-06__15-55__.tc.hdf5	wash_late	967	-11.8714808555274
2016-07-06__15-55__.tc.hdf5	wash_late	968	16.4995988793841
2016-07-06__15-55__.tc.hdf5	wash_late	969	7.56753045926764
2016-07-06__15-55__.tc.hdf5	wash_late	970	121.460221438951
2016-07-06__15-55__.tc.hdf5	wash_late	971	-4.81009938405502
2016-07-06__15-55__.tc.hdf5	wash_late	972	2.76972558213719
2016-07-06__15-55__.tc.hdf5	wash_late	973	43.0492991831576
2016-07-06__15-55__.tc.hdf5	wash_late	974	2.77211277293403
2016-07-06__15-55__.tc.hdf5	wash_late	975	19.9014226478344
2016-07-06__15-55__.tc.hdf5	wash_late	976	-20.7716420505274
2016-07-06__15-55__.tc.hdf5	wash_late	977	-25.8034842489277
2016-07-06__15-55__.tc.hdf5	wash_late	978	16.7124468441721
2016-07-06__15-55__.tc.hdf5	wash_late	979	20.2081249262696
2016-07-06__15-55__.tc.hdf5	wash_late	980	16.2056021908038
2016-07-06__15-55__.tc.hdf5	wash_late	981	9.07646785138825
2016-07-06__15-55__.tc.hdf5	wash_late	982	-9.71509296461438
2016-07-06__15-55__.tc.hdf5	wash_late	983	-17.2569975187449
2016-07-06__15-55__.tc.hdf5	wash_late	984	-7.6435390479083
2016-07-06__15-55__.tc.hdf5	wash_late	985	54.008225612666
2016-07-06__15-55__.tc.hdf5	wash_late	986	9.01730328955386
2016-07-06__15-55__.tc.hdf5	wash_late	987	5.42081837560738
2016-07-06__15-55__.tc.hdf5	wash_late	988	16.4565692574772
2016-07-06__15-55__.tc.hdf5	wash_late	989	44.9619491323337
2016-07-06__15-55__.tc.hdf5	wash_late	990	92.1653433281534
2016-07-06__15-55__.tc.hdf5	wash_late	991	12.3211550932349
2016-07-06__15-55__.tc.hdf5	wash_late	992	-4.91679700981934
2016-07-06__15-55__.tc.hdf5	wash_late	993	-1.79963306884377
2016-07-06__15-55__.tc.hdf5	wash_late	994	-34.9457523015228
2016-07-06__15-55__.tc.hdf5	wash_late	995	4.20646247844263
2016-07-06__15-55__.tc.hdf5	wash_late	996	22.8827954656864
2016-07-06__15-55__.tc.hdf5	wash_late	997	-23.3860572351812
2016-07-06__15-55__.tc.hdf5	wash_late	998	24.4809897122255
2016-07-06__15-55__.tc.hdf5	wash_late	999	-45.5561722541859
2016-07-06__15-55__.tc.hdf5	wash_late	1000	-4.28402730180749
2016-07-06__15-55__.tc.hdf5	wash_late	1001	19.3654225635964
2016-07-06__15-55__.tc.hdf5	wash_late	1002	37.9207183251448
2016-07-06__15-55__.tc.hdf5	wash_late	1003	16.3566663116126
2016-07-06__15-55__.tc.hdf5	wash_late	1004	-32.9935437347401
2016-07-06__15-55__.tc.hdf5	wash_late	1005	-8.44400642963561
2016-07-06__15-55__.tc.hdf5	wash_late	1006	-13.3614311174357
2016-07-06__15-55__.tc.hdf5	wash_late	1007	-17.7214837300189
2016-07-06__15-55__.tc.hdf5	wash_late	1008	27.0350564273084
2016-07-06__15-55__.tc.hdf5	wash_late	1009	14.5571177132331
2016-07-06__15-55__.tc.hdf5	wash_late	1010	44.5377660054606
2016-07-06__15-55__.tc.hdf5	wash_late	1011	56.4077261029165
2016-07-06__15-55__.tc.hdf5	wash_late	1012	102.474068952156
2016-07-06__15-55__.tc.hdf5	wash_late	1013	-52.98111426929
2016-07-06__15-55__.tc.hdf5	wash_late	1014	2.19772038477768
2016-07-06__15-55__.tc.hdf5	wash_late	1015	27.2164660416923
2016-07-06__15-55__.tc.hdf5	wash_late	1016	19.1136505556705
2016-07-06__15-55__.tc.hdf5	wash_late	1017	-10.6525841035692
2016-07-06__15-55__.tc.hdf5	wash_late	1018	26.2253806894619
2016-07-06__15-55__.tc.hdf5	wash_late	1019	-15.7213547429973
2016-07-06__15-55__.tc.hdf5	wash_late	1020	-9.00010638383037
2016-07-06__15-55__.tc.hdf5	wash_late	1021	-6.11147072683483
2016-07-06__15-55__.tc.hdf5	wash_late	1022	35.1617266874231
2016-07-06__15-55__.tc.hdf5	wash_late	1023	8.46839718659183
2016-07-06__15-55__.tc.hdf5	wash_late	1024	36.6907343785126
2016-07-06__15-55__.tc.hdf5	wash_late	1025	-71.2620878264825
2016-07-06__15-55__.tc.hdf5	wash_late	1026	21.489712125822
2016-07-06__15-55__.tc.hdf5	wash_late	1027	14.7631700897544
2016-07-06__15-55__.tc.hdf5	wash_late	1028	-32.6522576588931
2016-07-06__15-55__.tc.hdf5	wash_late	1029	4.58560880691853
2016-07-06__15-55__.tc.hdf5	wash_late	1030	-14.4348366195396
2016-07-06__15-55__.tc.hdf5	wash_late	1031	33.4645254630199
2016-07-06__15-55__.tc.hdf5	wash_late	1032	19.9032553403454
2016-07-06__15-55__.tc.hdf5	wash_late	1033	-31.0171929151844
2016-07-06__15-55__.tc.hdf5	wash_late	1034	63.9082286013999
2016-07-06__15-55__.tc.hdf5	wash_late	1035	-6.049515698895
2016-07-06__15-55__.tc.hdf5	wash_late	1036	-102.781375934083
2016-07-06__15-55__.tc.hdf5	wash_late	1037	-18.0167885571007
2016-07-06__15-55__.tc.hdf5	wash_late	1038	-47.8662637007895
2016-07-06__15-55__.tc.hdf5	wash_late	1039	24.1516729033689
2016-07-06__15-55__.tc.hdf5	wash_late	1040	-16.980324331972
2016-07-06__15-55__.tc.hdf5	wash_late	1041	-4.2785711209669
2016-07-06__15-55__.tc.hdf5	wash_late	1042	-5.2278479565992
2016-07-06__15-55__.tc.hdf5	wash_late	1043	111.014699576693
2016-07-06__15-55__.tc.hdf5	wash_late	1044	15.8692069956122
2016-07-06__15-55__.tc.hdf5	wash_late	1045	-3.61241408171166
2016-07-06__15-55__.tc.hdf5	wash_late	1046	-14.2063508036979
2016-07-06__15-55__.tc.hdf5	wash_late	1047	2.61073258009236
2016-07-06__15-55__.tc.hdf5	wash_late	1048	-17.2863176085815
2016-07-06__15-55__.tc.hdf5	wash_late	1049	4.98576797865935
2016-07-06__15-55__.tc.hdf5	wash_late	1050	-1.47568968224073
2016-07-06__15-55__.tc.hdf5	wash_late	1051	24.0890974978232
2016-07-06__15-55__.tc.hdf5	wash_late	1052	-43.8011328973094
2016-07-06__15-55__.tc.hdf5	wash_late	1053	78.4941026507316
2016-07-06__15-55__.tc.hdf5	wash_late	1054	8.90314017478236
2016-07-06__15-55__.tc.hdf5	wash_late	1055	-47.7500618546551
2016-07-06__15-55__.tc.hdf5	wash_late	1056	25.9846084755417
2016-07-06__15-55__.tc.hdf5	wash_late	1057	33.0786732539854
2016-07-06__15-55__.tc.hdf5	wash_late	1058	37.3018841378172
2016-07-06__15-55__.tc.hdf5	wash_late	1059	-11.0944805016632
2016-07-06__15-55__.tc.hdf5	wash_late	1060	12.889260577191
2016-07-06__15-55__.tc.hdf5	wash_late	1061	-10.9514646178119
2016-07-06__15-55__.tc.hdf5	wash_late	1062	-29.9344462121137
2016-07-06__15-55__.tc.hdf5	wash_late	1063	22.7908629156188
2016-07-06__15-55__.tc.hdf5	wash_late	1064	-22.4155316662688
2016-07-06__15-55__.tc.hdf5	wash_late	1065	-5.6762172293367
2016-07-06__15-55__.tc.hdf5	wash_late	1066	-15.8496865334335
2016-07-06__15-55__.tc.hdf5	wash_late	1067	72.819737668107
2016-07-06__15-55__.tc.hdf5	wash_late	1068	-27.1340837729545
2016-07-06__15-55__.tc.hdf5	wash_late	1069	77.8905702130535
2016-07-06__15-55__.tc.hdf5	wash_late	1070	-30.4901639809526
2016-07-06__15-55__.tc.hdf5	wash_late	1071	-7.19255177474608
2016-07-06__15-55__.tc.hdf5	wash_late	1072	-23.953028617235
2016-07-06__15-55__.tc.hdf5	wash_late	1073	15.9759269782258
2016-07-06__15-55__.tc.hdf5	wash_late	1074	6.96077393545661
2016-07-06__15-55__.tc.hdf5	wash_late	1075	-21.6514733288434
2016-07-06__15-55__.tc.hdf5	wash_late	1076	72.2819571218238
2016-07-06__15-55__.tc.hdf5	wash_late	1077	-3.37810561067386
2016-07-06__15-55__.tc.hdf5	wash_late	1078	26.28332737447
2016-07-06__15-55__.tc.hdf5	wash_late	1079	57.9646792046135
2016-07-06__15-55__.tc.hdf5	wash_late	1080	-31.019138563296
2016-07-06__15-55__.tc.hdf5	wash_late	1081	15.7775857335614
2016-07-06__15-55__.tc.hdf5	wash_late	1082	29.5127649205378
2016-07-06__15-55__.tc.hdf5	wash_late	1083	-16.1173081663574
2016-07-06__15-55__.tc.hdf5	wash_late	1084	32.5321953726517
2016-07-06__15-55__.tc.hdf5	wash_late	1085	47.6021657458733
2016-07-06__15-55__.tc.hdf5	wash_late	1086	27.9515908566078
2016-07-06__15-55__.tc.hdf5	wash_late	1087	17.9105442304596
2016-07-06__15-55__.tc.hdf5	wash_late	1088	-23.5074360711629
2016-07-06__15-55__.tc.hdf5	wash_late	1089	38.9070238810959
2016-07-06__15-55__.tc.hdf5	wash_late	1090	-74.3927707702405
2016-07-06__15-55__.tc.hdf5	wash_late	1091	-33.2766274185238
2016-07-06__15-55__.tc.hdf5	wash_late	1092	72.2228665695642
2016-07-06__15-55__.tc.hdf5	wash_late	1093	27.8884881627695
2016-07-06__15-55__.tc.hdf5	wash_late	1094	-50.745305318097
2016-07-06__15-55__.tc.hdf5	wash_late	1095	-58.3332939293762
2016-07-06__15-55__.tc.hdf5	wash_late	1096	-11.4559954028246
2016-07-06__15-55__.tc.hdf5	wash_late	1097	10.3329545912763
2016-07-06__15-55__.tc.hdf5	wash_late	1098	-7.24250422873898
2016-07-06__15-55__.tc.hdf5	wash_late	1099	25.1468129313098
2016-07-06__15-55__.tc.hdf5	wash_late	1100	5.60397551631716
2016-07-06__15-55__.tc.hdf5	wash_late	1101	-5.11192930528821
2016-07-06__15-55__.tc.hdf5	wash_late	1102	-29.7929891137071
2016-07-06__15-55__.tc.hdf5	wash_late	1103	-51.4338846437834
2016-07-06__15-55__.tc.hdf5	wash_late	1104	-12.9793945545303
2016-07-06__15-55__.tc.hdf5	wash_late	1105	4.7108018223918
2016-07-06__15-55__.tc.hdf5	wash_late	1106	91.8670606453018
2016-07-06__15-55__.tc.hdf5	wash_late	1107	-61.8037280945335
2016-07-06__15-55__.tc.hdf5	wash_late	1108	52.1836889519893
2016-07-06__15-55__.tc.hdf5	wash_late	1109	-41.701499847857
2016-07-06__15-55__.tc.hdf5	wash_late	1110	71.0895754170192
2016-07-06__15-55__.tc.hdf5	wash_late	1111	38.0546507748467
2016-07-06__15-55__.tc.hdf5	wash_late	1112	8.45158847600162
2016-07-06__15-55__.tc.hdf5	wash_late	1113	-106.447050242085
2016-07-06__15-55__.tc.hdf5	wash_late	1114	164.355200922399
2016-07-06__15-55__.tc.hdf5	wash_late	1115	-1.60798430102329
2016-07-06__15-55__.tc.hdf5	wash_late	1116	-51.9814704864325
2016-07-06__15-55__.tc.hdf5	wash_late	1117	31.5174752586754
2016-07-06__15-55__.tc.hdf5	wash_late	1118	4.93370026354506
2016-07-06__15-55__.tc.hdf5	wash_late	1119	12.8233426685767
2016-07-06__15-55__.tc.hdf5	wash_late	1120	-21.1586714469305
2016-07-06__15-55__.tc.hdf5	wash_late	1121	-27.2136755926999
2016-07-06__15-55__.tc.hdf5	wash_late	1122	-6.02196298015313
2016-07-06__15-55__.tc.hdf5	wash_late	1123	27.2917574517711
2016-07-06__15-55__.tc.hdf5	wash_late	1124	-41.1307172616875
2016-07-06__15-55__.tc.hdf5	wash_late	1125	22.9211281113652
2016-07-06__15-55__.tc.hdf5	wash_late	1127	-6.56075512317713
2016-07-06__15-55__.tc.hdf5	wash_late	1128	66.2512532260886
2016-07-06__15-55__.tc.hdf5	wash_late	1129	-27.2731954071817
2016-07-06__15-55__.tc.hdf5	wash_late	1130	10.5883284095844
2016-07-06__15-55__.tc.hdf5	wash_late	1131	-25.4036188256473
2016-07-06__15-55__.tc.hdf5	wash_late	1132	84.2534035364544
2016-07-06__15-55__.tc.hdf5	wash_late	1133	-5.84784153055103
2016-07-06__15-55__.tc.hdf5	wash_late	1134	38.9454433278635
2016-07-06__15-55__.tc.hdf5	wash_late	1135	-3.3951154667246
2016-07-06__15-55__.tc.hdf5	wash_late	1136	-18.1541664267868
2016-07-06__15-55__.tc.hdf5	wash_late	1137	-40.1577097765105
2016-07-06__15-55__.tc.hdf5	wash_late	1138	-24.0925237928857
2016-07-06__15-55__.tc.hdf5	wash_late	1139	52.8350187473615
2016-07-06__15-55__.tc.hdf5	wash_late	1140	-8.60441167430699
2016-07-06__15-55__.tc.hdf5	wash_late	1141	5.55028079521316
2016-07-06__15-55__.tc.hdf5	wash_late	1142	27.4760865588598
2016-07-06__15-55__.tc.hdf5	wash_late	1143	2.22610599720224
2016-07-06__15-55__.tc.hdf5	wash_late	1144	-39.1200086905387
2016-07-06__15-55__.tc.hdf5	wash_late	1145	2.59985659286694
2016-07-06__15-55__.tc.hdf5	wash_late	1146	22.0726355009411
2016-07-06__15-55__.tc.hdf5	wash_late	1147	-37.1169737873741
2016-07-06__15-55__.tc.hdf5	wash_late	1148	-9.82451168478116
2016-07-06__15-55__.tc.hdf5	wash_late	1149	-9.28031138279504
2016-07-06__15-55__.tc.hdf5	wash_late	1150	10.4302053927982
2016-07-06__15-55__.tc.hdf5	wash_late	1151	49.5364443019929
2016-07-06__15-55__.tc.hdf5	wash_late	1152	19.7533365044207
2016-07-06__15-55__.tc.hdf5	wash_late	1153	-175.566981194087
2016-07-06__15-55__.tc.hdf5	wash_late	1154	6.33591994069719
2016-07-06__15-55__.tc.hdf5	wash_late	1155	-19.972649644062
2016-07-06__15-55__.tc.hdf5	wash_late	1156	-16.7203125810436
2016-07-06__15-55__.tc.hdf5	wash_late	1157	19.0179903306398
2016-07-06__15-55__.tc.hdf5	wash_late	1158	-4.91176281611405
2016-07-06__15-55__.tc.hdf5	wash_late	1159	42.4477596212544
2016-07-06__15-55__.tc.hdf5	wash_late	1160	40.8572776698614
2016-07-06__15-55__.tc.hdf5	wash_late	1161	-31.6710257572731
2016-07-06__15-55__.tc.hdf5	wash_late	1162	-23.069411429546
2016-07-06__15-55__.tc.hdf5	wash_late	1163	-50.3236099088344
2016-07-06__15-55__.tc.hdf5	wash_late	1164	-25.0333437403173
2016-07-06__15-55__.tc.hdf5	wash_late	1165	9.89710452763812
2016-07-06__15-55__.tc.hdf5	wash_late	1166	20.4229874502533
2016-07-06__15-55__.tc.hdf5	wash_late	1167	-11.9026075767219
2016-07-06__15-55__.tc.hdf5	wash_late	1168	-26.5004387384879
2016-07-06__15-55__.tc.hdf5	wash_late	1169	30.9165819110402
2016-07-06__15-55__.tc.hdf5	wash_late	1170	-11.9891737959711
2016-07-06__15-55__.tc.hdf5	wash_late	1171	18.8456143542547
2016-07-06__15-55__.tc.hdf5	wash_late	1172	-19.1468882653904
2016-07-06__15-55__.tc.hdf5	wash_late	1173	-19.4401723636558
2016-07-06__15-55__.tc.hdf5	wash_late	1174	14.7959379938015
2016-07-06__15-55__.tc.hdf5	wash_late	1175	-31.1242208449554
2016-07-06__15-55__.tc.hdf5	wash_late	1176	-24.7902143513047
2016-07-06__15-55__.tc.hdf5	wash_late	1177	-11.5753074789936
2016-07-06__15-55__.tc.hdf5	wash_late	1178	43.4310412849938
2016-07-06__15-55__.tc.hdf5	wash_late	1179	-48.3691864429262
2016-07-06__15-55__.tc.hdf5	wash_late	1180	-43.7458454029513
2016-07-08__14-57__.tc.hdf5	base	1	-9.68547627811143
2016-07-08__14-57__.tc.hdf5	base	2	19.3351266031592
2016-07-08__14-57__.tc.hdf5	base	3	30.1436855885123
2016-07-08__14-57__.tc.hdf5	base	4	6.73128345621325
2016-07-08__14-57__.tc.hdf5	base	5	-23.0340870846453
2016-07-08__14-57__.tc.hdf5	base	6	-22.2986481794638
2016-07-08__14-57__.tc.hdf5	base	7	60.0460980765546
2016-07-08__14-57__.tc.hdf5	base	8	-14.3470524361368
2016-07-08__14-57__.tc.hdf5	base	9	-14.914835483281
2016-07-08__14-57__.tc.hdf5	base	10	16.4673133876373
2016-07-08__14-57__.tc.hdf5	base	11	6.63373749734609
2016-07-08__14-57__.tc.hdf5	base	12	2.04694226576782
2016-07-08__14-57__.tc.hdf5	base	13	-22.0305405183317
2016-07-08__14-57__.tc.hdf5	base	14	-2.9409130162251
2016-07-08__14-57__.tc.hdf5	base	15	28.8745463616001
2016-07-08__14-57__.tc.hdf5	base	16	-9.11033316732045
2016-07-08__14-57__.tc.hdf5	base	17	-43.0920429145121
2016-07-08__14-57__.tc.hdf5	base	18	-1.91437786599732
2016-07-08__14-57__.tc.hdf5	base	19	34.6002471889108
2016-07-08__14-57__.tc.hdf5	base	20	25.8089757368671
2016-07-08__14-57__.tc.hdf5	base	21	-25.8021460486307
2016-07-08__14-57__.tc.hdf5	base	22	-1.03264762857165
2016-07-08__14-57__.tc.hdf5	base	23	-21.4584288039613
2016-07-08__14-57__.tc.hdf5	base	24	8.15759543921444
2016-07-08__14-57__.tc.hdf5	base	25	-65.158728206899
2016-07-08__14-57__.tc.hdf5	base	26	-1.04359880022839
2016-07-08__14-57__.tc.hdf5	base	27	34.5127531984931
2016-07-08__14-57__.tc.hdf5	base	28	12.5956228748295
2016-07-08__14-57__.tc.hdf5	base	29	-2.24251411652362
2016-07-08__14-57__.tc.hdf5	base	30	17.9309081197523
2016-07-08__14-57__.tc.hdf5	base	31	-27.0238570600088
2016-07-08__14-57__.tc.hdf5	base	32	-1.70412426471198
2016-07-08__14-57__.tc.hdf5	base	33	8.1399855010271
2016-07-08__14-57__.tc.hdf5	base	34	33.3969998534648
2016-07-08__14-57__.tc.hdf5	base	35	6.27357727566165
2016-07-08__14-57__.tc.hdf5	base	36	-28.1701660019965
2016-07-08__14-57__.tc.hdf5	base	37	56.509245714741
2016-07-08__14-57__.tc.hdf5	base	38	57.1425105274781
2016-07-08__14-57__.tc.hdf5	base	39	19.215857672105
2016-07-08__14-57__.tc.hdf5	base	40	13.4254692810207
2016-07-08__14-57__.tc.hdf5	base	41	-0.418615858403548
2016-07-08__14-57__.tc.hdf5	base	42	4.82012333715027
2016-07-08__14-57__.tc.hdf5	base	43	-15.7493579059722
2016-07-08__14-57__.tc.hdf5	base	44	13.0885266012712
2016-07-08__14-57__.tc.hdf5	base	45	9.16167835753647
2016-07-08__14-57__.tc.hdf5	base	46	4.68648918526409
2016-07-08__14-57__.tc.hdf5	base	47	8.0483683457236
2016-07-08__14-57__.tc.hdf5	base	48	28.4233424382942
2016-07-08__14-57__.tc.hdf5	base	49	-5.22738623730111
2016-07-08__14-57__.tc.hdf5	base	50	0
2016-07-08__14-57__.tc.hdf5	base	51	-6.63238611442987
2016-07-08__14-57__.tc.hdf5	base	52	-9.06114781619058
2016-07-08__14-57__.tc.hdf5	base	53	7.47034930616477
2016-07-08__14-57__.tc.hdf5	base	54	-3.12418011800989
2016-07-08__14-57__.tc.hdf5	base	55	3.909639156151
2016-07-08__14-57__.tc.hdf5	base	56	-34.1527043424118
2016-07-08__14-57__.tc.hdf5	base	57	-2.83565005599552
2016-07-08__14-57__.tc.hdf5	base	58	27.2809689558218
2016-07-08__14-57__.tc.hdf5	base	59	46.3441503772691
2016-07-08__14-57__.tc.hdf5	base	60	-16.7582485004331
2016-07-08__14-57__.tc.hdf5	base	61	-20.9871796632592
2016-07-08__14-57__.tc.hdf5	base	62	20.3183221617529
2016-07-08__14-57__.tc.hdf5	base	63	-28.77170176526
2016-07-08__14-57__.tc.hdf5	base	64	-3.61175617575857
2016-07-08__14-57__.tc.hdf5	base	65	21.8732314049913
2016-07-08__14-57__.tc.hdf5	base	66	-28.3263291141478
2016-07-08__14-57__.tc.hdf5	base	67	14.4209369166522
2016-07-08__14-57__.tc.hdf5	base	68	-30.8030045407195
2016-07-08__14-57__.tc.hdf5	base	69	-10.7867876746888
2016-07-08__14-57__.tc.hdf5	base	70	11.6675832723615
2016-07-08__14-57__.tc.hdf5	base	71	58.8588871716494
2016-07-08__14-57__.tc.hdf5	base	72	5.17398498876685
2016-07-08__14-57__.tc.hdf5	base	73	33.0047818666068
2016-07-08__14-57__.tc.hdf5	base	74	-37.7643768593527
2016-07-08__14-57__.tc.hdf5	base	75	23.2672552142701
2016-07-08__14-57__.tc.hdf5	base	76	-10.562971275051
2016-07-08__14-57__.tc.hdf5	base	77	18.3822071537839
2016-07-08__14-57__.tc.hdf5	base	78	-13.3642166394478
2016-07-08__14-57__.tc.hdf5	base	79	17.864244356491
2016-07-08__14-57__.tc.hdf5	base	80	1.39794693728652
2016-07-08__14-57__.tc.hdf5	base	81	-7.0822227298913
2016-07-08__14-57__.tc.hdf5	base	82	-7.13604420834916
2016-07-08__14-57__.tc.hdf5	base	83	8.36491973110871
2016-07-08__14-57__.tc.hdf5	base	84	-13.7760378225869
2016-07-08__14-57__.tc.hdf5	base	85	17.3118801530071
2016-07-08__14-57__.tc.hdf5	base	86	19.6739277196326
2016-07-08__14-57__.tc.hdf5	base	87	-19.1519583347333
2016-07-08__14-57__.tc.hdf5	base	88	20.896539516849
2016-07-08__14-57__.tc.hdf5	base	89	-44.0937374231675
2016-07-08__14-57__.tc.hdf5	base	90	14.5452377040975
2016-07-08__14-57__.tc.hdf5	base	91	66.8731625064612
2016-07-08__14-57__.tc.hdf5	base	92	81.7198565769556
2016-07-08__14-57__.tc.hdf5	base	93	-15.725736388829
2016-07-08__14-57__.tc.hdf5	base	94	-20.4830975305846
2016-07-08__14-57__.tc.hdf5	base	95	17.901999887638
2016-07-08__14-57__.tc.hdf5	base	96	-18.2624917224439
2016-07-08__14-57__.tc.hdf5	base	97	-7.57795653548049
2016-07-08__14-57__.tc.hdf5	base	98	-11.0002422604037
2016-07-08__14-57__.tc.hdf5	base	99	-12.718488261787
2016-07-08__14-57__.tc.hdf5	base	100	9.49312183077217
2016-07-08__14-57__.tc.hdf5	base	101	-19.6242083754184
2016-07-08__14-57__.tc.hdf5	base	102	29.7031112152557
2016-07-08__14-57__.tc.hdf5	base	103	-16.3864750866372
2016-07-08__14-57__.tc.hdf5	base	104	-29.6318950675994
2016-07-08__14-57__.tc.hdf5	base	105	9.34350624880355
2016-07-08__14-57__.tc.hdf5	base	106	-28.5409938478739
2016-07-08__14-57__.tc.hdf5	base	107	-8.57844999591026
2016-07-08__14-57__.tc.hdf5	base	108	-22.9041300500338
2016-07-08__14-57__.tc.hdf5	base	109	-4.54117142047351
2016-07-08__14-57__.tc.hdf5	base	110	-9.53530480986053
2016-07-08__14-57__.tc.hdf5	base	111	18.3067625878217
2016-07-08__14-57__.tc.hdf5	base	112	-23.68530000094
2016-07-08__14-57__.tc.hdf5	base	113	47.8320452926024
2016-07-08__14-57__.tc.hdf5	base	114	23.0029233468738
2016-07-08__14-57__.tc.hdf5	base	115	45.8331972266717
2016-07-08__14-57__.tc.hdf5	base	116	31.9605120324027
2016-07-08__14-57__.tc.hdf5	base	117	13.6121011463727
2016-07-08__14-57__.tc.hdf5	base	118	-35.8009263609135
2016-07-08__14-57__.tc.hdf5	base	119	11.0564583089659
2016-07-08__14-57__.tc.hdf5	base	120	-24.1589869099608
2016-07-08__14-57__.tc.hdf5	base	121	28.2326471881009
2016-07-08__14-57__.tc.hdf5	base	122	29.4357944525999
2016-07-08__14-57__.tc.hdf5	base	123	22.5281198057893
2016-07-08__14-57__.tc.hdf5	base	124	5.52248449810333
2016-07-08__14-57__.tc.hdf5	base	125	21.7287191665444
2016-07-08__14-57__.tc.hdf5	base	126	-54.0124778009622
2016-07-08__14-57__.tc.hdf5	base	127	31.7916571779026
2016-07-08__14-57__.tc.hdf5	base	128	8.52560920406716
2016-07-08__14-57__.tc.hdf5	base	129	28.1724347666806
2016-07-08__14-57__.tc.hdf5	base	130	-0.155101740437034
2016-07-08__14-57__.tc.hdf5	base	131	18.1544067259906
2016-07-08__14-57__.tc.hdf5	base	132	-26.0926745697181
2016-07-08__14-57__.tc.hdf5	base	133	5.19445372117116
2016-07-08__14-57__.tc.hdf5	base	134	-34.0464482227128
2016-07-08__14-57__.tc.hdf5	base	135	24.1342245609448
2016-07-08__14-57__.tc.hdf5	base	136	-68.9239973277932
2016-07-08__14-57__.tc.hdf5	base	137	-66.3576318520183
2016-07-08__14-57__.tc.hdf5	base	138	40.7827248449358
2016-07-08__14-57__.tc.hdf5	base	139	-28.6766176256741
2016-07-08__14-57__.tc.hdf5	base	140	15.5738273312102
2016-07-08__14-57__.tc.hdf5	base	141	-9.48790773683749
2016-07-08__14-57__.tc.hdf5	base	142	-8.20697634504475
2016-07-08__14-57__.tc.hdf5	base	143	-15.8609996697881
2016-07-08__14-57__.tc.hdf5	base	144	71.4728759692002
2016-07-08__14-57__.tc.hdf5	base	145	-54.3586193423128
2016-07-08__14-57__.tc.hdf5	base	146	19.821082532426
2016-07-08__14-57__.tc.hdf5	base	148	-9.96326867424235
2016-07-08__14-57__.tc.hdf5	base	149	2.07413760850934
2016-07-08__14-57__.tc.hdf5	base	150	-5.45814591787229
2016-07-08__14-57__.tc.hdf5	base	151	-9.42216777208616
2016-07-08__14-57__.tc.hdf5	base	152	-5.65517294574131
2016-07-08__14-57__.tc.hdf5	base	153	-44.9809164002623
2016-07-08__14-57__.tc.hdf5	base	154	7.07049074449382
2016-07-08__14-57__.tc.hdf5	base	155	-5.56986760055222
2016-07-08__14-57__.tc.hdf5	base	156	33.1611505726226
2016-07-08__14-57__.tc.hdf5	base	157	-24.6459345865864
2016-07-08__14-57__.tc.hdf5	base	158	12.5699507594569
2016-07-08__14-57__.tc.hdf5	base	159	-19.1179261791663
2016-07-08__14-57__.tc.hdf5	base	160	20.2381817855264
2016-07-08__14-57__.tc.hdf5	base	161	-16.7251435824854
2016-07-08__14-57__.tc.hdf5	base	162	-61.3504109183677
2016-07-08__14-57__.tc.hdf5	base	163	-32.2475010121138
2016-07-08__14-57__.tc.hdf5	base	164	18.4596887168591
2016-07-08__14-57__.tc.hdf5	base	165	-6.03288340886253
2016-07-08__14-57__.tc.hdf5	base	166	-6.29495428193507
2016-07-08__14-57__.tc.hdf5	base	167	-4.88293951903302
2016-07-08__14-57__.tc.hdf5	base	168	13.9894711684853
2016-07-08__14-57__.tc.hdf5	rot_early	226	13.8540520182971
2016-07-08__14-57__.tc.hdf5	rot_early	227	-54.6018098105554
2016-07-08__14-57__.tc.hdf5	rot_early	228	34.7291525536938
2016-07-08__14-57__.tc.hdf5	rot_early	229	35.898482177332
2016-07-08__14-57__.tc.hdf5	rot_early	230	33.2256574403004
2016-07-08__14-57__.tc.hdf5	rot_early	231	35.4973741710952
2016-07-08__14-57__.tc.hdf5	rot_early	232	0.263805645402397
2016-07-08__14-57__.tc.hdf5	rot_early	233	62.9710157774303
2016-07-08__14-57__.tc.hdf5	rot_early	234	-2.12612682047974
2016-07-08__14-57__.tc.hdf5	rot_early	235	4.8576664890124
2016-07-08__14-57__.tc.hdf5	rot_early	236	-3.0704234628306
2016-07-08__14-57__.tc.hdf5	rot_early	237	8.63247598615427
2016-07-08__14-57__.tc.hdf5	rot_early	238	12.3617100623809
2016-07-08__14-57__.tc.hdf5	rot_early	239	-12.6021554267462
2016-07-08__14-57__.tc.hdf5	rot_early	240	46.8166038414105
2016-07-08__14-57__.tc.hdf5	rot_early	241	4.88474738291855
2016-07-08__14-57__.tc.hdf5	rot_early	242	32.5818764517338
2016-07-08__14-57__.tc.hdf5	rot_early	243	18.1529228829043
2016-07-08__14-57__.tc.hdf5	rot_early	244	33.5813714778374
2016-07-08__14-57__.tc.hdf5	rot_early	245	5.15731802494406
2016-07-08__14-57__.tc.hdf5	rot_early	246	8.44769048331419
2016-07-08__14-57__.tc.hdf5	rot_early	247	23.2401843426354
2016-07-08__14-57__.tc.hdf5	rot_early	248	18.1655034805374
2016-07-08__14-57__.tc.hdf5	rot_early	249	31.4804728152249
2016-07-08__14-57__.tc.hdf5	rot_early	250	-4.5600948519446
2016-07-08__14-57__.tc.hdf5	rot_early	251	21.755983312432
2016-07-08__14-57__.tc.hdf5	rot_early	252	32.1869331382402
2016-07-08__14-57__.tc.hdf5	rot_early	253	-30.3084153309576
2016-07-08__14-57__.tc.hdf5	rot_early	254	-13.8899543988361
2016-07-08__14-57__.tc.hdf5	rot_early	255	15.6567677397488
2016-07-08__14-57__.tc.hdf5	rot_early	256	28.6871333073219
2016-07-08__14-57__.tc.hdf5	rot_early	257	62.4528208281877
2016-07-08__14-57__.tc.hdf5	rot_early	258	-0.795655615543384
2016-07-08__14-57__.tc.hdf5	rot_early	259	40.6480789648462
2016-07-08__14-57__.tc.hdf5	rot_early	260	4.53623544936653
2016-07-08__14-57__.tc.hdf5	rot_early	261	32.5754362962217
2016-07-08__14-57__.tc.hdf5	rot_early	262	50.0248541236524
2016-07-08__14-57__.tc.hdf5	rot_early	263	59.8800693722941
2016-07-08__14-57__.tc.hdf5	rot_early	264	21.9717905972221
2016-07-08__14-57__.tc.hdf5	rot_early	265	11.0102451364247
2016-07-08__14-57__.tc.hdf5	rot_early	266	24.4470015274465
2016-07-08__14-57__.tc.hdf5	rot_early	267	61.3254931892556
2016-07-08__14-57__.tc.hdf5	rot_early	268	63.2496337160561
2016-07-08__14-57__.tc.hdf5	rot_early	269	30.3838935093099
2016-07-08__14-57__.tc.hdf5	rot_early	270	-15.4164254975236
2016-07-08__14-57__.tc.hdf5	rot_early	272	44.3152201564198
2016-07-08__14-57__.tc.hdf5	rot_early	273	20.4296963668356
2016-07-08__14-57__.tc.hdf5	rot_early	274	14.8427707728744
2016-07-08__14-57__.tc.hdf5	rot_early	275	25.4820481225464
2016-07-08__14-57__.tc.hdf5	rot_early	276	30.9136356887741
2016-07-08__14-57__.tc.hdf5	rot_early	277	8.68032896241108
2016-07-08__14-57__.tc.hdf5	rot_early	278	50.0636743771437
2016-07-08__14-57__.tc.hdf5	rot_early	279	18.9883012055831
2016-07-08__14-57__.tc.hdf5	rot_early	280	11.5594452204551
2016-07-08__14-57__.tc.hdf5	rot_early	281	24.3190939843392
2016-07-08__14-57__.tc.hdf5	rot_early	282	9.92505419279358
2016-07-08__14-57__.tc.hdf5	rot_early	283	29.7764389665775
2016-07-08__14-57__.tc.hdf5	rot_early	284	-7.08932469600215
2016-07-08__14-57__.tc.hdf5	rot_early	285	-22.9397483456621
2016-07-08__14-57__.tc.hdf5	rot_early	286	-23.4274265318523
2016-07-08__14-57__.tc.hdf5	rot_early	287	19.3175790460065
2016-07-08__14-57__.tc.hdf5	rot_early	288	14.817164790752
2016-07-08__14-57__.tc.hdf5	rot_early	289	27.3007030922599
2016-07-08__14-57__.tc.hdf5	rot_early	290	40.5546657077849
2016-07-08__14-57__.tc.hdf5	rot_early	291	44.6463371627473
2016-07-08__14-57__.tc.hdf5	rot_early	292	24.3449980468232
2016-07-08__14-57__.tc.hdf5	rot_early	293	-15.8181794516019
2016-07-08__14-57__.tc.hdf5	rot_early	294	82.2596759633491
2016-07-08__14-57__.tc.hdf5	rot_early	295	59.4275852395932
2016-07-08__14-57__.tc.hdf5	rot_early	296	27.1549271376052
2016-07-08__14-57__.tc.hdf5	rot_early	297	-25.9953540707545
2016-07-08__14-57__.tc.hdf5	rot_early	298	25.8175658803209
2016-07-08__14-57__.tc.hdf5	rot_early	299	35.8047377216804
2016-07-08__14-57__.tc.hdf5	rot_early	300	3.92141652788686
2016-07-08__14-57__.tc.hdf5	rot_early	301	55.6504281509955
2016-07-08__14-57__.tc.hdf5	rot_early	302	24.1065699157022
2016-07-08__14-57__.tc.hdf5	rot_early	303	21.2700404542036
2016-07-08__14-57__.tc.hdf5	rot_early	304	36.3887917991218
2016-07-08__14-57__.tc.hdf5	rot_early	305	39.2186698939516
2016-07-08__14-57__.tc.hdf5	rot_early	306	4.57672116469812
2016-07-08__14-57__.tc.hdf5	rot_early	307	17.739416247158
2016-07-08__14-57__.tc.hdf5	rot_early	308	7.73010364414791
2016-07-08__14-57__.tc.hdf5	rot_early	309	50.4794028972626
2016-07-08__14-57__.tc.hdf5	rot_early	310	31.8024899825121
2016-07-08__14-57__.tc.hdf5	rot_early	311	14.9801669493957
2016-07-08__14-57__.tc.hdf5	rot_early	312	45.7399258647089
2016-07-08__14-57__.tc.hdf5	rot_early	313	-36.1830554806941
2016-07-08__14-57__.tc.hdf5	rot_early	314	19.7966049999462
2016-07-08__14-57__.tc.hdf5	rot_early	315	9.00014711386565
2016-07-08__14-57__.tc.hdf5	rot_early	316	-4.34180647353112
2016-07-08__14-57__.tc.hdf5	rot_early	317	4.57879469673585
2016-07-08__14-57__.tc.hdf5	rot_early	318	9.43409930245859
2016-07-08__14-57__.tc.hdf5	rot_early	319	33.5257562873027
2016-07-08__14-57__.tc.hdf5	rot_early	320	37.4168857892787
2016-07-08__14-57__.tc.hdf5	rot_early	321	16.6532897978952
2016-07-08__14-57__.tc.hdf5	rot_early	322	72.0468343051703
2016-07-08__14-57__.tc.hdf5	rot_early	323	6.18222706366492
2016-07-08__14-57__.tc.hdf5	rot_early	324	23.8451147615998
2016-07-08__14-57__.tc.hdf5	rot_early	325	54.1169388969541
2016-07-08__14-57__.tc.hdf5	rot_early	326	16.4112208052917
2016-07-08__14-57__.tc.hdf5	rot_early	327	19.6875516034377
2016-07-08__14-57__.tc.hdf5	rot_early	328	44.0945638942341
2016-07-08__14-57__.tc.hdf5	rot_early	329	12.0368888592985
2016-07-08__14-57__.tc.hdf5	rot_early	330	9.31393876829649
2016-07-08__14-57__.tc.hdf5	rot_early	331	13.3307109565366
2016-07-08__14-57__.tc.hdf5	rot_early	332	33.6667473598625
2016-07-08__14-57__.tc.hdf5	rot_early	333	-1.81037218744606
2016-07-08__14-57__.tc.hdf5	rot_early	334	26.7860048975283
2016-07-08__14-57__.tc.hdf5	rot_early	335	10.4773712995715
2016-07-08__14-57__.tc.hdf5	rot_early	336	-11.7636446739881
2016-07-08__14-57__.tc.hdf5	rot_early	337	37.2606421858175
2016-07-08__14-57__.tc.hdf5	rot_early	338	13.7061933983166
2016-07-08__14-57__.tc.hdf5	rot_early	339	5.54711814041216
2016-07-08__14-57__.tc.hdf5	rot_early	340	19.5857714515801
2016-07-08__14-57__.tc.hdf5	rot_early	341	98.9349790204338
2016-07-08__14-57__.tc.hdf5	rot_early	342	47.2068190104092
2016-07-08__14-57__.tc.hdf5	rot_early	343	8.32946668749228
2016-07-08__14-57__.tc.hdf5	rot_early	344	1.87236665998322
2016-07-08__14-57__.tc.hdf5	rot_early	345	-8.40347333994413
2016-07-08__14-57__.tc.hdf5	rot_early	346	2.97349746102158
2016-07-08__14-57__.tc.hdf5	rot_early	347	8.55624968019328
2016-07-08__14-57__.tc.hdf5	rot_early	348	43.4621722839394
2016-07-08__14-57__.tc.hdf5	rot_early	349	23.0201814425927
2016-07-08__14-57__.tc.hdf5	rot_early	350	26.4323747528907
2016-07-08__14-57__.tc.hdf5	rot_early	351	27.8787485372682
2016-07-08__14-57__.tc.hdf5	rot_early	352	5.5070006232631
2016-07-08__14-57__.tc.hdf5	rot_early	353	39.8055302904085
2016-07-08__14-57__.tc.hdf5	rot_early	354	9.3360017962452
2016-07-08__14-57__.tc.hdf5	rot_early	355	14.2911155458724
2016-07-08__14-57__.tc.hdf5	rot_early	356	7.05820446459524
2016-07-08__14-57__.tc.hdf5	rot_early	357	35.8277824893479
2016-07-08__14-57__.tc.hdf5	rot_early	358	1.61999071920855
2016-07-08__14-57__.tc.hdf5	rot_early	359	25.2313312346778
2016-07-08__14-57__.tc.hdf5	rot_early	360	18.4753739354103
2016-07-08__14-57__.tc.hdf5	rot_early	361	4.18134784868702
2016-07-08__14-57__.tc.hdf5	rot_early	362	29.7340861462977
2016-07-08__14-57__.tc.hdf5	rot_early	363	5.00478598270562
2016-07-08__14-57__.tc.hdf5	rot_early	364	31.3182120614751
2016-07-08__14-57__.tc.hdf5	rot_early	365	21.6413948404155
2016-07-08__14-57__.tc.hdf5	rot_early	366	14.6715995064068
2016-07-08__14-57__.tc.hdf5	rot_early	367	40.7411650924179
2016-07-08__14-57__.tc.hdf5	rot_early	368	28.1732774813863
2016-07-08__14-57__.tc.hdf5	rot_early	369	30.8611263042696
2016-07-08__14-57__.tc.hdf5	rot_early	370	71.6980509579121
2016-07-08__14-57__.tc.hdf5	rot_early	371	-21.547051893771
2016-07-08__14-57__.tc.hdf5	rot_early	372	23.4701480658161
2016-07-08__14-57__.tc.hdf5	rot_early	373	47.1872092415765
2016-07-08__14-57__.tc.hdf5	rot_early	374	15.1563225496119
2016-07-08__14-57__.tc.hdf5	rot_early	375	31.0979646253585
2016-07-08__14-57__.tc.hdf5	rot_early	376	32.298019570137
2016-07-08__14-57__.tc.hdf5	rot_early	377	-79.739529888725
2016-07-08__14-57__.tc.hdf5	rot_early	378	8.72457816823629
2016-07-08__14-57__.tc.hdf5	rot_early	379	16.4165478273642
2016-07-08__14-57__.tc.hdf5	rot_early	380	101.382599534805
2016-07-08__14-57__.tc.hdf5	rot_early	381	28.3555562535442
2016-07-08__14-57__.tc.hdf5	rot_early	382	-26.591602762286
2016-07-08__14-57__.tc.hdf5	rot_early	383	10.1766170552644
2016-07-08__14-57__.tc.hdf5	rot_early	384	53.0952883295369
2016-07-08__14-57__.tc.hdf5	rot_early	385	-9.83646285180621
2016-07-08__14-57__.tc.hdf5	rot_early	386	-5.68194826373721
2016-07-08__14-57__.tc.hdf5	rot_early	387	8.72902355084891
2016-07-08__14-57__.tc.hdf5	rot_early	388	10.83640313745
2016-07-08__14-57__.tc.hdf5	rot_early	389	36.4506619845796
2016-07-08__14-57__.tc.hdf5	rot_late	390	-4.26139696369093
2016-07-08__14-57__.tc.hdf5	rot_late	391	10.6104755050585
2016-07-08__14-57__.tc.hdf5	rot_late	392	7.46251988941862
2016-07-08__14-57__.tc.hdf5	rot_late	393	0.419527393374836
2016-07-08__14-57__.tc.hdf5	rot_late	394	91.2306724213891
2016-07-08__14-57__.tc.hdf5	rot_late	395	35.6735643055383
2016-07-08__14-57__.tc.hdf5	rot_late	396	14.0035016764183
2016-07-08__14-57__.tc.hdf5	rot_late	397	33.5915388617179
2016-07-08__14-57__.tc.hdf5	rot_late	398	39.9520786500198
2016-07-08__14-57__.tc.hdf5	rot_late	399	16.0391751241101
2016-07-08__14-57__.tc.hdf5	rot_late	400	0.575880344007707
2016-07-08__14-57__.tc.hdf5	rot_late	401	-66.3611625105368
2016-07-08__14-57__.tc.hdf5	rot_late	402	64.3045108659171
2016-07-08__14-57__.tc.hdf5	rot_late	403	14.50707997637
2016-07-08__14-57__.tc.hdf5	rot_late	404	20.3010587856792
2016-07-08__14-57__.tc.hdf5	rot_late	405	51.3670551697921
2016-07-08__14-57__.tc.hdf5	rot_late	406	7.44459776446501
2016-07-08__14-57__.tc.hdf5	rot_late	407	-64.6429012479715
2016-07-08__14-57__.tc.hdf5	rot_late	408	32.485926855115
2016-07-08__14-57__.tc.hdf5	rot_late	409	165.072697135506
2016-07-08__14-57__.tc.hdf5	rot_late	410	-17.0413178226197
2016-07-08__14-57__.tc.hdf5	rot_late	411	11.9106754721979
2016-07-08__14-57__.tc.hdf5	rot_late	412	59.7188368854898
2016-07-08__14-57__.tc.hdf5	rot_late	413	3.83288079207856
2016-07-08__14-57__.tc.hdf5	rot_late	414	3.20146757902254
2016-07-08__14-57__.tc.hdf5	rot_late	415	15.9426494525325
2016-07-08__14-57__.tc.hdf5	rot_late	416	-14.2063482018456
2016-07-08__14-57__.tc.hdf5	rot_late	417	22.0740503871897
2016-07-08__14-57__.tc.hdf5	rot_late	418	-7.78615937844146
2016-07-08__14-57__.tc.hdf5	rot_late	419	5.91963164244273
2016-07-08__14-57__.tc.hdf5	rot_late	420	17.4570863629461
2016-07-08__14-57__.tc.hdf5	rot_late	421	7.48637737112371
2016-07-08__14-57__.tc.hdf5	rot_late	422	4.41842457462787
2016-07-08__14-57__.tc.hdf5	rot_late	423	14.0836374591238
2016-07-08__14-57__.tc.hdf5	rot_late	424	33.7744004856432
2016-07-08__14-57__.tc.hdf5	rot_late	425	4.55001012851689
2016-07-08__14-57__.tc.hdf5	rot_late	426	17.389266746805
2016-07-08__14-57__.tc.hdf5	rot_late	427	8.06613890126098
2016-07-08__14-57__.tc.hdf5	rot_late	428	33.3069653688115
2016-07-08__14-57__.tc.hdf5	rot_late	429	-0.10926067569172
2016-07-08__14-57__.tc.hdf5	rot_late	430	21.4699025368553
2016-07-08__14-57__.tc.hdf5	rot_late	431	87.728908981669
2016-07-08__14-57__.tc.hdf5	rot_late	432	80.8264162067605
2016-07-08__14-57__.tc.hdf5	rot_late	433	-44.7259845407906
2016-07-08__14-57__.tc.hdf5	rot_late	434	12.5134761752918
2016-07-08__14-57__.tc.hdf5	rot_late	435	-0.923613083123174
2016-07-08__14-57__.tc.hdf5	rot_late	436	27.780675582715
2016-07-08__14-57__.tc.hdf5	rot_late	437	13.2055296418822
2016-07-08__14-57__.tc.hdf5	rot_late	438	12.8056400625778
2016-07-08__14-57__.tc.hdf5	rot_late	439	10.972413682612
2016-07-08__14-57__.tc.hdf5	rot_late	440	40.4970455585834
2016-07-08__14-57__.tc.hdf5	rot_late	441	-4.60923921174238
2016-07-08__14-57__.tc.hdf5	rot_late	442	13.2167393681225
2016-07-08__14-57__.tc.hdf5	rot_late	443	57.3209961112673
2016-07-08__14-57__.tc.hdf5	rot_late	444	15.1204717862569
2016-07-08__14-57__.tc.hdf5	rot_late	445	-12.6163206721174
2016-07-08__14-57__.tc.hdf5	rot_late	446	-21.3810663722344
2016-07-08__14-57__.tc.hdf5	rot_late	447	-5.49334252446488
2016-07-08__14-57__.tc.hdf5	rot_late	448	-18.324482002437
2016-07-08__14-57__.tc.hdf5	rot_late	449	48.2688809827659
2016-07-08__14-57__.tc.hdf5	rot_late	450	0.760889770703851
2016-07-08__14-57__.tc.hdf5	rot_late	451	13.2826420737067
2016-07-08__14-57__.tc.hdf5	rot_late	452	6.72593572989225
2016-07-08__14-57__.tc.hdf5	rot_late	453	62.1126777322723
2016-07-08__14-57__.tc.hdf5	rot_late	454	14.8166585116701
2016-07-08__14-57__.tc.hdf5	rot_late	455	23.3277962499901
2016-07-08__14-57__.tc.hdf5	rot_late	456	29.1070372113112
2016-07-08__14-57__.tc.hdf5	rot_late	457	7.57786646488787
2016-07-08__14-57__.tc.hdf5	rot_late	458	12.2031342291129
2016-07-08__14-57__.tc.hdf5	rot_late	459	-11.1661892163047
2016-07-08__14-57__.tc.hdf5	rot_late	461	32.5280525449543
2016-07-08__14-57__.tc.hdf5	rot_late	462	-10.1050290651216
2016-07-08__14-57__.tc.hdf5	rot_late	463	20.225501749873
2016-07-08__14-57__.tc.hdf5	rot_late	464	-0.610811411293897
2016-07-08__14-57__.tc.hdf5	rot_late	465	16.3252457738672
2016-07-08__14-57__.tc.hdf5	rot_late	466	-10.1722938272983
2016-07-08__14-57__.tc.hdf5	rot_late	467	17.2952382884831
2016-07-08__14-57__.tc.hdf5	rot_late	468	22.4859059992316
2016-07-08__14-57__.tc.hdf5	rot_late	469	17.9435087179962
2016-07-08__14-57__.tc.hdf5	rot_late	470	-7.7606805090196
2016-07-08__14-57__.tc.hdf5	rot_late	471	-9.00889252341924
2016-07-08__14-57__.tc.hdf5	rot_late	472	26.548823590927
2016-07-08__14-57__.tc.hdf5	rot_late	473	5.39066197499333
2016-07-08__14-57__.tc.hdf5	rot_late	474	28.3703118063948
2016-07-08__14-57__.tc.hdf5	rot_late	475	27.2309668528826
2016-07-08__14-57__.tc.hdf5	rot_late	476	17.6934624949956
2016-07-08__14-57__.tc.hdf5	rot_late	477	0.949564949174549
2016-07-08__14-57__.tc.hdf5	rot_late	478	9.036383866212
2016-07-08__14-57__.tc.hdf5	rot_late	479	16.3091901474731
2016-07-08__14-57__.tc.hdf5	rot_late	480	13.1180426733489
2016-07-08__14-57__.tc.hdf5	rot_late	481	-14.5704630862277
2016-07-08__14-57__.tc.hdf5	rot_late	482	8.60799929993778
2016-07-08__14-57__.tc.hdf5	rot_late	483	44.8801982349045
2016-07-08__14-57__.tc.hdf5	rot_late	484	-23.4127570464454
2016-07-08__14-57__.tc.hdf5	rot_late	485	21.4000741358952
2016-07-08__14-57__.tc.hdf5	rot_late	486	-1.32930209846325
2016-07-08__14-57__.tc.hdf5	rot_late	487	15.8220897023077
2016-07-08__14-57__.tc.hdf5	rot_late	488	15.2059016682614
2016-07-08__14-57__.tc.hdf5	rot_late	489	-4.4908187245313
2016-07-08__14-57__.tc.hdf5	rot_late	490	-19.4820058033403
2016-07-08__14-57__.tc.hdf5	rot_late	491	58.4106710795094
2016-07-08__14-57__.tc.hdf5	rot_late	492	9.59336384478533
2016-07-08__14-57__.tc.hdf5	rot_late	493	1.3348119781765
2016-07-08__14-57__.tc.hdf5	rot_late	494	-20.7945412463908
2016-07-08__14-57__.tc.hdf5	rot_late	495	23.3698050617862
2016-07-08__14-57__.tc.hdf5	rot_late	496	17.3284837851001
2016-07-08__14-57__.tc.hdf5	rot_late	497	-4.84454078634453
2016-07-08__14-57__.tc.hdf5	rot_late	498	6.97903040150549
2016-07-08__14-57__.tc.hdf5	rot_late	499	12.3897640738844
2016-07-08__14-57__.tc.hdf5	rot_late	500	7.16996180619272
2016-07-08__14-57__.tc.hdf5	rot_late	501	43.0278784424732
2016-07-08__14-57__.tc.hdf5	rot_late	502	52.9010745283987
2016-07-08__14-57__.tc.hdf5	rot_late	503	3.20127209349691
2016-07-08__14-57__.tc.hdf5	rot_late	504	-47.5935345612138
2016-07-08__14-57__.tc.hdf5	rot_late	505	-4.21941105536043
2016-07-08__14-57__.tc.hdf5	rot_late	506	42.9285434958984
2016-07-08__14-57__.tc.hdf5	rot_late	507	3.60307141600974
2016-07-08__14-57__.tc.hdf5	rot_late	508	34.5915451230488
2016-07-08__14-57__.tc.hdf5	rot_late	509	44.5699032341963
2016-07-08__14-57__.tc.hdf5	rot_late	510	0.333583420571941
2016-07-08__14-57__.tc.hdf5	rot_late	511	113.802942062293
2016-07-08__14-57__.tc.hdf5	rot_late	512	-15.5918289722999
2016-07-08__14-57__.tc.hdf5	rot_late	513	60.6681809198788
2016-07-08__14-57__.tc.hdf5	rot_late	514	43.0288221960571
2016-07-08__14-57__.tc.hdf5	rot_late	515	18.3386508856642
2016-07-08__14-57__.tc.hdf5	rot_late	516	8.2208117724378
2016-07-08__14-57__.tc.hdf5	rot_late	517	2.16929254950984
2016-07-08__14-57__.tc.hdf5	rot_late	518	39.8002392599692
2016-07-08__14-57__.tc.hdf5	rot_late	519	-0.0294493604876091
2016-07-08__14-57__.tc.hdf5	rot_late	520	-5.2697529582258
2016-07-08__14-57__.tc.hdf5	rot_late	521	-7.32219071961187
2016-07-08__14-57__.tc.hdf5	rot_late	522	16.6154616813028
2016-07-08__14-57__.tc.hdf5	rot_late	523	14.33731707883
2016-07-08__14-57__.tc.hdf5	rot_late	524	-28.2676632222196
2016-07-08__14-57__.tc.hdf5	rot_late	525	14.5126810126944
2016-07-08__14-57__.tc.hdf5	rot_late	526	123.185383316551
2016-07-08__14-57__.tc.hdf5	rot_late	527	14.2501713072901
2016-07-08__14-57__.tc.hdf5	rot_late	528	7.29319379243934
2016-07-08__14-57__.tc.hdf5	rot_late	529	42.4952565814316
2016-07-08__14-57__.tc.hdf5	rot_late	530	43.6914221203921
2016-07-08__14-57__.tc.hdf5	rot_late	531	34.5665494665931
2016-07-08__14-57__.tc.hdf5	rot_late	532	12.056501491737
2016-07-08__14-57__.tc.hdf5	rot_late	533	-0.369387250014774
2016-07-08__14-57__.tc.hdf5	rot_late	534	21.0568585822983
2016-07-08__14-57__.tc.hdf5	rot_late	535	-13.3710541996199
2016-07-08__14-57__.tc.hdf5	rot_late	536	39.1691069151336
2016-07-08__14-57__.tc.hdf5	rot_late	537	-5.34588838925328
2016-07-08__14-57__.tc.hdf5	rot_late	538	27.3762323274803
2016-07-08__14-57__.tc.hdf5	rot_late	539	0.209602116454562
2016-07-08__14-57__.tc.hdf5	rot_late	540	57.1216068711438
2016-07-08__14-57__.tc.hdf5	rot_late	541	-63.4467002629922
2016-07-08__14-57__.tc.hdf5	rot_late	542	-0.15558492861598
2016-07-08__14-57__.tc.hdf5	rot_late	543	-38.8501618016034
2016-07-08__14-57__.tc.hdf5	rot_late	544	38.6327479530403
2016-07-08__14-57__.tc.hdf5	rot_late	545	-8.42485074088215
2016-07-08__14-57__.tc.hdf5	rot_late	546	10.6438429220971
2016-07-08__14-57__.tc.hdf5	rot_late	547	43.1317303567821
2016-07-08__14-57__.tc.hdf5	rot_late	548	66.5824515181514
2016-07-08__14-57__.tc.hdf5	rot_late	549	76.705705796201
2016-07-08__14-57__.tc.hdf5	rot_late	550	-26.7757118013631
2016-07-08__14-57__.tc.hdf5	rot_late	551	3.43439617891826
2016-07-08__14-57__.tc.hdf5	rot_late	552	-4.04502447940007
2016-07-08__14-57__.tc.hdf5	wash_early	584	18.2061065470324
2016-07-08__14-57__.tc.hdf5	wash_early	585	42.6628572647656
2016-07-08__14-57__.tc.hdf5	wash_early	586	3.80126699951391
2016-07-08__14-57__.tc.hdf5	wash_early	587	5.27816068055971
2016-07-08__14-57__.tc.hdf5	wash_early	588	7.01168850319861
2016-07-08__14-57__.tc.hdf5	wash_early	589	22.3361567008079
2016-07-08__14-57__.tc.hdf5	wash_early	590	-40.5969247684242
2016-07-08__14-57__.tc.hdf5	wash_early	591	17.4000294097209
2016-07-08__14-57__.tc.hdf5	wash_early	592	-30.0575124091077
2016-07-08__14-57__.tc.hdf5	wash_early	593	-41.2917686484584
2016-07-08__14-57__.tc.hdf5	wash_early	594	-21.7189159934821
2016-07-08__14-57__.tc.hdf5	wash_early	595	-25.5491895775742
2016-07-08__14-57__.tc.hdf5	wash_early	596	-13.407546169603
2016-07-08__14-57__.tc.hdf5	wash_early	597	42.8791680805012
2016-07-08__14-57__.tc.hdf5	wash_early	598	-30.5479202667768
2016-07-08__14-57__.tc.hdf5	wash_early	599	-52.0723306521533
2016-07-08__14-57__.tc.hdf5	wash_early	600	6.98263372445998
2016-07-08__14-57__.tc.hdf5	wash_early	601	-44.1501891130736
2016-07-08__14-57__.tc.hdf5	wash_early	602	-56.7534142502062
2016-07-08__14-57__.tc.hdf5	wash_early	603	-16.8869571630637
2016-07-08__14-57__.tc.hdf5	wash_early	604	7.62526305166151
2016-07-08__14-57__.tc.hdf5	wash_early	605	-19.6359870174374
2016-07-08__14-57__.tc.hdf5	wash_early	606	23.8598315384425
2016-07-08__14-57__.tc.hdf5	wash_early	607	-1.37410522472557
2016-07-08__14-57__.tc.hdf5	wash_early	608	-2.65252807231048
2016-07-08__14-57__.tc.hdf5	wash_early	609	-29.7094948637819
2016-07-08__14-57__.tc.hdf5	wash_early	610	-4.25751100223995
2016-07-08__14-57__.tc.hdf5	wash_early	611	-5.26113936580061
2016-07-08__14-57__.tc.hdf5	wash_early	612	16.3735285339937
2016-07-08__14-57__.tc.hdf5	wash_early	613	8.87414995375548
2016-07-08__14-57__.tc.hdf5	wash_early	614	-11.2908480426515
2016-07-08__14-57__.tc.hdf5	wash_early	615	-21.298081835694
2016-07-08__14-57__.tc.hdf5	wash_early	616	-6.74815074391059
2016-07-08__14-57__.tc.hdf5	wash_early	617	-4.59490897759443
2016-07-08__14-57__.tc.hdf5	wash_early	618	-3.84009677730316
2016-07-08__14-57__.tc.hdf5	wash_early	619	7.36246477246196
2016-07-08__14-57__.tc.hdf5	wash_early	620	-18.8482332177178
2016-07-08__14-57__.tc.hdf5	wash_early	621	-11.2633470539378
2016-07-08__14-57__.tc.hdf5	wash_early	622	-11.6275471180765
2016-07-08__14-57__.tc.hdf5	wash_early	623	3.94700251594137
2016-07-08__14-57__.tc.hdf5	wash_early	624	16.8801996262755
2016-07-08__14-57__.tc.hdf5	wash_early	625	-2.21207722854205
2016-07-08__14-57__.tc.hdf5	wash_early	626	-14.5204846043496
2016-07-08__14-57__.tc.hdf5	wash_early	627	-23.7094157101081
2016-07-08__14-57__.tc.hdf5	wash_early	628	-35.6660351771188
2016-07-08__14-57__.tc.hdf5	wash_early	629	89.5865426997734
2016-07-08__14-57__.tc.hdf5	wash_early	630	17.9906521139612
2016-07-08__14-57__.tc.hdf5	wash_early	631	39.9145520040487
2016-07-08__14-57__.tc.hdf5	wash_early	632	-6.75052116667274
2016-07-08__14-57__.tc.hdf5	wash_early	633	-12.0928009357062
2016-07-08__14-57__.tc.hdf5	wash_early	634	-16.411172563653
2016-07-08__14-57__.tc.hdf5	wash_early	635	-9.67229874488334
2016-07-08__14-57__.tc.hdf5	wash_early	636	-1.88505984893473
2016-07-08__14-57__.tc.hdf5	wash_early	637	-44.2969488114989
2016-07-08__14-57__.tc.hdf5	wash_early	638	23.8002429175201
2016-07-08__14-57__.tc.hdf5	wash_early	639	-79.8057562149196
2016-07-08__14-57__.tc.hdf5	wash_early	640	-3.99543942785384
2016-07-08__14-57__.tc.hdf5	wash_early	641	-71.4439218083396
2016-07-08__14-57__.tc.hdf5	wash_early	642	-7.60635836890685
2016-07-08__14-57__.tc.hdf5	wash_early	643	-41.1688580168547
2016-07-08__14-57__.tc.hdf5	wash_early	644	-22.6954037371826
2016-07-08__14-57__.tc.hdf5	wash_early	645	-5.93458660840932
2016-07-08__14-57__.tc.hdf5	wash_early	646	-20.9383012190347
2016-07-08__14-57__.tc.hdf5	wash_early	647	-14.7265113066973
2016-07-08__14-57__.tc.hdf5	wash_early	648	33.381688637089
2016-07-08__14-57__.tc.hdf5	wash_early	649	-18.9084131063727
2016-07-08__14-57__.tc.hdf5	wash_early	650	-14.9264053587576
2016-07-08__14-57__.tc.hdf5	wash_early	651	-25.1050960929605
2016-07-08__14-57__.tc.hdf5	wash_early	652	-33.5323857949823
2016-07-08__14-57__.tc.hdf5	wash_early	653	6.96343549217959
2016-07-08__14-57__.tc.hdf5	wash_early	654	14.2056913621089
2016-07-08__14-57__.tc.hdf5	wash_early	655	-44.3205303968087
2016-07-08__14-57__.tc.hdf5	wash_early	656	-2.03428513017259
2016-07-08__14-57__.tc.hdf5	wash_early	657	18.869995792067
2016-07-08__14-57__.tc.hdf5	wash_early	658	51.8787800162713
2016-07-08__14-57__.tc.hdf5	wash_early	659	-23.5393613774367
2016-07-08__14-57__.tc.hdf5	wash_early	660	-28.1610133365481
2016-07-08__14-57__.tc.hdf5	wash_early	661	-14.0713507746136
2016-07-08__14-57__.tc.hdf5	wash_early	662	8.74230266040522
2016-07-08__14-57__.tc.hdf5	wash_early	663	-1.20664217830025
2016-07-08__14-57__.tc.hdf5	wash_early	665	23.4801323006242
2016-07-08__14-57__.tc.hdf5	wash_early	666	14.5757230871699
2016-07-08__14-57__.tc.hdf5	wash_early	667	-11.9932350481508
2016-07-08__14-57__.tc.hdf5	wash_early	668	-16.2725028203021
2016-07-08__14-57__.tc.hdf5	wash_early	669	-13.7433654617027
2016-07-08__14-57__.tc.hdf5	wash_early	670	-53.2723253553865
2016-07-08__14-57__.tc.hdf5	wash_early	671	49.2969850580161
2016-07-08__14-57__.tc.hdf5	wash_early	672	17.3098021199172
2016-07-08__14-57__.tc.hdf5	wash_early	673	-10.1960481017329
2016-07-08__14-57__.tc.hdf5	wash_early	674	59.3553313599971
2016-07-08__14-57__.tc.hdf5	wash_early	675	-16.7703048956705
2016-07-08__14-57__.tc.hdf5	wash_early	676	-7.61097388651203
2016-07-08__14-57__.tc.hdf5	wash_early	677	-26.0129854343408
2016-07-08__14-57__.tc.hdf5	wash_early	678	-19.3902235138245
2016-07-08__14-57__.tc.hdf5	wash_early	679	-12.2054737361114
2016-07-08__14-57__.tc.hdf5	wash_early	680	-1.41344919663471
2016-07-08__14-57__.tc.hdf5	wash_early	681	-7.45024926210273
2016-07-08__14-57__.tc.hdf5	wash_early	682	-14.9772069344398
2016-07-08__14-57__.tc.hdf5	wash_early	683	-29.3792302402306
2016-07-08__14-57__.tc.hdf5	wash_early	684	-16.8364974861983
2016-07-08__14-57__.tc.hdf5	wash_early	685	14.1310100454931
2016-07-08__14-57__.tc.hdf5	wash_early	686	-6.42124824775501
2016-07-08__14-57__.tc.hdf5	wash_early	687	40.4449522479768
2016-07-08__14-57__.tc.hdf5	wash_early	688	45.8482186056165
2016-07-08__14-57__.tc.hdf5	wash_early	689	13.2319799451493
2016-07-08__14-57__.tc.hdf5	wash_early	690	5.49927288739953
2016-07-08__14-57__.tc.hdf5	wash_early	691	4.71610813823027
2016-07-08__14-57__.tc.hdf5	wash_early	692	-13.0701700491965
2016-07-08__14-57__.tc.hdf5	wash_early	693	-13.8348950398598
2016-07-08__14-57__.tc.hdf5	wash_early	694	-6.39703994100252
2016-07-08__14-57__.tc.hdf5	wash_early	695	-6.61789830271833
2016-07-08__14-57__.tc.hdf5	wash_early	696	-39.2330899902468
2016-07-08__14-57__.tc.hdf5	wash_early	697	-8.84015685529674
2016-07-08__14-57__.tc.hdf5	wash_early	698	29.2983901686928
2016-07-08__14-57__.tc.hdf5	wash_early	699	-8.67093739137849
2016-07-08__14-57__.tc.hdf5	wash_early	700	-13.4271217250563
2016-07-08__14-57__.tc.hdf5	wash_early	701	-60.6045582067565
2016-07-08__14-57__.tc.hdf5	wash_early	702	-26.0396781254618
2016-07-08__14-57__.tc.hdf5	wash_early	703	-14.3224054830292
2016-07-08__14-57__.tc.hdf5	wash_early	704	26.256247592062
2016-07-08__14-57__.tc.hdf5	wash_early	705	-64.4643561836204
2016-07-08__14-57__.tc.hdf5	wash_early	706	-6.7594527523257
2016-07-08__14-57__.tc.hdf5	wash_early	707	-9.09162247150996
2016-07-08__14-57__.tc.hdf5	wash_early	708	-22.9977780050669
2016-07-08__14-57__.tc.hdf5	wash_early	709	3.59097973552148
2016-07-08__14-57__.tc.hdf5	wash_late	710	-32.0058937748313
2016-07-08__14-57__.tc.hdf5	wash_late	711	1.39295682326052
2016-07-08__14-57__.tc.hdf5	wash_late	712	-0.2207482775982
2016-07-08__14-57__.tc.hdf5	wash_late	713	-29.3188856596056
2016-07-08__14-57__.tc.hdf5	wash_late	714	-21.2365614519926
2016-07-08__14-57__.tc.hdf5	wash_late	715	2.30283237517974
2016-07-08__14-57__.tc.hdf5	wash_late	716	-25.1609429925203
2016-07-08__14-57__.tc.hdf5	wash_late	717	37.4312851679827
2016-07-08__14-57__.tc.hdf5	wash_late	718	-13.8638408583186
2016-07-08__14-57__.tc.hdf5	wash_late	719	-74.7778689683227
2016-07-08__14-57__.tc.hdf5	wash_late	720	-9.66379822136386
2016-07-08__14-57__.tc.hdf5	wash_late	721	-43.869683610217
2016-07-08__14-57__.tc.hdf5	wash_late	722	-20.4737265273971
2016-07-08__14-57__.tc.hdf5	wash_late	723	-15.0233524069265
2016-07-08__14-57__.tc.hdf5	wash_late	724	4.64637240542509
2016-07-08__14-57__.tc.hdf5	wash_late	725	47.7120458427812
2016-07-08__14-57__.tc.hdf5	wash_late	726	-21.0558834100846
2016-07-08__14-57__.tc.hdf5	wash_late	727	57.973159418952
2016-07-08__14-57__.tc.hdf5	wash_late	728	-18.1991304926079
2016-07-08__14-57__.tc.hdf5	wash_late	729	6.2148673660945
2016-07-08__14-57__.tc.hdf5	wash_late	730	11.9157356759375
2016-07-08__14-57__.tc.hdf5	wash_late	731	-35.1915569711435
2016-07-08__14-57__.tc.hdf5	wash_late	732	12.0215913234141
2016-07-08__14-57__.tc.hdf5	wash_late	733	5.42787016079716
2016-07-08__14-57__.tc.hdf5	wash_late	734	-18.1906898848653
2016-07-08__14-57__.tc.hdf5	wash_late	735	-28.188757816602
2016-07-08__14-57__.tc.hdf5	wash_late	736	-6.04928341337299
2016-07-08__14-57__.tc.hdf5	wash_late	737	-15.7317380076667
2016-07-08__14-57__.tc.hdf5	wash_late	738	-18.5107527368659
2016-07-08__14-57__.tc.hdf5	wash_late	739	8.38717492407901
2016-07-08__14-57__.tc.hdf5	wash_late	740	50.8301184023949
2016-07-08__14-57__.tc.hdf5	wash_late	741	17.5914202251867
2016-07-08__14-57__.tc.hdf5	wash_late	742	-6.47122049774118
2016-07-08__14-57__.tc.hdf5	wash_late	743	-36.8737343224826
2016-07-08__14-57__.tc.hdf5	wash_late	744	-22.2650523005212
2016-07-08__14-57__.tc.hdf5	wash_late	745	-25.714661021041
2016-07-08__14-57__.tc.hdf5	wash_late	746	-13.358143144645
2016-07-08__14-57__.tc.hdf5	wash_late	747	55.6777009622998
2016-07-08__14-57__.tc.hdf5	wash_late	748	4.91180239371552
2016-07-08__14-57__.tc.hdf5	wash_late	749	26.1610644914342
2016-07-08__14-57__.tc.hdf5	wash_late	750	25.9414741561264
2016-07-08__14-57__.tc.hdf5	wash_late	751	-11.8552366677701
2016-07-08__14-57__.tc.hdf5	wash_late	752	-25.7115516111744
2016-07-08__14-57__.tc.hdf5	wash_late	753	12.9812171174821
2016-07-08__14-57__.tc.hdf5	wash_late	754	3.94759248902777
2016-07-08__14-57__.tc.hdf5	wash_late	755	15.5498038297037
2016-07-08__14-57__.tc.hdf5	wash_late	756	19.1732730021398
2016-07-08__14-57__.tc.hdf5	wash_late	757	17.9999096280689
2016-07-08__14-57__.tc.hdf5	wash_late	758	-52.5048849629368
2016-07-08__14-57__.tc.hdf5	wash_late	759	-26.0013175270696
2016-07-08__14-57__.tc.hdf5	wash_late	760	-2.31414799035934
2016-07-08__14-57__.tc.hdf5	wash_late	761	-71.8629002697169
2016-07-08__14-57__.tc.hdf5	wash_late	762	-9.46758638284617
2016-07-08__14-57__.tc.hdf5	wash_late	763	7.50130728622284
2016-07-08__14-57__.tc.hdf5	wash_late	764	-21.2990108270939
2016-07-08__14-57__.tc.hdf5	wash_late	765	5.24758201516905
2016-07-08__14-57__.tc.hdf5	wash_late	766	44.1571413845704
2016-07-08__14-57__.tc.hdf5	wash_late	767	-51.244877697128
2016-07-08__14-57__.tc.hdf5	wash_late	768	-56.5644556014195
2016-07-08__14-57__.tc.hdf5	wash_late	769	-24.1316487463211
2016-07-08__14-57__.tc.hdf5	wash_late	770	-70.9390144177687
2016-07-08__14-57__.tc.hdf5	wash_late	771	16.6759341118943
2016-07-08__14-57__.tc.hdf5	wash_late	772	-4.42956986948975
2016-07-08__14-57__.tc.hdf5	wash_late	773	-30.2130000624436
2016-07-08__14-57__.tc.hdf5	wash_late	774	-11.1298207524117
2016-07-08__14-57__.tc.hdf5	wash_late	775	4.5403962397108
2016-07-08__14-57__.tc.hdf5	wash_late	776	45.9332201767333
2016-07-08__14-57__.tc.hdf5	wash_late	777	10.3837274504368
2016-07-08__14-57__.tc.hdf5	wash_late	778	13.3004980128989
2016-07-08__14-57__.tc.hdf5	wash_late	779	-24.1998060435444
2016-07-08__14-57__.tc.hdf5	wash_late	780	-28.5316495330212
2016-07-08__14-57__.tc.hdf5	wash_late	781	0.83323688999381
2016-07-08__14-57__.tc.hdf5	wash_late	782	9.53864938286518
2016-07-08__14-57__.tc.hdf5	wash_late	783	14.5324777278841
2016-07-08__14-57__.tc.hdf5	wash_late	784	92.5062151738424
2016-07-08__14-57__.tc.hdf5	wash_late	785	19.9859713526765
2016-07-08__14-57__.tc.hdf5	wash_late	786	-27.5328113628546
2016-07-08__14-57__.tc.hdf5	wash_late	787	-9.04534300467544
2016-07-08__14-57__.tc.hdf5	wash_late	788	-0.570664826448386
2016-07-08__14-57__.tc.hdf5	wash_late	789	-19.3697499057444
2016-07-08__14-57__.tc.hdf5	wash_late	790	61.6483662199364
2016-07-08__14-57__.tc.hdf5	wash_late	791	-5.19223950785058
2016-07-08__14-57__.tc.hdf5	wash_late	792	-14.0833493245983
2016-07-08__14-57__.tc.hdf5	wash_late	793	26.0763765732042
2016-07-08__14-57__.tc.hdf5	wash_late	794	19.4469937342181
2016-07-08__14-57__.tc.hdf5	wash_late	795	1.32793448056213
2016-07-08__14-57__.tc.hdf5	wash_late	796	32.6684962819219
2016-07-08__14-57__.tc.hdf5	wash_late	797	-36.8824544450044
2016-07-08__14-57__.tc.hdf5	wash_late	798	-8.56748989594759
2016-07-08__14-57__.tc.hdf5	wash_late	799	23.7525601177689
2016-07-08__14-57__.tc.hdf5	wash_late	800	14.689705509921
2016-07-08__14-57__.tc.hdf5	wash_late	801	4.8782947800027
2016-07-08__14-57__.tc.hdf5	wash_late	802	36.9754042081739
2016-07-08__14-57__.tc.hdf5	wash_late	803	25.6645130515274
2016-07-08__14-57__.tc.hdf5	wash_late	804	21.0076399813235
2016-07-08__14-57__.tc.hdf5	wash_late	805	-31.2444441527916
2016-07-08__14-57__.tc.hdf5	wash_late	806	-45.4671820698403
2016-07-08__14-57__.tc.hdf5	wash_late	807	-8.67942360284939
2016-07-08__14-57__.tc.hdf5	wash_late	808	12.475115994168
2016-07-08__14-57__.tc.hdf5	wash_late	809	66.8140923353382
2016-07-08__14-57__.tc.hdf5	wash_late	810	9.67992536908941
2016-07-08__14-57__.tc.hdf5	wash_late	811	-21.9219723201888
2016-07-08__14-57__.tc.hdf5	wash_late	812	44.2960940206085
2016-07-08__14-57__.tc.hdf5	wash_late	813	28.5894879657886
2016-07-08__14-57__.tc.hdf5	wash_late	814	-22.111673731836
2016-07-08__14-57__.tc.hdf5	wash_late	815	-10.7744476626439
2016-07-08__14-57__.tc.hdf5	wash_late	816	-15.7967011321513
2016-07-08__14-57__.tc.hdf5	wash_late	817	-19.2393480476104
2016-07-08__14-57__.tc.hdf5	wash_late	818	-4.09149674694176
2016-07-08__14-57__.tc.hdf5	wash_late	819	17.3186006996449
2016-07-08__14-57__.tc.hdf5	wash_late	820	-5.68411394934491
2016-07-08__14-57__.tc.hdf5	wash_late	821	3.06103133787522
2016-07-08__14-57__.tc.hdf5	wash_late	822	-12.6318235661374
2016-07-08__14-57__.tc.hdf5	wash_late	823	10.4432245900997
2016-07-08__14-57__.tc.hdf5	wash_late	824	-14.5040663205215
2016-07-08__14-57__.tc.hdf5	wash_late	825	31.2996199454545
2016-07-08__14-57__.tc.hdf5	wash_late	826	-76.4118640375938
2016-07-08__14-57__.tc.hdf5	wash_late	827	36.5660995514917
2016-07-08__14-57__.tc.hdf5	wash_late	828	-58.3072762053661
2016-07-08__14-57__.tc.hdf5	wash_late	829	2.53731229609337
2016-07-08__14-57__.tc.hdf5	wash_late	830	-40.8572372548199
2016-07-08__14-57__.tc.hdf5	wash_late	831	12.8332634602555
2016-07-08__14-57__.tc.hdf5	wash_late	832	-2.24191359602129
2016-07-08__14-57__.tc.hdf5	wash_late	833	1.5221030327774
2016-07-27__15-17__.tc.hdf5	base	1	-26.3957005145641
2016-07-27__15-17__.tc.hdf5	base	2	34.1254229797102
2016-07-27__15-17__.tc.hdf5	base	3	1.56734738480972
2016-07-27__15-17__.tc.hdf5	base	4	14.8312938507282
2016-07-27__15-17__.tc.hdf5	base	5	-17.697657586025
2016-07-27__15-17__.tc.hdf5	base	6	35.7617735569138
2016-07-27__15-17__.tc.hdf5	base	7	-45.1207551970224
2016-07-27__15-17__.tc.hdf5	base	8	57.0586398853821
2016-07-27__15-17__.tc.hdf5	base	9	1.48041076825433
2016-07-27__15-17__.tc.hdf5	base	10	27.1111228863595
2016-07-27__15-17__.tc.hdf5	base	11	-28.1092681156111
2016-07-27__15-17__.tc.hdf5	base	12	-5.95880645564613
2016-07-27__15-17__.tc.hdf5	base	13	6.87180810619806
2016-07-27__15-17__.tc.hdf5	base	14	10.1161864081754
2016-07-27__15-17__.tc.hdf5	base	15	-3.6028123505875
2016-07-27__15-17__.tc.hdf5	base	16	-0.803278283774365
2016-07-27__15-17__.tc.hdf5	base	17	42.5176638699644
2016-07-27__15-17__.tc.hdf5	base	18	-14.4566912241894
2016-07-27__15-17__.tc.hdf5	base	19	13.8488862756593
2016-07-27__15-17__.tc.hdf5	base	20	36.000451707107
2016-07-27__15-17__.tc.hdf5	base	21	-8.83793876897014
2016-07-27__15-17__.tc.hdf5	base	22	-16.5378251451482
2016-07-27__15-17__.tc.hdf5	base	23	-64.9538373696595
2016-07-27__15-17__.tc.hdf5	base	24	-11.6749006055574
2016-07-27__15-17__.tc.hdf5	base	25	-2.21927085611267
2016-07-27__15-17__.tc.hdf5	base	26	34.0344174766726
2016-07-27__15-17__.tc.hdf5	base	27	50.0997620102193
2016-07-27__15-17__.tc.hdf5	base	28	-3.82241856944312
2016-07-27__15-17__.tc.hdf5	base	29	42.4902572937987
2016-07-27__15-17__.tc.hdf5	base	30	25.5644530770915
2016-07-27__15-17__.tc.hdf5	base	31	21.7715423369977
2016-07-27__15-17__.tc.hdf5	base	32	1.7502361231842
2016-07-27__15-17__.tc.hdf5	base	33	-21.8825612292391
2016-07-27__15-17__.tc.hdf5	base	34	-10.9741271867345
2016-07-27__15-17__.tc.hdf5	base	35	0.263734045392123
2016-07-27__15-17__.tc.hdf5	base	36	8.45421746710676
2016-07-27__15-17__.tc.hdf5	base	37	17.2809842369269
2016-07-27__15-17__.tc.hdf5	base	38	75.060518349053
2016-07-27__15-17__.tc.hdf5	base	39	15.8592445738616
2016-07-27__15-17__.tc.hdf5	base	40	-10.6136290925215
2016-07-27__15-17__.tc.hdf5	base	41	17.3962295894364
2016-07-27__15-17__.tc.hdf5	base	42	58.035141440825
2016-07-27__15-17__.tc.hdf5	base	43	10.6804666175312
2016-07-27__15-17__.tc.hdf5	base	44	-60.0701002668878
2016-07-27__15-17__.tc.hdf5	base	45	18.0133436427647
2016-07-27__15-17__.tc.hdf5	base	46	30.7976022612859
2016-07-27__15-17__.tc.hdf5	base	47	-4.54471331096162
2016-07-27__15-17__.tc.hdf5	base	48	13.2140058582452
2016-07-27__15-17__.tc.hdf5	base	49	-7.02290915712637
2016-07-27__15-17__.tc.hdf5	base	50	-16.1792570829058
2016-07-27__15-17__.tc.hdf5	base	51	21.3617743647829
2016-07-27__15-17__.tc.hdf5	base	52	17.4714460067598
2016-07-27__15-17__.tc.hdf5	base	53	15.2488909319293
2016-07-27__15-17__.tc.hdf5	base	54	10.3014070259274
2016-07-27__15-17__.tc.hdf5	base	55	-30.7020677403869
2016-07-27__15-17__.tc.hdf5	base	56	12.00457493559
2016-07-27__15-17__.tc.hdf5	base	57	32.8438585326417
2016-07-27__15-17__.tc.hdf5	base	58	26.264699903819
2016-07-27__15-17__.tc.hdf5	base	59	7.16072290458858
2016-07-27__15-17__.tc.hdf5	base	60	-8.9822802935046
2016-07-27__15-17__.tc.hdf5	base	61	-76.1834922952353
2016-07-27__15-17__.tc.hdf5	base	62	42.6859280667903
2016-07-27__15-17__.tc.hdf5	base	63	18.2157527785327
2016-07-27__15-17__.tc.hdf5	base	64	-14.9516423945724
2016-07-27__15-17__.tc.hdf5	base	65	-30.1195402604287
2016-07-27__15-17__.tc.hdf5	base	66	-47.1940260961684
2016-07-27__15-17__.tc.hdf5	base	67	19.9035445817368
2016-07-27__15-17__.tc.hdf5	base	68	47.9546158057022
2016-07-27__15-17__.tc.hdf5	base	69	39.0796462326741
2016-07-27__15-17__.tc.hdf5	base	70	25.1107594440255
2016-07-27__15-17__.tc.hdf5	base	71	7.66631124990913
2016-07-27__15-17__.tc.hdf5	base	72	7.18684596914828
2016-07-27__15-17__.tc.hdf5	base	73	13.639540649058
2016-07-27__15-17__.tc.hdf5	base	74	13.4187512183532
2016-07-27__15-17__.tc.hdf5	base	75	0.591717173718348
2016-07-27__15-17__.tc.hdf5	base	76	16.7173129289434
2016-07-27__15-17__.tc.hdf5	base	77	19.858759016771
2016-07-27__15-17__.tc.hdf5	base	78	8.34031053187955
2016-07-27__15-17__.tc.hdf5	base	79	-7.64780253776584
2016-07-27__15-17__.tc.hdf5	base	80	-16.0577721214083
2016-07-27__15-17__.tc.hdf5	base	81	-3.10762127088975
2016-07-27__15-17__.tc.hdf5	base	82	-38.2249757658855
2016-07-27__15-17__.tc.hdf5	base	83	-8.14748429629105
2016-07-27__15-17__.tc.hdf5	base	84	8.86268286240814
2016-07-27__15-17__.tc.hdf5	base	85	45.5049703648587
2016-07-27__15-17__.tc.hdf5	base	86	2.87994272166407
2016-07-27__15-17__.tc.hdf5	base	87	-38.8437169305282
2016-07-27__15-17__.tc.hdf5	base	88	58.6512925381768
2016-07-27__15-17__.tc.hdf5	base	89	18.7053533203363
2016-07-27__15-17__.tc.hdf5	base	90	20.6569796563157
2016-07-27__15-17__.tc.hdf5	base	91	17.2954519800084
2016-07-27__15-17__.tc.hdf5	base	92	-18.8131549501039
2016-07-27__15-17__.tc.hdf5	base	93	-3.28206005434124
2016-07-27__15-17__.tc.hdf5	base	94	-2.34258899399984
2016-07-27__15-17__.tc.hdf5	base	95	-13.5226447088761
2016-07-27__15-17__.tc.hdf5	base	96	5.29702450522874
2016-07-27__15-17__.tc.hdf5	base	97	5.05593059570241
2016-07-27__15-17__.tc.hdf5	base	98	-68.8368325067466
2016-07-27__15-17__.tc.hdf5	base	99	49.3007451962581
2016-07-27__15-17__.tc.hdf5	base	100	61.7595088452056
2016-07-27__15-17__.tc.hdf5	base	101	63.5548561041219
2016-07-27__15-17__.tc.hdf5	base	102	17.814660827707
2016-07-27__15-17__.tc.hdf5	base	103	-19.9844085130189
2016-07-27__15-17__.tc.hdf5	base	104	-1.96336181533344
2016-07-27__15-17__.tc.hdf5	base	105	-13.0987919848678
2016-07-27__15-17__.tc.hdf5	base	106	-21.582733213504
2016-07-27__15-17__.tc.hdf5	base	107	-37.5866658976819
2016-07-27__15-17__.tc.hdf5	base	108	-16.4137317095202
2016-07-27__15-17__.tc.hdf5	base	109	4.67325821400385
2016-07-27__15-17__.tc.hdf5	base	110	3.34437301948596
2016-07-27__15-17__.tc.hdf5	base	111	-69.3099848761856
2016-07-27__15-17__.tc.hdf5	base	112	19.0655487593087
2016-07-27__15-17__.tc.hdf5	base	113	10.0466702518227
2016-07-27__15-17__.tc.hdf5	base	114	-37.2848492204769
2016-07-27__15-17__.tc.hdf5	base	115	-16.1485461095991
2016-07-27__15-17__.tc.hdf5	base	116	-46.5600742620708
2016-07-27__15-17__.tc.hdf5	base	117	2.38317753908953
2016-07-27__15-17__.tc.hdf5	base	118	8.79784185923454
2016-07-27__15-17__.tc.hdf5	base	119	16.433047647897
2016-07-27__15-17__.tc.hdf5	base	120	-51.3714814373421
2016-07-27__15-17__.tc.hdf5	base	121	-72.0937784316885
2016-07-27__15-17__.tc.hdf5	base	122	-46.4391690029927
2016-07-27__15-17__.tc.hdf5	base	123	22.7785439351054
2016-07-27__15-17__.tc.hdf5	base	124	9.83622418942513
2016-07-27__15-17__.tc.hdf5	base	125	19.4315209216966
2016-07-27__15-17__.tc.hdf5	base	126	18.3404847643667
2016-07-27__15-17__.tc.hdf5	base	127	10.9424439556675
2016-07-27__15-17__.tc.hdf5	base	128	-14.607685803491
2016-07-27__15-17__.tc.hdf5	base	129	2.79947651341954
2016-07-27__15-17__.tc.hdf5	base	130	8.2066197919918
2016-07-27__15-17__.tc.hdf5	base	131	-29.5965745790365
2016-07-27__15-17__.tc.hdf5	base	132	66.5036706961555
2016-07-27__15-17__.tc.hdf5	base	133	-11.7132046370403
2016-07-27__15-17__.tc.hdf5	base	134	28.2347593210464
2016-07-27__15-17__.tc.hdf5	base	135	6.89753705419701
2016-07-27__15-17__.tc.hdf5	base	136	-15.9754589037053
2016-07-27__15-17__.tc.hdf5	base	137	19.9048277515322
2016-07-27__15-17__.tc.hdf5	base	138	-5.52354365508144
2016-07-27__15-17__.tc.hdf5	base	139	-2.55156385844562
2016-07-27__15-17__.tc.hdf5	base	140	-11.7222401900523
2016-07-27__15-17__.tc.hdf5	base	141	-1.38795940881658
2016-07-27__15-17__.tc.hdf5	base	142	-6.02013893977701
2016-07-27__15-17__.tc.hdf5	base	143	33.2097741479315
2016-07-27__15-17__.tc.hdf5	base	144	-43.4037175963771
2016-07-27__15-17__.tc.hdf5	base	145	2.19685923451484
2016-07-27__15-17__.tc.hdf5	base	146	5.47412179477903
2016-07-27__15-17__.tc.hdf5	base	147	-38.1478945576067
2016-07-27__15-17__.tc.hdf5	base	148	-3.43974230465383
2016-07-27__15-17__.tc.hdf5	base	149	56.2345813551204
2016-07-27__15-17__.tc.hdf5	base	150	1.13324486945305
2016-07-27__15-17__.tc.hdf5	base	151	2.72662171710175
2016-07-27__15-17__.tc.hdf5	base	152	-116.863389562694
2016-07-27__15-17__.tc.hdf5	base	153	31.9074039941704
2016-07-27__15-17__.tc.hdf5	base	154	22.5090956409802
2016-07-27__15-17__.tc.hdf5	base	155	16.820049849729
2016-07-27__15-17__.tc.hdf5	base	156	7.49691749028998
2016-07-27__15-17__.tc.hdf5	base	157	37.3463901661686
2016-07-27__15-17__.tc.hdf5	base	158	69.1799563646973
2016-07-27__15-17__.tc.hdf5	base	159	1.084012992733
2016-07-27__15-17__.tc.hdf5	base	160	23.689090874835
2016-07-27__15-17__.tc.hdf5	base	162	29.3829434519983
2016-07-27__15-17__.tc.hdf5	base	163	57.3979474869074
2016-07-27__15-17__.tc.hdf5	base	164	-43.2906903043619
2016-07-27__15-17__.tc.hdf5	base	165	-26.5446863110217
2016-07-27__15-17__.tc.hdf5	base	166	84.2812123051684
2016-07-27__15-17__.tc.hdf5	rot_early	226	47.2121811148537
2016-07-27__15-17__.tc.hdf5	rot_early	227	22.3737293901684
2016-07-27__15-17__.tc.hdf5	rot_early	228	65.108203795972
2016-07-27__15-17__.tc.hdf5	rot_early	229	70.8641502796017
2016-07-27__15-17__.tc.hdf5	rot_early	230	49.0431916335018
2016-07-27__15-17__.tc.hdf5	rot_early	231	102.94538277411
2016-07-27__15-17__.tc.hdf5	rot_early	232	41.8280539801572
2016-07-27__15-17__.tc.hdf5	rot_early	233	22.0955001539887
2016-07-27__15-17__.tc.hdf5	rot_early	234	43.5697900212901
2016-07-27__15-17__.tc.hdf5	rot_early	235	-9.25049583157236
2016-07-27__15-17__.tc.hdf5	rot_early	236	-23.5575804089848
2016-07-27__15-17__.tc.hdf5	rot_early	237	-7.34041366734078
2016-07-27__15-17__.tc.hdf5	rot_early	238	1.22721998185038
2016-07-27__15-17__.tc.hdf5	rot_early	239	21.3779923626476
2016-07-27__15-17__.tc.hdf5	rot_early	240	57.8071045645475
2016-07-27__15-17__.tc.hdf5	rot_early	241	1.65945630924524
2016-07-27__15-17__.tc.hdf5	rot_early	242	28.6356878868082
2016-07-27__15-17__.tc.hdf5	rot_early	243	15.1870846698984
2016-07-27__15-17__.tc.hdf5	rot_early	244	30.007379803181
2016-07-27__15-17__.tc.hdf5	rot_early	245	41.3464437120024
2016-07-27__15-17__.tc.hdf5	rot_early	246	91.3604804170028
2016-07-27__15-17__.tc.hdf5	rot_early	247	16.0905495784535
2016-07-27__15-17__.tc.hdf5	rot_early	248	1.48356264660018
2016-07-27__15-17__.tc.hdf5	rot_early	249	26.7724711661387
2016-07-27__15-17__.tc.hdf5	rot_early	250	1.14363406578082
2016-07-27__15-17__.tc.hdf5	rot_early	251	26.3857064340336
2016-07-27__15-17__.tc.hdf5	rot_early	252	54.8483174684742
2016-07-27__15-17__.tc.hdf5	rot_early	253	-1.82954872258897
2016-07-27__15-17__.tc.hdf5	rot_early	254	34.0901752705533
2016-07-27__15-17__.tc.hdf5	rot_early	255	2.38221163401648
2016-07-27__15-17__.tc.hdf5	rot_early	256	-40.8701841001578
2016-07-27__15-17__.tc.hdf5	rot_early	257	37.2268970927832
2016-07-27__15-17__.tc.hdf5	rot_early	258	44.1643499835683
2016-07-27__15-17__.tc.hdf5	rot_early	259	57.6225796841238
2016-07-27__15-17__.tc.hdf5	rot_early	260	9.67753750971149
2016-07-27__15-17__.tc.hdf5	rot_early	261	60.5170137590303
2016-07-27__15-17__.tc.hdf5	rot_early	262	-22.1603221293932
2016-07-27__15-17__.tc.hdf5	rot_early	263	37.1643646948707
2016-07-27__15-17__.tc.hdf5	rot_early	264	14.2344650528962
2016-07-27__15-17__.tc.hdf5	rot_early	265	-1.65412526688983
2016-07-27__15-17__.tc.hdf5	rot_early	266	-46.1234567012664
2016-07-27__15-17__.tc.hdf5	rot_early	267	53.2535698984759
2016-07-27__15-17__.tc.hdf5	rot_early	268	81.7898595776124
2016-07-27__15-17__.tc.hdf5	rot_early	269	-62.6962354061895
2016-07-27__15-17__.tc.hdf5	rot_early	270	30.0317473036777
2016-07-27__15-17__.tc.hdf5	rot_early	271	18.8414372922968
2016-07-27__15-17__.tc.hdf5	rot_early	272	96.0927292734272
2016-07-27__15-17__.tc.hdf5	rot_early	273	31.9176196974943
2016-07-27__15-17__.tc.hdf5	rot_early	274	43.6274398292714
2016-07-27__15-17__.tc.hdf5	rot_early	275	-9.0435648468301
2016-07-27__15-17__.tc.hdf5	rot_early	276	78.9964028529071
2016-07-27__15-17__.tc.hdf5	rot_early	277	9.59289366223826
2016-07-27__15-17__.tc.hdf5	rot_early	278	21.314688496799
2016-07-27__15-17__.tc.hdf5	rot_early	279	8.95456638484811
2016-07-27__15-17__.tc.hdf5	rot_early	280	66.1122692543358
2016-07-27__15-17__.tc.hdf5	rot_early	281	-56.0135300914178
2016-07-27__15-17__.tc.hdf5	rot_early	282	-4.85794737318363
2016-07-27__15-17__.tc.hdf5	rot_early	283	2.7819782147284
2016-07-27__15-17__.tc.hdf5	rot_early	284	30.1351675443454
2016-07-27__15-17__.tc.hdf5	rot_early	285	8.18111854130646
2016-07-27__15-17__.tc.hdf5	rot_early	286	-11.3058166667091
2016-07-27__15-17__.tc.hdf5	rot_early	287	51.60555363895
2016-07-27__15-17__.tc.hdf5	rot_early	288	-0.840328246145648
2016-07-27__15-17__.tc.hdf5	rot_early	289	46.3183133933562
2016-07-27__15-17__.tc.hdf5	rot_early	290	24.5115089193435
2016-07-27__15-17__.tc.hdf5	rot_early	291	47.9796612538909
2016-07-27__15-17__.tc.hdf5	rot_early	292	25.0484750194695
2016-07-27__15-17__.tc.hdf5	rot_early	293	57.0354064103842
2016-07-27__15-17__.tc.hdf5	rot_early	294	33.7184529887924
2016-07-27__15-17__.tc.hdf5	rot_early	295	90.9909348531798
2016-07-27__15-17__.tc.hdf5	rot_early	296	9.1488474516319
2016-07-27__15-17__.tc.hdf5	rot_early	297	6.34865846319106
2016-07-27__15-17__.tc.hdf5	rot_early	298	78.475053943981
2016-07-27__15-17__.tc.hdf5	rot_early	299	104.811189029421
2016-07-27__15-17__.tc.hdf5	rot_early	300	28.59659544313
2016-07-27__15-17__.tc.hdf5	rot_early	301	73.9208943798535
2016-07-27__15-17__.tc.hdf5	rot_early	302	16.4459690910631
2016-07-27__15-17__.tc.hdf5	rot_early	303	30.4786923333401
2016-07-27__15-17__.tc.hdf5	rot_early	304	51.8794656613914
2016-07-27__15-17__.tc.hdf5	rot_early	305	84.1509041908551
2016-07-27__15-17__.tc.hdf5	rot_early	306	66.8055988072987
2016-07-27__15-17__.tc.hdf5	rot_early	307	-62.9843004966521
2016-07-27__15-17__.tc.hdf5	rot_early	308	33.8120155608009
2016-07-27__15-17__.tc.hdf5	rot_early	309	16.0774357136102
2016-07-27__15-17__.tc.hdf5	rot_early	310	18.6212983072508
2016-07-27__15-17__.tc.hdf5	rot_early	311	-3.25610421131623
2016-07-27__15-17__.tc.hdf5	rot_early	312	16.7645309022816
2016-07-27__15-17__.tc.hdf5	rot_early	313	-40.7331731685349
2016-07-27__15-17__.tc.hdf5	rot_early	314	19.0945933699289
2016-07-27__15-17__.tc.hdf5	rot_early	315	-30.94474338553
2016-07-27__15-17__.tc.hdf5	rot_early	316	16.7186371398474
2016-07-27__15-17__.tc.hdf5	rot_early	317	87.1330298861976
2016-07-27__15-17__.tc.hdf5	rot_early	318	36.7307788073911
2016-07-27__15-17__.tc.hdf5	rot_early	319	35.2680041802911
2016-07-27__15-17__.tc.hdf5	rot_early	320	21.5083296075244
2016-07-27__15-17__.tc.hdf5	rot_early	321	2.8143949183791
2016-07-27__15-17__.tc.hdf5	rot_early	322	22.7056328861974
2016-07-27__15-17__.tc.hdf5	rot_early	323	91.1499145200258
2016-07-27__15-17__.tc.hdf5	rot_early	324	6.80118737814026
2016-07-27__15-17__.tc.hdf5	rot_early	325	24.2500256011357
2016-07-27__15-17__.tc.hdf5	rot_early	326	-49.4493954289461
2016-07-27__15-17__.tc.hdf5	rot_early	327	47.9768233354422
2016-07-27__15-17__.tc.hdf5	rot_early	328	11.2260567319194
2016-07-27__15-17__.tc.hdf5	rot_early	329	8.9503346566006
2016-07-27__15-17__.tc.hdf5	rot_early	330	24.1583709941194
2016-07-27__15-17__.tc.hdf5	rot_early	331	-8.93205578475475
2016-07-27__15-17__.tc.hdf5	rot_early	332	-13.6560280316642
2016-07-27__15-17__.tc.hdf5	rot_early	333	116.791492120156
2016-07-27__15-17__.tc.hdf5	rot_early	334	30.9985122669067
2016-07-27__15-17__.tc.hdf5	rot_early	335	35.3774536999447
2016-07-27__15-17__.tc.hdf5	rot_early	336	6.65019892439404
2016-07-27__15-17__.tc.hdf5	rot_early	337	50.238487265968
2016-07-27__15-17__.tc.hdf5	rot_early	338	20.3968334536641
2016-07-27__15-17__.tc.hdf5	rot_early	339	40.7726425554722
2016-07-27__15-17__.tc.hdf5	rot_early	340	11.4768763647548
2016-07-27__15-17__.tc.hdf5	rot_early	341	9.87508020682093
2016-07-27__15-17__.tc.hdf5	rot_early	342	-34.8336579625181
2016-07-27__15-17__.tc.hdf5	rot_early	343	-73.4258294286091
2016-07-27__15-17__.tc.hdf5	rot_early	344	-21.0046254438172
2016-07-27__15-17__.tc.hdf5	rot_early	345	16.5314798248255
2016-07-27__15-17__.tc.hdf5	rot_early	346	-29.5861479541887
2016-07-27__15-17__.tc.hdf5	rot_early	347	-4.57605775238239
2016-07-27__15-17__.tc.hdf5	rot_early	348	59.6969527139564
2016-07-27__15-17__.tc.hdf5	rot_early	349	75.3935067801899
2016-07-27__15-17__.tc.hdf5	rot_early	350	48.9733041741138
2016-07-27__15-17__.tc.hdf5	rot_early	351	3.14625383170757
2016-07-27__15-17__.tc.hdf5	rot_early	352	15.017643294904
2016-07-27__15-17__.tc.hdf5	rot_early	353	17.9795772035814
2016-07-27__15-17__.tc.hdf5	rot_early	354	36.5479024107044
2016-07-27__15-17__.tc.hdf5	rot_early	355	-17.0631633596435
2016-07-27__15-17__.tc.hdf5	rot_early	356	18.2132710393778
2016-07-27__15-17__.tc.hdf5	rot_early	357	46.1646487088902
2016-07-27__15-17__.tc.hdf5	rot_early	358	-85.0726059797598
2016-07-27__15-17__.tc.hdf5	rot_early	359	38.2998303488353
2016-07-27__15-17__.tc.hdf5	rot_early	360	57.7624134978581
2016-07-27__15-17__.tc.hdf5	rot_early	361	27.9393573242112
2016-07-27__15-17__.tc.hdf5	rot_early	362	-30.6274519773638
2016-07-27__15-17__.tc.hdf5	rot_early	363	50.6237940139458
2016-07-27__15-17__.tc.hdf5	rot_early	364	-48.894803676046
2016-07-27__15-17__.tc.hdf5	rot_early	365	11.4437013253391
2016-07-27__15-17__.tc.hdf5	rot_early	366	2.61102789090053
2016-07-27__15-17__.tc.hdf5	rot_early	367	39.1686133334551
2016-07-27__15-17__.tc.hdf5	rot_early	368	22.2991864095619
2016-07-27__15-17__.tc.hdf5	rot_early	369	-25.1670224507498
2016-07-27__15-17__.tc.hdf5	rot_early	370	29.8306096380027
2016-07-27__15-17__.tc.hdf5	rot_early	371	23.377966080376
2016-07-27__15-17__.tc.hdf5	rot_early	372	-8.18757645003555
2016-07-27__15-17__.tc.hdf5	rot_early	373	19.1740475161404
2016-07-27__15-17__.tc.hdf5	rot_early	374	24.6405727474048
2016-07-27__15-17__.tc.hdf5	rot_early	375	46.0189156454652
2016-07-27__15-17__.tc.hdf5	rot_early	376	-13.5971679363845
2016-07-27__15-17__.tc.hdf5	rot_late	377	28.771578174532
2016-07-27__15-17__.tc.hdf5	rot_late	378	31.9885215324
2016-07-27__15-17__.tc.hdf5	rot_late	379	78.9758548509939
2016-07-27__15-17__.tc.hdf5	rot_late	380	35.4933483548566
2016-07-27__15-17__.tc.hdf5	rot_late	381	67.412143693414
2016-07-27__15-17__.tc.hdf5	rot_late	382	38.6250973157551
2016-07-27__15-17__.tc.hdf5	rot_late	384	-7.78603645145079
2016-07-27__15-17__.tc.hdf5	rot_late	385	50.5959919779977
2016-07-27__15-17__.tc.hdf5	rot_late	386	18.6862499736329
2016-07-27__15-17__.tc.hdf5	rot_late	387	38.100510052121
2016-07-27__15-17__.tc.hdf5	rot_late	388	25.053862856462
2016-07-27__15-17__.tc.hdf5	rot_late	389	30.7898734772002
2016-07-27__15-17__.tc.hdf5	rot_late	390	10.0718816729092
2016-07-27__15-17__.tc.hdf5	rot_late	391	18.1087526964983
2016-07-27__15-17__.tc.hdf5	rot_late	392	8.49489937500695
2016-07-27__15-17__.tc.hdf5	rot_late	393	13.7217425020937
2016-07-27__15-17__.tc.hdf5	rot_late	394	13.7263598194419
2016-07-27__15-17__.tc.hdf5	rot_late	395	30.1256044419886
2016-07-27__15-17__.tc.hdf5	rot_late	396	4.81308308041516
[truncated: 24,343 more rows]
