# Supplementary material for: Frontal and parietal planning signals encode adapted motor commands when learning to control a brain–computer interface
Source: PLoS Biol. 2025 Sep 29;23(9):e3003408. doi: 10.1371/journal.pbio.3003408 (PMC12533969; doi:10.1371/journal.pbio.3003408)
Supplement: S2 Data — (ZIP) [file pbio.3003408.s010.zip]

Archive with 18 entries (16 files):
- S2_Data/
- __MACOSX/._S2_Data
- S2_Data/data/
- __MACOSX/S2_Data/._data
- S2_Data/data/Yoda_mov_IM_all_PRR-NC..csv
- __MACOSX/S2_Data/data/._Yoda_mov_IM_all_PRR-NC..csv
- S2_Data/data/Yoda_mov_IM_all_M1_PMd-NC..csv
- __MACOSX/S2_Data/data/._Yoda_mov_IM_all_M1_PMd-NC..csv
- S2_Data/data/stats_new_movement.csv
- __MACOSX/S2_Data/data/._stats_new_movement.csv
- S2_Data/data/Zeppo_mov_IM_all_PRR-NC..csv
- __MACOSX/S2_Data/data/._Zeppo_mov_IM_all_PRR-NC..csv
- S2_Data/data/Zeppo_mov_IM_all_PRR-C..csv
- __MACOSX/S2_Data/data/._Zeppo_mov_IM_all_PRR-C..csv
- S2_Data/data/Yoda_mov_IM_all_PRR-C..csv
- __MACOSX/S2_Data/data/._Yoda_mov_IM_all_PRR-C..csv
- S2_Data/data/Zeppo_mov_IM_all_M1_PMd-NC..csv
- __MACOSX/S2_Data/data/._Zeppo_mov_IM_all_M1_PMd-NC..csv
