# Supplementary material for: Frontal and parietal planning signals encode adapted motor commands when learning to control a brain–computer interface
Source: PLoS Biol. 2025 Sep 29;23(9):e3003408. doi: 10.1371/journal.pbio.3003408 (PMC12533969; doi:10.1371/journal.pbio.3003408)
Supplement: S2 Data — (ZIP) [file pbio.3003408.s010.zip › S2_Data/data/Yoda_mov_IM_all_PRR-NC..csv]

condition	file_name	last_sample
Yoda_mov_IM_all_PRR-NC.mat	2016-07-06__15-55__.tc.hdf5	-4.95069573950913
Yoda_mov_IM_all_PRR-NC.mat	2016-07-08__14-57__.tc.hdf5	-3.7704410090127
Yoda_mov_IM_all_PRR-NC.mat	2016-07-27__15-17__.tc.hdf5	-3.80718811673027
Yoda_mov_IM_all_PRR-NC.mat	2016-07-28__12-21__.tc.hdf5	-3.66090002470354
Yoda_mov_IM_all_PRR-NC.mat	2016-08-05__15-21__.tc.hdf5	-0.0665019041983656
Yoda_mov_IM_all_PRR-NC.mat	2016-08-09__15-28__.tc.hdf5	-5.36578418761115
Yoda_mov_IM_all_PRR-NC.mat	2016-08-10__17-28__.tc.hdf5	-2.03755875782648
Yoda_mov_IM_all_PRR-NC.mat	2016-08-13__14-06__.tc.hdf5	-7.48096461462416
Yoda_mov_IM_all_PRR-NC.mat	2016-10-07__14-26__.tc.hdf5	-2.46621612135816
Yoda_mov_IM_all_PRR-NC.mat	2016-10-12__15-31__.tc.hdf5	-2.83161655673665
Yoda_mov_IM_all_PRR-NC.mat	2016-10-27__14-54__.tc.hdf5	-0.833487554292724
Yoda_mov_IM_all_PRR-NC.mat	2016-11-02__13-45__.tc.hdf5	-0.36150813379137
Yoda_mov_IM_all_PRR-NC.mat	2016-11-03__17-16__.tc.hdf5	-2.73864915966359
Yoda_mov_IM_all_PRR-NC.mat	2016-11-04__15-53__.tc.hdf5	-5.25568111545844
Yoda_mov_IM_all_PRR-NC.mat	2016-11-09__16-42__.tc.hdf5	-4.35187966630863
Yoda_mov_IM_all_PRR-NC.mat	2016-12-07__14-45__.tc.hdf5	-5.2917902114427
Yoda_mov_IM_all_PRR-NC.mat	2016-12-09__15-23__.tc.hdf5	-3.12088798867554
Yoda_mov_IM_all_PRR-NC.mat	2016-12-20__14-51__.tc.hdf5	0.812289500092781
Yoda_mov_IM_all_PRR-NC.mat	2016-12-21__15-18__.tc.hdf5	-1.06769245534365
Yoda_mov_IM_all_PRR-NC.mat	2017-01-04__14-40__.tc.hdf5	-0.476534816366882
Yoda_mov_IM_all_PRR-NC.mat	2017-01-05__14-46__.tc.hdf5	-1.9712734397327
Yoda_mov_IM_all_PRR-NC.mat	2017-01-11__16-29__.tc.hdf5	-2.98794506836807
Yoda_mov_IM_all_PRR-NC.mat	2017-01-15__14-30__.tc.hdf5	0.724599957661981
Yoda_mov_IM_all_PRR-NC.mat	2017-01-18__15-23__.tc.hdf5	0.406717463042396
Yoda_mov_IM_all_PRR-NC.mat	2017-02-23__14-29__.tc.hdf5	-2.98411373240924
Yoda_mov_IM_all_PRR-NC.mat	2017-02-24__15-01__.tc.hdf5	0.0930745821531091
Yoda_mov_IM_all_PRR-NC.mat	2017-03-01__17-11__.tc.hdf5	-2.29289065929821
Yoda_mov_IM_all_PRR-NC.mat	2017-03-14__15-04__.tc.hdf5	-2.80182094369707
Yoda_mov_IM_all_PRR-NC.mat	2017-03-16__17-14__.tc.hdf5	1.16151672754524
Yoda_mov_IM_all_PRR-NC.mat	2017-03-29__16-47__.tc.hdf5	0.187580879522573
Yoda_mov_IM_all_PRR-NC.mat	2017-03-30__16-47__.tc.hdf5	-3.3986603541802
Yoda_mov_IM_all_PRR-NC.mat	2017-04-04__15-36__.tc.hdf5	-0.951710778275805
Yoda_mov_IM_all_PRR-NC.mat	2017-04-06__17-33__.tc.hdf5	-0.931543926975063
Yoda_mov_IM_all_PRR-NC.mat	2017-04-07__16-47__.tc.hdf5	-0.937148670971938
Yoda_mov_IM_all_PRR-NC.mat	2017-04-12__17-19__.tc.hdf5	0.501399261734793
Yoda_mov_IM_all_PRR-NC.mat	2017-04-13__17-17__.tc.hdf5	-1.34547193193324
Yoda_mov_IM_all_PRR-NC.mat	2017-04-18__14-33__.tc.hdf5	-0.89558802395789
Yoda_mov_IM_all_PRR-NC.mat	2017-04-19__15-40__.tc.hdf5	0.797209013603041
Yoda_mov_IM_all_PRR-NC.mat	2017-04-20__17-16__.tc.hdf5	-0.987428877844726
Yoda_mov_IM_all_PRR-NC.mat	2017-04-26__17-45__.tc.hdf5	3.74835306131627
