# Supplementary material for: Frontal and parietal planning signals encode adapted motor commands when learning to control a brain–computer interface
Source: PLoS Biol. 2025 Sep 29;23(9):e3003408. doi: 10.1371/journal.pbio.3003408 (PMC12533969; doi:10.1371/journal.pbio.3003408)
Supplement: S2 Data — (ZIP) [file pbio.3003408.s010.zip › S2_Data/data/Yoda_mov_IM_all_M1_PMd-NC..csv]

condition	file_name	last_sample
Yoda_mov_IM_all_M1_PMd-NC.mat	2016-07-06__15-55__.tc.hdf5	-1.82560302086441
Yoda_mov_IM_all_M1_PMd-NC.mat	2016-07-08__14-57__.tc.hdf5	-6.03866503494427
Yoda_mov_IM_all_M1_PMd-NC.mat	2016-07-27__15-17__.tc.hdf5	0.467909811431707
Yoda_mov_IM_all_M1_PMd-NC.mat	2016-07-28__12-21__.tc.hdf5	-7.51267736900751
Yoda_mov_IM_all_M1_PMd-NC.mat	2016-08-05__15-21__.tc.hdf5	-11.0953735923523
Yoda_mov_IM_all_M1_PMd-NC.mat	2016-08-09__15-28__.tc.hdf5	-7.10001973115162
Yoda_mov_IM_all_M1_PMd-NC.mat	2016-08-10__17-28__.tc.hdf5	-5.52036702393003
Yoda_mov_IM_all_M1_PMd-NC.mat	2016-08-13__14-06__.tc.hdf5	-10.9485607470175
Yoda_mov_IM_all_M1_PMd-NC.mat	2016-10-07__14-26__.tc.hdf5	-6.79908006212163
Yoda_mov_IM_all_M1_PMd-NC.mat	2016-10-12__15-31__.tc.hdf5	-6.60408954429188
Yoda_mov_IM_all_M1_PMd-NC.mat	2016-10-27__14-54__.tc.hdf5	-1.27648070631577
Yoda_mov_IM_all_M1_PMd-NC.mat	2016-11-02__13-45__.tc.hdf5	-10.3194829903818
Yoda_mov_IM_all_M1_PMd-NC.mat	2016-11-03__17-16__.tc.hdf5	-8.48116609904366
Yoda_mov_IM_all_M1_PMd-NC.mat	2016-11-04__15-53__.tc.hdf5	-13.1970150347718
Yoda_mov_IM_all_M1_PMd-NC.mat	2016-11-09__16-42__.tc.hdf5	-10.8697188162303
Yoda_mov_IM_all_M1_PMd-NC.mat	2016-12-07__14-45__.tc.hdf5	-7.31124851396669
Yoda_mov_IM_all_M1_PMd-NC.mat	2016-12-09__15-23__.tc.hdf5	-19.2253335546256
Yoda_mov_IM_all_M1_PMd-NC.mat	2016-12-20__14-51__.tc.hdf5	-4.17360090220055
Yoda_mov_IM_all_M1_PMd-NC.mat	2016-12-21__15-18__.tc.hdf5	-7.72034083391731
Yoda_mov_IM_all_M1_PMd-NC.mat	2017-01-04__14-40__.tc.hdf5	-7.37409198799716
Yoda_mov_IM_all_M1_PMd-NC.mat	2017-01-05__14-46__.tc.hdf5	-0.572723463116588
Yoda_mov_IM_all_M1_PMd-NC.mat	2017-01-11__16-29__.tc.hdf5	-8.9847361960853
Yoda_mov_IM_all_M1_PMd-NC.mat	2017-01-15__14-30__.tc.hdf5	-8.9480706684875
Yoda_mov_IM_all_M1_PMd-NC.mat	2017-01-18__15-23__.tc.hdf5	-6.40563932318492
Yoda_mov_IM_all_M1_PMd-NC.mat	2017-02-23__14-29__.tc.hdf5	-12.7267520976779
Yoda_mov_IM_all_M1_PMd-NC.mat	2017-02-24__15-01__.tc.hdf5	-10.6843160113912
Yoda_mov_IM_all_M1_PMd-NC.mat	2017-03-01__17-11__.tc.hdf5	-0.627858034512845
Yoda_mov_IM_all_M1_PMd-NC.mat	2017-03-14__15-04__.tc.hdf5	-11.8751015294505
Yoda_mov_IM_all_M1_PMd-NC.mat	2017-03-16__17-14__.tc.hdf5	-6.67825902449089
Yoda_mov_IM_all_M1_PMd-NC.mat	2017-03-29__16-47__.tc.hdf5	-8.171387464287
Yoda_mov_IM_all_M1_PMd-NC.mat	2017-03-30__16-47__.tc.hdf5	-16.5570173187417
Yoda_mov_IM_all_M1_PMd-NC.mat	2017-04-04__15-36__.tc.hdf5	-9.12629705855288
Yoda_mov_IM_all_M1_PMd-NC.mat	2017-04-06__17-33__.tc.hdf5	-3.73351887633934
Yoda_mov_IM_all_M1_PMd-NC.mat	2017-04-07__16-47__.tc.hdf5	-13.7289617617128
Yoda_mov_IM_all_M1_PMd-NC.mat	2017-04-12__17-19__.tc.hdf5	-6.19098457623108
Yoda_mov_IM_all_M1_PMd-NC.mat	2017-04-13__17-17__.tc.hdf5	-4.84529204047587
Yoda_mov_IM_all_M1_PMd-NC.mat	2017-04-18__14-33__.tc.hdf5	-8.91402804103719
Yoda_mov_IM_all_M1_PMd-NC.mat	2017-04-19__15-40__.tc.hdf5	-14.3908505608716
Yoda_mov_IM_all_M1_PMd-NC.mat	2017-04-20__17-16__.tc.hdf5	-11.7802966921786
Yoda_mov_IM_all_M1_PMd-NC.mat	2017-04-26__17-45__.tc.hdf5	-13.9759486798471
Yoda_mov_IM_all_M1_PMd-NC.mat	2017-04-27__16-08__.tc.hdf5	-7.34324709566533
Yoda_mov_IM_all_M1_PMd-NC.mat	2017-05-10__16-58__.tc.hdf5	-4.92529069755028
Yoda_mov_IM_all_M1_PMd-NC.mat	2017-05-11__16-19__.tc.hdf5	-5.81825334569615
Yoda_mov_IM_all_M1_PMd-NC.mat	2017-05-12__16-30__.tc.hdf5	-8.43186077356706
Yoda_mov_IM_all_M1_PMd-NC.mat	2017-05-16__16-24__.tc.hdf5	-14.3786333133605
Yoda_mov_IM_all_M1_PMd-NC.mat	2017-05-17__16-14__.tc.hdf5	-11.8431591385183
Yoda_mov_IM_all_M1_PMd-NC.mat	2017-05-19__15-03__.tc.hdf5	-18.3446521433955
Yoda_mov_IM_all_M1_PMd-NC.mat	2017-05-31__11-31__.tc.hdf5	-13.6110067664924
Yoda_mov_IM_all_M1_PMd-NC.mat	2017-06-01__17-04__.tc.hdf5	-6.72082840242756
Yoda_mov_IM_all_M1_PMd-NC.mat	2017-06-09__16-29__.tc.hdf5	-13.430525302995
Yoda_mov_IM_all_M1_PMd-NC.mat	2017-06-15__12-28__.tc.hdf5	-6.24717925267955
