# Supplementary material for: Frontal and parietal planning signals encode adapted motor commands when learning to control a brain–computer interface
Source: PLoS Biol. 2025 Sep 29;23(9):e3003408. doi: 10.1371/journal.pbio.3003408 (PMC12533969; doi:10.1371/journal.pbio.3003408)
Supplement: S2 Data — (ZIP) [file pbio.3003408.s010.zip › S2_Data/data/stats_new_movement.csv]

Filename	H_value	P_value	T_value	DOF	Mean	StdDev
Yoda_mov_IM_all_M1_PMd-NC.mat	1	6.10E-19	-14.01024724	50	-8.685052577	4.427022614
Yoda_mov_IM_all_PRR-C.mat	1	0.00592077	-3.48004341	10	-1.637398825	1.560508562
Yoda_mov_IM_all_PRR-NC.mat	1	6.56E-06	-5.204252404	39	-1.849720852	2.247904396
Zeppo_mov_IM_all_M1_PMd-NC.mat	1	4.16E-06	-7.259528146	14	-9.879543964	5.270770837
Zeppo_mov_IM_all_PRR-C.mat	1	0.001054952	-8.490771622	4	-10.9032131	2.871391052
Zeppo_mov_IM_all_PRR-NC.mat	1	0.010381724	-3.226438012	9	-5.185671643	5.082550333
