# Supplementary material for: Frontal and parietal planning signals encode adapted motor commands when learning to control a brain–computer interface
Source: PLoS Biol. 2025 Sep 29;23(9):e3003408. doi: 10.1371/journal.pbio.3003408 (PMC12533969; doi:10.1371/journal.pbio.3003408)
Supplement: S2 Data — (ZIP) [file pbio.3003408.s010.zip › S2_Data/data/Zeppo_mov_IM_all_PRR-NC..csv]

condition	file_name	last_sample
Zeppo_mov_IM_all_PRR-NC.mat	2019-12-05__12-51__.tc.hdf5	-10.6858216939828
Zeppo_mov_IM_all_PRR-NC.mat	2019-12-06__12-15__.tc.hdf5	-11.7711106331753
Zeppo_mov_IM_all_PRR-NC.mat	2019-12-07__11-46__.tc.hdf5	-1.45835211915529
Zeppo_mov_IM_all_PRR-NC.mat	2019-12-09__12-20__.tc.hdf5	-7.63496747099158
Zeppo_mov_IM_all_PRR-NC.mat	2019-12-12__12-40__.tc.hdf5	-12.1036211869648
Zeppo_mov_IM_all_PRR-NC.mat	2019-12-14__11-31__.tc.hdf5	-6.13934171748535
Zeppo_mov_IM_all_PRR-NC.mat	2020-01-10__12-04__.tc.hdf5	0.924895638578966
Zeppo_mov_IM_all_PRR-NC.mat	2020-01-28__12-18__.tc.hdf5	-0.632700640263421
Zeppo_mov_IM_all_PRR-NC.mat	2020-01-29__11-42__.tc.hdf5	-1.27233916256101
Zeppo_mov_IM_all_PRR-NC.mat	2020-01-31__10-45__.tc.hdf5	-1.08335744868206
