# Supplementary material for: Frontal and parietal planning signals encode adapted motor commands when learning to control a brain–computer interface
Source: PLoS Biol. 2025 Sep 29;23(9):e3003408. doi: 10.1371/journal.pbio.3003408 (PMC12533969; doi:10.1371/journal.pbio.3003408)
Supplement: S2 Data — (ZIP) [file pbio.3003408.s010.zip › S2_Data/data/Yoda_mov_IM_all_PRR-C..csv]

condition	file_name	last_sample
Yoda_mov_IM_all_PRR-C.mat	2017-04-27__16-08__.tc.hdf5	-3.61306397894769
Yoda_mov_IM_all_PRR-C.mat	2017-05-10__16-58__.tc.hdf5	-1.44613826747541
Yoda_mov_IM_all_PRR-C.mat	2017-05-11__16-19__.tc.hdf5	-1.36642290536384
Yoda_mov_IM_all_PRR-C.mat	2017-05-12__16-30__.tc.hdf5	-2.331886830306
Yoda_mov_IM_all_PRR-C.mat	2017-05-16__16-24__.tc.hdf5	-3.00684551851528
Yoda_mov_IM_all_PRR-C.mat	2017-05-17__16-14__.tc.hdf5	-0.133752572087139
Yoda_mov_IM_all_PRR-C.mat	2017-05-19__15-03__.tc.hdf5	-4.28697767667125
Yoda_mov_IM_all_PRR-C.mat	2017-05-31__11-31__.tc.hdf5	-0.835735923889089
Yoda_mov_IM_all_PRR-C.mat	2017-06-01__17-04__.tc.hdf5	1.06503175797589
Yoda_mov_IM_all_PRR-C.mat	2017-06-09__16-29__.tc.hdf5	-1.10083376422877
Yoda_mov_IM_all_PRR-C.mat	2017-06-15__12-28__.tc.hdf5	-0.954761400412073
