# Supplementary material for: Frontal and parietal planning signals encode adapted motor commands when learning to control a brain–computer interface
Source: PLoS Biol. 2025 Sep 29;23(9):e3003408. doi: 10.1371/journal.pbio.3003408 (PMC12533969; doi:10.1371/journal.pbio.3003408)
Supplement: S2 Data — (ZIP) [file pbio.3003408.s010.zip › S2_Data/data/Zeppo_mov_IM_all_M1_PMd-NC..csv]

condition	file_name	last_sample
Zeppo_mov_IM_all_M1_PMd-NC.mat	2019-12-05__12-51__.tc.hdf5	-3.20664809161952
Zeppo_mov_IM_all_M1_PMd-NC.mat	2019-12-06__12-15__.tc.hdf5	-19.139761142896
Zeppo_mov_IM_all_M1_PMd-NC.mat	2019-12-07__11-46__.tc.hdf5	-9.94866399659651
Zeppo_mov_IM_all_M1_PMd-NC.mat	2019-12-09__12-20__.tc.hdf5	-10.6134563081231
Zeppo_mov_IM_all_M1_PMd-NC.mat	2019-12-12__12-40__.tc.hdf5	-7.80588843373007
Zeppo_mov_IM_all_M1_PMd-NC.mat	2019-12-14__11-31__.tc.hdf5	-12.0021260265013
Zeppo_mov_IM_all_M1_PMd-NC.mat	2020-01-10__12-04__.tc.hdf5	-7.51123040192893
Zeppo_mov_IM_all_M1_PMd-NC.mat	2020-01-21__11-45__.tc.hdf5	-1.14516619090413
Zeppo_mov_IM_all_M1_PMd-NC.mat	2020-01-22__11-24__.tc.hdf5	-7.1944333886487
Zeppo_mov_IM_all_M1_PMd-NC.mat	2020-01-23__11-28__.tc.hdf5	-13.5799762405962
Zeppo_mov_IM_all_M1_PMd-NC.mat	2020-01-24__11-29__.tc.hdf5	-17.5786176211679
Zeppo_mov_IM_all_M1_PMd-NC.mat	2020-01-25__11-46__.tc.hdf5	-16.7324010250156
Zeppo_mov_IM_all_M1_PMd-NC.mat	2020-01-28__12-18__.tc.hdf5	-6.4196448226087
Zeppo_mov_IM_all_M1_PMd-NC.mat	2020-01-29__11-42__.tc.hdf5	-4.62256838872525
Zeppo_mov_IM_all_M1_PMd-NC.mat	2020-01-31__10-45__.tc.hdf5	-10.6925773871684
