# Supplementary material for: Frontal and parietal planning signals encode adapted motor commands when learning to control a brain–computer interface
Source: PLoS Biol. 2025 Sep 29;23(9):e3003408. doi: 10.1371/journal.pbio.3003408 (PMC12533969; doi:10.1371/journal.pbio.3003408)
Supplement: S3 Data — (ZIP) [file pbio.3003408.s011.zip]

Archive with 8 entries (6 files):
- S3_Data/
- __MACOSX/._S3_Data
- S3_Data/data/
- __MACOSX/S3_Data/._data
- S3_Data/data/all_monkeys_decoding.csv
- __MACOSX/S3_Data/data/._all_monkeys_decoding.csv
- S3_Data/data/ttest_results.csv
- __MACOSX/S3_Data/data/._ttest_results.csv
