# Supplementary material for: Frontal and parietal planning signals encode adapted motor commands when learning to control a brain–computer interface
Source: PLoS Biol. 2025 Sep 29;23(9):e3003408. doi: 10.1371/journal.pbio.3003408 (PMC12533969; doi:10.1371/journal.pbio.3003408)
Supplement: S3 Data — (ZIP) [file pbio.3003408.s011.zip › S3_Data/data/all_monkeys_decoding.csv]

file_name	MFR_base_dec	MFR_rot_dec	monkey
2017-04-27__16-08__.tc.hdf5	9.97863977293786	9.43308742415885	Yoda
2017-05-10__16-58__.tc.hdf5	6.31475643847023	6.85726782674485	Yoda
2017-05-11__16-19__.tc.hdf5	9.03255002632965	8.95548041701888	Yoda
2017-05-12__16-30__.tc.hdf5	13.6963242871865	13.6662835136118	Yoda
2017-05-16__16-24__.tc.hdf5	12.700976845152	12.2678691840863	Yoda
2017-05-17__16-14__.tc.hdf5	12.2539091515989	11.7287553033422	Yoda
2017-05-19__15-03__.tc.hdf5	12.5920500578704	12.0943621953043	Yoda
2017-05-31__11-31__.tc.hdf5	12.1291727140784	11.3906412907102	Yoda
2017-06-01__17-04__.tc.hdf5	10.0741670214435	9.74285359356237	Yoda
2017-06-09__16-29__.tc.hdf5	11.3494542979673	10.968806697707	Yoda
2017-06-15__12-28__.tc.hdf5	9.04803933930148	9.14508607795407	Yoda
2020-01-21__11-45__.tc.hdf5	12.9738375697458	12.5520190023753	Zeppo
2020-01-22__11-24__.tc.hdf5	9.11598746081505	9.39313367421476	Zeppo
2020-01-23__11-28__.tc.hdf5	15.0478997789241	14.1896286383406	Zeppo
2020-01-24__11-29__.tc.hdf5	12.3032561440866	11.7291891353405	Zeppo
2020-01-25__11-46__.tc.hdf5	16.1177213591007	15.9589972336	Zeppo
