# Supplementary material for: Frontal and parietal planning signals encode adapted motor commands when learning to control a brain–computer interface
Source: PLoS Biol. 2025 Sep 29;23(9):e3003408. doi: 10.1371/journal.pbio.3003408 (PMC12533969; doi:10.1371/journal.pbio.3003408)
Supplement: S3 Data — (ZIP) [file pbio.3003408.s011.zip › S3_Data/data/ttest_results.csv]

monkey	h	p
Yoda	0	0.743492940878425
Zeppo	0	0.868528862135133
