# Supplementary material for: Frontal and parietal planning signals encode adapted motor commands when learning to control a brain–computer interface
Source: PLoS Biol. 2025 Sep 29;23(9):e3003408. doi: 10.1371/journal.pbio.3003408 (PMC12533969; doi:10.1371/journal.pbio.3003408)
Supplement: S4 Data — (ZIP) [file pbio.3003408.s012.zip]

Archive with 22 entries (20 files):
- S4_Data/
- __MACOSX/._S4_Data
- S4_Data/data/
- __MACOSX/S4_Data/._data
- S4_Data/data/Zeppo_mem_PRR-NC..csv
- __MACOSX/S4_Data/data/._Zeppo_mem_PRR-NC..csv
- S4_Data/data/Zeppo_mem_M1_PMd-C..csv
- __MACOSX/S4_Data/data/._Zeppo_mem_M1_PMd-C..csv
- S4_Data/data/Zeppo_mem_M1_PMd-NC..csv
- __MACOSX/S4_Data/data/._Zeppo_mem_M1_PMd-NC..csv
- S4_Data/data/Zeppo_mem_PRR-C..csv
- __MACOSX/S4_Data/data/._Zeppo_mem_PRR-C..csv
- S4_Data/data/Yoda_mem_PRR-NC..csv
- __MACOSX/S4_Data/data/._Yoda_mem_PRR-NC..csv
- S4_Data/data/Yoda_mem_M1_PMd-C..csv
- __MACOSX/S4_Data/data/._Yoda_mem_M1_PMd-C..csv
- S4_Data/data/stats_memory.csv
- __MACOSX/S4_Data/data/._stats_memory.csv
- S4_Data/data/Yoda_mem_PRR-C..csv
- __MACOSX/S4_Data/data/._Yoda_mem_PRR-C..csv
- S4_Data/data/Yoda_mem_M1_PMd-NC..csv
- __MACOSX/S4_Data/data/._Yoda_mem_M1_PMd-NC..csv
