# Supplementary material for: Frontal and parietal planning signals encode adapted motor commands when learning to control a brain–computer interface
Source: PLoS Biol. 2025 Sep 29;23(9):e3003408. doi: 10.1371/journal.pbio.3003408 (PMC12533969; doi:10.1371/journal.pbio.3003408)
Supplement: S4 Data — (ZIP) [file pbio.3003408.s012.zip › S4_Data/data/Zeppo_mem_PRR-NC..csv]

condition	file_name	last_sample
Zeppo_mem_PRR-NC.mat	2019-12-05__12-51__.tc.hdf5	-0.587652092259264
Zeppo_mem_PRR-NC.mat	2019-12-06__12-15__.tc.hdf5	-0.416205444052069
Zeppo_mem_PRR-NC.mat	2019-12-07__11-46__.tc.hdf5	0.360359463590833
Zeppo_mem_PRR-NC.mat	2019-12-09__12-20__.tc.hdf5	0.0400584031415809
Zeppo_mem_PRR-NC.mat	2019-12-12__12-40__.tc.hdf5	-1.5482110683385
Zeppo_mem_PRR-NC.mat	2019-12-14__11-31__.tc.hdf5	-1.30545745490006
Zeppo_mem_PRR-NC.mat	2020-01-10__12-04__.tc.hdf5	-1.36245165997313
Zeppo_mem_PRR-NC.mat	2020-01-28__12-18__.tc.hdf5	-0.0829831646933299
Zeppo_mem_PRR-NC.mat	2020-01-29__11-42__.tc.hdf5	-0.438867486895583
Zeppo_mem_PRR-NC.mat	2020-01-31__10-45__.tc.hdf5	-1.38582956270364
