# Supplementary material for: Frontal and parietal planning signals encode adapted motor commands when learning to control a brain–computer interface
Source: PLoS Biol. 2025 Sep 29;23(9):e3003408. doi: 10.1371/journal.pbio.3003408 (PMC12533969; doi:10.1371/journal.pbio.3003408)
Supplement: S4 Data — (ZIP) [file pbio.3003408.s012.zip › S4_Data/data/Zeppo_mem_M1_PMd-C..csv]

condition	file_name	last_sample
Zeppo_mem_M1_PMd-C.mat	2019-12-05__12-51__.tc.hdf5	-0.714203036213398
Zeppo_mem_M1_PMd-C.mat	2019-12-06__12-15__.tc.hdf5	-1.78298564772524
Zeppo_mem_M1_PMd-C.mat	2019-12-07__11-46__.tc.hdf5	-0.66856454136417
Zeppo_mem_M1_PMd-C.mat	2019-12-09__12-20__.tc.hdf5	0.238210990771422
Zeppo_mem_M1_PMd-C.mat	2019-12-12__12-40__.tc.hdf5	-2.17246806062077
Zeppo_mem_M1_PMd-C.mat	2019-12-14__11-31__.tc.hdf5	-1.30453012858128
Zeppo_mem_M1_PMd-C.mat	2020-01-10__12-04__.tc.hdf5	-0.0835714775055086
Zeppo_mem_M1_PMd-C.mat	2020-01-21__11-45__.tc.hdf5	-1.49023466393785
Zeppo_mem_M1_PMd-C.mat	2020-01-22__11-24__.tc.hdf5	-2.8423037969014
Zeppo_mem_M1_PMd-C.mat	2020-01-23__11-28__.tc.hdf5	-0.324138880859428
Zeppo_mem_M1_PMd-C.mat	2020-01-24__11-29__.tc.hdf5	-0.809095394743827
Zeppo_mem_M1_PMd-C.mat	2020-01-25__11-46__.tc.hdf5	-0.906041772108341
Zeppo_mem_M1_PMd-C.mat	2020-01-28__12-18__.tc.hdf5	-0.842634485500993
Zeppo_mem_M1_PMd-C.mat	2020-01-29__11-42__.tc.hdf5	-0.959818700816829
Zeppo_mem_M1_PMd-C.mat	2020-01-31__10-45__.tc.hdf5	-0.420156183639655
