# Supplementary material for: Frontal and parietal planning signals encode adapted motor commands when learning to control a brain–computer interface
Source: PLoS Biol. 2025 Sep 29;23(9):e3003408. doi: 10.1371/journal.pbio.3003408 (PMC12533969; doi:10.1371/journal.pbio.3003408)
Supplement: S4 Data — (ZIP) [file pbio.3003408.s012.zip › S4_Data/data/Zeppo_mem_M1_PMd-NC..csv]

condition	file_name	last_sample
Zeppo_mem_M1_PMd-NC.mat	2019-12-05__12-51__.tc.hdf5	-0.117421508180205
Zeppo_mem_M1_PMd-NC.mat	2019-12-06__12-15__.tc.hdf5	-1.91745470028249
Zeppo_mem_M1_PMd-NC.mat	2019-12-07__11-46__.tc.hdf5	0.197532301577778
Zeppo_mem_M1_PMd-NC.mat	2019-12-09__12-20__.tc.hdf5	-1.20125268988803
Zeppo_mem_M1_PMd-NC.mat	2019-12-12__12-40__.tc.hdf5	-2.34941039771247
Zeppo_mem_M1_PMd-NC.mat	2019-12-14__11-31__.tc.hdf5	-0.877818962181257
Zeppo_mem_M1_PMd-NC.mat	2020-01-10__12-04__.tc.hdf5	0.847650643903549
Zeppo_mem_M1_PMd-NC.mat	2020-01-21__11-45__.tc.hdf5	-1.54148921802928
Zeppo_mem_M1_PMd-NC.mat	2020-01-22__11-24__.tc.hdf5	-2.64901955038196
Zeppo_mem_M1_PMd-NC.mat	2020-01-23__11-28__.tc.hdf5	-0.663767547001808
Zeppo_mem_M1_PMd-NC.mat	2020-01-24__11-29__.tc.hdf5	-1.05917511669685
Zeppo_mem_M1_PMd-NC.mat	2020-01-25__11-46__.tc.hdf5	0.481575799866817
Zeppo_mem_M1_PMd-NC.mat	2020-01-28__12-18__.tc.hdf5	-0.412827549116535
Zeppo_mem_M1_PMd-NC.mat	2020-01-29__11-42__.tc.hdf5	-0.402682835861372
Zeppo_mem_M1_PMd-NC.mat	2020-01-31__10-45__.tc.hdf5	0.125855060687361
