# Supplementary material for: Frontal and parietal planning signals encode adapted motor commands when learning to control a brain–computer interface
Source: PLoS Biol. 2025 Sep 29;23(9):e3003408. doi: 10.1371/journal.pbio.3003408 (PMC12533969; doi:10.1371/journal.pbio.3003408)
Supplement: S4 Data — (ZIP) [file pbio.3003408.s012.zip › S4_Data/data/Zeppo_mem_PRR-C..csv]

condition	file_name	last_sample
Zeppo_mem_PRR-C.mat	2020-01-21__11-45__.tc.hdf5	-1.7458040262184
Zeppo_mem_PRR-C.mat	2020-01-22__11-24__.tc.hdf5	1.10246254118135
Zeppo_mem_PRR-C.mat	2020-01-23__11-28__.tc.hdf5	0.578919428882882
Zeppo_mem_PRR-C.mat	2020-01-24__11-29__.tc.hdf5	-0.0140821068716287
Zeppo_mem_PRR-C.mat	2020-01-25__11-46__.tc.hdf5	0.738503414963511
