# Supplementary material for: Frontal and parietal planning signals encode adapted motor commands when learning to control a brain–computer interface
Source: PLoS Biol. 2025 Sep 29;23(9):e3003408. doi: 10.1371/journal.pbio.3003408 (PMC12533969; doi:10.1371/journal.pbio.3003408)
Supplement: S4 Data — (ZIP) [file pbio.3003408.s012.zip › S4_Data/data/Yoda_mem_PRR-NC..csv]

condition	file_name	last_sample
Yoda_mem_PRR-NC.mat	2016-07-06__15-55__.tc.hdf5	-2.29421023748232
Yoda_mem_PRR-NC.mat	2016-07-08__14-57__.tc.hdf5	0.153568052393503
Yoda_mem_PRR-NC.mat	2016-07-27__15-17__.tc.hdf5	0.263519874437925
Yoda_mem_PRR-NC.mat	2016-07-28__12-21__.tc.hdf5	-0.287338747163774
Yoda_mem_PRR-NC.mat	2016-08-05__15-21__.tc.hdf5	0.859232136918929
Yoda_mem_PRR-NC.mat	2016-08-09__15-28__.tc.hdf5	0.719617748861516
Yoda_mem_PRR-NC.mat	2016-08-10__17-28__.tc.hdf5	0.40128637871996
Yoda_mem_PRR-NC.mat	2016-08-13__14-06__.tc.hdf5	-0.404534925944765
Yoda_mem_PRR-NC.mat	2016-10-07__14-26__.tc.hdf5	0.293592314186407
Yoda_mem_PRR-NC.mat	2016-10-12__15-31__.tc.hdf5	0.104472248775048
Yoda_mem_PRR-NC.mat	2016-10-27__14-54__.tc.hdf5	-0.754117084380055
Yoda_mem_PRR-NC.mat	2016-11-02__13-45__.tc.hdf5	-0.196406718415852
Yoda_mem_PRR-NC.mat	2016-11-03__17-16__.tc.hdf5	0.527963061486172
Yoda_mem_PRR-NC.mat	2016-11-04__15-53__.tc.hdf5	-0.109922111860286
Yoda_mem_PRR-NC.mat	2016-11-09__16-42__.tc.hdf5	-0.131825865650367
Yoda_mem_PRR-NC.mat	2016-12-07__14-45__.tc.hdf5	-1.14754865971425
Yoda_mem_PRR-NC.mat	2016-12-09__15-23__.tc.hdf5	-0.289570442343079
Yoda_mem_PRR-NC.mat	2016-12-20__14-51__.tc.hdf5	-1.29400036998231
Yoda_mem_PRR-NC.mat	2016-12-21__15-18__.tc.hdf5	0.683137224347998
Yoda_mem_PRR-NC.mat	2017-01-04__14-40__.tc.hdf5	1.27337807324353
Yoda_mem_PRR-NC.mat	2017-01-05__14-46__.tc.hdf5	-0.653885488607163
Yoda_mem_PRR-NC.mat	2017-01-11__16-29__.tc.hdf5	0.89486837462051
Yoda_mem_PRR-NC.mat	2017-01-15__14-30__.tc.hdf5	-0.995084524234925
Yoda_mem_PRR-NC.mat	2017-01-18__15-23__.tc.hdf5	0.686714814187305
Yoda_mem_PRR-NC.mat	2017-02-23__14-29__.tc.hdf5	-0.464514126094612
Yoda_mem_PRR-NC.mat	2017-02-24__15-01__.tc.hdf5	-0.293611597989783
Yoda_mem_PRR-NC.mat	2017-03-01__17-11__.tc.hdf5	1.96833132769526
Yoda_mem_PRR-NC.mat	2017-03-14__15-04__.tc.hdf5	0.511198104131599
Yoda_mem_PRR-NC.mat	2017-03-16__17-14__.tc.hdf5	0.368685610066939
Yoda_mem_PRR-NC.mat	2017-03-29__16-47__.tc.hdf5	0.968606217834405
Yoda_mem_PRR-NC.mat	2017-03-30__16-47__.tc.hdf5	-0.141474351495615
Yoda_mem_PRR-NC.mat	2017-04-04__15-36__.tc.hdf5	-0.160204878700701
Yoda_mem_PRR-NC.mat	2017-04-06__17-33__.tc.hdf5	-0.802422979387347
Yoda_mem_PRR-NC.mat	2017-04-07__16-47__.tc.hdf5	0.66948126233344
Yoda_mem_PRR-NC.mat	2017-04-13__17-17__.tc.hdf5	-0.640897301219383
Yoda_mem_PRR-NC.mat	2017-04-18__14-33__.tc.hdf5	0.119767366344388
Yoda_mem_PRR-NC.mat	2017-04-19__15-40__.tc.hdf5	0.197327794447079
Yoda_mem_PRR-NC.mat	2017-04-20__17-16__.tc.hdf5	-0.567933752402174
Yoda_mem_PRR-NC.mat	2017-04-26__17-45__.tc.hdf5	-0.112808024895076
