# Supplementary material for: Frontal and parietal planning signals encode adapted motor commands when learning to control a brain–computer interface
Source: PLoS Biol. 2025 Sep 29;23(9):e3003408. doi: 10.1371/journal.pbio.3003408 (PMC12533969; doi:10.1371/journal.pbio.3003408)
Supplement: S4 Data — (ZIP) [file pbio.3003408.s012.zip › S4_Data/data/Yoda_mem_M1_PMd-C..csv]

condition	file_name	last_sample
Yoda_mem_M1_PMd-C.mat	2016-07-06__15-55__.tc.hdf5	-1.88826271377914
Yoda_mem_M1_PMd-C.mat	2016-07-08__14-57__.tc.hdf5	-1.22840815176181
Yoda_mem_M1_PMd-C.mat	2016-07-27__15-17__.tc.hdf5	-0.403015881718685
Yoda_mem_M1_PMd-C.mat	2016-07-28__12-21__.tc.hdf5	-1.77656480042592
Yoda_mem_M1_PMd-C.mat	2016-08-05__15-21__.tc.hdf5	-0.864849767750573
Yoda_mem_M1_PMd-C.mat	2016-08-09__15-28__.tc.hdf5	-0.0481334194535672
Yoda_mem_M1_PMd-C.mat	2016-08-10__17-28__.tc.hdf5	-1.44695623765734
Yoda_mem_M1_PMd-C.mat	2016-08-13__14-06__.tc.hdf5	-1.29409707897795
Yoda_mem_M1_PMd-C.mat	2016-10-07__14-26__.tc.hdf5	-0.785996398123689
Yoda_mem_M1_PMd-C.mat	2016-10-12__15-31__.tc.hdf5	-0.192281466184046
Yoda_mem_M1_PMd-C.mat	2016-10-27__14-54__.tc.hdf5	-2.43894609865338
Yoda_mem_M1_PMd-C.mat	2016-11-02__13-45__.tc.hdf5	-2.08869020158051
Yoda_mem_M1_PMd-C.mat	2016-11-03__17-16__.tc.hdf5	-3.25999954790139
Yoda_mem_M1_PMd-C.mat	2016-11-04__15-53__.tc.hdf5	-0.255198757326895
Yoda_mem_M1_PMd-C.mat	2016-11-09__16-42__.tc.hdf5	-1.7870153767435
Yoda_mem_M1_PMd-C.mat	2016-12-07__14-45__.tc.hdf5	1.02439029126771
Yoda_mem_M1_PMd-C.mat	2016-12-09__15-23__.tc.hdf5	-1.74090861016328
Yoda_mem_M1_PMd-C.mat	2016-12-20__14-51__.tc.hdf5	-2.10632096171617
Yoda_mem_M1_PMd-C.mat	2016-12-21__15-18__.tc.hdf5	-0.704368233986738
Yoda_mem_M1_PMd-C.mat	2017-01-04__14-40__.tc.hdf5	-1.89369970462478
Yoda_mem_M1_PMd-C.mat	2017-01-05__14-46__.tc.hdf5	-0.134562637891465
Yoda_mem_M1_PMd-C.mat	2017-01-11__16-29__.tc.hdf5	-3.52576545366401
Yoda_mem_M1_PMd-C.mat	2017-01-15__14-30__.tc.hdf5	-0.306503451961043
Yoda_mem_M1_PMd-C.mat	2017-01-18__15-23__.tc.hdf5	-2.22888795730831
Yoda_mem_M1_PMd-C.mat	2017-02-23__14-29__.tc.hdf5	-1.09056036735006
Yoda_mem_M1_PMd-C.mat	2017-02-24__15-01__.tc.hdf5	-2.35546969135009
Yoda_mem_M1_PMd-C.mat	2017-03-01__17-11__.tc.hdf5	-4.67782691791377
Yoda_mem_M1_PMd-C.mat	2017-03-14__15-04__.tc.hdf5	-2.37597273319509
Yoda_mem_M1_PMd-C.mat	2017-03-16__17-14__.tc.hdf5	-0.5420515619438
Yoda_mem_M1_PMd-C.mat	2017-03-29__16-47__.tc.hdf5	-0.866055666530302
Yoda_mem_M1_PMd-C.mat	2017-03-30__16-47__.tc.hdf5	1.44755161436606
Yoda_mem_M1_PMd-C.mat	2017-04-04__15-36__.tc.hdf5	-2.40038471967364
Yoda_mem_M1_PMd-C.mat	2017-04-06__17-33__.tc.hdf5	-3.73655131338175
Yoda_mem_M1_PMd-C.mat	2017-04-07__16-47__.tc.hdf5	-0.722221385720469
Yoda_mem_M1_PMd-C.mat	2017-04-13__17-17__.tc.hdf5	-0.898673036117934
Yoda_mem_M1_PMd-C.mat	2017-04-18__14-33__.tc.hdf5	-1.90769635455285
Yoda_mem_M1_PMd-C.mat	2017-04-19__15-40__.tc.hdf5	-5.42195159531504
Yoda_mem_M1_PMd-C.mat	2017-04-20__17-16__.tc.hdf5	-1.47222657025287
Yoda_mem_M1_PMd-C.mat	2017-04-26__17-45__.tc.hdf5	-3.98905885450464
Yoda_mem_M1_PMd-C.mat	2017-04-27__16-08__.tc.hdf5	-1.59183575587775
Yoda_mem_M1_PMd-C.mat	2017-05-10__16-58__.tc.hdf5	-3.37338279926244
Yoda_mem_M1_PMd-C.mat	2017-05-11__16-19__.tc.hdf5	-3.42985402023915
Yoda_mem_M1_PMd-C.mat	2017-05-12__16-30__.tc.hdf5	-5.37189839522027
Yoda_mem_M1_PMd-C.mat	2017-05-16__16-24__.tc.hdf5	-1.42220860816969
Yoda_mem_M1_PMd-C.mat	2017-05-17__16-14__.tc.hdf5	-6.71706099096363
Yoda_mem_M1_PMd-C.mat	2017-05-19__15-03__.tc.hdf5	-0.653431748286977
Yoda_mem_M1_PMd-C.mat	2017-05-31__11-31__.tc.hdf5	-4.07461004829285
Yoda_mem_M1_PMd-C.mat	2017-06-01__17-04__.tc.hdf5	-0.58601034626112
Yoda_mem_M1_PMd-C.mat	2017-06-09__16-29__.tc.hdf5	-2.70124522293313
Yoda_mem_M1_PMd-C.mat	2017-06-15__12-28__.tc.hdf5	-3.45145938386686
