# Supplementary material for: Frontal and parietal planning signals encode adapted motor commands when learning to control a brain–computer interface
Source: PLoS Biol. 2025 Sep 29;23(9):e3003408. doi: 10.1371/journal.pbio.3003408 (PMC12533969; doi:10.1371/journal.pbio.3003408)
Supplement: S4 Data — (ZIP) [file pbio.3003408.s012.zip › S4_Data/data/stats_memory.csv]

Filename	H_value	P_value	T_value	DOF	Mean	StdDev
Yoda_mem_M1_PMd-C.mat	1	8.20E-11	-8.240923127	49	-1.915143782	1.643276043
Yoda_mem_M1_PMd-NC.mat	1	1.01E-09	-7.528888723	49	-1.004250403	0.943183378
Yoda_mem_PRR-C.mat	1	0.023107016	-2.679639547	10	-0.446288387	0.552376953
Yoda_mem_PRR-NC.mat	0	0.987437214	-0.015849715	38	-0.001988826	0.783623741
Zeppo_mem_M1_PMd-C.mat	1	0.000272794	-4.818736406	14	-1.005502385	0.808156675
Zeppo_mem_M1_PMd-NC.mat	1	0.011780954	-2.893997384	14	-0.769313751	1.02955841
Zeppo_mem_PRR-C.mat	0	0.805893097	0.262511051	4	0.13199985	1.124374143
Zeppo_mem_PRR-NC.mat	1	0.012450462	-3.11339721	9	-0.672724007	0.683285798
