# Supplementary material for: Frontal and parietal planning signals encode adapted motor commands when learning to control a brain–computer interface
Source: PLoS Biol. 2025 Sep 29;23(9):e3003408. doi: 10.1371/journal.pbio.3003408 (PMC12533969; doi:10.1371/journal.pbio.3003408)
Supplement: S4 Data — (ZIP) [file pbio.3003408.s012.zip › S4_Data/data/Yoda_mem_PRR-C..csv]

condition	file_name	last_sample
Yoda_mem_PRR-C.mat	2017-04-27__16-08__.tc.hdf5	-0.357873910274715
Yoda_mem_PRR-C.mat	2017-05-10__16-58__.tc.hdf5	0.000298619354879859
Yoda_mem_PRR-C.mat	2017-05-11__16-19__.tc.hdf5	-0.686997011896531
Yoda_mem_PRR-C.mat	2017-05-12__16-30__.tc.hdf5	0.0964959311924627
Yoda_mem_PRR-C.mat	2017-05-16__16-24__.tc.hdf5	-1.53935290128032
Yoda_mem_PRR-C.mat	2017-05-17__16-14__.tc.hdf5	-0.0652928131425521
Yoda_mem_PRR-C.mat	2017-05-19__15-03__.tc.hdf5	-0.617340070634181
Yoda_mem_PRR-C.mat	2017-05-31__11-31__.tc.hdf5	-0.0111554186565615
Yoda_mem_PRR-C.mat	2017-06-01__17-04__.tc.hdf5	0.126791985753645
Yoda_mem_PRR-C.mat	2017-06-09__16-29__.tc.hdf5	-0.661349981866495
Yoda_mem_PRR-C.mat	2017-06-15__12-28__.tc.hdf5	-1.19339668113733
