# Supplementary material for: Frontal and parietal planning signals encode adapted motor commands when learning to control a brain–computer interface
Source: PLoS Biol. 2025 Sep 29;23(9):e3003408. doi: 10.1371/journal.pbio.3003408 (PMC12533969; doi:10.1371/journal.pbio.3003408)
Supplement: S4 Data — (ZIP) [file pbio.3003408.s012.zip › S4_Data/data/Yoda_mem_M1_PMd-NC..csv]

condition	file_name	last_sample
Yoda_mem_M1_PMd-NC.mat	2016-07-06__15-55__.tc.hdf5	0.0457739048440041
Yoda_mem_M1_PMd-NC.mat	2016-07-08__14-57__.tc.hdf5	-1.49788370901002
Yoda_mem_M1_PMd-NC.mat	2016-07-27__15-17__.tc.hdf5	-0.149071438699022
Yoda_mem_M1_PMd-NC.mat	2016-07-28__12-21__.tc.hdf5	-0.85810950007607
Yoda_mem_M1_PMd-NC.mat	2016-08-05__15-21__.tc.hdf5	-1.25826760956864
Yoda_mem_M1_PMd-NC.mat	2016-08-09__15-28__.tc.hdf5	-0.218978946152027
Yoda_mem_M1_PMd-NC.mat	2016-08-10__17-28__.tc.hdf5	-1.08132793639758
Yoda_mem_M1_PMd-NC.mat	2016-08-13__14-06__.tc.hdf5	-0.639597119342921
Yoda_mem_M1_PMd-NC.mat	2016-10-07__14-26__.tc.hdf5	-0.35100866394604
Yoda_mem_M1_PMd-NC.mat	2016-10-12__15-31__.tc.hdf5	-0.252768386717603
Yoda_mem_M1_PMd-NC.mat	2016-10-27__14-54__.tc.hdf5	-0.998209492265613
Yoda_mem_M1_PMd-NC.mat	2016-11-02__13-45__.tc.hdf5	-0.339228742086006
Yoda_mem_M1_PMd-NC.mat	2016-11-03__17-16__.tc.hdf5	-0.149984991787507
Yoda_mem_M1_PMd-NC.mat	2016-11-04__15-53__.tc.hdf5	0.512036016046879
Yoda_mem_M1_PMd-NC.mat	2016-11-09__16-42__.tc.hdf5	-2.03269036521774
Yoda_mem_M1_PMd-NC.mat	2016-12-07__14-45__.tc.hdf5	0.235647626546715
Yoda_mem_M1_PMd-NC.mat	2016-12-09__15-23__.tc.hdf5	-1.6916012204697
Yoda_mem_M1_PMd-NC.mat	2016-12-20__14-51__.tc.hdf5	-0.71627953414156
Yoda_mem_M1_PMd-NC.mat	2016-12-21__15-18__.tc.hdf5	-1.30378817254552
Yoda_mem_M1_PMd-NC.mat	2017-01-04__14-40__.tc.hdf5	-0.54525424825551
Yoda_mem_M1_PMd-NC.mat	2017-01-05__14-46__.tc.hdf5	0.220066437272055
Yoda_mem_M1_PMd-NC.mat	2017-01-11__16-29__.tc.hdf5	-0.801771773012965
Yoda_mem_M1_PMd-NC.mat	2017-01-15__14-30__.tc.hdf5	-0.408230117883455
Yoda_mem_M1_PMd-NC.mat	2017-01-18__15-23__.tc.hdf5	0.151497359274454
Yoda_mem_M1_PMd-NC.mat	2017-02-23__14-29__.tc.hdf5	-0.0199951618192549
Yoda_mem_M1_PMd-NC.mat	2017-02-24__15-01__.tc.hdf5	-1.6339167162353
Yoda_mem_M1_PMd-NC.mat	2017-03-01__17-11__.tc.hdf5	-2.05678012538606
Yoda_mem_M1_PMd-NC.mat	2017-03-14__15-04__.tc.hdf5	-1.3192832676909
Yoda_mem_M1_PMd-NC.mat	2017-03-16__17-14__.tc.hdf5	-2.19733455652863
Yoda_mem_M1_PMd-NC.mat	2017-03-29__16-47__.tc.hdf5	-0.394314544151742
Yoda_mem_M1_PMd-NC.mat	2017-03-30__16-47__.tc.hdf5	-1.196448854962
Yoda_mem_M1_PMd-NC.mat	2017-04-04__15-36__.tc.hdf5	-2.60826390187699
Yoda_mem_M1_PMd-NC.mat	2017-04-06__17-33__.tc.hdf5	-0.167806974190838
Yoda_mem_M1_PMd-NC.mat	2017-04-07__16-47__.tc.hdf5	-1.30028225294477
Yoda_mem_M1_PMd-NC.mat	2017-04-13__17-17__.tc.hdf5	-1.81435412679333
Yoda_mem_M1_PMd-NC.mat	2017-04-18__14-33__.tc.hdf5	-2.38039097820417
Yoda_mem_M1_PMd-NC.mat	2017-04-19__15-40__.tc.hdf5	-1.49383597020922
Yoda_mem_M1_PMd-NC.mat	2017-04-20__17-16__.tc.hdf5	-1.94228624804842
Yoda_mem_M1_PMd-NC.mat	2017-04-26__17-45__.tc.hdf5	-2.19186595392317
Yoda_mem_M1_PMd-NC.mat	2017-04-27__16-08__.tc.hdf5	0.0901906755592387
Yoda_mem_M1_PMd-NC.mat	2017-05-10__16-58__.tc.hdf5	-0.259877302824558
Yoda_mem_M1_PMd-NC.mat	2017-05-11__16-19__.tc.hdf5	-0.39451891153693
Yoda_mem_M1_PMd-NC.mat	2017-05-12__16-30__.tc.hdf5	-1.52670283374435
Yoda_mem_M1_PMd-NC.mat	2017-05-16__16-24__.tc.hdf5	-2.40646176221675
Yoda_mem_M1_PMd-NC.mat	2017-05-17__16-14__.tc.hdf5	-3.00850659071664
Yoda_mem_M1_PMd-NC.mat	2017-05-19__15-03__.tc.hdf5	0.348035918064868
Yoda_mem_M1_PMd-NC.mat	2017-05-31__11-31__.tc.hdf5	-3.13436720080805
Yoda_mem_M1_PMd-NC.mat	2017-06-01__17-04__.tc.hdf5	-1.20869664785322
Yoda_mem_M1_PMd-NC.mat	2017-06-09__16-29__.tc.hdf5	-1.90324661048196
Yoda_mem_M1_PMd-NC.mat	2017-06-15__12-28__.tc.hdf5	0.037821370488301
