# Supplementary material for: Frontal and parietal planning signals encode adapted motor commands when learning to control a brain–computer interface
Source: PLoS Biol. 2025 Sep 29;23(9):e3003408. doi: 10.1371/journal.pbio.3003408 (PMC12533969; doi:10.1371/journal.pbio.3003408)
Supplement: S5 Data — (ZIP) [file pbio.3003408.s013.zip]

Archive with 12 entries (10 files):
- S5_Data/
- __MACOSX/._S5_Data
- S5_Data/data/
- __MACOSX/S5_Data/._data
- S5_Data/data/results_lme_multi-comparison.csv
- __MACOSX/S5_Data/data/._results_lme_multi-comparison.csv
- S5_Data/data/red_res_table_modelvars_ALL_raw.csv
- __MACOSX/S5_Data/data/._red_res_table_modelvars_ALL_raw.csv
- S5_Data/data/results_lme.csv
- __MACOSX/S5_Data/data/._results_lme.csv
- S5_Data/data/red_res_table_modelvars.csv
- __MACOSX/S5_Data/data/._red_res_table_modelvars.csv
