# Supplementary material for: Frontal and parietal planning signals encode adapted motor commands when learning to control a brain–computer interface
Source: PLoS Biol. 2025 Sep 29;23(9):e3003408. doi: 10.1371/journal.pbio.3003408 (PMC12533969; doi:10.1371/journal.pbio.3003408)
Supplement: S5 Data — (ZIP) [file pbio.3003408.s013.zip › S5_Data/data/results_lme_multi-comparison.csv]

Comparison	Coefficient	Pvalue	BonferroniCorrected
M1_PMd_C vs. M1_PMd_NC	-0.0882588888280676	1.05182154707424e-62	6.31092928244545e-62
M1_PMd_C vs. PRR_C	-0.153390305236738	7.65712515992869e-48	4.59427509595721e-47
M1_PMd_C vs. PRR_NC	-0.131062231767249	1.59478936057932e-97	9.56873616347595e-97
M1_PMd_NC vs. PRR_C	-0.0750505681871787	2.47761702354869e-17	1.48657021412921e-16
M1_PMd_NC vs. PRR_NC	-0.0529170701160343	1.30638986464385e-22	7.83833918786308e-22
PRR_C vs. PRR_NC	0.0217199355739272	0.00379784538502745	0.0227870723101647
