# Supplementary material for: Frontal and parietal planning signals encode adapted motor commands when learning to control a brain–computer interface
Source: PLoS Biol. 2025 Sep 29;23(9):e3003408. doi: 10.1371/journal.pbio.3003408 (PMC12533969; doi:10.1371/journal.pbio.3003408)
Supplement: S5 Data — (ZIP) [file pbio.3003408.s013.zip › S5_Data/data/red_res_table_modelvars_ALL_raw.csv]

shift_mov	shift_mem	area	monkey	file_name
5.57874238861204	-0.156250534508631	M1_PMd-C	Zep	2019-12-05__12-51__.tc.hdf5
0.612857337121766	0.958345307426156	M1_PMd-C	Zep	2019-12-05__12-51__.tc.hdf5
2.27927512547567	4.64527269566456	M1_PMd-C	Zep	2019-12-05__12-51__.tc.hdf5
-3.20919158528704	-1.59329989242474	M1_PMd-C	Zep	2019-12-05__12-51__.tc.hdf5
-2.60839438730458	3.23978716373484	M1_PMd-C	Zep	2019-12-05__12-51__.tc.hdf5
-1.06654846106334	9.60005218069648	M1_PMd-C	Zep	2019-12-05__12-51__.tc.hdf5
7.01587144775048	6.61740451925539	M1_PMd-C	Zep	2019-12-05__12-51__.tc.hdf5
0.000225210045388002	-8.20102591569275	M1_PMd-C	Zep	2019-12-05__12-51__.tc.hdf5
0.454642449788224	-29.8903542776059	M1_PMd-C	Zep	2019-12-05__12-51__.tc.hdf5
-2.87725264198148	-13.6051502159464	M1_PMd-C	Zep	2019-12-05__12-51__.tc.hdf5
-2.37076980826655	-7.56423875850747	M1_PMd-C	Zep	2019-12-05__12-51__.tc.hdf5
-8.31589619180804	4.0749648117364	M1_PMd-C	Zep	2019-12-05__12-51__.tc.hdf5
0.0169077615473006	-4.31670169613354	M1_PMd-C	Zep	2019-12-05__12-51__.tc.hdf5
-3.4421760810383	6.92861335351376	M1_PMd-C	Zep	2019-12-05__12-51__.tc.hdf5
7.94369990058496	5.78467861500453	M1_PMd-C	Zep	2019-12-05__12-51__.tc.hdf5
-6.3082325325814	3.94682497241546	M1_PMd-C	Zep	2019-12-05__12-51__.tc.hdf5
-2.77897691481227	8.38817218840161	M1_PMd-C	Zep	2019-12-05__12-51__.tc.hdf5
-0.407547601124786	-5.54980926693708	M1_PMd-C	Zep	2019-12-05__12-51__.tc.hdf5
3.48388339119679	-3.99128711136153	M1_PMd-C	Zep	2019-12-05__12-51__.tc.hdf5
-2.90402180259546	6.40740550720834	M1_PMd-C	Zep	2019-12-05__12-51__.tc.hdf5
-0.511726129502081	0.942616823948245	M1_PMd-C	Zep	2019-12-05__12-51__.tc.hdf5
-3.05643693214288	8.61087019050625	M1_PMd-C	Zep	2019-12-05__12-51__.tc.hdf5
-2.49062031211348	-24.1653584319868	M1_PMd-C	Zep	2019-12-05__12-51__.tc.hdf5
-2.8168716710383	-8.82140842602173	M1_PMd-C	Zep	2019-12-05__12-51__.tc.hdf5
-6.21414876362405	9.7523862995468	M1_PMd-C	Zep	2019-12-05__12-51__.tc.hdf5
4.53767133393334	1.18724745673643	M1_PMd-C	Zep	2019-12-05__12-51__.tc.hdf5
0.39403071634563	3.48564403993971	M1_PMd-C	Zep	2019-12-05__12-51__.tc.hdf5
0.932382249139829	4.93532296503485	M1_PMd-C	Zep	2019-12-05__12-51__.tc.hdf5
-0.57336594089614	-0.912749394846097	M1_PMd-C	Zep	2019-12-05__12-51__.tc.hdf5
-1.09645264663936	9.83932951052849	M1_PMd-C	Zep	2019-12-05__12-51__.tc.hdf5
-3.7799079173792	6.86224599037836	M1_PMd-C	Zep	2019-12-05__12-51__.tc.hdf5
-6.85616382470227	-4.6645141763661	M1_PMd-C	Zep	2019-12-05__12-51__.tc.hdf5
-1.45037397384043	-13.5248816706882	M1_PMd-C	Zep	2019-12-05__12-51__.tc.hdf5
3.26482012964894	-5.07552883316221	M1_PMd-C	Zep	2019-12-05__12-51__.tc.hdf5
1.00097951757457	-5.08763877612825	M1_PMd-C	Zep	2019-12-05__12-51__.tc.hdf5
3.80295311189659	-3.38117399959734	M1_PMd-C	Zep	2019-12-05__12-51__.tc.hdf5
1.92472951464863	16.6234725167828	M1_PMd-C	Zep	2019-12-05__12-51__.tc.hdf5
5.55821703648374	13.3598593077168	M1_PMd-C	Zep	2019-12-05__12-51__.tc.hdf5
-6.26470502085066	-9.63387950611937	M1_PMd-C	Zep	2019-12-05__12-51__.tc.hdf5
1.10560444587289	15.0868251989362	M1_PMd-C	Zep	2019-12-05__12-51__.tc.hdf5
5.05893511923399	13.1996862780159	M1_PMd-C	Zep	2019-12-05__12-51__.tc.hdf5
3.58657644955332	8.37326565264377	M1_PMd-C	Zep	2019-12-05__12-51__.tc.hdf5
-5.18350292340577	2.07441204701767	M1_PMd-C	Zep	2019-12-05__12-51__.tc.hdf5
2.19419002456627	12.7653712728558	M1_PMd-C	Zep	2019-12-05__12-51__.tc.hdf5
1.2182281503518	-5.60025459974762	M1_PMd-C	Zep	2019-12-05__12-51__.tc.hdf5
0.357162205681901	5.02996529701352	M1_PMd-C	Zep	2019-12-05__12-51__.tc.hdf5
-5.62292302127627	-5.3049459711568	M1_PMd-C	Zep	2019-12-05__12-51__.tc.hdf5
8.54790941360481	-20.8102666773927	M1_PMd-C	Zep	2019-12-05__12-51__.tc.hdf5
0.0191336720969475	-6.56283608438029	M1_PMd-C	Zep	2019-12-05__12-51__.tc.hdf5
-4.98886431096612	4.86658490214985	M1_PMd-C	Zep	2019-12-05__12-51__.tc.hdf5
4.84058053503966	-7.59749679586106	M1_PMd-C	Zep	2019-12-05__12-51__.tc.hdf5
3.38106002453884	9.97382079429502	M1_PMd-C	Zep	2019-12-05__12-51__.tc.hdf5
-2.08848320896986	-2.69091516400225	M1_PMd-C	Zep	2019-12-05__12-51__.tc.hdf5
3.60917232999191	7.6654383052002	M1_PMd-C	Zep	2019-12-05__12-51__.tc.hdf5
-7.16797672513349	-11.0901150752386	M1_PMd-C	Zep	2019-12-05__12-51__.tc.hdf5
2.38040954651623	1.80159073824664	M1_PMd-C	Zep	2019-12-05__12-51__.tc.hdf5
-1.95972404491158	-6.06446760908206	M1_PMd-C	Zep	2019-12-05__12-51__.tc.hdf5
7.28989429736944	-0.233542725623309	M1_PMd-C	Zep	2019-12-05__12-51__.tc.hdf5
-0.369611969315185	-0.317857204464736	M1_PMd-C	Zep	2019-12-05__12-51__.tc.hdf5
1.5682101226748	2.56341732626968	M1_PMd-C	Zep	2019-12-05__12-51__.tc.hdf5
1.23702682428974	-0.507041935134216	M1_PMd-C	Zep	2019-12-05__12-51__.tc.hdf5
-1.48843350703572	4.22018505355248	M1_PMd-C	Zep	2019-12-05__12-51__.tc.hdf5
-10.0878977882124	-1.03883860593397	M1_PMd-C	Zep	2019-12-05__12-51__.tc.hdf5
-1.99090932869815	-4.39560203998981	M1_PMd-C	Zep	2019-12-05__12-51__.tc.hdf5
-7.59390678219081	-6.30264973783195	M1_PMd-C	Zep	2019-12-05__12-51__.tc.hdf5
-5.56955481020969	13.9385954529477	M1_PMd-C	Zep	2019-12-05__12-51__.tc.hdf5
-6.75039793160096	-12.7708732109791	M1_PMd-C	Zep	2019-12-05__12-51__.tc.hdf5
-1.59582262099327	11.9292058795377	M1_PMd-C	Zep	2019-12-05__12-51__.tc.hdf5
2.62753743529766	-9.00760259383577	M1_PMd-C	Zep	2019-12-05__12-51__.tc.hdf5
-1.9776787861068	-0.979036654676176	M1_PMd-C	Zep	2019-12-05__12-51__.tc.hdf5
-1.71000147958666	-2.30244805855523	M1_PMd-C	Zep	2019-12-05__12-51__.tc.hdf5
-2.86848771988417	3.29203010959283	M1_PMd-C	Zep	2019-12-05__12-51__.tc.hdf5
-0.339570632720203	-5.66810493306875	M1_PMd-C	Zep	2019-12-05__12-51__.tc.hdf5
-0.864928466791077	-9.14943630698739	M1_PMd-C	Zep	2019-12-05__12-51__.tc.hdf5
2.51772734191545	13.8913591431234	M1_PMd-C	Zep	2019-12-05__12-51__.tc.hdf5
5.90357970440104	-7.35911373156313	M1_PMd-C	Zep	2019-12-05__12-51__.tc.hdf5
-4.68699243894363	-11.6164671834685	M1_PMd-C	Zep	2019-12-05__12-51__.tc.hdf5
-5.36706731405657	6.31159730956399	M1_PMd-C	Zep	2019-12-05__12-51__.tc.hdf5
3.5674378641518	-2.32901450373318	M1_PMd-C	Zep	2019-12-05__12-51__.tc.hdf5
-1.47070042673727	-12.4598980272946	M1_PMd-C	Zep	2019-12-05__12-51__.tc.hdf5
-1.93266124350847	5.66747554065072	M1_PMd-C	Zep	2019-12-05__12-51__.tc.hdf5
-1.18240363701843	-10.8367665191353	M1_PMd-C	Zep	2019-12-05__12-51__.tc.hdf5
-0.929017241659312	7.38817143764351	M1_PMd-C	Zep	2019-12-05__12-51__.tc.hdf5
-0.100904617146039	-7.10008789004804	M1_PMd-C	Zep	2019-12-05__12-51__.tc.hdf5
-0.530482354657344	4.15406452990717	M1_PMd-C	Zep	2019-12-05__12-51__.tc.hdf5
7.7862471593736	17.6696194524209	M1_PMd-C	Zep	2019-12-05__12-51__.tc.hdf5
-4.29772108744091	-4.84802508159168	M1_PMd-C	Zep	2019-12-05__12-51__.tc.hdf5
-3.79743917006423	-5.26817780913434	M1_PMd-C	Zep	2019-12-05__12-51__.tc.hdf5
4.41616444778319	-0.856894716796041	M1_PMd-C	Zep	2019-12-05__12-51__.tc.hdf5
0.776466594988173	-1.72653041509181	M1_PMd-C	Zep	2019-12-05__12-51__.tc.hdf5
-0.0396351559339152	0.921242593293961	M1_PMd-C	Zep	2019-12-05__12-51__.tc.hdf5
-0.0704057679504904	-8.15078549387531	M1_PMd-C	Zep	2019-12-05__12-51__.tc.hdf5
-2.65428366189895	-0.43636784563038	M1_PMd-C	Zep	2019-12-05__12-51__.tc.hdf5
2.26006112295615	4.00269730487665	M1_PMd-C	Zep	2019-12-05__12-51__.tc.hdf5
-2.45525393286361	-8.44687398241725	M1_PMd-C	Zep	2019-12-05__12-51__.tc.hdf5
-1.13635810363413	-0.508750244613243	M1_PMd-C	Zep	2019-12-05__12-51__.tc.hdf5
0.130702534953333	5.37639964731327	M1_PMd-C	Zep	2019-12-05__12-51__.tc.hdf5
1.36765863851349	3.42708357107855	M1_PMd-C	Zep	2019-12-05__12-51__.tc.hdf5
-3.22394799242561	5.42084030503967	M1_PMd-C	Zep	2019-12-05__12-51__.tc.hdf5
0.555658828335998	-5.68938764554667	M1_PMd-C	Zep	2019-12-05__12-51__.tc.hdf5
-1.44990211127644	-6.81838802472161	M1_PMd-C	Zep	2019-12-05__12-51__.tc.hdf5
-0.629762065892382	5.73831002970212	M1_PMd-C	Zep	2019-12-05__12-51__.tc.hdf5
3.43664794904972	-10.2419675056045	M1_PMd-C	Zep	2019-12-05__12-51__.tc.hdf5
14.060490859274	21.1240262113566	M1_PMd-C	Zep	2019-12-05__12-51__.tc.hdf5
-8.09271100821266	-6.46579459025114	M1_PMd-C	Zep	2019-12-05__12-51__.tc.hdf5
2.32248154803809	-1.45913604036123	M1_PMd-C	Zep	2019-12-05__12-51__.tc.hdf5
0.615207453968079	1.19606314799569	M1_PMd-C	Zep	2019-12-05__12-51__.tc.hdf5
4.68550122672865	-7.41073172793673	M1_PMd-C	Zep	2019-12-05__12-51__.tc.hdf5
-4.7040257060018	4.39360391635128	M1_PMd-C	Zep	2019-12-05__12-51__.tc.hdf5
-1.56724327892382	-9.35695083456628	M1_PMd-C	Zep	2019-12-05__12-51__.tc.hdf5
-6.79740583687349	-9.66634876022757	M1_PMd-C	Zep	2019-12-05__12-51__.tc.hdf5
5.08726043025466	2.23183574439529	M1_PMd-C	Zep	2019-12-05__12-51__.tc.hdf5
0.28554709285379	7.74483568917336	M1_PMd-C	Zep	2019-12-05__12-51__.tc.hdf5
-2.97313744257135	-2.74780251456033	M1_PMd-C	Zep	2019-12-05__12-51__.tc.hdf5
-12.1056222904646	0.830323588340078	M1_PMd-C	Zep	2019-12-05__12-51__.tc.hdf5
1.70665714562098	-1.09766702546783	M1_PMd-C	Zep	2019-12-05__12-51__.tc.hdf5
7.6101000649442	1.57410250332662	M1_PMd-C	Zep	2019-12-06__12-15__.tc.hdf5
-4.93291190312927	-7.72624927932808	M1_PMd-C	Zep	2019-12-06__12-15__.tc.hdf5
6.37443492800689	-5.40863166743209	M1_PMd-C	Zep	2019-12-06__12-15__.tc.hdf5
-2.05994003778078	-9.31289727411112	M1_PMd-C	Zep	2019-12-06__12-15__.tc.hdf5
0.837370239162843	-3.94062024184976	M1_PMd-C	Zep	2019-12-06__12-15__.tc.hdf5
-0.741152955992089	4.26472302001397	M1_PMd-C	Zep	2019-12-06__12-15__.tc.hdf5
4.00154528731721	5.95048727162709	M1_PMd-C	Zep	2019-12-06__12-15__.tc.hdf5
5.54757359393444	3.79445165413195	M1_PMd-C	Zep	2019-12-06__12-15__.tc.hdf5
-2.55156061431043	2.1763872846838	M1_PMd-C	Zep	2019-12-06__12-15__.tc.hdf5
5.2605893484438	-10.7060071667869	M1_PMd-C	Zep	2019-12-06__12-15__.tc.hdf5
2.09073563656171	3.10110006082913	M1_PMd-C	Zep	2019-12-06__12-15__.tc.hdf5
-1.60156648047089	-3.34431399318824	M1_PMd-C	Zep	2019-12-06__12-15__.tc.hdf5
-4.59541441317921	-1.56106039014873	M1_PMd-C	Zep	2019-12-06__12-15__.tc.hdf5
-11.2304343778475	-17.4280030701168	M1_PMd-C	Zep	2019-12-06__12-15__.tc.hdf5
-1.57730412313807	-7.5551412022212	M1_PMd-C	Zep	2019-12-06__12-15__.tc.hdf5
-5.06928188030377	-5.64506250680716	M1_PMd-C	Zep	2019-12-06__12-15__.tc.hdf5
1.12611629449884	-9.43221748219098	M1_PMd-C	Zep	2019-12-06__12-15__.tc.hdf5
2.61718217972311	-2.45809873611788	M1_PMd-C	Zep	2019-12-06__12-15__.tc.hdf5
4.16805999071836	1.41663956189287	M1_PMd-C	Zep	2019-12-06__12-15__.tc.hdf5
2.55455345691944	1.94919409826567	M1_PMd-C	Zep	2019-12-06__12-15__.tc.hdf5
6.2101249810389	0.466959727672914	M1_PMd-C	Zep	2019-12-06__12-15__.tc.hdf5
0.897019385035348	-0.855920274163876	M1_PMd-C	Zep	2019-12-06__12-15__.tc.hdf5
0.897166195849912	-3.50461797644502	M1_PMd-C	Zep	2019-12-06__12-15__.tc.hdf5
-5.17256206724473	3.52162944883845	M1_PMd-C	Zep	2019-12-06__12-15__.tc.hdf5
3.65193245159264	-2.06924808678907	M1_PMd-C	Zep	2019-12-06__12-15__.tc.hdf5
0.690732759328335	-12.1098344741134	M1_PMd-C	Zep	2019-12-06__12-15__.tc.hdf5
-4.78437232976824	7.82299707586648	M1_PMd-C	Zep	2019-12-06__12-15__.tc.hdf5
2.93159904989087	-8.46146002724255	M1_PMd-C	Zep	2019-12-06__12-15__.tc.hdf5
0.247207183581851	16.2940519533942	M1_PMd-C	Zep	2019-12-06__12-15__.tc.hdf5
-1.06487325446508	2.47650603230077	M1_PMd-C	Zep	2019-12-06__12-15__.tc.hdf5
-5.47823526905292	1.82614685636437	M1_PMd-C	Zep	2019-12-06__12-15__.tc.hdf5
-1.47594790545201	-4.87487888613345	M1_PMd-C	Zep	2019-12-06__12-15__.tc.hdf5
1.003763583998	10.7134833251035	M1_PMd-C	Zep	2019-12-06__12-15__.tc.hdf5
-2.5720334393358	-2.53577244976239	M1_PMd-C	Zep	2019-12-06__12-15__.tc.hdf5
3.81474861690615	-9.05916778148835	M1_PMd-C	Zep	2019-12-06__12-15__.tc.hdf5
0.307647615976493	-7.83732708106232	M1_PMd-C	Zep	2019-12-06__12-15__.tc.hdf5
-0.387454438116581	5.61970601965527	M1_PMd-C	Zep	2019-12-06__12-15__.tc.hdf5
0.519835962217029	-6.96253562715039	M1_PMd-C	Zep	2019-12-06__12-15__.tc.hdf5
-0.192632711577009	-5.43471279821032	M1_PMd-C	Zep	2019-12-06__12-15__.tc.hdf5
5.63559342429416	2.76299167231769	M1_PMd-C	Zep	2019-12-06__12-15__.tc.hdf5
4.54045707403405	2.4022737247933	M1_PMd-C	Zep	2019-12-06__12-15__.tc.hdf5
-1.56365164357884	8.96254341172646	M1_PMd-C	Zep	2019-12-06__12-15__.tc.hdf5
-4.55863148611708	1.11734322773012	M1_PMd-C	Zep	2019-12-06__12-15__.tc.hdf5
-0.623437809716002	1.15299382921422	M1_PMd-C	Zep	2019-12-06__12-15__.tc.hdf5
-3.45894099303555	-2.84489087305561	M1_PMd-C	Zep	2019-12-06__12-15__.tc.hdf5
2.41836443607297	5.07397017775027	M1_PMd-C	Zep	2019-12-06__12-15__.tc.hdf5
-4.97033458557466	1.15795504801184	M1_PMd-C	Zep	2019-12-06__12-15__.tc.hdf5
1.50355201816281	-4.78090993646305	M1_PMd-C	Zep	2019-12-06__12-15__.tc.hdf5
-0.886691494833649	6.15622453951676	M1_PMd-C	Zep	2019-12-06__12-15__.tc.hdf5
8.51879416345952	5.56775565578985	M1_PMd-C	Zep	2019-12-06__12-15__.tc.hdf5
-0.71502135048019	-0.04993739912261	M1_PMd-C	Zep	2019-12-06__12-15__.tc.hdf5
-4.95357101002576	5.19312701642124	M1_PMd-C	Zep	2019-12-06__12-15__.tc.hdf5
-8.30533244087542	1.3665131419236	M1_PMd-C	Zep	2019-12-06__12-15__.tc.hdf5
-3.37612825274789	-5.490790544719	M1_PMd-C	Zep	2019-12-06__12-15__.tc.hdf5
7.86527931753267	-2.49933411748345	M1_PMd-C	Zep	2019-12-06__12-15__.tc.hdf5
1.47053311020534	-3.24960250276693	M1_PMd-C	Zep	2019-12-06__12-15__.tc.hdf5
3.48329353030018	-12.2200231328961	M1_PMd-C	Zep	2019-12-06__12-15__.tc.hdf5
3.88942310663287	9.24577926295348	M1_PMd-C	Zep	2019-12-06__12-15__.tc.hdf5
6.64332681979822	5.1664409612669	M1_PMd-C	Zep	2019-12-06__12-15__.tc.hdf5
-7.17744694054989	-10.2831075913362	M1_PMd-C	Zep	2019-12-06__12-15__.tc.hdf5
7.43101499304218	9.32448676340828	M1_PMd-C	Zep	2019-12-06__12-15__.tc.hdf5
2.71984269106474	-22.2071332434977	M1_PMd-C	Zep	2019-12-06__12-15__.tc.hdf5
2.51882682312583	-4.49697303557438	M1_PMd-C	Zep	2019-12-06__12-15__.tc.hdf5
-1.30175333290848	-12.6278144225529	M1_PMd-C	Zep	2019-12-06__12-15__.tc.hdf5
0.0359598279909991	-5.93272153918827	M1_PMd-C	Zep	2019-12-06__12-15__.tc.hdf5
4.59392398097181	-11.5926756975915	M1_PMd-C	Zep	2019-12-06__12-15__.tc.hdf5
-1.31287807649479	0.180866078512975	M1_PMd-C	Zep	2019-12-06__12-15__.tc.hdf5
0.435132143429703	-2.69023033332031	M1_PMd-C	Zep	2019-12-06__12-15__.tc.hdf5
1.0495999139091	7.85458733824858	M1_PMd-C	Zep	2019-12-06__12-15__.tc.hdf5
-3.32284170194195	-1.42997199295923	M1_PMd-C	Zep	2019-12-06__12-15__.tc.hdf5
-1.4071775728251	-3.13720018257965	M1_PMd-C	Zep	2019-12-06__12-15__.tc.hdf5
-0.366392380027418	2.10528860608961	M1_PMd-C	Zep	2019-12-06__12-15__.tc.hdf5
-0.135259911440863	-3.40656258696312	M1_PMd-C	Zep	2019-12-06__12-15__.tc.hdf5
-5.26839876363596	-5.95351487707194	M1_PMd-C	Zep	2019-12-06__12-15__.tc.hdf5
4.79394383331597	2.31529122741537	M1_PMd-C	Zep	2019-12-06__12-15__.tc.hdf5
0.899557344899858	7.57935362747753	M1_PMd-C	Zep	2019-12-06__12-15__.tc.hdf5
4.67851792683025	-6.28468146919008	M1_PMd-C	Zep	2019-12-06__12-15__.tc.hdf5
2.49304629172082	10.9305463690087	M1_PMd-C	Zep	2019-12-06__12-15__.tc.hdf5
-0.924060768972687	-5.46915812068827	M1_PMd-C	Zep	2019-12-06__12-15__.tc.hdf5
-7.44693215994046	-6.64032287136199	M1_PMd-C	Zep	2019-12-06__12-15__.tc.hdf5
-0.119087484464366	5.85890697856969	M1_PMd-C	Zep	2019-12-06__12-15__.tc.hdf5
-4.06157959548649	-1.46219167504601	M1_PMd-C	Zep	2019-12-06__12-15__.tc.hdf5
7.87563595526652	2.94183915416189	M1_PMd-C	Zep	2019-12-06__12-15__.tc.hdf5
0.01655677147771	8.34748481133241	M1_PMd-C	Zep	2019-12-06__12-15__.tc.hdf5
3.68925438270299	15.0213502227871	M1_PMd-C	Zep	2019-12-06__12-15__.tc.hdf5
-4.1506794341105	-3.39209667621253	M1_PMd-C	Zep	2019-12-06__12-15__.tc.hdf5
0.310614353340299	-15.7824722743664	M1_PMd-C	Zep	2019-12-06__12-15__.tc.hdf5
6.81757525217124	-3.92990679894206	M1_PMd-C	Zep	2019-12-06__12-15__.tc.hdf5
-0.967031787615712	-3.08433927654632	M1_PMd-C	Zep	2019-12-06__12-15__.tc.hdf5
-1.17889102559435	-12.043857201524	M1_PMd-C	Zep	2019-12-06__12-15__.tc.hdf5
5.59152389209784	16.8275881138881	M1_PMd-C	Zep	2019-12-06__12-15__.tc.hdf5
1.38515387480955	-0.350273650977283	M1_PMd-C	Zep	2019-12-06__12-15__.tc.hdf5
-9.28048271361291	0.0619404944736981	M1_PMd-C	Zep	2019-12-06__12-15__.tc.hdf5
1.32392855918229	6.29843779739896	M1_PMd-C	Zep	2019-12-06__12-15__.tc.hdf5
8.81287617580395	15.3942733810319	M1_PMd-C	Zep	2019-12-06__12-15__.tc.hdf5
0.29402545191547	-5.41066089628012	M1_PMd-C	Zep	2019-12-06__12-15__.tc.hdf5
0.24057016257354	-1.28369455122771	M1_PMd-C	Zep	2019-12-06__12-15__.tc.hdf5
2.84558546617329	7.50914239853949	M1_PMd-C	Zep	2019-12-06__12-15__.tc.hdf5
-2.63799138852838	4.35074768526076	M1_PMd-C	Zep	2019-12-06__12-15__.tc.hdf5
2.03014243049476	-7.32627424460916	M1_PMd-C	Zep	2019-12-06__12-15__.tc.hdf5
4.85961242314218	-4.31381486702144	M1_PMd-C	Zep	2019-12-06__12-15__.tc.hdf5
-1.36815525856088	-2.59503851760285	M1_PMd-C	Zep	2019-12-06__12-15__.tc.hdf5
-0.844123659986053	-3.36335109026742	M1_PMd-C	Zep	2019-12-06__12-15__.tc.hdf5
4.16853437638679	11.9147917749896	M1_PMd-C	Zep	2019-12-06__12-15__.tc.hdf5
-3.62788655209809	-3.10294981725929	M1_PMd-C	Zep	2019-12-06__12-15__.tc.hdf5
-0.810748238503032	-7.49180073012068	M1_PMd-C	Zep	2019-12-06__12-15__.tc.hdf5
-4.53507572796754	-4.53681541586856	M1_PMd-C	Zep	2019-12-06__12-15__.tc.hdf5
4.35153412576823	-1.30095780605868	M1_PMd-C	Zep	2019-12-06__12-15__.tc.hdf5
2.94129187151533	4.30216367967487	M1_PMd-C	Zep	2019-12-06__12-15__.tc.hdf5
-5.48992484395171	-6.9745576020337	M1_PMd-C	Zep	2019-12-06__12-15__.tc.hdf5
0.966731425499916	3.96878134700973	M1_PMd-C	Zep	2019-12-06__12-15__.tc.hdf5
3.52608545449923	-1.71610950072635	M1_PMd-C	Zep	2019-12-06__12-15__.tc.hdf5
-1.46242554622909	1.52968203456696	M1_PMd-C	Zep	2019-12-06__12-15__.tc.hdf5
2.2268566348442	9.60209719341514	M1_PMd-C	Zep	2019-12-06__12-15__.tc.hdf5
-3.95774972644843	6.88560439772605	M1_PMd-C	Zep	2019-12-06__12-15__.tc.hdf5
-0.650595801182451	-4.32844854171657	M1_PMd-C	Zep	2019-12-06__12-15__.tc.hdf5
-3.04412486368442	-4.16913386612369	M1_PMd-C	Zep	2019-12-06__12-15__.tc.hdf5
-3.14398517379569	-12.2758576085853	M1_PMd-C	Zep	2019-12-06__12-15__.tc.hdf5
7.36558516210502	10.0071848331963	M1_PMd-C	Zep	2019-12-06__12-15__.tc.hdf5
-0.672505124282398	5.86484403873814	M1_PMd-C	Zep	2019-12-06__12-15__.tc.hdf5
-2.16485267174656	0.450081346530792	M1_PMd-C	Zep	2019-12-06__12-15__.tc.hdf5
-3.23350057849713	-12.1571363478004	M1_PMd-C	Zep	2019-12-06__12-15__.tc.hdf5
-1.15830120911765	-8.67680444142468	M1_PMd-C	Zep	2019-12-06__12-15__.tc.hdf5
1.03399116200959	0.674600731207738	M1_PMd-C	Zep	2019-12-06__12-15__.tc.hdf5
-1.65573847460526	-5.20769199114862	M1_PMd-C	Zep	2019-12-06__12-15__.tc.hdf5
0.407416418924285	1.01273594132069	M1_PMd-C	Zep	2019-12-06__12-15__.tc.hdf5
4.55998710613653	4.65981336281653	M1_PMd-C	Zep	2019-12-06__12-15__.tc.hdf5
-0.341241635355478	-2.54641228258428	M1_PMd-C	Zep	2019-12-06__12-15__.tc.hdf5
0.983621329411817	0.725193983329701	M1_PMd-C	Zep	2019-12-06__12-15__.tc.hdf5
-4.62073626505814	-5.61384533511234	M1_PMd-C	Zep	2019-12-06__12-15__.tc.hdf5
0.993252428575013	-2.82912561547846	M1_PMd-C	Zep	2019-12-06__12-15__.tc.hdf5
1.48172239723338	-2.93908244312065	M1_PMd-C	Zep	2019-12-06__12-15__.tc.hdf5
6.8476426571039	-5.97140134535247	M1_PMd-C	Zep	2019-12-06__12-15__.tc.hdf5
1.38777826374606	-1.76288608764085	M1_PMd-C	Zep	2019-12-06__12-15__.tc.hdf5
0.771795168764224	-1.55934034334826	M1_PMd-C	Zep	2019-12-06__12-15__.tc.hdf5
-0.355546294381178	3.86006731914954	M1_PMd-C	Zep	2019-12-06__12-15__.tc.hdf5
4.88176564775984	5.52713009053388	M1_PMd-C	Zep	2019-12-06__12-15__.tc.hdf5
8.0928602381155	-8.20966449191288	M1_PMd-C	Zep	2019-12-06__12-15__.tc.hdf5
4.03381514441362	3.04313624353282	M1_PMd-C	Zep	2019-12-06__12-15__.tc.hdf5
0.00977997388463248	-14.1495385751463	M1_PMd-C	Zep	2019-12-06__12-15__.tc.hdf5
-5.86192693849115	-19.1793869434143	M1_PMd-C	Zep	2019-12-06__12-15__.tc.hdf5
-8.80756942058814	-9.01680879159936	M1_PMd-C	Zep	2019-12-06__12-15__.tc.hdf5
0.266150121820846	-6.20500080954925	M1_PMd-C	Zep	2019-12-06__12-15__.tc.hdf5
-0.978780891772575	-5.42039144143998	M1_PMd-C	Zep	2019-12-06__12-15__.tc.hdf5
-1.04163571595892	4.85624097801682	M1_PMd-C	Zep	2019-12-06__12-15__.tc.hdf5
-1.08612695019043	4.17861535498767	M1_PMd-C	Zep	2019-12-06__12-15__.tc.hdf5
-2.58499163777461	-1.38268509652955	M1_PMd-C	Zep	2019-12-06__12-15__.tc.hdf5
3.78625799610845	-3.97380553408767	M1_PMd-C	Zep	2019-12-06__12-15__.tc.hdf5
-0.164148395775233	-2.00909214924386	M1_PMd-C	Zep	2019-12-06__12-15__.tc.hdf5
3.36321461790991	-1.05244865022846	M1_PMd-C	Zep	2019-12-06__12-15__.tc.hdf5
1.73234636737469	9.51600767731541	M1_PMd-C	Zep	2019-12-06__12-15__.tc.hdf5
-1.87746375236576	0.035149412062051	M1_PMd-C	Zep	2019-12-06__12-15__.tc.hdf5
-0.596223616898539	-4.1626159772362	M1_PMd-C	Zep	2019-12-06__12-15__.tc.hdf5
3.76196433576481	3.21540627146536	M1_PMd-C	Zep	2019-12-06__12-15__.tc.hdf5
-1.89406894729881	-2.72553594641221	M1_PMd-C	Zep	2019-12-06__12-15__.tc.hdf5
-3.24426555752188	-13.7730526213913	M1_PMd-C	Zep	2019-12-06__12-15__.tc.hdf5
-2.86387599714209	-4.97406160568526	M1_PMd-C	Zep	2019-12-06__12-15__.tc.hdf5
-9.95599709128433	-0.531411741327039	M1_PMd-C	Zep	2019-12-06__12-15__.tc.hdf5
0.836768979166334	-12.7873171324493	M1_PMd-C	Zep	2019-12-06__12-15__.tc.hdf5
-2.06922612996939	-8.10776933189097	M1_PMd-C	Zep	2019-12-06__12-15__.tc.hdf5
4.61579420620283	0.539634505668231	M1_PMd-C	Zep	2019-12-06__12-15__.tc.hdf5
-0.348889418760688	-2.77732008397429	M1_PMd-C	Zep	2019-12-06__12-15__.tc.hdf5
-1.72144332776452	1.14222512497993	M1_PMd-C	Zep	2019-12-06__12-15__.tc.hdf5
0.37719859670539	-6.14760822845873	M1_PMd-C	Zep	2019-12-06__12-15__.tc.hdf5
3.90652363185442	1.15279608529939	M1_PMd-C	Zep	2019-12-06__12-15__.tc.hdf5
-1.72872271026462	-7.43194656539215	M1_PMd-C	Zep	2019-12-06__12-15__.tc.hdf5
-1.60653964430987	0.138180374947311	M1_PMd-C	Zep	2019-12-06__12-15__.tc.hdf5
-0.98674843912232	-7.1709203102801	M1_PMd-C	Zep	2019-12-06__12-15__.tc.hdf5
-1.07820694822959	-10.1085916505021	M1_PMd-C	Zep	2019-12-06__12-15__.tc.hdf5
-1.98031978932422	-1.27154159636312	M1_PMd-C	Zep	2019-12-06__12-15__.tc.hdf5
3.48737324288832	12.1908967244288	M1_PMd-C	Zep	2019-12-06__12-15__.tc.hdf5
6.07678497823106	4.95322138491219	M1_PMd-C	Zep	2019-12-06__12-15__.tc.hdf5
-3.18292292936636	-5.41401736233102	M1_PMd-C	Zep	2019-12-06__12-15__.tc.hdf5
0.514346443007057	-2.60736919211073	M1_PMd-C	Zep	2019-12-06__12-15__.tc.hdf5
-4.8005464494258	-2.10959961620187	M1_PMd-C	Zep	2019-12-06__12-15__.tc.hdf5
4.8432704879551	-7.19721429252898	M1_PMd-C	Zep	2019-12-06__12-15__.tc.hdf5
1.35204606129042	3.1535322419562	M1_PMd-C	Zep	2019-12-06__12-15__.tc.hdf5
-8.11392128060184	-2.53617870001081	M1_PMd-C	Zep	2019-12-06__12-15__.tc.hdf5
-1.07388582292203	-4.91679060993938	M1_PMd-C	Zep	2019-12-06__12-15__.tc.hdf5
-1.51546475167887	-4.03103655910995	M1_PMd-C	Zep	2019-12-06__12-15__.tc.hdf5
-1.76521007661595	-2.89475245947583	M1_PMd-C	Zep	2019-12-06__12-15__.tc.hdf5
1.2486727330871	5.48160771578301	M1_PMd-C	Zep	2019-12-06__12-15__.tc.hdf5
-1.01729253287741	-5.2451806131315	M1_PMd-C	Zep	2019-12-06__12-15__.tc.hdf5
-1.31394410276163	-0.673424081994937	M1_PMd-C	Zep	2019-12-06__12-15__.tc.hdf5
-2.25338824986161	-9.5703115681365	M1_PMd-C	Zep	2019-12-06__12-15__.tc.hdf5
2.94201899337843	0.0808160072119952	M1_PMd-C	Zep	2019-12-06__12-15__.tc.hdf5
-4.92277478544153	1.17938391287189	M1_PMd-C	Zep	2019-12-06__12-15__.tc.hdf5
-3.44401057360835	-5.85215170860128	M1_PMd-C	Zep	2019-12-06__12-15__.tc.hdf5
2.04375200353815	2.59031123822462	M1_PMd-C	Zep	2019-12-06__12-15__.tc.hdf5
1.13792446534892	-2.32177406157689	M1_PMd-C	Zep	2019-12-07__11-46__.tc.hdf5
-0.196642180228847	4.27163773534834	M1_PMd-C	Zep	2019-12-07__11-46__.tc.hdf5
-2.24111556258539	13.4700725270645	M1_PMd-C	Zep	2019-12-07__11-46__.tc.hdf5
1.43208257887167	-2.29150799701058	M1_PMd-C	Zep	2019-12-07__11-46__.tc.hdf5
-2.7045429643197	-1.86502974839725	M1_PMd-C	Zep	2019-12-07__11-46__.tc.hdf5
-1.33656303348493	3.37696430006798	M1_PMd-C	Zep	2019-12-07__11-46__.tc.hdf5
-1.41256612278671	8.42832240211351	M1_PMd-C	Zep	2019-12-07__11-46__.tc.hdf5
-2.6140538073894	-0.269285275120826	M1_PMd-C	Zep	2019-12-07__11-46__.tc.hdf5
-1.66757751008928	6.05641461061931	M1_PMd-C	Zep	2019-12-07__11-46__.tc.hdf5
-2.21830546828437	5.86112478785993	M1_PMd-C	Zep	2019-12-07__11-46__.tc.hdf5
-2.37647641091884	-2.57905732264633	M1_PMd-C	Zep	2019-12-07__11-46__.tc.hdf5
-4.94016722285116	-4.47790249826374	M1_PMd-C	Zep	2019-12-07__11-46__.tc.hdf5
2.18513549731718	4.49269572910967	M1_PMd-C	Zep	2019-12-07__11-46__.tc.hdf5
-1.54458049246717	-2.85967606776963	M1_PMd-C	Zep	2019-12-07__11-46__.tc.hdf5
0.583504829588357	2.24816251283104	M1_PMd-C	Zep	2019-12-07__11-46__.tc.hdf5
2.56302550192448	-0.262464079395238	M1_PMd-C	Zep	2019-12-07__11-46__.tc.hdf5
-3.3745737941048	0.659535655762395	M1_PMd-C	Zep	2019-12-07__11-46__.tc.hdf5
4.05292878815463	1.96621543462056	M1_PMd-C	Zep	2019-12-07__11-46__.tc.hdf5
-5.26014604739428	0.863634064808031	M1_PMd-C	Zep	2019-12-07__11-46__.tc.hdf5
1.68463984549707	1.23316313887171	M1_PMd-C	Zep	2019-12-07__11-46__.tc.hdf5
1.67435045110153	-0.219130358037443	M1_PMd-C	Zep	2019-12-07__11-46__.tc.hdf5
-4.71574498024447	-3.78105269030163	M1_PMd-C	Zep	2019-12-07__11-46__.tc.hdf5
3.35613295955444	-3.68938160186145	M1_PMd-C	Zep	2019-12-07__11-46__.tc.hdf5
0.933224325726376	-5.1299217024565	M1_PMd-C	Zep	2019-12-07__11-46__.tc.hdf5
0.244127705441352	-12.1879570355411	M1_PMd-C	Zep	2019-12-07__11-46__.tc.hdf5
-2.35419417409578	1.47206540229196	M1_PMd-C	Zep	2019-12-07__11-46__.tc.hdf5
-1.52979726085253	3.46884989560444	M1_PMd-C	Zep	2019-12-07__11-46__.tc.hdf5
-3.72564593105319	1.98276829580682	M1_PMd-C	Zep	2019-12-07__11-46__.tc.hdf5
1.60708251498093	-8.60971283466315	M1_PMd-C	Zep	2019-12-07__11-46__.tc.hdf5
-0.654447563717323	-3.82298164130551	M1_PMd-C	Zep	2019-12-07__11-46__.tc.hdf5
0.168154323429999	3.20578162201349	M1_PMd-C	Zep	2019-12-07__11-46__.tc.hdf5
0.602550328221327	-4.34358991675842	M1_PMd-C	Zep	2019-12-07__11-46__.tc.hdf5
3.13979640485631	4.62427938284806	M1_PMd-C	Zep	2019-12-07__11-46__.tc.hdf5
-3.11103767445883	-2.89211164743012	M1_PMd-C	Zep	2019-12-07__11-46__.tc.hdf5
3.7938035389705	-5.08878347118002	M1_PMd-C	Zep	2019-12-07__11-46__.tc.hdf5
0.247740480610346	-2.59128738869796	M1_PMd-C	Zep	2019-12-07__11-46__.tc.hdf5
-6.43701884560215	-9.38686871639177	M1_PMd-C	Zep	2019-12-07__11-46__.tc.hdf5
10.451927530728	7.95311929229836	M1_PMd-C	Zep	2019-12-07__11-46__.tc.hdf5
2.66853833337859	13.7948032281634	M1_PMd-C	Zep	2019-12-07__11-46__.tc.hdf5
4.53874245308454	-6.17240123642321	M1_PMd-C	Zep	2019-12-07__11-46__.tc.hdf5
-8.50397881873319	-0.82417850506537	M1_PMd-C	Zep	2019-12-07__11-46__.tc.hdf5
-5.92099602415159	-0.942068466956231	M1_PMd-C	Zep	2019-12-07__11-46__.tc.hdf5
2.75076623122828	11.9958104210992	M1_PMd-C	Zep	2019-12-07__11-46__.tc.hdf5
-6.22975253730949	1.22888313391723	M1_PMd-C	Zep	2019-12-07__11-46__.tc.hdf5
-3.96612447215141	1.70532395040232	M1_PMd-C	Zep	2019-12-07__11-46__.tc.hdf5
1.87851332462704	-0.789678852503666	M1_PMd-C	Zep	2019-12-07__11-46__.tc.hdf5
-2.1398165721971	-12.4381425645682	M1_PMd-C	Zep	2019-12-07__11-46__.tc.hdf5
-3.59085510130876	-1.73681475481385	M1_PMd-C	Zep	2019-12-07__11-46__.tc.hdf5
0.692516940165242	4.94090200697353	M1_PMd-C	Zep	2019-12-07__11-46__.tc.hdf5
-4.88269514978857	-13.1124227083928	M1_PMd-C	Zep	2019-12-07__11-46__.tc.hdf5
-4.2030529881231	-2.26195114216888	M1_PMd-C	Zep	2019-12-07__11-46__.tc.hdf5
3.51435940538571	3.39270369563962	M1_PMd-C	Zep	2019-12-07__11-46__.tc.hdf5
6.83565767354715	11.5294946437932	M1_PMd-C	Zep	2019-12-07__11-46__.tc.hdf5
-3.75025004385833	-0.629832585876709	M1_PMd-C	Zep	2019-12-07__11-46__.tc.hdf5
-5.85593353719572	0.708592825302321	M1_PMd-C	Zep	2019-12-07__11-46__.tc.hdf5
6.8884580052249	-7.32414268601953	M1_PMd-C	Zep	2019-12-07__11-46__.tc.hdf5
-4.14755277048122	-6.88624013408663	M1_PMd-C	Zep	2019-12-07__11-46__.tc.hdf5
7.48685827357221	2.95720370834738	M1_PMd-C	Zep	2019-12-07__11-46__.tc.hdf5
0.00168597680201669	-20.194318159135	M1_PMd-C	Zep	2019-12-07__11-46__.tc.hdf5
-0.860340449812868	2.66424295075449	M1_PMd-C	Zep	2019-12-07__11-46__.tc.hdf5
0.486911659724702	3.64525168724916	M1_PMd-C	Zep	2019-12-07__11-46__.tc.hdf5
8.99990954445436	3.12449504621233	M1_PMd-C	Zep	2019-12-07__11-46__.tc.hdf5
3.7720437045573	8.15999677337777	M1_PMd-C	Zep	2019-12-07__11-46__.tc.hdf5
-2.89297876623609	-9.52295648854337	M1_PMd-C	Zep	2019-12-07__11-46__.tc.hdf5
2.90970162081611	-0.980820643307561	M1_PMd-C	Zep	2019-12-07__11-46__.tc.hdf5
2.41058517991575	10.7701669977332	M1_PMd-C	Zep	2019-12-07__11-46__.tc.hdf5
-4.02839486549832	-5.72223505128599	M1_PMd-C	Zep	2019-12-07__11-46__.tc.hdf5
0.4754176803836	8.37827582589901	M1_PMd-C	Zep	2019-12-07__11-46__.tc.hdf5
-0.0819642673548138	-13.5694609111924	M1_PMd-C	Zep	2019-12-07__11-46__.tc.hdf5
5.52737075660272	4.58185415191283	M1_PMd-C	Zep	2019-12-07__11-46__.tc.hdf5
-7.00524337878761	0.580355479610813	M1_PMd-C	Zep	2019-12-07__11-46__.tc.hdf5
-7.44451397701455	-2.77455455140441	M1_PMd-C	Zep	2019-12-07__11-46__.tc.hdf5
2.76436153344347	7.69656766474295	M1_PMd-C	Zep	2019-12-07__11-46__.tc.hdf5
3.27636463376615	1.40901969241634	M1_PMd-C	Zep	2019-12-07__11-46__.tc.hdf5
3.64712536196401	-5.97565634878809	M1_PMd-C	Zep	2019-12-07__11-46__.tc.hdf5
-3.79492150076985	-4.90210623736774	M1_PMd-C	Zep	2019-12-07__11-46__.tc.hdf5
-4.5031344119606	-0.932061219767798	M1_PMd-C	Zep	2019-12-07__11-46__.tc.hdf5
5.82949211841571	15.0660740310184	M1_PMd-C	Zep	2019-12-07__11-46__.tc.hdf5
0.143996022401447	0.954426936870695	M1_PMd-C	Zep	2019-12-07__11-46__.tc.hdf5
5.34209222163945	8.26739350874382	M1_PMd-C	Zep	2019-12-07__11-46__.tc.hdf5
6.39101851629939	8.41737002280331	M1_PMd-C	Zep	2019-12-07__11-46__.tc.hdf5
-0.984018158033816	-8.54032270947737	M1_PMd-C	Zep	2019-12-07__11-46__.tc.hdf5
-2.69209261461643	5.0020902323573	M1_PMd-C	Zep	2019-12-07__11-46__.tc.hdf5
2.05383685265793	-10.2454959633057	M1_PMd-C	Zep	2019-12-07__11-46__.tc.hdf5
-3.37852546694441	-1.75882180337682	M1_PMd-C	Zep	2019-12-07__11-46__.tc.hdf5
-3.27815379705653	4.95325354717757	M1_PMd-C	Zep	2019-12-07__11-46__.tc.hdf5
-0.332113125639652	-0.512828543825604	M1_PMd-C	Zep	2019-12-07__11-46__.tc.hdf5
6.00374166501493	-4.10782926946054	M1_PMd-C	Zep	2019-12-07__11-46__.tc.hdf5
-2.52145512836186	-4.82788660577672	M1_PMd-C	Zep	2019-12-07__11-46__.tc.hdf5
-6.57100417887518	-1.54031592899841	M1_PMd-C	Zep	2019-12-07__11-46__.tc.hdf5
5.89393590394961	-5.35933617793433	M1_PMd-C	Zep	2019-12-07__11-46__.tc.hdf5
-4.63011453391111	-5.29720745737729	M1_PMd-C	Zep	2019-12-07__11-46__.tc.hdf5
0.956714017389615	4.28538468817716	M1_PMd-C	Zep	2019-12-07__11-46__.tc.hdf5
-0.622096095376333	16.7675236865131	M1_PMd-C	Zep	2019-12-07__11-46__.tc.hdf5
-5.70351878573335	-12.384141679982	M1_PMd-C	Zep	2019-12-07__11-46__.tc.hdf5
-2.16101735296899	-19.338835175734	M1_PMd-C	Zep	2019-12-07__11-46__.tc.hdf5
-3.94188785764725	2.68871804755343	M1_PMd-C	Zep	2019-12-07__11-46__.tc.hdf5
1.10355617402155	-6.55084608969883	M1_PMd-C	Zep	2019-12-07__11-46__.tc.hdf5
4.52642596232798	-8.81296285171073	M1_PMd-C	Zep	2019-12-07__11-46__.tc.hdf5
2.36166161193442	3.93466001872208	M1_PMd-C	Zep	2019-12-07__11-46__.tc.hdf5
2.69776818162265	-3.07874105689853	M1_PMd-C	Zep	2019-12-07__11-46__.tc.hdf5
-3.85590713573306	9.01966707300885	M1_PMd-C	Zep	2019-12-09__12-20__.tc.hdf5
2.67770741362373	0.170838269873043	M1_PMd-C	Zep	2019-12-09__12-20__.tc.hdf5
-2.43983268921723	-2.96538485109871	M1_PMd-C	Zep	2019-12-09__12-20__.tc.hdf5
3.53310812021356	-0.66959110359582	M1_PMd-C	Zep	2019-12-09__12-20__.tc.hdf5
-4.49731801813858	-4.22599347562128	M1_PMd-C	Zep	2019-12-09__12-20__.tc.hdf5
3.26488274577753	-6.77190018671656	M1_PMd-C	Zep	2019-12-09__12-20__.tc.hdf5
-5.82627295324628	-18.9346601274644	M1_PMd-C	Zep	2019-12-09__12-20__.tc.hdf5
-5.45783441825978	-0.709546526083435	M1_PMd-C	Zep	2019-12-09__12-20__.tc.hdf5
-8.72066384960429	-7.48864094562278	M1_PMd-C	Zep	2019-12-09__12-20__.tc.hdf5
2.63217251272778	8.71460508693828	M1_PMd-C	Zep	2019-12-09__12-20__.tc.hdf5
0.196945695582872	-3.59785870987182	M1_PMd-C	Zep	2019-12-09__12-20__.tc.hdf5
7.31906119610492	-9.58561971503339	M1_PMd-C	Zep	2019-12-09__12-20__.tc.hdf5
-2.0496715395043	-6.22706069620019	M1_PMd-C	Zep	2019-12-09__12-20__.tc.hdf5
6.79200400040698	-1.70202980339905	M1_PMd-C	Zep	2019-12-09__12-20__.tc.hdf5
4.18308999066393	-10.1670653783578	M1_PMd-C	Zep	2019-12-09__12-20__.tc.hdf5
7.62851266416841	-0.57339728727597	M1_PMd-C	Zep	2019-12-09__12-20__.tc.hdf5
-5.75934904446031	2.69366303528889	M1_PMd-C	Zep	2019-12-09__12-20__.tc.hdf5
0.599223004568205	-5.50028048744084	M1_PMd-C	Zep	2019-12-09__12-20__.tc.hdf5
-3.73584874112663	8.28474952379929	M1_PMd-C	Zep	2019-12-09__12-20__.tc.hdf5
-3.08981373928298	-12.979949844125	M1_PMd-C	Zep	2019-12-09__12-20__.tc.hdf5
-2.14486405484388	6.99066980886916	M1_PMd-C	Zep	2019-12-09__12-20__.tc.hdf5
-3.11551885356634	-17.7073462981234	M1_PMd-C	Zep	2019-12-09__12-20__.tc.hdf5
-4.43834141089332	1.81121778694805	M1_PMd-C	Zep	2019-12-09__12-20__.tc.hdf5
5.19552471176285	0.634614137617501	M1_PMd-C	Zep	2019-12-09__12-20__.tc.hdf5
-3.40156214138845	5.25395016676291	M1_PMd-C	Zep	2019-12-09__12-20__.tc.hdf5
3.63213815199183	-3.97644202134727	M1_PMd-C	Zep	2019-12-09__12-20__.tc.hdf5
-0.8973964225582	1.56130483115671	M1_PMd-C	Zep	2019-12-09__12-20__.tc.hdf5
1.18045198685659	6.60139679817424	M1_PMd-C	Zep	2019-12-09__12-20__.tc.hdf5
3.87524523572497	-4.86435069913933	M1_PMd-C	Zep	2019-12-09__12-20__.tc.hdf5
-5.3504011770305	4.40585463382309	M1_PMd-C	Zep	2019-12-09__12-20__.tc.hdf5
-0.836692628039363	-3.2674570363019	M1_PMd-C	Zep	2019-12-09__12-20__.tc.hdf5
-5.38810549253844	2.98061367431421	M1_PMd-C	Zep	2019-12-09__12-20__.tc.hdf5
-3.54037268604342	1.69680517720269	M1_PMd-C	Zep	2019-12-09__12-20__.tc.hdf5
-3.12234710199837	-2.72344998639424	M1_PMd-C	Zep	2019-12-09__12-20__.tc.hdf5
4.67150481292602	-2.36524200540077	M1_PMd-C	Zep	2019-12-09__12-20__.tc.hdf5
-12.5228122750684	-3.28583633491485	M1_PMd-C	Zep	2019-12-09__12-20__.tc.hdf5
-2.67682321790189	-4.15699092338644	M1_PMd-C	Zep	2019-12-09__12-20__.tc.hdf5
3.96129967666032	-0.158001027122088	M1_PMd-C	Zep	2019-12-09__12-20__.tc.hdf5
-1.96695208029409	12.0941548841806	M1_PMd-C	Zep	2019-12-09__12-20__.tc.hdf5
9.69476400668438	4.47360659249604	M1_PMd-C	Zep	2019-12-09__12-20__.tc.hdf5
-4.33719815097974	-2.63765150431966	M1_PMd-C	Zep	2019-12-09__12-20__.tc.hdf5
6.07290604511531	-6.13670749192222	M1_PMd-C	Zep	2019-12-09__12-20__.tc.hdf5
-0.611207772341241	-4.75928024166027	M1_PMd-C	Zep	2019-12-09__12-20__.tc.hdf5
3.30282625499811	9.05168111502135	M1_PMd-C	Zep	2019-12-09__12-20__.tc.hdf5
2.16495059959736	-3.0783597643336	M1_PMd-C	Zep	2019-12-09__12-20__.tc.hdf5
2.99275621839938	1.39718957193762	M1_PMd-C	Zep	2019-12-09__12-20__.tc.hdf5
-3.50581280873054	-3.04495691894079	M1_PMd-C	Zep	2019-12-09__12-20__.tc.hdf5
1.9645113649192	-0.310089695853939	M1_PMd-C	Zep	2019-12-09__12-20__.tc.hdf5
-0.213030848320928	0.670949265982148	M1_PMd-C	Zep	2019-12-09__12-20__.tc.hdf5
1.99027268646369	-3.79128555774511	M1_PMd-C	Zep	2019-12-09__12-20__.tc.hdf5
0.123773168575315	-0.732769378374463	M1_PMd-C	Zep	2019-12-09__12-20__.tc.hdf5
0.375769511814171	-0.425097313693522	M1_PMd-C	Zep	2019-12-09__12-20__.tc.hdf5
-4.37988129771564	4.21100331445344	M1_PMd-C	Zep	2019-12-09__12-20__.tc.hdf5
-1.26030020810371	8.56011818067891	M1_PMd-C	Zep	2019-12-09__12-20__.tc.hdf5
2.92860401233975	0.858837839354135	M1_PMd-C	Zep	2019-12-09__12-20__.tc.hdf5
-4.59415651571169	0.0618107794193774	M1_PMd-C	Zep	2019-12-09__12-20__.tc.hdf5
-1.77173128698274	2.96099488017202	M1_PMd-C	Zep	2019-12-09__12-20__.tc.hdf5
3.00532203551985	5.63073376982365	M1_PMd-C	Zep	2019-12-09__12-20__.tc.hdf5
2.02222908629474	-4.47708656934188	M1_PMd-C	Zep	2019-12-09__12-20__.tc.hdf5
2.53341746962123	1.69444061705466	M1_PMd-C	Zep	2019-12-09__12-20__.tc.hdf5
3.83845225020525	-7.90346016766889	M1_PMd-C	Zep	2019-12-09__12-20__.tc.hdf5
6.16954022391275	-4.52715295122193	M1_PMd-C	Zep	2019-12-09__12-20__.tc.hdf5
-0.204713552780428	7.3493747378433	M1_PMd-C	Zep	2019-12-09__12-20__.tc.hdf5
-4.79744719896759	3.02200374215264	M1_PMd-C	Zep	2019-12-09__12-20__.tc.hdf5
-4.55150544277495	0.872404257919101	M1_PMd-C	Zep	2019-12-09__12-20__.tc.hdf5
-2.63864602550337	0.45329429044208	M1_PMd-C	Zep	2019-12-09__12-20__.tc.hdf5
3.22642774963466	-4.08758318427858	M1_PMd-C	Zep	2019-12-09__12-20__.tc.hdf5
3.47074565501654	4.02391727702378	M1_PMd-C	Zep	2019-12-09__12-20__.tc.hdf5
-0.98737783439885	0.634836869029422	M1_PMd-C	Zep	2019-12-09__12-20__.tc.hdf5
-4.24540907632961	-1.49270424808842	M1_PMd-C	Zep	2019-12-09__12-20__.tc.hdf5
-2.76165616616435	-1.48756298297778	M1_PMd-C	Zep	2019-12-09__12-20__.tc.hdf5
-1.93178754746512	-5.7732345421741	M1_PMd-C	Zep	2019-12-09__12-20__.tc.hdf5
-8.23081512395686	8.09257647412601	M1_PMd-C	Zep	2019-12-09__12-20__.tc.hdf5
-0.453628131329014	-5.72955918636271	M1_PMd-C	Zep	2019-12-09__12-20__.tc.hdf5
6.86011749910711	-4.44868178565433	M1_PMd-C	Zep	2019-12-09__12-20__.tc.hdf5
-5.25856510131699	-1.8228669327222	M1_PMd-C	Zep	2019-12-09__12-20__.tc.hdf5
1.56615470664439	-2.20572187622271	M1_PMd-C	Zep	2019-12-09__12-20__.tc.hdf5
-6.45825074481511	-5.13896298000003	M1_PMd-C	Zep	2019-12-09__12-20__.tc.hdf5
-1.56554641013309	1.29815069926625	M1_PMd-C	Zep	2019-12-09__12-20__.tc.hdf5
-0.52069180575529	0.170863894538555	M1_PMd-C	Zep	2019-12-09__12-20__.tc.hdf5
4.43903131090066	-0.497980350369847	M1_PMd-C	Zep	2019-12-09__12-20__.tc.hdf5
1.20232718089979	-4.75598270053859	M1_PMd-C	Zep	2019-12-09__12-20__.tc.hdf5
5.41207806630604	10.1509054165425	M1_PMd-C	Zep	2019-12-09__12-20__.tc.hdf5
1.37168602269886	-6.73285057071491	M1_PMd-C	Zep	2019-12-09__12-20__.tc.hdf5
0.265575016809134	-3.88481582108686	M1_PMd-C	Zep	2019-12-09__12-20__.tc.hdf5
7.70667968300614	11.9591796397516	M1_PMd-C	Zep	2019-12-09__12-20__.tc.hdf5
5.3031458835528	-2.33803880982263	M1_PMd-C	Zep	2019-12-09__12-20__.tc.hdf5
-0.357982973214711	-6.24353547022312	M1_PMd-C	Zep	2019-12-09__12-20__.tc.hdf5
2.99275679332511	-3.94063630209141	M1_PMd-C	Zep	2019-12-09__12-20__.tc.hdf5
3.03805980472927	-4.47384177672073	M1_PMd-C	Zep	2019-12-09__12-20__.tc.hdf5
4.55526513402252	-0.621640741547305	M1_PMd-C	Zep	2019-12-09__12-20__.tc.hdf5
-4.36216129183691	-1.79346294038999	M1_PMd-C	Zep	2019-12-09__12-20__.tc.hdf5
-0.427905335926076	-4.85146444209931	M1_PMd-C	Zep	2019-12-09__12-20__.tc.hdf5
-3.05244703016281	3.78388990578014	M1_PMd-C	Zep	2019-12-09__12-20__.tc.hdf5
6.4243603787	15.2904024631615	M1_PMd-C	Zep	2019-12-09__12-20__.tc.hdf5
-0.708309148859219	-2.29077282851938	M1_PMd-C	Zep	2019-12-09__12-20__.tc.hdf5
2.83057489252053	-2.67555464270728	M1_PMd-C	Zep	2019-12-09__12-20__.tc.hdf5
-9.23404036796288	-3.45639272927422	M1_PMd-C	Zep	2019-12-09__12-20__.tc.hdf5
-0.428085641046666	-3.3512719510294	M1_PMd-C	Zep	2019-12-09__12-20__.tc.hdf5
3.59487867819801	-8.01211098927154	M1_PMd-C	Zep	2019-12-09__12-20__.tc.hdf5
6.38443706187759	4.78186740411761	M1_PMd-C	Zep	2019-12-09__12-20__.tc.hdf5
0.863479265663794	13.164797223305	M1_PMd-C	Zep	2019-12-09__12-20__.tc.hdf5
0.469979243292423	-4.79551964273975	M1_PMd-C	Zep	2019-12-09__12-20__.tc.hdf5
1.1659889994663	-6.28532140926803	M1_PMd-C	Zep	2019-12-09__12-20__.tc.hdf5
-5.44544271427035	-5.60405919094682	M1_PMd-C	Zep	2019-12-09__12-20__.tc.hdf5
2.32958173236822	-4.69280369814869	M1_PMd-C	Zep	2019-12-09__12-20__.tc.hdf5
-5.23294431727151	-1.53057067948848	M1_PMd-C	Zep	2019-12-09__12-20__.tc.hdf5
4.92852493701426	3.62931886674826	M1_PMd-C	Zep	2019-12-09__12-20__.tc.hdf5
-3.47273435070688	-2.23101699309349	M1_PMd-C	Zep	2019-12-09__12-20__.tc.hdf5
-5.94728259352891	-2.72238711637823	M1_PMd-C	Zep	2019-12-09__12-20__.tc.hdf5
-6.89607105719913	-1.40617172292049	M1_PMd-C	Zep	2019-12-09__12-20__.tc.hdf5
-4.34704929560607	-3.14293191721593	M1_PMd-C	Zep	2019-12-09__12-20__.tc.hdf5
4.69045951646166	8.92826302409024	M1_PMd-C	Zep	2019-12-09__12-20__.tc.hdf5
6.42175174590921	6.2816889257857	M1_PMd-C	Zep	2019-12-09__12-20__.tc.hdf5
6.57515902571257	-0.1345502038136	M1_PMd-C	Zep	2019-12-09__12-20__.tc.hdf5
-6.1112046103656	7.10950368838659	M1_PMd-C	Zep	2019-12-09__12-20__.tc.hdf5
2.85291699160432	2.93913137815588	M1_PMd-C	Zep	2019-12-09__12-20__.tc.hdf5
1.6648529923713	7.86871846824014	M1_PMd-C	Zep	2019-12-09__12-20__.tc.hdf5
1.34381078174042	-4.12844221783785	M1_PMd-C	Zep	2019-12-09__12-20__.tc.hdf5
2.84345330163972	-3.44927243779706	M1_PMd-C	Zep	2019-12-09__12-20__.tc.hdf5
5.59829355583621	0.295907392931108	M1_PMd-C	Zep	2019-12-09__12-20__.tc.hdf5
-4.65163131963346	-2.36185252877964	M1_PMd-C	Zep	2019-12-09__12-20__.tc.hdf5
0.258145663048098	19.3305311730106	M1_PMd-C	Zep	2019-12-09__12-20__.tc.hdf5
5.49588524337274	0.0342600107582707	M1_PMd-C	Zep	2019-12-09__12-20__.tc.hdf5
1.95459060608001	0.397236276259319	M1_PMd-C	Zep	2019-12-09__12-20__.tc.hdf5
4.86802657260912	15.9142813484939	M1_PMd-C	Zep	2019-12-09__12-20__.tc.hdf5
-3.73993302359843	4.53323478212646	M1_PMd-C	Zep	2019-12-09__12-20__.tc.hdf5
-10.7073421569873	0.241640979165826	M1_PMd-C	Zep	2019-12-09__12-20__.tc.hdf5
3.31665428011769	0.466198851134281	M1_PMd-C	Zep	2019-12-09__12-20__.tc.hdf5
-3.72674944364729	4.40539755544056	M1_PMd-C	Zep	2019-12-09__12-20__.tc.hdf5
-0.306193280628638	-7.9867477707122	M1_PMd-C	Zep	2019-12-09__12-20__.tc.hdf5
0.746867451465642	-7.73639419812212	M1_PMd-C	Zep	2019-12-09__12-20__.tc.hdf5
-2.93046783927838	-9.76538355162584	M1_PMd-C	Zep	2019-12-09__12-20__.tc.hdf5
2.83670621886653	6.82939678290784	M1_PMd-C	Zep	2019-12-09__12-20__.tc.hdf5
1.28398357781132	-12.8195610082698	M1_PMd-C	Zep	2019-12-09__12-20__.tc.hdf5
-5.72167820778366	-0.828868961987103	M1_PMd-C	Zep	2019-12-09__12-20__.tc.hdf5
-1.970223366854	0.794136059410485	M1_PMd-C	Zep	2019-12-09__12-20__.tc.hdf5
-1.65525911245913	1.03845219471529	M1_PMd-C	Zep	2019-12-09__12-20__.tc.hdf5
-12.0002853119769	-11.1939327626127	M1_PMd-C	Zep	2019-12-09__12-20__.tc.hdf5
-1.7457216042276	-3.91763585409263	M1_PMd-C	Zep	2019-12-09__12-20__.tc.hdf5
5.69550189282491	-1.53405057328062	M1_PMd-C	Zep	2019-12-09__12-20__.tc.hdf5
3.20188604492898	8.23390419745914	M1_PMd-C	Zep	2019-12-09__12-20__.tc.hdf5
-6.44405850065635	-6.89765714802503	M1_PMd-C	Zep	2019-12-09__12-20__.tc.hdf5
4.6429405995541	4.3283684527933	M1_PMd-C	Zep	2019-12-09__12-20__.tc.hdf5
6.84392969667134	-3.01287815565278	M1_PMd-C	Zep	2019-12-09__12-20__.tc.hdf5
5.0486333639811	3.84235235880595	M1_PMd-C	Zep	2019-12-09__12-20__.tc.hdf5
-4.77997294118714	-6.13802454100299	M1_PMd-C	Zep	2019-12-09__12-20__.tc.hdf5
2.14433614626596	5.28513545361575	M1_PMd-C	Zep	2019-12-09__12-20__.tc.hdf5
5.60237121231377	-0.763982368413006	M1_PMd-C	Zep	2019-12-09__12-20__.tc.hdf5
2.70477513698322	5.70052745315642	M1_PMd-C	Zep	2019-12-09__12-20__.tc.hdf5
-1.2541151223706	5.18503882970331	M1_PMd-C	Zep	2019-12-09__12-20__.tc.hdf5
2.65887492236873	3.12706572355798	M1_PMd-C	Zep	2019-12-09__12-20__.tc.hdf5
2.90545939850333	-1.32277277662099	M1_PMd-C	Zep	2019-12-09__12-20__.tc.hdf5
-2.9794841935798	2.53278966921206	M1_PMd-C	Zep	2019-12-09__12-20__.tc.hdf5
0.895077808295531	-4.32589325102622	M1_PMd-C	Zep	2019-12-09__12-20__.tc.hdf5
0.226081324183256	7.91877449806153	M1_PMd-C	Zep	2019-12-09__12-20__.tc.hdf5
4.81774626777748	-0.260202578644739	M1_PMd-C	Zep	2019-12-09__12-20__.tc.hdf5
6.69778653336432	8.97097366510264	M1_PMd-C	Zep	2019-12-09__12-20__.tc.hdf5
0.00580721527581973	-1.3813772605997	M1_PMd-C	Zep	2019-12-09__12-20__.tc.hdf5
3.15558087002864	-4.32968938137049	M1_PMd-C	Zep	2019-12-09__12-20__.tc.hdf5
0.45067255746356	-6.7878948272624	M1_PMd-C	Zep	2019-12-09__12-20__.tc.hdf5
2.87213695933104	3.11225716050124	M1_PMd-C	Zep	2019-12-09__12-20__.tc.hdf5
0.0696983891194701	-7.16254515300412	M1_PMd-C	Zep	2019-12-09__12-20__.tc.hdf5
2.59221679540203	-0.449393573593864	M1_PMd-C	Zep	2019-12-09__12-20__.tc.hdf5
-6.24531894994393	0.132041729048852	M1_PMd-C	Zep	2019-12-09__12-20__.tc.hdf5
-1.59548667631288	-0.68005979282089	M1_PMd-C	Zep	2019-12-09__12-20__.tc.hdf5
-1.8643410430175	-2.59036144377409	M1_PMd-C	Zep	2019-12-09__12-20__.tc.hdf5
-1.82087367829341	-0.663010383578724	M1_PMd-C	Zep	2019-12-09__12-20__.tc.hdf5
-6.9595579921403	4.34872835181102	M1_PMd-C	Zep	2019-12-09__12-20__.tc.hdf5
-2.34618207988938	3.35356007107952	M1_PMd-C	Zep	2019-12-09__12-20__.tc.hdf5
-3.39853689912683	3.07858986707457	M1_PMd-C	Zep	2019-12-09__12-20__.tc.hdf5
-0.603635480744371	11.8904186106338	M1_PMd-C	Zep	2019-12-09__12-20__.tc.hdf5
3.8849703583963	-6.29135671004601	M1_PMd-C	Zep	2019-12-09__12-20__.tc.hdf5
-0.672625666441774	1.83152266588128	M1_PMd-C	Zep	2019-12-09__12-20__.tc.hdf5
2.51175975862274	-1.24846428928359	M1_PMd-C	Zep	2019-12-09__12-20__.tc.hdf5
7.647877847101	3.75425140455247	M1_PMd-C	Zep	2019-12-09__12-20__.tc.hdf5
3.30387435767168	-1.11644860747916	M1_PMd-C	Zep	2019-12-09__12-20__.tc.hdf5
1.81758066893242	-2.24661268666376	M1_PMd-C	Zep	2019-12-09__12-20__.tc.hdf5
3.23528664102982	-3.83493814006374	M1_PMd-C	Zep	2019-12-09__12-20__.tc.hdf5
4.99991088693877	2.30930078182071	M1_PMd-C	Zep	2019-12-09__12-20__.tc.hdf5
-4.46706035503522	2.0694734911491	M1_PMd-C	Zep	2019-12-09__12-20__.tc.hdf5
-0.593811388697331	-3.73747616177023	M1_PMd-C	Zep	2019-12-09__12-20__.tc.hdf5
6.55997577203935	4.75206170969638	M1_PMd-C	Zep	2019-12-09__12-20__.tc.hdf5
1.53382689669735	-3.330807618404	M1_PMd-C	Zep	2019-12-09__12-20__.tc.hdf5
5.0215702351656	-0.042197870651659	M1_PMd-C	Zep	2019-12-09__12-20__.tc.hdf5
-1.35174367707125	-3.11689143564027	M1_PMd-C	Zep	2019-12-09__12-20__.tc.hdf5
-3.97201467986469	-5.20359816251816	M1_PMd-C	Zep	2019-12-09__12-20__.tc.hdf5
-2.37302222627337	0.465088387062384	M1_PMd-C	Zep	2019-12-09__12-20__.tc.hdf5
3.58281959331024	-4.31210773419807	M1_PMd-C	Zep	2019-12-09__12-20__.tc.hdf5
-2.25194044097329	0.949893945014181	M1_PMd-C	Zep	2019-12-09__12-20__.tc.hdf5
3.26838406156694	2.853236427691	M1_PMd-C	Zep	2019-12-09__12-20__.tc.hdf5
-3.38706835329935	-3.43828227751858	M1_PMd-C	Zep	2019-12-09__12-20__.tc.hdf5
0.611846852858431	3.84306558023831	M1_PMd-C	Zep	2019-12-09__12-20__.tc.hdf5
1.05418513672963	11.6534811339758	M1_PMd-C	Zep	2019-12-09__12-20__.tc.hdf5
-7.30565017235924	-11.0487506735151	M1_PMd-C	Zep	2019-12-09__12-20__.tc.hdf5
-2.60098698683062	4.9194723965381	M1_PMd-C	Zep	2019-12-09__12-20__.tc.hdf5
1.62476834802301	4.16960174911756	M1_PMd-C	Zep	2019-12-09__12-20__.tc.hdf5
-6.61873923946935	0.340407973159654	M1_PMd-C	Zep	2019-12-09__12-20__.tc.hdf5
2.84664638712159	-8.57041825813157	M1_PMd-C	Zep	2019-12-09__12-20__.tc.hdf5
6.09493016905221	3.29576930381529	M1_PMd-C	Zep	2019-12-09__12-20__.tc.hdf5
-2.56268795261354	-0.662505470726337	M1_PMd-C	Zep	2019-12-09__12-20__.tc.hdf5
1.12081173051488	-1.10876795772623	M1_PMd-C	Zep	2019-12-09__12-20__.tc.hdf5
0.644100082272941	0.809961487623817	M1_PMd-C	Zep	2019-12-09__12-20__.tc.hdf5
-5.13388549832568	5.50652650958103	M1_PMd-C	Zep	2019-12-09__12-20__.tc.hdf5
-3.03173815601987	7.2390531353871	M1_PMd-C	Zep	2019-12-09__12-20__.tc.hdf5
-4.26907026984788	-2.27976598236877	M1_PMd-C	Zep	2019-12-09__12-20__.tc.hdf5
-2.47768073692347	1.78241841005802	M1_PMd-C	Zep	2019-12-09__12-20__.tc.hdf5
0.68080900865569	-3.81676941897303	M1_PMd-C	Zep	2019-12-09__12-20__.tc.hdf5
-6.74029582127615	-6.30941251075477	M1_PMd-C	Zep	2019-12-09__12-20__.tc.hdf5
2.94015015829311	-0.815379903341249	M1_PMd-C	Zep	2019-12-09__12-20__.tc.hdf5
-6.25271648943874	2.01374787553399	M1_PMd-C	Zep	2019-12-09__12-20__.tc.hdf5
-2.7890830890209	0.345741711909347	M1_PMd-C	Zep	2019-12-09__12-20__.tc.hdf5
2.33903801556771	-3.80784564974978	M1_PMd-C	Zep	2019-12-09__12-20__.tc.hdf5
-0.0812247874465321	8.18010046462367	M1_PMd-C	Zep	2019-12-09__12-20__.tc.hdf5
-7.85894840921156	-10.8296524106957	M1_PMd-C	Zep	2019-12-09__12-20__.tc.hdf5
-3.44647211248799	-0.58088400416761	M1_PMd-C	Zep	2019-12-09__12-20__.tc.hdf5
-5.63058196394304	2.23459883986524	M1_PMd-C	Zep	2019-12-09__12-20__.tc.hdf5
-2.89173721873318	5.06873690490008	M1_PMd-C	Zep	2019-12-09__12-20__.tc.hdf5
-4.77114570134186	0.411405143874181	M1_PMd-C	Zep	2019-12-09__12-20__.tc.hdf5
-1.19225435904806	3.67305115897548	M1_PMd-C	Zep	2019-12-09__12-20__.tc.hdf5
-12.3836944269937	-4.01450094661417	M1_PMd-C	Zep	2019-12-09__12-20__.tc.hdf5
-2.20153973000074	2.84917577715463	M1_PMd-C	Zep	2019-12-09__12-20__.tc.hdf5
6.71171571267841	-21.5608168828907	M1_PMd-C	Zep	2019-12-09__12-20__.tc.hdf5
1.04137070586197	0.186654018592948	M1_PMd-C	Zep	2019-12-12__12-40__.tc.hdf5
-0.201976687441665	13.2694568093743	M1_PMd-C	Zep	2019-12-12__12-40__.tc.hdf5
0.0470225756308293	0.982904761212069	M1_PMd-C	Zep	2019-12-12__12-40__.tc.hdf5
4.47293088879183	-3.05746872980707	M1_PMd-C	Zep	2019-12-12__12-40__.tc.hdf5
-3.37269379487568	-4.53112973941986	M1_PMd-C	Zep	2019-12-12__12-40__.tc.hdf5
-0.697483979136042	4.79600481243372	M1_PMd-C	Zep	2019-12-12__12-40__.tc.hdf5
0.113923494491886	2.00662606340295	M1_PMd-C	Zep	2019-12-12__12-40__.tc.hdf5
5.47825033302474	-0.994872346234218	M1_PMd-C	Zep	2019-12-12__12-40__.tc.hdf5
2.07166183288902	-11.1444110969315	M1_PMd-C	Zep	2019-12-12__12-40__.tc.hdf5
-1.74321109096702	-6.87344427123958	M1_PMd-C	Zep	2019-12-12__12-40__.tc.hdf5
-0.918467720065752	-6.02860930199691	M1_PMd-C	Zep	2019-12-12__12-40__.tc.hdf5
-4.84756356231584	2.86526497837848	M1_PMd-C	Zep	2019-12-12__12-40__.tc.hdf5
0.881258802718339	-6.12722403177202	M1_PMd-C	Zep	2019-12-12__12-40__.tc.hdf5
-4.11016117866497	-12.8844155088561	M1_PMd-C	Zep	2019-12-12__12-40__.tc.hdf5
2.277183615077	-5.77240178657183	M1_PMd-C	Zep	2019-12-12__12-40__.tc.hdf5
-5.99304924584908	-8.42826499890907	M1_PMd-C	Zep	2019-12-12__12-40__.tc.hdf5
4.45187441921724	-0.535915959239288	M1_PMd-C	Zep	2019-12-12__12-40__.tc.hdf5
-5.41779683255244	-15.6880411596887	M1_PMd-C	Zep	2019-12-12__12-40__.tc.hdf5
-5.91231237038376	-6.3264435630052	M1_PMd-C	Zep	2019-12-12__12-40__.tc.hdf5
-2.62861030200445	-6.75109757860408	M1_PMd-C	Zep	2019-12-12__12-40__.tc.hdf5
2.16257426545299	-5.37874637982738	M1_PMd-C	Zep	2019-12-12__12-40__.tc.hdf5
-3.85940751734492	-4.91204120671651	M1_PMd-C	Zep	2019-12-12__12-40__.tc.hdf5
-0.913817131751	-0.607614219650814	M1_PMd-C	Zep	2019-12-12__12-40__.tc.hdf5
0.0533209375000672	12.2551380125443	M1_PMd-C	Zep	2019-12-12__12-40__.tc.hdf5
2.96434777838306	-10.2166573370294	M1_PMd-C	Zep	2019-12-12__12-40__.tc.hdf5
-3.01258601075799	-5.51653491334883	M1_PMd-C	Zep	2019-12-12__12-40__.tc.hdf5
3.45508038116381	1.6162888618829	M1_PMd-C	Zep	2019-12-12__12-40__.tc.hdf5
0.727025369223888	1.56601734503285	M1_PMd-C	Zep	2019-12-12__12-40__.tc.hdf5
0.407046629639568	5.62024174595361	M1_PMd-C	Zep	2019-12-12__12-40__.tc.hdf5
-0.752350610597218	-7.07319120755114	M1_PMd-C	Zep	2019-12-12__12-40__.tc.hdf5
-5.64161418485185	15.4518880410052	M1_PMd-C	Zep	2019-12-12__12-40__.tc.hdf5
-5.86800962334113	-8.730967900371	M1_PMd-C	Zep	2019-12-12__12-40__.tc.hdf5
1.43018559159177	7.87905287863918	M1_PMd-C	Zep	2019-12-12__12-40__.tc.hdf5
-1.42546832825191	3.9768659806676	M1_PMd-C	Zep	2019-12-12__12-40__.tc.hdf5
2.41771964082668	-11.5573307566698	M1_PMd-C	Zep	2019-12-12__12-40__.tc.hdf5
6.64246244797883	-2.42048034950344	M1_PMd-C	Zep	2019-12-12__12-40__.tc.hdf5
8.82861271221681	-1.07704987102694	M1_PMd-C	Zep	2019-12-12__12-40__.tc.hdf5
0.922925089304351	-0.000231363712774879	M1_PMd-C	Zep	2019-12-12__12-40__.tc.hdf5
-2.62499290400047	2.38060381225871	M1_PMd-C	Zep	2019-12-12__12-40__.tc.hdf5
2.66473578074733	-5.61624396431276	M1_PMd-C	Zep	2019-12-12__12-40__.tc.hdf5
-1.53727846693549	-10.354014054827	M1_PMd-C	Zep	2019-12-12__12-40__.tc.hdf5
4.48931645946923	-14.2742983702458	M1_PMd-C	Zep	2019-12-12__12-40__.tc.hdf5
0.423098155917037	6.58137655108603	M1_PMd-C	Zep	2019-12-12__12-40__.tc.hdf5
-3.38436396242577	0.34468302745365	M1_PMd-C	Zep	2019-12-12__12-40__.tc.hdf5
-6.31503706444354	-10.0445244562725	M1_PMd-C	Zep	2019-12-12__12-40__.tc.hdf5
-2.23096319373585	7.09704552442432	M1_PMd-C	Zep	2019-12-12__12-40__.tc.hdf5
3.1840045147638	3.8161420051522	M1_PMd-C	Zep	2019-12-12__12-40__.tc.hdf5
-1.08341779538964	-6.65547937617998	M1_PMd-C	Zep	2019-12-12__12-40__.tc.hdf5
-4.06587382084863	-3.53260440353966	M1_PMd-C	Zep	2019-12-12__12-40__.tc.hdf5
2.53048603718148	5.90205819437412	M1_PMd-C	Zep	2019-12-12__12-40__.tc.hdf5
-2.82122391833388	-18.5806886597787	M1_PMd-C	Zep	2019-12-12__12-40__.tc.hdf5
2.56824578238196	1.35397521834564	M1_PMd-C	Zep	2019-12-12__12-40__.tc.hdf5
-5.37177377061838	-6.07552776464269	M1_PMd-C	Zep	2019-12-12__12-40__.tc.hdf5
1.15139606602917	1.79213812216164	M1_PMd-C	Zep	2019-12-12__12-40__.tc.hdf5
-0.906178939746286	-10.2854031890361	M1_PMd-C	Zep	2019-12-12__12-40__.tc.hdf5
-2.67877266995438	-6.28602904996412	M1_PMd-C	Zep	2019-12-12__12-40__.tc.hdf5
-1.8412865277612	-15.0310463704696	M1_PMd-C	Zep	2019-12-12__12-40__.tc.hdf5
2.57427802296789	-4.94943276745098	M1_PMd-C	Zep	2019-12-12__12-40__.tc.hdf5
-3.18757858255532	-1.33503661834864	M1_PMd-C	Zep	2019-12-12__12-40__.tc.hdf5
6.88669279901295	1.0423309772866	M1_PMd-C	Zep	2019-12-12__12-40__.tc.hdf5
2.22183316447332	0.789350156369898	M1_PMd-C	Zep	2019-12-12__12-40__.tc.hdf5
-1.13061181625536	5.14840239867016	M1_PMd-C	Zep	2019-12-12__12-40__.tc.hdf5
1.22357611281027	-9.34161379350946	M1_PMd-C	Zep	2019-12-12__12-40__.tc.hdf5
-1.43057037351235	-10.2853690706111	M1_PMd-C	Zep	2019-12-12__12-40__.tc.hdf5
-1.20985048782491	0.283046448015726	M1_PMd-C	Zep	2019-12-12__12-40__.tc.hdf5
0.256326174636256	-1.7416390805966	M1_PMd-C	Zep	2019-12-12__12-40__.tc.hdf5
-0.952942386015175	3.64955500559675	M1_PMd-C	Zep	2019-12-12__12-40__.tc.hdf5
7.48528928260142	16.992099175225	M1_PMd-C	Zep	2019-12-12__12-40__.tc.hdf5
-1.11249204985593	0.894688958428672	M1_PMd-C	Zep	2019-12-12__12-40__.tc.hdf5
-0.0307063306605078	0.618602750252081	M1_PMd-C	Zep	2019-12-12__12-40__.tc.hdf5
0.48746629508606	2.60890521811102	M1_PMd-C	Zep	2019-12-12__12-40__.tc.hdf5
-4.99191607670825	0.235660727455231	M1_PMd-C	Zep	2019-12-12__12-40__.tc.hdf5
-2.22860790572272	-8.83601087097554	M1_PMd-C	Zep	2019-12-12__12-40__.tc.hdf5
1.39480322508974	7.94473170106793	M1_PMd-C	Zep	2019-12-12__12-40__.tc.hdf5
2.1619939822962	1.44732472847525	M1_PMd-C	Zep	2019-12-12__12-40__.tc.hdf5
-7.06715512198414	-4.85532884670127	M1_PMd-C	Zep	2019-12-12__12-40__.tc.hdf5
-2.68085532440863	-1.27254464171891	M1_PMd-C	Zep	2019-12-12__12-40__.tc.hdf5
-1.87028795360963	-3.87462530618857	M1_PMd-C	Zep	2019-12-12__12-40__.tc.hdf5
-3.18348629074983	-14.9831282473312	M1_PMd-C	Zep	2019-12-12__12-40__.tc.hdf5
-7.80369483277839	5.53617187672456	M1_PMd-C	Zep	2019-12-12__12-40__.tc.hdf5
-0.518794161775413	-6.57679723938256	M1_PMd-C	Zep	2019-12-12__12-40__.tc.hdf5
-1.05838757354091	5.10713189583887	M1_PMd-C	Zep	2019-12-12__12-40__.tc.hdf5
-0.0906728484011099	0.806646058084061	M1_PMd-C	Zep	2019-12-12__12-40__.tc.hdf5
2.16206726452834	20.2475895275267	M1_PMd-C	Zep	2019-12-12__12-40__.tc.hdf5
-2.16051608173199	-0.796466563032016	M1_PMd-C	Zep	2019-12-12__12-40__.tc.hdf5
-2.79986987803083	7.32632699617568	M1_PMd-C	Zep	2019-12-12__12-40__.tc.hdf5
4.94372709532594	1.38025955876637	M1_PMd-C	Zep	2019-12-12__12-40__.tc.hdf5
-1.38538280961061	-0.872004951077805	M1_PMd-C	Zep	2019-12-12__12-40__.tc.hdf5
-1.06198131207372	-4.49671923916524	M1_PMd-C	Zep	2019-12-12__12-40__.tc.hdf5
-6.8055732323247	-4.39044948723186	M1_PMd-C	Zep	2019-12-12__12-40__.tc.hdf5
8.26403583062319	11.3256473079034	M1_PMd-C	Zep	2019-12-12__12-40__.tc.hdf5
-3.74351290630288	5.20665441970322	M1_PMd-C	Zep	2019-12-12__12-40__.tc.hdf5
-4.48350937594529	-7.17443234881238	M1_PMd-C	Zep	2019-12-12__12-40__.tc.hdf5
-1.69483418892147	1.56260579286078	M1_PMd-C	Zep	2019-12-12__12-40__.tc.hdf5
-5.28047219825365	0.0241966322920267	M1_PMd-C	Zep	2019-12-12__12-40__.tc.hdf5
-1.16201273600324	7.56342989297109	M1_PMd-C	Zep	2019-12-12__12-40__.tc.hdf5
-5.574555942725	-5.03371501837194	M1_PMd-C	Zep	2019-12-12__12-40__.tc.hdf5
-3.39661298870069	-2.76324512262163	M1_PMd-C	Zep	2019-12-12__12-40__.tc.hdf5
1.180114766066	1.02432479225257	M1_PMd-C	Zep	2019-12-12__12-40__.tc.hdf5
-0.320099470971314	-8.55582499653099	M1_PMd-C	Zep	2019-12-12__12-40__.tc.hdf5
-0.458968655861848	-9.75917780150843	M1_PMd-C	Zep	2019-12-12__12-40__.tc.hdf5
-5.44718426564913	-0.409118398422072	M1_PMd-C	Zep	2019-12-12__12-40__.tc.hdf5
0.12821225105599	6.91627057229704	M1_PMd-C	Zep	2019-12-12__12-40__.tc.hdf5
1.22694302686523	-7.84707028983287	M1_PMd-C	Zep	2019-12-12__12-40__.tc.hdf5
0.0773714232116807	0.249657566782703	M1_PMd-C	Zep	2019-12-12__12-40__.tc.hdf5
2.01234512419235	-0.61673002921431	M1_PMd-C	Zep	2019-12-12__12-40__.tc.hdf5
-2.31635314598653	-8.91699209355831	M1_PMd-C	Zep	2019-12-12__12-40__.tc.hdf5
-2.0416356283308	6.12439938365945	M1_PMd-C	Zep	2019-12-12__12-40__.tc.hdf5
-1.03183725511703	-0.630630754341768	M1_PMd-C	Zep	2019-12-12__12-40__.tc.hdf5
-1.9806464194139	-0.0455288924853363	M1_PMd-C	Zep	2019-12-12__12-40__.tc.hdf5
-3.22986462209676	3.26513371258752	M1_PMd-C	Zep	2019-12-12__12-40__.tc.hdf5
-6.04393115802267	-10.2936914697318	M1_PMd-C	Zep	2019-12-12__12-40__.tc.hdf5
-1.99382984437472	3.5101917427296	M1_PMd-C	Zep	2019-12-12__12-40__.tc.hdf5
-4.29902251729779	-10.8388238772881	M1_PMd-C	Zep	2019-12-12__12-40__.tc.hdf5
-0.17965411585645	1.84345476690974	M1_PMd-C	Zep	2019-12-12__12-40__.tc.hdf5
-0.72623058004383	-1.47903483908463	M1_PMd-C	Zep	2019-12-12__12-40__.tc.hdf5
0.236851858208625	-10.7636917356586	M1_PMd-C	Zep	2019-12-12__12-40__.tc.hdf5
4.94838811107432	-3.98204716558264	M1_PMd-C	Zep	2019-12-12__12-40__.tc.hdf5
-0.837801439042916	11.7142954723957	M1_PMd-C	Zep	2019-12-12__12-40__.tc.hdf5
-4.4706713374313	-6.31839876274089	M1_PMd-C	Zep	2019-12-12__12-40__.tc.hdf5
-5.92042033630318	-4.40229339120807	M1_PMd-C	Zep	2019-12-12__12-40__.tc.hdf5
2.82017782870725	-0.147781173525218	M1_PMd-C	Zep	2019-12-12__12-40__.tc.hdf5
4.46511847934731	-1.67028022186506	M1_PMd-C	Zep	2019-12-12__12-40__.tc.hdf5
-2.38979151508842	-12.1096646163422	M1_PMd-C	Zep	2019-12-12__12-40__.tc.hdf5
2.85288043127987	2.7293419339714	M1_PMd-C	Zep	2019-12-12__12-40__.tc.hdf5
0.416672645610108	5.43523180046593	M1_PMd-C	Zep	2019-12-12__12-40__.tc.hdf5
-0.285438642397881	-3.24631071239114	M1_PMd-C	Zep	2019-12-12__12-40__.tc.hdf5
4.15932366301522	-5.1625750765687	M1_PMd-C	Zep	2019-12-12__12-40__.tc.hdf5
-7.81095003798442	-2.98466031986553	M1_PMd-C	Zep	2019-12-12__12-40__.tc.hdf5
-1.41656090920467	-3.8718273262367	M1_PMd-C	Zep	2019-12-12__12-40__.tc.hdf5
-0.540639923478968	6.2883146592358	M1_PMd-C	Zep	2019-12-12__12-40__.tc.hdf5
-5.91206095142454	-0.624706699250988	M1_PMd-C	Zep	2019-12-12__12-40__.tc.hdf5
-2.64479827186607	-1.81691903700024	M1_PMd-C	Zep	2019-12-12__12-40__.tc.hdf5
-2.72323335788157	-3.87975953141211	M1_PMd-C	Zep	2019-12-12__12-40__.tc.hdf5
-8.12751890990059	-6.59729637235026	M1_PMd-C	Zep	2019-12-12__12-40__.tc.hdf5
-2.06272646100085	3.36259046569647	M1_PMd-C	Zep	2019-12-12__12-40__.tc.hdf5
1.43044839117004	-9.2776125977286	M1_PMd-C	Zep	2019-12-12__12-40__.tc.hdf5
-0.965542284317063	2.32963651378344	M1_PMd-C	Zep	2019-12-12__12-40__.tc.hdf5
-1.00331507929269	-6.69110148890544	M1_PMd-C	Zep	2019-12-12__12-40__.tc.hdf5
0.353313510132811	-3.7732584143662	M1_PMd-C	Zep	2019-12-12__12-40__.tc.hdf5
-3.44289825274933	1.44990707171671	M1_PMd-C	Zep	2019-12-12__12-40__.tc.hdf5
-7.96247459884771	2.41946391116198	M1_PMd-C	Zep	2019-12-12__12-40__.tc.hdf5
-4.88007079732561	1.15672531768183	M1_PMd-C	Zep	2019-12-12__12-40__.tc.hdf5
-0.596220032180077	-1.97000537444349	M1_PMd-C	Zep	2019-12-12__12-40__.tc.hdf5
-0.616182387833197	-2.14738292221595	M1_PMd-C	Zep	2019-12-12__12-40__.tc.hdf5
-3.10497730277325	-3.5202422688316	M1_PMd-C	Zep	2019-12-12__12-40__.tc.hdf5
-4.62372469889903	0.251350766289429	M1_PMd-C	Zep	2019-12-12__12-40__.tc.hdf5
-3.32564126621869	-8.29577027257936	M1_PMd-C	Zep	2019-12-12__12-40__.tc.hdf5
4.0733801668164	-2.64345896247166	M1_PMd-C	Zep	2019-12-12__12-40__.tc.hdf5
-2.27797576263796	3.45826848115625	M1_PMd-C	Zep	2019-12-12__12-40__.tc.hdf5
-5.51702498339455	-8.60864120788549	M1_PMd-C	Zep	2019-12-12__12-40__.tc.hdf5
-3.27547898265669	-6.05044333141137	M1_PMd-C	Zep	2019-12-12__12-40__.tc.hdf5
2.18747693014951	3.04820448877052	M1_PMd-C	Zep	2019-12-12__12-40__.tc.hdf5
-6.07529180242152	-9.74612625183826	M1_PMd-C	Zep	2019-12-12__12-40__.tc.hdf5
-5.72307178704435	-19.214557497476	M1_PMd-C	Zep	2019-12-12__12-40__.tc.hdf5
-6.23260883051581	2.40957475070376	M1_PMd-C	Zep	2019-12-12__12-40__.tc.hdf5
1.20111570218661	2.34357867299518	M1_PMd-C	Zep	2019-12-12__12-40__.tc.hdf5
1.23783213968866	1.14142313321919	M1_PMd-C	Zep	2019-12-12__12-40__.tc.hdf5
-2.92561175513704	-9.93539645037959	M1_PMd-C	Zep	2019-12-12__12-40__.tc.hdf5
-2.42327121556282	-15.3975381100583	M1_PMd-C	Zep	2019-12-12__12-40__.tc.hdf5
-1.87538177539881	3.64175652975122	M1_PMd-C	Zep	2019-12-12__12-40__.tc.hdf5
-1.07259970941648	11.3889400467608	M1_PMd-C	Zep	2019-12-12__12-40__.tc.hdf5
3.01781300942235	1.32389546927486	M1_PMd-C	Zep	2019-12-12__12-40__.tc.hdf5
8.60382061084183	-4.06691961858363	M1_PMd-C	Zep	2019-12-12__12-40__.tc.hdf5
0.109631257224646	-8.18779270365408	M1_PMd-C	Zep	2019-12-12__12-40__.tc.hdf5
0.712623155189335	-0.513111463506246	M1_PMd-C	Zep	2019-12-12__12-40__.tc.hdf5
-4.83578166692314	-6.56633822131793	M1_PMd-C	Zep	2019-12-12__12-40__.tc.hdf5
-1.96679107038866	-3.253652320244	M1_PMd-C	Zep	2019-12-12__12-40__.tc.hdf5
-1.01231219934769	-10.2231841146744	M1_PMd-C	Zep	2019-12-12__12-40__.tc.hdf5
-2.3489412031011	6.88676999991045	M1_PMd-C	Zep	2019-12-12__12-40__.tc.hdf5
4.87761028433493	-2.73823067373663	M1_PMd-C	Zep	2019-12-12__12-40__.tc.hdf5
-1.6149323032262	1.06679812367051	M1_PMd-C	Zep	2019-12-12__12-40__.tc.hdf5
-3.23592557287876	-2.2173164162079	M1_PMd-C	Zep	2019-12-12__12-40__.tc.hdf5
1.65024937840058	-2.01368738650343	M1_PMd-C	Zep	2019-12-12__12-40__.tc.hdf5
2.41773888573032	-3.09486045882954	M1_PMd-C	Zep	2019-12-12__12-40__.tc.hdf5
-0.125906906310868	1.91614943334549	M1_PMd-C	Zep	2019-12-12__12-40__.tc.hdf5
-0.69728358348372	-0.169179764983775	M1_PMd-C	Zep	2019-12-12__12-40__.tc.hdf5
-3.65688976416656	4.57090718802745	M1_PMd-C	Zep	2019-12-12__12-40__.tc.hdf5
-0.0597986875111083	-16.5078562295715	M1_PMd-C	Zep	2019-12-12__12-40__.tc.hdf5
-3.88648820671037	-11.3782739926235	M1_PMd-C	Zep	2019-12-12__12-40__.tc.hdf5
0.901590174051896	2.02138107390544	M1_PMd-C	Zep	2019-12-12__12-40__.tc.hdf5
1.26717205824587	-2.01682218090964	M1_PMd-C	Zep	2019-12-12__12-40__.tc.hdf5
1.42109033711349	-4.06855344716298	M1_PMd-C	Zep	2019-12-12__12-40__.tc.hdf5
-0.866837298564713	2.72242007863369	M1_PMd-C	Zep	2019-12-12__12-40__.tc.hdf5
-4.26905801030081	-7.50417154054689	M1_PMd-C	Zep	2019-12-12__12-40__.tc.hdf5
0.418122288063767	5.85072382009885	M1_PMd-C	Zep	2019-12-12__12-40__.tc.hdf5
-1.94759539504007	-2.92876769478811	M1_PMd-C	Zep	2019-12-12__12-40__.tc.hdf5
1.18254807211882	-10.7798456886196	M1_PMd-C	Zep	2019-12-12__12-40__.tc.hdf5
-5.28832922611068	3.61796026178362	M1_PMd-C	Zep	2019-12-12__12-40__.tc.hdf5
-2.69920428799255	-6.75622302761438	M1_PMd-C	Zep	2019-12-12__12-40__.tc.hdf5
0.387831252640084	4.90326971555591	M1_PMd-C	Zep	2019-12-12__12-40__.tc.hdf5
-10.0535965047601	-5.61189995912805	M1_PMd-C	Zep	2019-12-12__12-40__.tc.hdf5
-1.22087945717194	3.31066762836528	M1_PMd-C	Zep	2019-12-12__12-40__.tc.hdf5
-5.07072984896024	-5.30872853792374	M1_PMd-C	Zep	2019-12-12__12-40__.tc.hdf5
-4.14670894241441	-4.56288695678992	M1_PMd-C	Zep	2019-12-12__12-40__.tc.hdf5
-2.31967566574462	0.339085774439744	M1_PMd-C	Zep	2019-12-12__12-40__.tc.hdf5
-1.46057685770045	-9.87439073692587	M1_PMd-C	Zep	2019-12-12__12-40__.tc.hdf5
2.40520500316938	5.38287796070672	M1_PMd-C	Zep	2019-12-12__12-40__.tc.hdf5
-4.49278100630835	4.48830662466252	M1_PMd-C	Zep	2019-12-12__12-40__.tc.hdf5
-1.78360982257381	10.2868648336344	M1_PMd-C	Zep	2019-12-12__12-40__.tc.hdf5
1.04298404460017	-4.29109453845882	M1_PMd-C	Zep	2019-12-14__11-31__.tc.hdf5
-0.735717013332939	-2.73863594145224	M1_PMd-C	Zep	2019-12-14__11-31__.tc.hdf5
-4.78208268776792	-3.03434179238438	M1_PMd-C	Zep	2019-12-14__11-31__.tc.hdf5
2.75591793117472	8.09672613850225	M1_PMd-C	Zep	2019-12-14__11-31__.tc.hdf5
-1.9945837055108	-9.94924954261875	M1_PMd-C	Zep	2019-12-14__11-31__.tc.hdf5
-2.37696485976522	-11.0140542070503	M1_PMd-C	Zep	2019-12-14__11-31__.tc.hdf5
1.89970641982098	-7.81309717796604	M1_PMd-C	Zep	2019-12-14__11-31__.tc.hdf5
-4.76924691775251	0.763076618060231	M1_PMd-C	Zep	2019-12-14__11-31__.tc.hdf5
2.46913843386099	-13.4109413990026	M1_PMd-C	Zep	2019-12-14__11-31__.tc.hdf5
0.724504454290313	3.47347400951841	M1_PMd-C	Zep	2019-12-14__11-31__.tc.hdf5
2.06894734660419	13.7326930860442	M1_PMd-C	Zep	2019-12-14__11-31__.tc.hdf5
1.8444827957499	1.65111432631259	M1_PMd-C	Zep	2019-12-14__11-31__.tc.hdf5
0.341063878673156	-1.56978364429179	M1_PMd-C	Zep	2019-12-14__11-31__.tc.hdf5
-1.22420171761713	-12.8259708139584	M1_PMd-C	Zep	2019-12-14__11-31__.tc.hdf5
-1.05805487661664	7.27472025192273	M1_PMd-C	Zep	2019-12-14__11-31__.tc.hdf5
0.143875401644367	2.10237938874168	M1_PMd-C	Zep	2019-12-14__11-31__.tc.hdf5
-0.5280954403689	-1.56201695505865	M1_PMd-C	Zep	2019-12-14__11-31__.tc.hdf5
1.38833954997262	-6.29202426817782	M1_PMd-C	Zep	2019-12-14__11-31__.tc.hdf5
4.74370143160754	6.01748959437006	M1_PMd-C	Zep	2019-12-14__11-31__.tc.hdf5
-3.74570270781838	-2.21474610802195	M1_PMd-C	Zep	2019-12-14__11-31__.tc.hdf5
0.498429260135903	-6.94861417276777	M1_PMd-C	Zep	2019-12-14__11-31__.tc.hdf5
-0.438460721921865	1.41353382803416	M1_PMd-C	Zep	2019-12-14__11-31__.tc.hdf5
-4.99667120824493	3.88594966810974	M1_PMd-C	Zep	2019-12-14__11-31__.tc.hdf5
-3.6542518265695	-9.07543787336738	M1_PMd-C	Zep	2019-12-14__11-31__.tc.hdf5
-9.80593596366625	-0.311069158216849	M1_PMd-C	Zep	2019-12-14__11-31__.tc.hdf5
-1.84080576101229	-4.26587256113323	M1_PMd-C	Zep	2019-12-14__11-31__.tc.hdf5
-2.9538841060999	5.66579521742178	M1_PMd-C	Zep	2019-12-14__11-31__.tc.hdf5
-2.34359070916452	5.54895255033987	M1_PMd-C	Zep	2019-12-14__11-31__.tc.hdf5
4.53952361050019	7.57414402971887	M1_PMd-C	Zep	2019-12-14__11-31__.tc.hdf5
2.26292275180288	13.9223515519611	M1_PMd-C	Zep	2019-12-14__11-31__.tc.hdf5
-6.04696252684511	-16.9235068751969	M1_PMd-C	Zep	2019-12-14__11-31__.tc.hdf5
-5.53393573209713	-2.15285974763533	M1_PMd-C	Zep	2019-12-14__11-31__.tc.hdf5
-6.06989457149747	-6.74365199706042	M1_PMd-C	Zep	2019-12-14__11-31__.tc.hdf5
-3.50158512530853	2.21321115745797	M1_PMd-C	Zep	2019-12-14__11-31__.tc.hdf5
-1.63389913955713	2.17889856063752	M1_PMd-C	Zep	2019-12-14__11-31__.tc.hdf5
-3.67573186664265	-6.90506711841666	M1_PMd-C	Zep	2019-12-14__11-31__.tc.hdf5
1.23250135592156	3.46316138791061	M1_PMd-C	Zep	2019-12-14__11-31__.tc.hdf5
-2.26548290782856	7.9341585907354	M1_PMd-C	Zep	2019-12-14__11-31__.tc.hdf5
0.478148709838431	-0.987271794175821	M1_PMd-C	Zep	2019-12-14__11-31__.tc.hdf5
-2.56722048808068	-7.55731582570181	M1_PMd-C	Zep	2019-12-14__11-31__.tc.hdf5
-3.55640128504408	2.87832144023148	M1_PMd-C	Zep	2019-12-14__11-31__.tc.hdf5
-3.03036111208699	0.661226387128097	M1_PMd-C	Zep	2019-12-14__11-31__.tc.hdf5
3.99898899385968	-2.23637706802619	M1_PMd-C	Zep	2019-12-14__11-31__.tc.hdf5
1.30055612997724	-0.922458079442711	M1_PMd-C	Zep	2019-12-14__11-31__.tc.hdf5
-3.76785281081154	0.14603419492762	M1_PMd-C	Zep	2019-12-14__11-31__.tc.hdf5
-5.63234447055232	4.29804117580269	M1_PMd-C	Zep	2019-12-14__11-31__.tc.hdf5
1.54856974576544	-2.17236284543858	M1_PMd-C	Zep	2019-12-14__11-31__.tc.hdf5
-2.28494795983465	-10.6575305982521	M1_PMd-C	Zep	2019-12-14__11-31__.tc.hdf5
-0.748356180737802	-3.95784436471694	M1_PMd-C	Zep	2019-12-14__11-31__.tc.hdf5
1.54253792073125	1.61096375875551	M1_PMd-C	Zep	2019-12-14__11-31__.tc.hdf5
-2.42081792807817	4.73521809712086	M1_PMd-C	Zep	2019-12-14__11-31__.tc.hdf5
4.29344015030999	-7.87721716816312	M1_PMd-C	Zep	2019-12-14__11-31__.tc.hdf5
-1.06778602674925	4.45798608713813	M1_PMd-C	Zep	2019-12-14__11-31__.tc.hdf5
1.34127779518419	3.23292320637235	M1_PMd-C	Zep	2019-12-14__11-31__.tc.hdf5
-4.3256126031394	-5.31992470154084	M1_PMd-C	Zep	2019-12-14__11-31__.tc.hdf5
-4.43588301859486	10.6318526398758	M1_PMd-C	Zep	2019-12-14__11-31__.tc.hdf5
-5.09801399154465	-1.42084620076605	M1_PMd-C	Zep	2019-12-14__11-31__.tc.hdf5
-2.15235111591268	-8.1135417061136	M1_PMd-C	Zep	2019-12-14__11-31__.tc.hdf5
-1.65831641355782	-4.70291714654203	M1_PMd-C	Zep	2019-12-14__11-31__.tc.hdf5
-2.02281440606227	-9.12142413857691	M1_PMd-C	Zep	2019-12-14__11-31__.tc.hdf5
-2.98854663548161	-5.81717942687289	M1_PMd-C	Zep	2019-12-14__11-31__.tc.hdf5
-4.09285933607604	5.75020242859272	M1_PMd-C	Zep	2019-12-14__11-31__.tc.hdf5
-2.96833550357806	8.18881272186078	M1_PMd-C	Zep	2019-12-14__11-31__.tc.hdf5
2.61943660989307	4.15815611937808	M1_PMd-C	Zep	2019-12-14__11-31__.tc.hdf5
5.19537500127788	-4.00626542550733	M1_PMd-C	Zep	2019-12-14__11-31__.tc.hdf5
-7.19300464690188	6.54787793972787	M1_PMd-C	Zep	2019-12-14__11-31__.tc.hdf5
4.82656724391145	0.930563291347708	M1_PMd-C	Zep	2019-12-14__11-31__.tc.hdf5
1.80018297422463	11.6452393155734	M1_PMd-C	Zep	2019-12-14__11-31__.tc.hdf5
-0.657970453049656	2.90207592833062	M1_PMd-C	Zep	2019-12-14__11-31__.tc.hdf5
-3.26442025575382	-7.9685219542228	M1_PMd-C	Zep	2019-12-14__11-31__.tc.hdf5
-2.4368194928085	0.810663857086024	M1_PMd-C	Zep	2019-12-14__11-31__.tc.hdf5
0.220813180599532	2.42278246307761	M1_PMd-C	Zep	2019-12-14__11-31__.tc.hdf5
-6.67691054378991	-4.17604461498433	M1_PMd-C	Zep	2019-12-14__11-31__.tc.hdf5
-1.22956307273568	1.54474699938292	M1_PMd-C	Zep	2019-12-14__11-31__.tc.hdf5
-4.66815479593254	0.211330558838735	M1_PMd-C	Zep	2019-12-14__11-31__.tc.hdf5
-5.20703863672734	-7.90956110406863	M1_PMd-C	Zep	2019-12-14__11-31__.tc.hdf5
0.439866003406026	0.0460332139082228	M1_PMd-C	Zep	2019-12-14__11-31__.tc.hdf5
0.755801457376574	5.12421058005659	M1_PMd-C	Zep	2019-12-14__11-31__.tc.hdf5
-0.138045269634603	4.67887930442365	M1_PMd-C	Zep	2019-12-14__11-31__.tc.hdf5
-1.22171738899071	-8.62855476223	M1_PMd-C	Zep	2019-12-14__11-31__.tc.hdf5
4.16900321729555	-7.99024925270021	M1_PMd-C	Zep	2019-12-14__11-31__.tc.hdf5
-4.36440261429918	1.18074237370464	M1_PMd-C	Zep	2019-12-14__11-31__.tc.hdf5
0.796446540935346	-0.142170483499157	M1_PMd-C	Zep	2019-12-14__11-31__.tc.hdf5
-0.217678681991975	6.25345146129734	M1_PMd-C	Zep	2019-12-14__11-31__.tc.hdf5
0.677380944603967	-0.447658447469896	M1_PMd-C	Zep	2019-12-14__11-31__.tc.hdf5
4.58264373740106	-12.1947948606641	M1_PMd-C	Zep	2019-12-14__11-31__.tc.hdf5
-4.13774450358541	-2.98963997457236	M1_PMd-C	Zep	2019-12-14__11-31__.tc.hdf5
3.07623881903658	4.94745590482059	M1_PMd-C	Zep	2019-12-14__11-31__.tc.hdf5
-2.72351084370486	-12.678428496708	M1_PMd-C	Zep	2019-12-14__11-31__.tc.hdf5
-0.0220392837217923	-5.3168897639845	M1_PMd-C	Zep	2019-12-14__11-31__.tc.hdf5
5.09942250484396	-1.07064385864341	M1_PMd-C	Zep	2019-12-14__11-31__.tc.hdf5
-2.95900352948726	-1.54315171838865	M1_PMd-C	Zep	2019-12-14__11-31__.tc.hdf5
-0.0180029480400159	0.517553106038394	M1_PMd-C	Zep	2019-12-14__11-31__.tc.hdf5
2.47248779703509	-17.556392772949	M1_PMd-C	Zep	2019-12-14__11-31__.tc.hdf5
3.10982801026156	4.88270156148282	M1_PMd-C	Zep	2019-12-14__11-31__.tc.hdf5
4.24840194401751	-9.72700627653744	M1_PMd-C	Zep	2019-12-14__11-31__.tc.hdf5
-2.97475833262709	-2.72123823854764	M1_PMd-C	Zep	2020-01-10__12-04__.tc.hdf5
1.88847755900261	-0.0939712932247813	M1_PMd-C	Zep	2020-01-10__12-04__.tc.hdf5
10.128353032989	5.2934653466617	M1_PMd-C	Zep	2020-01-10__12-04__.tc.hdf5
3.92361797390876	12.2885199760277	M1_PMd-C	Zep	2020-01-10__12-04__.tc.hdf5
1.89577439226862	-9.56799971181773	M1_PMd-C	Zep	2020-01-10__12-04__.tc.hdf5
-0.181782008217609	-4.17232277082702	M1_PMd-C	Zep	2020-01-10__12-04__.tc.hdf5
2.27837124202406	5.69276108430211	M1_PMd-C	Zep	2020-01-10__12-04__.tc.hdf5
-0.994785638454036	3.43521314491113	M1_PMd-C	Zep	2020-01-10__12-04__.tc.hdf5
0.945611071150057	4.36129580877538	M1_PMd-C	Zep	2020-01-10__12-04__.tc.hdf5
-7.88440864013859	-1.99455342684315	M1_PMd-C	Zep	2020-01-10__12-04__.tc.hdf5
-0.0343840200836174	5.39668366652592	M1_PMd-C	Zep	2020-01-10__12-04__.tc.hdf5
-1.52588938838847	5.12128141700953	M1_PMd-C	Zep	2020-01-10__12-04__.tc.hdf5
-2.82628047504593	0.0646819136041913	M1_PMd-C	Zep	2020-01-10__12-04__.tc.hdf5
-0.172433457927533	-6.76315407896537	M1_PMd-C	Zep	2020-01-10__12-04__.tc.hdf5
-5.28735278323425	2.12373679836038	M1_PMd-C	Zep	2020-01-10__12-04__.tc.hdf5
-1.80177122240224	-0.0507526598825523	M1_PMd-C	Zep	2020-01-10__12-04__.tc.hdf5
5.75321310000406	-0.0648282749231727	M1_PMd-C	Zep	2020-01-10__12-04__.tc.hdf5
2.77461434734085	2.39660792147061	M1_PMd-C	Zep	2020-01-10__12-04__.tc.hdf5
-5.37167260213923	-5.62980960922128	M1_PMd-C	Zep	2020-01-10__12-04__.tc.hdf5
-2.23192840171582	2.74568458238262	M1_PMd-C	Zep	2020-01-10__12-04__.tc.hdf5
-0.732580841931875	-7.8142439215052	M1_PMd-C	Zep	2020-01-10__12-04__.tc.hdf5
1.53255579285508	-4.20271817539722	M1_PMd-C	Zep	2020-01-10__12-04__.tc.hdf5
3.61245998400105	1.29586203446829	M1_PMd-C	Zep	2020-01-10__12-04__.tc.hdf5
3.38549642174352	1.20197120185397	M1_PMd-C	Zep	2020-01-10__12-04__.tc.hdf5
0.350474886276828	9.77127275017703	M1_PMd-C	Zep	2020-01-10__12-04__.tc.hdf5
4.04276934389189	2.37808146605565	M1_PMd-C	Zep	2020-01-10__12-04__.tc.hdf5
-7.69997938859999	4.5260926007254	M1_PMd-C	Zep	2020-01-10__12-04__.tc.hdf5
2.55960010291229	-0.720280702782723	M1_PMd-C	Zep	2020-01-10__12-04__.tc.hdf5
4.85170231302275	1.18912251348484	M1_PMd-C	Zep	2020-01-10__12-04__.tc.hdf5
-3.12641299539491	0.437345247267448	M1_PMd-C	Zep	2020-01-10__12-04__.tc.hdf5
1.50001876447124	6.42037214004416	M1_PMd-C	Zep	2020-01-10__12-04__.tc.hdf5
-0.108672753542399	-0.133242423994267	M1_PMd-C	Zep	2020-01-10__12-04__.tc.hdf5
-0.304630547713488	4.37196791391618	M1_PMd-C	Zep	2020-01-10__12-04__.tc.hdf5
-5.78097479107935	-10.3564242586903	M1_PMd-C	Zep	2020-01-10__12-04__.tc.hdf5
8.3899069334572	9.35633563879729	M1_PMd-C	Zep	2020-01-10__12-04__.tc.hdf5
-0.36228974566473	-2.94306437735505	M1_PMd-C	Zep	2020-01-10__12-04__.tc.hdf5
0.509285270495713	-2.68619808986206	M1_PMd-C	Zep	2020-01-10__12-04__.tc.hdf5
-0.705756043992397	-9.38679486918615	M1_PMd-C	Zep	2020-01-10__12-04__.tc.hdf5
3.40117352200164	0.44977718111417	M1_PMd-C	Zep	2020-01-10__12-04__.tc.hdf5
-0.20463510882425	-7.4372826824768	M1_PMd-C	Zep	2020-01-10__12-04__.tc.hdf5
0.673613205003083	-6.19589662787919	M1_PMd-C	Zep	2020-01-10__12-04__.tc.hdf5
2.24153523192598	0.987780174723012	M1_PMd-C	Zep	2020-01-10__12-04__.tc.hdf5
-4.02110194212286	-4.0837726839909	M1_PMd-C	Zep	2020-01-10__12-04__.tc.hdf5
-4.3197580563656	-5.90872704449712	M1_PMd-C	Zep	2020-01-10__12-04__.tc.hdf5
4.08776015168205	2.54460991105371	M1_PMd-C	Zep	2020-01-10__12-04__.tc.hdf5
-6.78370447892351	-3.87910246586141	M1_PMd-C	Zep	2020-01-10__12-04__.tc.hdf5
6.60960177818861	11.6923282267975	M1_PMd-C	Zep	2020-01-10__12-04__.tc.hdf5
6.13026207284219	1.80760907941337	M1_PMd-C	Zep	2020-01-10__12-04__.tc.hdf5
1.17392622959095	-0.981301248017507	M1_PMd-C	Zep	2020-01-10__12-04__.tc.hdf5
0.319841505492334	7.67535456252437	M1_PMd-C	Zep	2020-01-10__12-04__.tc.hdf5
-3.12028412870881	-0.842214084595352	M1_PMd-C	Zep	2020-01-10__12-04__.tc.hdf5
-3.69188584779015	1.16321611854251	M1_PMd-C	Zep	2020-01-10__12-04__.tc.hdf5
-0.877657636821102	1.12156795388948	M1_PMd-C	Zep	2020-01-10__12-04__.tc.hdf5
0.118172811967144	2.32536165613605	M1_PMd-C	Zep	2020-01-10__12-04__.tc.hdf5
-2.44468713070127	-13.1852663998273	M1_PMd-C	Zep	2020-01-10__12-04__.tc.hdf5
2.82134715551477	-7.70521867103097	M1_PMd-C	Zep	2020-01-10__12-04__.tc.hdf5
1.33973444339791	9.15638979392966	M1_PMd-C	Zep	2020-01-10__12-04__.tc.hdf5
-6.55022028717043	-3.45032976596333	M1_PMd-C	Zep	2020-01-10__12-04__.tc.hdf5
-0.0511114224218399	4.35467665652146	M1_PMd-C	Zep	2020-01-10__12-04__.tc.hdf5
-1.52506598113708	0.521949030069147	M1_PMd-C	Zep	2020-01-10__12-04__.tc.hdf5
-3.87264431048211	6.98849884823364	M1_PMd-C	Zep	2020-01-10__12-04__.tc.hdf5
5.73185404625829	1.40239357267891	M1_PMd-C	Zep	2020-01-10__12-04__.tc.hdf5
-1.07530460147858	-4.23667104334895	M1_PMd-C	Zep	2020-01-10__12-04__.tc.hdf5
-3.51141906282093	-3.06937933355036	M1_PMd-C	Zep	2020-01-10__12-04__.tc.hdf5
3.68556863668112	9.83145264527043	M1_PMd-C	Zep	2020-01-10__12-04__.tc.hdf5
0.624076915230467	0.881149421857552	M1_PMd-C	Zep	2020-01-10__12-04__.tc.hdf5
-0.84165224076453	-9.47757082491122	M1_PMd-C	Zep	2020-01-10__12-04__.tc.hdf5
1.49567442877351	-1.81741213593201	M1_PMd-C	Zep	2020-01-10__12-04__.tc.hdf5
-2.85443059444196	-10.3721608143081	M1_PMd-C	Zep	2020-01-10__12-04__.tc.hdf5
5.0756498948593	1.18920341581093	M1_PMd-C	Zep	2020-01-10__12-04__.tc.hdf5
5.00150636815745	5.61720078671684	M1_PMd-C	Zep	2020-01-10__12-04__.tc.hdf5
0.00565809219541236	5.7967367565402	M1_PMd-C	Zep	2020-01-10__12-04__.tc.hdf5
-3.25889928473694	-3.01563512684489	M1_PMd-C	Zep	2020-01-10__12-04__.tc.hdf5
-2.3423130325186	-10.2392776782638	M1_PMd-C	Zep	2020-01-10__12-04__.tc.hdf5
2.26210242815883	24.5676329125214	M1_PMd-C	Zep	2020-01-10__12-04__.tc.hdf5
0.480694004358518	-7.77980538017358	M1_PMd-C	Zep	2020-01-10__12-04__.tc.hdf5
-4.19288777970399	5.99405842846863	M1_PMd-C	Zep	2020-01-10__12-04__.tc.hdf5
-9.23019465552306	-13.7963344877637	M1_PMd-C	Zep	2020-01-10__12-04__.tc.hdf5
0.00357435530944378	-7.08257607018174	M1_PMd-C	Zep	2020-01-10__12-04__.tc.hdf5
-2.26263615495553	1.56866317492611	M1_PMd-C	Zep	2020-01-10__12-04__.tc.hdf5
-5.51247226705524	-6.62093071920733	M1_PMd-C	Zep	2020-01-10__12-04__.tc.hdf5
-9.11209605909895	-1.50037395535907	M1_PMd-C	Zep	2020-01-10__12-04__.tc.hdf5
-2.96455765955032	-1.4918954162912	M1_PMd-C	Zep	2020-01-10__12-04__.tc.hdf5
-2.21292107768482	-9.30628840572151	M1_PMd-C	Zep	2020-01-10__12-04__.tc.hdf5
-2.33195569238099	3.91359322640281	M1_PMd-C	Zep	2020-01-10__12-04__.tc.hdf5
2.81359100166567	-13.6179704941576	M1_PMd-C	Zep	2020-01-10__12-04__.tc.hdf5
-4.35068872657663	-2.55011811098564	M1_PMd-C	Zep	2020-01-10__12-04__.tc.hdf5
-6.72318150337321	-2.03679074045778	M1_PMd-C	Zep	2020-01-10__12-04__.tc.hdf5
-0.563074526284499	3.99130323496015	M1_PMd-C	Zep	2020-01-10__12-04__.tc.hdf5
4.11501859545976	12.8804173852003	M1_PMd-C	Zep	2020-01-10__12-04__.tc.hdf5
-3.77154850297031	11.638641602187	M1_PMd-C	Zep	2020-01-10__12-04__.tc.hdf5
0.712537836721853	3.90166438268924	M1_PMd-C	Zep	2020-01-10__12-04__.tc.hdf5
1.56073535129574	-4.91385756867323	M1_PMd-C	Zep	2020-01-10__12-04__.tc.hdf5
2.37398245733318	-9.84098235767377	M1_PMd-C	Zep	2020-01-10__12-04__.tc.hdf5
-5.45126637537271	0.401242481378155	M1_PMd-C	Zep	2020-01-10__12-04__.tc.hdf5
0.746193034416994	-2.884921962593	M1_PMd-C	Zep	2020-01-10__12-04__.tc.hdf5
1.07082251944184	5.63243650110664	M1_PMd-C	Zep	2020-01-10__12-04__.tc.hdf5
0.391428729408343	0.934487042009239	M1_PMd-C	Zep	2020-01-10__12-04__.tc.hdf5
-1.8715088402298	-5.59676902776212	M1_PMd-C	Zep	2020-01-10__12-04__.tc.hdf5
1.44760597635014	-10.2148690284073	M1_PMd-C	Zep	2020-01-10__12-04__.tc.hdf5
-1.93703952849865	-5.09732862780524	M1_PMd-C	Zep	2020-01-10__12-04__.tc.hdf5
11.6230537817755	-3.25234700006764	M1_PMd-C	Zep	2020-01-10__12-04__.tc.hdf5
0.0394572191535734	3.23344037738343	M1_PMd-C	Zep	2020-01-10__12-04__.tc.hdf5
-4.34062766808782	-3.22565820613415	M1_PMd-C	Zep	2020-01-10__12-04__.tc.hdf5
3.03183170389672	3.49164205145516	M1_PMd-C	Zep	2020-01-10__12-04__.tc.hdf5
10.4979410679568	12.1932252691075	M1_PMd-C	Zep	2020-01-10__12-04__.tc.hdf5
3.20136008445292	-9.21020249443317	M1_PMd-C	Zep	2020-01-10__12-04__.tc.hdf5
1.1845635523681	5.89285951104725	M1_PMd-C	Zep	2020-01-10__12-04__.tc.hdf5
-10.1558018269898	-1.90357566420387	M1_PMd-C	Zep	2020-01-10__12-04__.tc.hdf5
-2.51273778838739	-8.08442899897079	M1_PMd-C	Zep	2020-01-10__12-04__.tc.hdf5
-0.432300488666312	3.40354720215339	M1_PMd-C	Zep	2020-01-10__12-04__.tc.hdf5
-2.75513722767442	2.76197555938378	M1_PMd-C	Zep	2020-01-10__12-04__.tc.hdf5
-0.0949847718674963	-7.44147767012798	M1_PMd-C	Zep	2020-01-10__12-04__.tc.hdf5
-3.51927671918891	-3.86123110134035	M1_PMd-C	Zep	2020-01-10__12-04__.tc.hdf5
4.95479847650567	-1.94950497811762	M1_PMd-C	Zep	2020-01-10__12-04__.tc.hdf5
3.80767121064936	-4.29004034157459	M1_PMd-C	Zep	2020-01-10__12-04__.tc.hdf5
-2.31460250280701	16.6626637663459	M1_PMd-C	Zep	2020-01-10__12-04__.tc.hdf5
-0.291758455762876	-0.112447674353295	M1_PMd-C	Zep	2020-01-10__12-04__.tc.hdf5
-7.73581206225263	-1.59322400567791	M1_PMd-C	Zep	2020-01-10__12-04__.tc.hdf5
-14.6693090324992	-4.93346254191113	M1_PMd-C	Zep	2020-01-10__12-04__.tc.hdf5
-0.697913311857886	5.42197835233978	M1_PMd-C	Zep	2020-01-10__12-04__.tc.hdf5
4.49457850484731	0.657731952036788	M1_PMd-C	Zep	2020-01-10__12-04__.tc.hdf5
2.860573066931	21.9979252157549	M1_PMd-C	Zep	2020-01-10__12-04__.tc.hdf5
-10.1590648420716	-9.03232703790828	M1_PMd-C	Zep	2020-01-10__12-04__.tc.hdf5
1.59599194512118	-2.65322158816554	M1_PMd-C	Zep	2020-01-10__12-04__.tc.hdf5
-18.2097777008963	-3.50616847748342	M1_PMd-C	Zep	2020-01-10__12-04__.tc.hdf5
-5.81478850073121	-1.67069531762893	M1_PMd-C	Zep	2020-01-10__12-04__.tc.hdf5
2.7537059716011	-1.65239715084273	M1_PMd-C	Zep	2020-01-10__12-04__.tc.hdf5
7.51226403295085	11.7801759994142	M1_PMd-C	Zep	2020-01-10__12-04__.tc.hdf5
-0.624444161060095	0.851909062412253	M1_PMd-C	Zep	2020-01-10__12-04__.tc.hdf5
8.95544472644845	1.21993445844533	M1_PMd-C	Zep	2020-01-10__12-04__.tc.hdf5
-8.39995144005081	-7.04571213632478	M1_PMd-C	Zep	2020-01-10__12-04__.tc.hdf5
5.56940563937241	8.55973234671966	M1_PMd-C	Zep	2020-01-10__12-04__.tc.hdf5
-1.18208942514435	-2.75930905651959	M1_PMd-C	Zep	2020-01-10__12-04__.tc.hdf5
0.968330632407548	-3.26142191299836	M1_PMd-C	Zep	2020-01-10__12-04__.tc.hdf5
0.568757384769544	-2.619135099796	M1_PMd-C	Zep	2020-01-10__12-04__.tc.hdf5
-3.42385531836805	6.2906317258223	M1_PMd-C	Zep	2020-01-10__12-04__.tc.hdf5
-1.93017683459655	-1.54879596608804	M1_PMd-C	Zep	2020-01-10__12-04__.tc.hdf5
-4.02382880298468	-4.63781508845059	M1_PMd-C	Zep	2020-01-10__12-04__.tc.hdf5
2.85380326897435	12.0085677738059	M1_PMd-C	Zep	2020-01-10__12-04__.tc.hdf5
-5.03861968586925	-10.9597627640908	M1_PMd-C	Zep	2020-01-10__12-04__.tc.hdf5
0.122694171094411	6.21225997723037	M1_PMd-C	Zep	2020-01-10__12-04__.tc.hdf5
-1.44225916302051	8.9128633218877	M1_PMd-C	Zep	2020-01-10__12-04__.tc.hdf5
-7.22227246252315	3.56739142604582	M1_PMd-C	Zep	2020-01-21__11-45__.tc.hdf5
1.19970960715274	-1.80842202021504	M1_PMd-C	Zep	2020-01-21__11-45__.tc.hdf5
-4.76802396678767	4.22512664607832	M1_PMd-C	Zep	2020-01-21__11-45__.tc.hdf5
1.7755641405372	-13.6365066539761	M1_PMd-C	Zep	2020-01-21__11-45__.tc.hdf5
-0.870590520150974	-2.18169638072816	M1_PMd-C	Zep	2020-01-21__11-45__.tc.hdf5
1.2775961610054	-1.94398014464658	M1_PMd-C	Zep	2020-01-21__11-45__.tc.hdf5
0.953071324578148	-3.96404066390747	M1_PMd-C	Zep	2020-01-21__11-45__.tc.hdf5
1.07867968570291	6.39843330272418	M1_PMd-C	Zep	2020-01-21__11-45__.tc.hdf5
4.02398198292318	-1.29368782253197	M1_PMd-C	Zep	2020-01-21__11-45__.tc.hdf5
-1.92660949430397	-4.24168958542268	M1_PMd-C	Zep	2020-01-21__11-45__.tc.hdf5
-5.60202520345045	-1.1987317722947	M1_PMd-C	Zep	2020-01-21__11-45__.tc.hdf5
-0.615368703880782	-2.55976109112126	M1_PMd-C	Zep	2020-01-21__11-45__.tc.hdf5
1.39016068724495	4.69176736274922	M1_PMd-C	Zep	2020-01-21__11-45__.tc.hdf5
-5.48949867374667	-6.44597917502597	M1_PMd-C	Zep	2020-01-21__11-45__.tc.hdf5
-5.19296222003413	-21.3052751057986	M1_PMd-C	Zep	2020-01-21__11-45__.tc.hdf5
0.11885244013382	-8.98233280901092	M1_PMd-C	Zep	2020-01-21__11-45__.tc.hdf5
-4.33673571435276	7.91992961783086	M1_PMd-C	Zep	2020-01-21__11-45__.tc.hdf5
-1.71080619393922	1.10590533533479	M1_PMd-C	Zep	2020-01-21__11-45__.tc.hdf5
-3.90506149685779	-4.54049155826743	M1_PMd-C	Zep	2020-01-21__11-45__.tc.hdf5
-5.19705648821564	-10.6251880056064	M1_PMd-C	Zep	2020-01-21__11-45__.tc.hdf5
4.54021561000481	-1.95489929823069	M1_PMd-C	Zep	2020-01-21__11-45__.tc.hdf5
5.46169087067926	-1.57120700432358	M1_PMd-C	Zep	2020-01-21__11-45__.tc.hdf5
-6.12049636782048	-4.98733543183258	M1_PMd-C	Zep	2020-01-21__11-45__.tc.hdf5
0.0540034765958426	-12.1580579735743	M1_PMd-C	Zep	2020-01-21__11-45__.tc.hdf5
-2.60522254280304	-2.99682853416786	M1_PMd-C	Zep	2020-01-21__11-45__.tc.hdf5
-5.37691485871571	1.80570559826318	M1_PMd-C	Zep	2020-01-21__11-45__.tc.hdf5
3.73573789756711	3.93698241304376	M1_PMd-C	Zep	2020-01-21__11-45__.tc.hdf5
-0.158965331531191	-8.07791441967028	M1_PMd-C	Zep	2020-01-21__11-45__.tc.hdf5
2.88458224663053	2.22227103227842	M1_PMd-C	Zep	2020-01-21__11-45__.tc.hdf5
-4.13312208572314	-4.42296088089359	M1_PMd-C	Zep	2020-01-21__11-45__.tc.hdf5
-0.364966417527553	0.584323459694464	M1_PMd-C	Zep	2020-01-21__11-45__.tc.hdf5
-0.900626776379635	-2.37945389465872	M1_PMd-C	Zep	2020-01-21__11-45__.tc.hdf5
-6.0712098553527	-4.23146573164081	M1_PMd-C	Zep	2020-01-21__11-45__.tc.hdf5
3.50311837888569	-0.794659195702199	M1_PMd-C	Zep	2020-01-21__11-45__.tc.hdf5
-0.585612152231916	9.52463732281572	M1_PMd-C	Zep	2020-01-21__11-45__.tc.hdf5
2.76624510794153	3.1535713807547	M1_PMd-C	Zep	2020-01-21__11-45__.tc.hdf5
-0.777951882513516	5.04172699704822	M1_PMd-C	Zep	2020-01-21__11-45__.tc.hdf5
-5.57206989528449	-4.24569226438392	M1_PMd-C	Zep	2020-01-21__11-45__.tc.hdf5
-0.0480006400081203	-13.5357901307911	M1_PMd-C	Zep	2020-01-21__11-45__.tc.hdf5
-5.32041744396941	-4.80413465410739	M1_PMd-C	Zep	2020-01-21__11-45__.tc.hdf5
-1.08700062749073	4.51750609493319	M1_PMd-C	Zep	2020-01-21__11-45__.tc.hdf5
8.33918061697534	1.04784677293666	M1_PMd-C	Zep	2020-01-21__11-45__.tc.hdf5
5.12529263274947	-3.83309817840435	M1_PMd-C	Zep	2020-01-21__11-45__.tc.hdf5
-6.28117436880111	-0.0793647946711221	M1_PMd-C	Zep	2020-01-21__11-45__.tc.hdf5
2.14074899949979	3.93827775221922	M1_PMd-C	Zep	2020-01-21__11-45__.tc.hdf5
-0.105098115066721	-0.899181270018671	M1_PMd-C	Zep	2020-01-21__11-45__.tc.hdf5
1.82463774918998	-2.71679914480345	M1_PMd-C	Zep	2020-01-21__11-45__.tc.hdf5
2.16581384530608	-6.40304392856806	M1_PMd-C	Zep	2020-01-21__11-45__.tc.hdf5
-1.1392246277321	-1.60994013029158	M1_PMd-C	Zep	2020-01-21__11-45__.tc.hdf5
3.06658750234278	-4.23181489294149	M1_PMd-C	Zep	2020-01-21__11-45__.tc.hdf5
-4.96864904537303	4.10671412988816	M1_PMd-C	Zep	2020-01-21__11-45__.tc.hdf5
-1.13835882196994	0.473133652400351	M1_PMd-C	Zep	2020-01-21__11-45__.tc.hdf5
-3.93652272240778	-2.40526629583326	M1_PMd-C	Zep	2020-01-21__11-45__.tc.hdf5
-6.01459189474679	7.55639240129278	M1_PMd-C	Zep	2020-01-21__11-45__.tc.hdf5
5.01583555435241	1.06907122490932	M1_PMd-C	Zep	2020-01-21__11-45__.tc.hdf5
-0.0495940422539825	11.4620556365446	M1_PMd-C	Zep	2020-01-21__11-45__.tc.hdf5
2.08080254072222	-17.3015395898578	M1_PMd-C	Zep	2020-01-21__11-45__.tc.hdf5
0.964363516836261	4.80023742620628	M1_PMd-C	Zep	2020-01-21__11-45__.tc.hdf5
1.45954833815569	-4.44087279297754	M1_PMd-C	Zep	2020-01-21__11-45__.tc.hdf5
-4.75711448439531	1.65623606384331	M1_PMd-C	Zep	2020-01-21__11-45__.tc.hdf5
-3.8629037009245	3.77558262085343	M1_PMd-C	Zep	2020-01-21__11-45__.tc.hdf5
-4.77554342474666	-13.4640311707417	M1_PMd-C	Zep	2020-01-21__11-45__.tc.hdf5
11.6540888134318	4.09097141187982	M1_PMd-C	Zep	2020-01-21__11-45__.tc.hdf5
-1.14190739887042	1.38435322692454	M1_PMd-C	Zep	2020-01-21__11-45__.tc.hdf5
-0.608613160364395	-15.6459729360273	M1_PMd-C	Zep	2020-01-21__11-45__.tc.hdf5
3.85571000633773	-6.52632916782639	M1_PMd-C	Zep	2020-01-21__11-45__.tc.hdf5
-7.09078701287906	-0.989979638040177	M1_PMd-C	Zep	2020-01-21__11-45__.tc.hdf5
-11.3760683729713	-6.00707259350955	M1_PMd-C	Zep	2020-01-21__11-45__.tc.hdf5
-3.22533085214344	-5.64725814756752	M1_PMd-C	Zep	2020-01-21__11-45__.tc.hdf5
-4.01951276589399	-0.759489616565601	M1_PMd-C	Zep	2020-01-21__11-45__.tc.hdf5
-7.76458777513752	6.52769013243448	M1_PMd-C	Zep	2020-01-21__11-45__.tc.hdf5
-8.56883359437183	3.66583854860979	M1_PMd-C	Zep	2020-01-21__11-45__.tc.hdf5
1.89676720443684	3.54637206411799	M1_PMd-C	Zep	2020-01-21__11-45__.tc.hdf5
-2.92134581499328	1.69202659094234	M1_PMd-C	Zep	2020-01-21__11-45__.tc.hdf5
-0.466113321129241	-2.28004625106424	M1_PMd-C	Zep	2020-01-21__11-45__.tc.hdf5
-4.03405834641163	4.82354245079624	M1_PMd-C	Zep	2020-01-21__11-45__.tc.hdf5
2.3684303097743	-0.959727089000509	M1_PMd-C	Zep	2020-01-21__11-45__.tc.hdf5
1.18086706789038	-5.61312095580717	M1_PMd-C	Zep	2020-01-21__11-45__.tc.hdf5
0.338848691867534	-5.73079851197244	M1_PMd-C	Zep	2020-01-21__11-45__.tc.hdf5
4.6433974635711	5.57740668248084	M1_PMd-C	Zep	2020-01-21__11-45__.tc.hdf5
-0.322213609943852	7.5585552740278	M1_PMd-C	Zep	2020-01-21__11-45__.tc.hdf5
3.8448024667577	-2.25179173555809	M1_PMd-C	Zep	2020-01-21__11-45__.tc.hdf5
-0.114337593051979	-21.0566429898263	M1_PMd-C	Zep	2020-01-21__11-45__.tc.hdf5
8.14469248787132	-0.465294539413428	M1_PMd-C	Zep	2020-01-21__11-45__.tc.hdf5
-6.2377358475873	3.01770319980362	M1_PMd-C	Zep	2020-01-21__11-45__.tc.hdf5
6.55996844557383	-9.33296673647503	M1_PMd-C	Zep	2020-01-21__11-45__.tc.hdf5
-0.889104189258783	-5.89354398864167	M1_PMd-C	Zep	2020-01-21__11-45__.tc.hdf5
-0.966871238498611	-0.967297179489611	M1_PMd-C	Zep	2020-01-21__11-45__.tc.hdf5
5.26093893272815	-12.1062125339829	M1_PMd-C	Zep	2020-01-21__11-45__.tc.hdf5
0.677117204645107	-6.00645907731811	M1_PMd-C	Zep	2020-01-21__11-45__.tc.hdf5
-1.00452797329684	-22.2762226582032	M1_PMd-C	Zep	2020-01-21__11-45__.tc.hdf5
-0.872646339336126	-9.04774603351319	M1_PMd-C	Zep	2020-01-21__11-45__.tc.hdf5
4.08931740637682	3.51999439235334	M1_PMd-C	Zep	2020-01-21__11-45__.tc.hdf5
0.404377718370034	0.890953063318324	M1_PMd-C	Zep	2020-01-21__11-45__.tc.hdf5
-3.42821708006265	-2.14164976627039	M1_PMd-C	Zep	2020-01-21__11-45__.tc.hdf5
-9.5670412857511	-1.52341854207387	M1_PMd-C	Zep	2020-01-21__11-45__.tc.hdf5
2.6525512918558	3.39934503400632	M1_PMd-C	Zep	2020-01-21__11-45__.tc.hdf5
3.897722639369	9.55196956305814	M1_PMd-C	Zep	2020-01-21__11-45__.tc.hdf5
0.240157575703275	1.53556705746723	M1_PMd-C	Zep	2020-01-21__11-45__.tc.hdf5
5.00899028892912	-6.5483376268782	M1_PMd-C	Zep	2020-01-21__11-45__.tc.hdf5
6.58524209946141	15.7952876625035	M1_PMd-C	Zep	2020-01-21__11-45__.tc.hdf5
0.926410421334862	-1.08236897669006	M1_PMd-C	Zep	2020-01-21__11-45__.tc.hdf5
-0.47886467543005	-1.09583999325358	M1_PMd-C	Zep	2020-01-21__11-45__.tc.hdf5
-4.69765054344186	-9.13585181553504	M1_PMd-C	Zep	2020-01-21__11-45__.tc.hdf5
-2.2614235422337	-5.57047799001023	M1_PMd-C	Zep	2020-01-21__11-45__.tc.hdf5
-3.5710588933701	-5.00444773987374	M1_PMd-C	Zep	2020-01-21__11-45__.tc.hdf5
3.14368312731069	1.27129325983522	M1_PMd-C	Zep	2020-01-21__11-45__.tc.hdf5
-5.09258377869104	-6.35678518650258	M1_PMd-C	Zep	2020-01-21__11-45__.tc.hdf5
1.93249425332269	-9.88145620736479	M1_PMd-C	Zep	2020-01-21__11-45__.tc.hdf5
2.05219597832471	-19.6580808674824	M1_PMd-C	Zep	2020-01-21__11-45__.tc.hdf5
-1.54198656555693	-2.37899625566986	M1_PMd-C	Zep	2020-01-21__11-45__.tc.hdf5
-4.21661729322615	-0.1041176220417	M1_PMd-C	Zep	2020-01-21__11-45__.tc.hdf5
-1.93999889348676	9.59677677607799	M1_PMd-C	Zep	2020-01-21__11-45__.tc.hdf5
-9.72748299718491	-6.89857566902727	M1_PMd-C	Zep	2020-01-21__11-45__.tc.hdf5
1.73474493043398	-0.200117605011501	M1_PMd-C	Zep	2020-01-21__11-45__.tc.hdf5
1.92395509657088	6.6640255819491	M1_PMd-C	Zep	2020-01-21__11-45__.tc.hdf5
-7.82242542907963	5.67659771168733	M1_PMd-C	Zep	2020-01-21__11-45__.tc.hdf5
-0.406935591156401	-3.27565381992687	M1_PMd-C	Zep	2020-01-21__11-45__.tc.hdf5
-8.15662096062538	-6.10185294605976	M1_PMd-C	Zep	2020-01-21__11-45__.tc.hdf5
0.438668751158803	-4.43717763713102	M1_PMd-C	Zep	2020-01-21__11-45__.tc.hdf5
-3.46673705366077	2.09774720614497	M1_PMd-C	Zep	2020-01-21__11-45__.tc.hdf5
7.73866449256952	-4.01452497088414	M1_PMd-C	Zep	2020-01-21__11-45__.tc.hdf5
-4.5566587718271	7.58974387254156	M1_PMd-C	Zep	2020-01-21__11-45__.tc.hdf5
7.88113604531508	2.15732007420499	M1_PMd-C	Zep	2020-01-21__11-45__.tc.hdf5
1.46153328751365	0.801810361706361	M1_PMd-C	Zep	2020-01-21__11-45__.tc.hdf5
5.11976923232392	13.1869194795859	M1_PMd-C	Zep	2020-01-21__11-45__.tc.hdf5
-4.26391449256115	-3.83797256254253	M1_PMd-C	Zep	2020-01-21__11-45__.tc.hdf5
0.796136616775313	-2.90655287399108	M1_PMd-C	Zep	2020-01-21__11-45__.tc.hdf5
-10.8820586403814	-18.5563770855755	M1_PMd-C	Zep	2020-01-21__11-45__.tc.hdf5
-6.58514978841181	9.53390144295711	M1_PMd-C	Zep	2020-01-21__11-45__.tc.hdf5
4.12747046124236	-4.55997980737526	M1_PMd-C	Zep	2020-01-21__11-45__.tc.hdf5
1.55386824031924	6.43308136730446	M1_PMd-C	Zep	2020-01-21__11-45__.tc.hdf5
-3.80708737099056	7.19563041423354	M1_PMd-C	Zep	2020-01-21__11-45__.tc.hdf5
-6.29674057605459	-1.98370723715247	M1_PMd-C	Zep	2020-01-21__11-45__.tc.hdf5
-6.67600835488792	-6.62767418788451	M1_PMd-C	Zep	2020-01-21__11-45__.tc.hdf5
-1.0297035055634	-11.8870547001119	M1_PMd-C	Zep	2020-01-21__11-45__.tc.hdf5
-8.38500374654696	-3.80560132890086	M1_PMd-C	Zep	2020-01-21__11-45__.tc.hdf5
2.86831818307121	4.04279467697882	M1_PMd-C	Zep	2020-01-21__11-45__.tc.hdf5
1.52803777506366	7.2697747495571	M1_PMd-C	Zep	2020-01-21__11-45__.tc.hdf5
-3.36973204958139	-11.3618369927367	M1_PMd-C	Zep	2020-01-21__11-45__.tc.hdf5
-2.52196041178853	4.4980284639517	M1_PMd-C	Zep	2020-01-21__11-45__.tc.hdf5
6.01543098955325	2.16194126175867	M1_PMd-C	Zep	2020-01-22__11-24__.tc.hdf5
0.255936317657853	-5.7071519126593	M1_PMd-C	Zep	2020-01-22__11-24__.tc.hdf5
0.13650525851206	0.331622498751481	M1_PMd-C	Zep	2020-01-22__11-24__.tc.hdf5
-3.4062739473322	-2.30950145198769	M1_PMd-C	Zep	2020-01-22__11-24__.tc.hdf5
-0.112210791257672	0.944929326590108	M1_PMd-C	Zep	2020-01-22__11-24__.tc.hdf5
1.47495989043068	7.04587343046188	M1_PMd-C	Zep	2020-01-22__11-24__.tc.hdf5
6.04216311397553	-7.00241216097721	M1_PMd-C	Zep	2020-01-22__11-24__.tc.hdf5
-2.8111580254841	4.73597673297951	M1_PMd-C	Zep	2020-01-22__11-24__.tc.hdf5
-4.36481250766946	-9.38555743404685	M1_PMd-C	Zep	2020-01-22__11-24__.tc.hdf5
2.51107244450447	-10.0096196600011	M1_PMd-C	Zep	2020-01-22__11-24__.tc.hdf5
-4.78387690932841	5.70704582335314	M1_PMd-C	Zep	2020-01-22__11-24__.tc.hdf5
5.21444354538231	5.89034980355802	M1_PMd-C	Zep	2020-01-22__11-24__.tc.hdf5
-5.96749057336877	-1.83602615809662	M1_PMd-C	Zep	2020-01-22__11-24__.tc.hdf5
0.195545151343941	-8.62658465874487	M1_PMd-C	Zep	2020-01-22__11-24__.tc.hdf5
-4.25105477362638	6.44081030695081	M1_PMd-C	Zep	2020-01-22__11-24__.tc.hdf5
0.575823577114032	2.92302187653483	M1_PMd-C	Zep	2020-01-22__11-24__.tc.hdf5
-0.692414939874549	1.22425302437436	M1_PMd-C	Zep	2020-01-22__11-24__.tc.hdf5
2.45862624502439	-3.08387447938763	M1_PMd-C	Zep	2020-01-22__11-24__.tc.hdf5
11.5226994688401	-0.117132280071446	M1_PMd-C	Zep	2020-01-22__11-24__.tc.hdf5
-4.83236289645209	8.8450343616118	M1_PMd-C	Zep	2020-01-22__11-24__.tc.hdf5
0.0105586523332455	-15.833644923014	M1_PMd-C	Zep	2020-01-22__11-24__.tc.hdf5
-2.9522711867639	-5.32855602664252	M1_PMd-C	Zep	2020-01-22__11-24__.tc.hdf5
2.32162084584312	-4.2393099360732	M1_PMd-C	Zep	2020-01-22__11-24__.tc.hdf5
1.30160625488694	-13.546812463105	M1_PMd-C	Zep	2020-01-22__11-24__.tc.hdf5
-5.31037521776781	-0.944565359761927	M1_PMd-C	Zep	2020-01-22__11-24__.tc.hdf5
-1.88157070887564	0.616630078608887	M1_PMd-C	Zep	2020-01-22__11-24__.tc.hdf5
1.59237644588379	-13.1401692025973	M1_PMd-C	Zep	2020-01-22__11-24__.tc.hdf5
-7.2628088933889	-16.9124659638504	M1_PMd-C	Zep	2020-01-22__11-24__.tc.hdf5
4.17310365111833	7.03171062935345	M1_PMd-C	Zep	2020-01-22__11-24__.tc.hdf5
-4.86975663073781	-0.927905911967847	M1_PMd-C	Zep	2020-01-22__11-24__.tc.hdf5
-3.71576432903345	2.74783445212249	M1_PMd-C	Zep	2020-01-22__11-24__.tc.hdf5
-0.110080080519401	4.21536525765974	M1_PMd-C	Zep	2020-01-22__11-24__.tc.hdf5
2.71575042964552	4.31679381099232	M1_PMd-C	Zep	2020-01-22__11-24__.tc.hdf5
-0.846881498198583	-1.74620916581747	M1_PMd-C	Zep	2020-01-22__11-24__.tc.hdf5
1.04652786454764	-10.6556913242843	M1_PMd-C	Zep	2020-01-22__11-24__.tc.hdf5
4.86458082664944	-2.94200292630913	M1_PMd-C	Zep	2020-01-22__11-24__.tc.hdf5
-9.08733323755564	9.56290436782781	M1_PMd-C	Zep	2020-01-22__11-24__.tc.hdf5
2.08159028851933	3.06926609522596	M1_PMd-C	Zep	2020-01-22__11-24__.tc.hdf5
0.332047860808545	12.1744709946032	M1_PMd-C	Zep	2020-01-22__11-24__.tc.hdf5
-5.31141322409183	5.11049971027591	M1_PMd-C	Zep	2020-01-22__11-24__.tc.hdf5
-0.294281433230991	-6.07215612777097	M1_PMd-C	Zep	2020-01-22__11-24__.tc.hdf5
-2.30719386163578	2.25307999971257	M1_PMd-C	Zep	2020-01-22__11-24__.tc.hdf5
3.36473366558649	10.9318619162668	M1_PMd-C	Zep	2020-01-22__11-24__.tc.hdf5
-4.36677060397399	-2.09244415968613	M1_PMd-C	Zep	2020-01-22__11-24__.tc.hdf5
3.28351498660261	-11.1335272294196	M1_PMd-C	Zep	2020-01-22__11-24__.tc.hdf5
-1.27242445986758	3.75500240851238	M1_PMd-C	Zep	2020-01-22__11-24__.tc.hdf5
-3.10161491138479	-1.49993080606367	M1_PMd-C	Zep	2020-01-22__11-24__.tc.hdf5
6.78768297404358	-2.72755946463121	M1_PMd-C	Zep	2020-01-22__11-24__.tc.hdf5
5.44524644471188	-5.97284175909432	M1_PMd-C	Zep	2020-01-22__11-24__.tc.hdf5
1.68890252122329	10.6187994783988	M1_PMd-C	Zep	2020-01-22__11-24__.tc.hdf5
0.120238275551329	-18.2440730398586	M1_PMd-C	Zep	2020-01-22__11-24__.tc.hdf5
2.10326787035525	-0.55569232956742	M1_PMd-C	Zep	2020-01-22__11-24__.tc.hdf5
-0.717410828122223	-12.0315928089755	M1_PMd-C	Zep	2020-01-22__11-24__.tc.hdf5
0.81611109670082	4.0557513211705	M1_PMd-C	Zep	2020-01-22__11-24__.tc.hdf5
-0.384795246261083	-6.9361154846678	M1_PMd-C	Zep	2020-01-22__11-24__.tc.hdf5
-5.26628390368209	7.8270977945129	M1_PMd-C	Zep	2020-01-22__11-24__.tc.hdf5
3.51137619565436	-10.3664792558109	M1_PMd-C	Zep	2020-01-22__11-24__.tc.hdf5
1.29330029987582	8.33127206281523	M1_PMd-C	Zep	2020-01-22__11-24__.tc.hdf5
-1.83535226303647	0.163007245686385	M1_PMd-C	Zep	2020-01-22__11-24__.tc.hdf5
1.14407804680427	0.674086490550943	M1_PMd-C	Zep	2020-01-22__11-24__.tc.hdf5
-4.05420098853875	3.11830472380271	M1_PMd-C	Zep	2020-01-22__11-24__.tc.hdf5
-0.422194968959004	-4.3383521346123	M1_PMd-C	Zep	2020-01-22__11-24__.tc.hdf5
1.99435984340534	-14.0040811455473	M1_PMd-C	Zep	2020-01-22__11-24__.tc.hdf5
10.1272823880985	10.7486783756193	M1_PMd-C	Zep	2020-01-22__11-24__.tc.hdf5
-6.52746523114651	9.49746544461882	M1_PMd-C	Zep	2020-01-22__11-24__.tc.hdf5
-2.84853367039248	-2.38308619836954	M1_PMd-C	Zep	2020-01-22__11-24__.tc.hdf5
-1.57665621901716	-6.20523259058858	M1_PMd-C	Zep	2020-01-22__11-24__.tc.hdf5
-9.71265571160516	-2.35759167702567	M1_PMd-C	Zep	2020-01-22__11-24__.tc.hdf5
2.40299034456339	-25.1953783224474	M1_PMd-C	Zep	2020-01-22__11-24__.tc.hdf5
-5.28485499934772	-19.7581021022573	M1_PMd-C	Zep	2020-01-22__11-24__.tc.hdf5
4.52213122019962	-0.665662065227907	M1_PMd-C	Zep	2020-01-22__11-24__.tc.hdf5
-2.61584358825352	7.7652205537334	M1_PMd-C	Zep	2020-01-22__11-24__.tc.hdf5
-4.26091344790322	-0.330092876384437	M1_PMd-C	Zep	2020-01-22__11-24__.tc.hdf5
-2.30178726248148	-9.50778961209251	M1_PMd-C	Zep	2020-01-22__11-24__.tc.hdf5
-4.0400911321024	2.03130912824542	M1_PMd-C	Zep	2020-01-22__11-24__.tc.hdf5
2.81305106782336	3.98470476276393	M1_PMd-C	Zep	2020-01-22__11-24__.tc.hdf5
10.3534733639642	1.53871273041405	M1_PMd-C	Zep	2020-01-22__11-24__.tc.hdf5
2.02744587393133	-2.93849773342401	M1_PMd-C	Zep	2020-01-22__11-24__.tc.hdf5
-0.68075379423369	-5.10693193744513	M1_PMd-C	Zep	2020-01-22__11-24__.tc.hdf5
-0.283125380895856	-6.18564369383473	M1_PMd-C	Zep	2020-01-22__11-24__.tc.hdf5
2.75088384541764	1.92540030841147	M1_PMd-C	Zep	2020-01-22__11-24__.tc.hdf5
4.7178813400746	-5.35017032821786	M1_PMd-C	Zep	2020-01-22__11-24__.tc.hdf5
-2.62618515355008	-19.5345280576817	M1_PMd-C	Zep	2020-01-22__11-24__.tc.hdf5
2.44747198169824	-9.64167025476436	M1_PMd-C	Zep	2020-01-22__11-24__.tc.hdf5
0.139943119830756	-3.45445642587583	M1_PMd-C	Zep	2020-01-22__11-24__.tc.hdf5
-3.18594326371024	3.22393485475371	M1_PMd-C	Zep	2020-01-22__11-24__.tc.hdf5
-0.819131319380549	3.34092097477716	M1_PMd-C	Zep	2020-01-22__11-24__.tc.hdf5
4.68817163336264	-1.98581602577846	M1_PMd-C	Zep	2020-01-22__11-24__.tc.hdf5
1.40752465956731	-4.10279867713415	M1_PMd-C	Zep	2020-01-23__11-28__.tc.hdf5
0.962076046713289	-10.7697800007802	M1_PMd-C	Zep	2020-01-23__11-28__.tc.hdf5
7.35236134751503	-9.04779407464219	M1_PMd-C	Zep	2020-01-23__11-28__.tc.hdf5
2.95211272583561	2.20734093579865	M1_PMd-C	Zep	2020-01-23__11-28__.tc.hdf5
-3.31160064362209	2.55371413518457	M1_PMd-C	Zep	2020-01-23__11-28__.tc.hdf5
-7.52289715605364	5.77796499151982	M1_PMd-C	Zep	2020-01-23__11-28__.tc.hdf5
-4.61363183322343	-19.0701958673861	M1_PMd-C	Zep	2020-01-23__11-28__.tc.hdf5
-12.0645124294179	-0.397847106702083	M1_PMd-C	Zep	2020-01-23__11-28__.tc.hdf5
-3.54711805651479	3.53343049506211	M1_PMd-C	Zep	2020-01-23__11-28__.tc.hdf5
2.81321590267415	0.376595019419512	M1_PMd-C	Zep	2020-01-23__11-28__.tc.hdf5
1.8596323597494	1.2941026454917	M1_PMd-C	Zep	2020-01-23__11-28__.tc.hdf5
0.831354528348337	6.22364413615486	M1_PMd-C	Zep	2020-01-23__11-28__.tc.hdf5
-4.79281496175337	0.863938316484929	M1_PMd-C	Zep	2020-01-23__11-28__.tc.hdf5
3.87922931208	0.365676513680577	M1_PMd-C	Zep	2020-01-23__11-28__.tc.hdf5
1.84978753532391	-16.849957730982	M1_PMd-C	Zep	2020-01-23__11-28__.tc.hdf5
-1.06965407333023	3.6261863293681	M1_PMd-C	Zep	2020-01-23__11-28__.tc.hdf5
7.88686030524045	13.6019012446709	M1_PMd-C	Zep	2020-01-23__11-28__.tc.hdf5
1.069725305906	-4.66862023209995	M1_PMd-C	Zep	2020-01-23__11-28__.tc.hdf5
1.01393973157494	-3.0729183114492	M1_PMd-C	Zep	2020-01-23__11-28__.tc.hdf5
-5.44614541778578	-2.20936816377681	M1_PMd-C	Zep	2020-01-23__11-28__.tc.hdf5
-13.9659367979741	-0.342058847880348	M1_PMd-C	Zep	2020-01-23__11-28__.tc.hdf5
2.01292801900701	3.62579233441227	M1_PMd-C	Zep	2020-01-23__11-28__.tc.hdf5
2.44371882733235	5.94159942239763	M1_PMd-C	Zep	2020-01-23__11-28__.tc.hdf5
-0.854246041376716	6.47430711684493	M1_PMd-C	Zep	2020-01-23__11-28__.tc.hdf5
5.4220183334147	1.39424276863071	M1_PMd-C	Zep	2020-01-23__11-28__.tc.hdf5
-1.7558027431843	-15.9459834875664	M1_PMd-C	Zep	2020-01-23__11-28__.tc.hdf5
-1.87870139581479	-8.58742420316603	M1_PMd-C	Zep	2020-01-23__11-28__.tc.hdf5
0.29638966217164	-6.74256464282191	M1_PMd-C	Zep	2020-01-23__11-28__.tc.hdf5
-6.79158398463686	-2.30243362137557	M1_PMd-C	Zep	2020-01-23__11-28__.tc.hdf5
1.88078695668783	-5.67429533656685	M1_PMd-C	Zep	2020-01-23__11-28__.tc.hdf5
4.11175819470923	0.508993215978824	M1_PMd-C	Zep	2020-01-23__11-28__.tc.hdf5
2.21454491931406	-8.48085306390275	M1_PMd-C	Zep	2020-01-23__11-28__.tc.hdf5
3.60683809106568	-5.90515426317717	M1_PMd-C	Zep	2020-01-23__11-28__.tc.hdf5
2.21605237546294	-0.563786431616328	M1_PMd-C	Zep	2020-01-23__11-28__.tc.hdf5
-0.33058642278884	-0.701302498796029	M1_PMd-C	Zep	2020-01-23__11-28__.tc.hdf5
6.79598126826929	-11.922130483116	M1_PMd-C	Zep	2020-01-23__11-28__.tc.hdf5
11.2460514397153	-4.98784576933292	M1_PMd-C	Zep	2020-01-23__11-28__.tc.hdf5
1.29445641964456	-16.4794878488168	M1_PMd-C	Zep	2020-01-23__11-28__.tc.hdf5
1.9214581225533	4.7724647054853	M1_PMd-C	Zep	2020-01-23__11-28__.tc.hdf5
4.55290150407489	-3.31987919954584	M1_PMd-C	Zep	2020-01-23__11-28__.tc.hdf5
0.468201938765123	-3.72095735028457	M1_PMd-C	Zep	2020-01-23__11-28__.tc.hdf5
7.66096939365163	0.432454438398067	M1_PMd-C	Zep	2020-01-23__11-28__.tc.hdf5
-1.20512330176515	-4.00107935114687	M1_PMd-C	Zep	2020-01-23__11-28__.tc.hdf5
1.12796291255898	-8.71364250648483	M1_PMd-C	Zep	2020-01-23__11-28__.tc.hdf5
3.29793465360088	-1.18960444943754	M1_PMd-C	Zep	2020-01-23__11-28__.tc.hdf5
-6.03976148526933	-8.46026877222075	M1_PMd-C	Zep	2020-01-23__11-28__.tc.hdf5
5.69765654735937	5.72182771071197	M1_PMd-C	Zep	2020-01-23__11-28__.tc.hdf5
1.22450109001442	5.54403280747803	M1_PMd-C	Zep	2020-01-23__11-28__.tc.hdf5
-0.000821429630942117	-7.09023651063028	M1_PMd-C	Zep	2020-01-23__11-28__.tc.hdf5
4.08569021164377	0.714586012105251	M1_PMd-C	Zep	2020-01-23__11-28__.tc.hdf5
4.2132706909764	-5.78246553400686	M1_PMd-C	Zep	2020-01-23__11-28__.tc.hdf5
-0.955698795194411	0.709711338776787	M1_PMd-C	Zep	2020-01-23__11-28__.tc.hdf5
4.96542916526214	-7.32928709859975	M1_PMd-C	Zep	2020-01-23__11-28__.tc.hdf5
-6.94613236003257	-5.09138536234491	M1_PMd-C	Zep	2020-01-23__11-28__.tc.hdf5
-3.55018735569554	-4.24648123799468	M1_PMd-C	Zep	2020-01-23__11-28__.tc.hdf5
3.81233384959001	11.8718467162839	M1_PMd-C	Zep	2020-01-23__11-28__.tc.hdf5
2.067946009324	1.71105142974092	M1_PMd-C	Zep	2020-01-23__11-28__.tc.hdf5
-5.87916375101802	1.93318186383544	M1_PMd-C	Zep	2020-01-23__11-28__.tc.hdf5
-1.75264165276404	-4.55286563161167	M1_PMd-C	Zep	2020-01-23__11-28__.tc.hdf5
-4.74261965657165	-10.1215313410897	M1_PMd-C	Zep	2020-01-23__11-28__.tc.hdf5
-6.14935866907221	-7.56191329821408	M1_PMd-C	Zep	2020-01-23__11-28__.tc.hdf5
-5.22154474596299	-1.19308769922927	M1_PMd-C	Zep	2020-01-23__11-28__.tc.hdf5
-2.76463080865905	-3.451621301981	M1_PMd-C	Zep	2020-01-23__11-28__.tc.hdf5
1.81115291601237	0.0189011835946519	M1_PMd-C	Zep	2020-01-23__11-28__.tc.hdf5
-4.78089492397433	10.1242747320975	M1_PMd-C	Zep	2020-01-23__11-28__.tc.hdf5
-6.13920036731752	3.12706344331992	M1_PMd-C	Zep	2020-01-23__11-28__.tc.hdf5
12.8186027619357	4.33010712893383	M1_PMd-C	Zep	2020-01-23__11-28__.tc.hdf5
2.94418273224804	-6.26327807985074	M1_PMd-C	Zep	2020-01-23__11-28__.tc.hdf5
-5.82700404940896	-4.71510804378937	M1_PMd-C	Zep	2020-01-23__11-28__.tc.hdf5
8.02871024409726	-5.45907883471836	M1_PMd-C	Zep	2020-01-23__11-28__.tc.hdf5
2.16612990945256	9.0486919907041	M1_PMd-C	Zep	2020-01-23__11-28__.tc.hdf5
3.34323952427657	4.11903517202495	M1_PMd-C	Zep	2020-01-23__11-28__.tc.hdf5
-4.823651525591	2.52314511495699	M1_PMd-C	Zep	2020-01-23__11-28__.tc.hdf5
3.17705684721568	-12.827348434126	M1_PMd-C	Zep	2020-01-23__11-28__.tc.hdf5
-4.51800684518157	-3.39566822563266	M1_PMd-C	Zep	2020-01-23__11-28__.tc.hdf5
-3.89156146112451	0.869457529808187	M1_PMd-C	Zep	2020-01-23__11-28__.tc.hdf5
4.29305676178034	-3.87313241373841	M1_PMd-C	Zep	2020-01-23__11-28__.tc.hdf5
-1.2988045302894	-1.12882916554372	M1_PMd-C	Zep	2020-01-23__11-28__.tc.hdf5
-0.588314229080407	-3.14488818275638	M1_PMd-C	Zep	2020-01-23__11-28__.tc.hdf5
-3.75215500778703	-4.69682346571932	M1_PMd-C	Zep	2020-01-23__11-28__.tc.hdf5
-0.458029244895142	-5.53115737132293	M1_PMd-C	Zep	2020-01-23__11-28__.tc.hdf5
-4.9427358811136	1.63032657865202	M1_PMd-C	Zep	2020-01-23__11-28__.tc.hdf5
-2.76354510420453	1.1107647607565	M1_PMd-C	Zep	2020-01-23__11-28__.tc.hdf5
-10.3858018237729	0.296814944638607	M1_PMd-C	Zep	2020-01-23__11-28__.tc.hdf5
-2.39296339896504	0.761439978677496	M1_PMd-C	Zep	2020-01-23__11-28__.tc.hdf5
-2.73027644246755	2.24882009482224	M1_PMd-C	Zep	2020-01-23__11-28__.tc.hdf5
-4.29259229895845	1.31454998726878	M1_PMd-C	Zep	2020-01-23__11-28__.tc.hdf5
5.73439400445681	5.34802197543644	M1_PMd-C	Zep	2020-01-23__11-28__.tc.hdf5
7.30252049638556	0.196897478215543	M1_PMd-C	Zep	2020-01-23__11-28__.tc.hdf5
-0.11311732610697	11.5289088289433	M1_PMd-C	Zep	2020-01-23__11-28__.tc.hdf5
1.1881139318039	-4.29557287351857	M1_PMd-C	Zep	2020-01-23__11-28__.tc.hdf5
-4.62863258092194	-6.26392522535161	M1_PMd-C	Zep	2020-01-23__11-28__.tc.hdf5
1.89801082492053	-1.16635490134101	M1_PMd-C	Zep	2020-01-23__11-28__.tc.hdf5
3.61888409430669	4.5277470155486	M1_PMd-C	Zep	2020-01-23__11-28__.tc.hdf5
-0.974442174897219	1.30326971200601	M1_PMd-C	Zep	2020-01-23__11-28__.tc.hdf5
-4.11978782514944	3.44800400176798	M1_PMd-C	Zep	2020-01-23__11-28__.tc.hdf5
2.31168456061719	5.5195461405824	M1_PMd-C	Zep	2020-01-23__11-28__.tc.hdf5
-2.77091518400137	-3.90681919376133	M1_PMd-C	Zep	2020-01-23__11-28__.tc.hdf5
2.05402475864178	0.325787110636871	M1_PMd-C	Zep	2020-01-23__11-28__.tc.hdf5
-4.66703473998207	1.79785800734446	M1_PMd-C	Zep	2020-01-23__11-28__.tc.hdf5
3.7813746111596	-3.76651013997977	M1_PMd-C	Zep	2020-01-23__11-28__.tc.hdf5
3.00841770415917	8.59926104176743	M1_PMd-C	Zep	2020-01-23__11-28__.tc.hdf5
-2.78011380437059	-13.1945887391264	M1_PMd-C	Zep	2020-01-23__11-28__.tc.hdf5
-0.0460352015890381	-2.16947983894436	M1_PMd-C	Zep	2020-01-23__11-28__.tc.hdf5
-5.60219642313543	-4.11424456772051	M1_PMd-C	Zep	2020-01-23__11-28__.tc.hdf5
2.1227012713429	9.09381493485154	M1_PMd-C	Zep	2020-01-23__11-28__.tc.hdf5
-4.8204425252532	-4.65431314143952	M1_PMd-C	Zep	2020-01-23__11-28__.tc.hdf5
-6.69632277536259	-4.15519266214566	M1_PMd-C	Zep	2020-01-23__11-28__.tc.hdf5
-3.88931642366708	1.79818649687053	M1_PMd-C	Zep	2020-01-23__11-28__.tc.hdf5
-4.3711154754507	-0.356774146293602	M1_PMd-C	Zep	2020-01-23__11-28__.tc.hdf5
3.69331585692804	8.27594785383905	M1_PMd-C	Zep	2020-01-23__11-28__.tc.hdf5
-5.49550979543892	-0.966148329381243	M1_PMd-C	Zep	2020-01-23__11-28__.tc.hdf5
5.80130399132671	4.08990582971209	M1_PMd-C	Zep	2020-01-23__11-28__.tc.hdf5
-4.38531957916664	3.41351871318018	M1_PMd-C	Zep	2020-01-23__11-28__.tc.hdf5
-3.93845326419316	3.93379060488863	M1_PMd-C	Zep	2020-01-23__11-28__.tc.hdf5
-3.7964314338006	-2.14971132330071	M1_PMd-C	Zep	2020-01-23__11-28__.tc.hdf5
-2.51617268929708	-1.67118358679015	M1_PMd-C	Zep	2020-01-23__11-28__.tc.hdf5
6.09827132443902	-2.88344221909576	M1_PMd-C	Zep	2020-01-23__11-28__.tc.hdf5
-2.7515261888068	3.54555836604225	M1_PMd-C	Zep	2020-01-23__11-28__.tc.hdf5
-3.06849813706477	-7.08862439841908	M1_PMd-C	Zep	2020-01-23__11-28__.tc.hdf5
-5.81304416619584	2.02530290516347	M1_PMd-C	Zep	2020-01-23__11-28__.tc.hdf5
-3.19368968708679	3.33696532011232	M1_PMd-C	Zep	2020-01-23__11-28__.tc.hdf5
-1.00139030924322	4.34473730983252	M1_PMd-C	Zep	2020-01-23__11-28__.tc.hdf5
-0.442569714966622	9.55122302593144	M1_PMd-C	Zep	2020-01-23__11-28__.tc.hdf5
-2.71275880728137	-14.4057455675716	M1_PMd-C	Zep	2020-01-23__11-28__.tc.hdf5
-10.066413911112	2.91357510192667	M1_PMd-C	Zep	2020-01-23__11-28__.tc.hdf5
0.505086007943479	-4.55731338394818	M1_PMd-C	Zep	2020-01-23__11-28__.tc.hdf5
-2.61396762011102	-1.808097576815	M1_PMd-C	Zep	2020-01-23__11-28__.tc.hdf5
0.472368588935125	-6.09812217802042	M1_PMd-C	Zep	2020-01-23__11-28__.tc.hdf5
-1.66690142251575	13.373792535075	M1_PMd-C	Zep	2020-01-23__11-28__.tc.hdf5
-5.27482232472386	5.83647794795353	M1_PMd-C	Zep	2020-01-23__11-28__.tc.hdf5
3.40133282060836	1.85080853475342	M1_PMd-C	Zep	2020-01-23__11-28__.tc.hdf5
4.75853953514027	7.99186875007378	M1_PMd-C	Zep	2020-01-23__11-28__.tc.hdf5
0.0861734166073593	2.23580397352223	M1_PMd-C	Zep	2020-01-23__11-28__.tc.hdf5
-3.73112572466534	-4.44905472418718	M1_PMd-C	Zep	2020-01-23__11-28__.tc.hdf5
-2.41621159553873	6.47626995486393	M1_PMd-C	Zep	2020-01-23__11-28__.tc.hdf5
-0.16677589298185	-1.53496895356602	M1_PMd-C	Zep	2020-01-23__11-28__.tc.hdf5
3.76931315260339	-2.91799432286577	M1_PMd-C	Zep	2020-01-23__11-28__.tc.hdf5
2.59863933520054	1.07476561897502	M1_PMd-C	Zep	2020-01-23__11-28__.tc.hdf5
-4.31880939379438	-9.08388136834447	M1_PMd-C	Zep	2020-01-23__11-28__.tc.hdf5
6.18040953914427	-8.91212590828525	M1_PMd-C	Zep	2020-01-23__11-28__.tc.hdf5
0.863487865550461	2.52370617493171	M1_PMd-C	Zep	2020-01-23__11-28__.tc.hdf5
3.52654337458927	1.61398817987831	M1_PMd-C	Zep	2020-01-23__11-28__.tc.hdf5
-6.94598891815977	6.91024282887172	M1_PMd-C	Zep	2020-01-23__11-28__.tc.hdf5
2.82068637047571	4.18182520787138	M1_PMd-C	Zep	2020-01-23__11-28__.tc.hdf5
0.942857033697172	-1.11941764949941	M1_PMd-C	Zep	2020-01-23__11-28__.tc.hdf5
6.2764143567569	4.69330546724766	M1_PMd-C	Zep	2020-01-23__11-28__.tc.hdf5
-8.5833008226112	6.7245452165655	M1_PMd-C	Zep	2020-01-23__11-28__.tc.hdf5
3.36136611422327	2.03032876253027	M1_PMd-C	Zep	2020-01-23__11-28__.tc.hdf5
-0.673794376070349	-4.16247417085906	M1_PMd-C	Zep	2020-01-23__11-28__.tc.hdf5
-10.2801889929682	0.0657706405019888	M1_PMd-C	Zep	2020-01-23__11-28__.tc.hdf5
2.24288448088942	0.406305354329502	M1_PMd-C	Zep	2020-01-23__11-28__.tc.hdf5
4.63744069587093	9.94711191938119	M1_PMd-C	Zep	2020-01-23__11-28__.tc.hdf5
-8.43606608392683	-3.26560460600646	M1_PMd-C	Zep	2020-01-23__11-28__.tc.hdf5
1.62474070490403	-6.88774378193905	M1_PMd-C	Zep	2020-01-23__11-28__.tc.hdf5
-1.87728524919419	-0.917730129231575	M1_PMd-C	Zep	2020-01-23__11-28__.tc.hdf5
3.02346654823008	-2.90058750515848	M1_PMd-C	Zep	2020-01-23__11-28__.tc.hdf5
4.22899416332342	-7.12443459426029	M1_PMd-C	Zep	2020-01-23__11-28__.tc.hdf5
4.63475539088683	-24.484534862243	M1_PMd-C	Zep	2020-01-23__11-28__.tc.hdf5
0.555038408429938	-4.16478859787736	M1_PMd-C	Zep	2020-01-23__11-28__.tc.hdf5
3.03627799224031	-2.94511561463915	M1_PMd-C	Zep	2020-01-23__11-28__.tc.hdf5
3.95845598030794	-7.87026968699268	M1_PMd-C	Zep	2020-01-23__11-28__.tc.hdf5
-2.07955355665927	-5.17341851243822	M1_PMd-C	Zep	2020-01-23__11-28__.tc.hdf5
-4.52997184717396	1.70380806509059	M1_PMd-C	Zep	2020-01-23__11-28__.tc.hdf5
1.30008483983085	-9.97934718221039	M1_PMd-C	Zep	2020-01-23__11-28__.tc.hdf5
-6.36542214699535	-7.25218549850119	M1_PMd-C	Zep	2020-01-23__11-28__.tc.hdf5
-1.76584255970382	-0.180762269366776	M1_PMd-C	Zep	2020-01-23__11-28__.tc.hdf5
0.045917986085971	-5.87212919604016	M1_PMd-C	Zep	2020-01-23__11-28__.tc.hdf5
-0.354695626947258	3.2532857659113	M1_PMd-C	Zep	2020-01-23__11-28__.tc.hdf5
-3.46831961712899	1.26511302413555	M1_PMd-C	Zep	2020-01-23__11-28__.tc.hdf5
7.59045831930208	-1.57468533140199	M1_PMd-C	Zep	2020-01-23__11-28__.tc.hdf5
-1.04346830791993	16.8984475588765	M1_PMd-C	Zep	2020-01-23__11-28__.tc.hdf5
-0.576774451524162	0.643242595652298	M1_PMd-C	Zep	2020-01-23__11-28__.tc.hdf5
-2.66602624267615	-9.98497880775846	M1_PMd-C	Zep	2020-01-23__11-28__.tc.hdf5
0.346925527085004	4.13735111066515	M1_PMd-C	Zep	2020-01-23__11-28__.tc.hdf5
2.51758577469344	-4.22773645025826	M1_PMd-C	Zep	2020-01-23__11-28__.tc.hdf5
-7.74838745873529	-1.88077568592577	M1_PMd-C	Zep	2020-01-23__11-28__.tc.hdf5
2.53283445349706	9.8810729381765	M1_PMd-C	Zep	2020-01-23__11-28__.tc.hdf5
3.57913780784004	-0.460964406650462	M1_PMd-C	Zep	2020-01-23__11-28__.tc.hdf5
-8.40778572719889	-9.55027556702973	M1_PMd-C	Zep	2020-01-23__11-28__.tc.hdf5
4.19279904399262	1.56994918086753	M1_PMd-C	Zep	2020-01-23__11-28__.tc.hdf5
5.00882410979891	2.50531657747815	M1_PMd-C	Zep	2020-01-23__11-28__.tc.hdf5
-4.16387699213029	-6.62344511998251	M1_PMd-C	Zep	2020-01-23__11-28__.tc.hdf5
0.130373240487459	-3.88048477755422	M1_PMd-C	Zep	2020-01-23__11-28__.tc.hdf5
-4.25118188250993	-4.89992749712919	M1_PMd-C	Zep	2020-01-23__11-28__.tc.hdf5
2.939845818787	-3.01307364398453	M1_PMd-C	Zep	2020-01-23__11-28__.tc.hdf5
-1.98547564197963	11.8028606847691	M1_PMd-C	Zep	2020-01-23__11-28__.tc.hdf5
0.374579270937744	-8.12464758288742	M1_PMd-C	Zep	2020-01-23__11-28__.tc.hdf5
-3.79831182058037	7.89713250151075	M1_PMd-C	Zep	2020-01-23__11-28__.tc.hdf5
2.02955588697214	2.1195057623318	M1_PMd-C	Zep	2020-01-23__11-28__.tc.hdf5
3.92612279597398	-0.97970338735248	M1_PMd-C	Zep	2020-01-23__11-28__.tc.hdf5
-3.13211680279568	0.676255337957202	M1_PMd-C	Zep	2020-01-23__11-28__.tc.hdf5
-7.07927024986841	-9.57307943132994	M1_PMd-C	Zep	2020-01-23__11-28__.tc.hdf5
2.4022191137244	-2.76933557013537	M1_PMd-C	Zep	2020-01-23__11-28__.tc.hdf5
-7.01963713887233	0.609851241101837	M1_PMd-C	Zep	2020-01-23__11-28__.tc.hdf5
-4.20210201316871	-3.51482896685193	M1_PMd-C	Zep	2020-01-23__11-28__.tc.hdf5
2.53099269582234	-10.865502681746	M1_PMd-C	Zep	2020-01-23__11-28__.tc.hdf5
0.576419610450564	-5.69009002398173	M1_PMd-C	Zep	2020-01-23__11-28__.tc.hdf5
4.74439874832584	12.7398342412385	M1_PMd-C	Zep	2020-01-23__11-28__.tc.hdf5
-2.52161837725128	-3.0039659805309	M1_PMd-C	Zep	2020-01-23__11-28__.tc.hdf5
-6.02573277457903	-1.5518913011131	M1_PMd-C	Zep	2020-01-23__11-28__.tc.hdf5
-0.878568221808589	33.7835561422392	M1_PMd-C	Zep	2020-01-23__11-28__.tc.hdf5
-1.8793899047026	6.0063613025409	M1_PMd-C	Zep	2020-01-24__11-29__.tc.hdf5
1.58603488456674	-7.02717460169115	M1_PMd-C	Zep	2020-01-24__11-29__.tc.hdf5
4.2437131668458	9.04023557735991	M1_PMd-C	Zep	2020-01-24__11-29__.tc.hdf5
-4.88500942118956	-7.70413348607826	M1_PMd-C	Zep	2020-01-24__11-29__.tc.hdf5
2.05890442774116	2.47079251478585	M1_PMd-C	Zep	2020-01-24__11-29__.tc.hdf5
4.63579346791967	-1.31793636019302	M1_PMd-C	Zep	2020-01-24__11-29__.tc.hdf5
-0.315122511762071	2.77812423172113	M1_PMd-C	Zep	2020-01-24__11-29__.tc.hdf5
-2.26290218250212	10.3446436342796	M1_PMd-C	Zep	2020-01-24__11-29__.tc.hdf5
2.31597310892281	-2.95980944971793	M1_PMd-C	Zep	2020-01-24__11-29__.tc.hdf5
-3.85633474980679	-4.08181078013787	M1_PMd-C	Zep	2020-01-24__11-29__.tc.hdf5
3.30122974034305	-1.28720357478852	M1_PMd-C	Zep	2020-01-24__11-29__.tc.hdf5
5.72578412724005	-8.42300863286832	M1_PMd-C	Zep	2020-01-24__11-29__.tc.hdf5
-7.24126438572891	-11.585442107569	M1_PMd-C	Zep	2020-01-24__11-29__.tc.hdf5
-11.6725301802504	2.64382262884655	M1_PMd-C	Zep	2020-01-24__11-29__.tc.hdf5
-1.82342189582649	-9.87495918988031	M1_PMd-C	Zep	2020-01-24__11-29__.tc.hdf5
3.85339615440512	-0.488567856455805	M1_PMd-C	Zep	2020-01-24__11-29__.tc.hdf5
7.53762557535784	15.9306857926798	M1_PMd-C	Zep	2020-01-24__11-29__.tc.hdf5
-4.381883156169	4.36017128392154	M1_PMd-C	Zep	2020-01-24__11-29__.tc.hdf5
-0.436704937963465	-3.7048903810595	M1_PMd-C	Zep	2020-01-24__11-29__.tc.hdf5
1.24494751859007	-3.90992287207247	M1_PMd-C	Zep	2020-01-24__11-29__.tc.hdf5
-0.648684072288181	0.562778252450499	M1_PMd-C	Zep	2020-01-24__11-29__.tc.hdf5
-1.77839629949246	2.42193721769526	M1_PMd-C	Zep	2020-01-24__11-29__.tc.hdf5
-0.243320158622201	-3.49326661986594	M1_PMd-C	Zep	2020-01-24__11-29__.tc.hdf5
-6.31611488596814	-1.60909892761515	M1_PMd-C	Zep	2020-01-24__11-29__.tc.hdf5
5.73072239948917	7.28125142812454	M1_PMd-C	Zep	2020-01-24__11-29__.tc.hdf5
2.47303895668428	1.18024304398929	M1_PMd-C	Zep	2020-01-24__11-29__.tc.hdf5
-4.89238997510351	-2.923273559873	M1_PMd-C	Zep	2020-01-24__11-29__.tc.hdf5
0.141365831082223	3.96273538505087	M1_PMd-C	Zep	2020-01-24__11-29__.tc.hdf5
-8.35965136877543	3.27282361974816	M1_PMd-C	Zep	2020-01-24__11-29__.tc.hdf5
-0.444555145030047	2.02773654933439	M1_PMd-C	Zep	2020-01-24__11-29__.tc.hdf5
4.69608622223621	-0.732488270735129	M1_PMd-C	Zep	2020-01-24__11-29__.tc.hdf5
-1.64984524213458	0.440607240125295	M1_PMd-C	Zep	2020-01-24__11-29__.tc.hdf5
-7.31291383934147	-3.1393328236212	M1_PMd-C	Zep	2020-01-24__11-29__.tc.hdf5
-0.21184888162868	10.7971169512899	M1_PMd-C	Zep	2020-01-24__11-29__.tc.hdf5
4.78027827994721	14.3111270396384	M1_PMd-C	Zep	2020-01-24__11-29__.tc.hdf5
-2.4737221604421	-1.95085307542607	M1_PMd-C	Zep	2020-01-24__11-29__.tc.hdf5
-2.6702271912818	-6.38210921321394	M1_PMd-C	Zep	2020-01-24__11-29__.tc.hdf5
-0.957728171569899	-4.33495041686751	M1_PMd-C	Zep	2020-01-24__11-29__.tc.hdf5
-1.17447421539014	-4.93072999452778	M1_PMd-C	Zep	2020-01-24__11-29__.tc.hdf5
3.91592333972217	-4.0743265355441	M1_PMd-C	Zep	2020-01-24__11-29__.tc.hdf5
2.19012669233437	7.54561325556166	M1_PMd-C	Zep	2020-01-24__11-29__.tc.hdf5
-0.717465939088753	-3.77172968742146	M1_PMd-C	Zep	2020-01-24__11-29__.tc.hdf5
1.73133084585829	-3.69114978965377	M1_PMd-C	Zep	2020-01-24__11-29__.tc.hdf5
-2.8402182799034	0.554511628551871	M1_PMd-C	Zep	2020-01-24__11-29__.tc.hdf5
-0.837919679703231	-4.87367601258126	M1_PMd-C	Zep	2020-01-24__11-29__.tc.hdf5
0.765918896024278	-3.02208973699184	M1_PMd-C	Zep	2020-01-24__11-29__.tc.hdf5
-8.88653389174973	2.99959675844556	M1_PMd-C	Zep	2020-01-24__11-29__.tc.hdf5
-6.24200901843067	-4.74037120523598	M1_PMd-C	Zep	2020-01-24__11-29__.tc.hdf5
-0.458059257704833	7.25205577375608	M1_PMd-C	Zep	2020-01-24__11-29__.tc.hdf5
10.1418148326252	-1.81606722828677	M1_PMd-C	Zep	2020-01-24__11-29__.tc.hdf5
-0.749224419159003	-0.419736768515464	M1_PMd-C	Zep	2020-01-24__11-29__.tc.hdf5
-3.74504282381147	1.41832454685259	M1_PMd-C	Zep	2020-01-24__11-29__.tc.hdf5
-1.04557576550847	3.34361886980918	M1_PMd-C	Zep	2020-01-24__11-29__.tc.hdf5
-3.03139999911492	1.48145790608624	M1_PMd-C	Zep	2020-01-24__11-29__.tc.hdf5
-1.38701275476876	-2.26505463767841	M1_PMd-C	Zep	2020-01-24__11-29__.tc.hdf5
11.7308629363632	8.49982663417983	M1_PMd-C	Zep	2020-01-24__11-29__.tc.hdf5
1.27613695882622	-3.45129086167714	M1_PMd-C	Zep	2020-01-24__11-29__.tc.hdf5
3.21133303603099	-8.82818096997349	M1_PMd-C	Zep	2020-01-24__11-29__.tc.hdf5
-3.83679818664774	6.8708612321487	M1_PMd-C	Zep	2020-01-24__11-29__.tc.hdf5
1.25562415301066	-1.31289724514145	M1_PMd-C	Zep	2020-01-24__11-29__.tc.hdf5
-5.0358149060461	-10.4580674953091	M1_PMd-C	Zep	2020-01-24__11-29__.tc.hdf5
1.99269457262072	2.83033629966759	M1_PMd-C	Zep	2020-01-24__11-29__.tc.hdf5
-0.711963060208793	1.34242527793334	M1_PMd-C	Zep	2020-01-24__11-29__.tc.hdf5
-3.29776133425009	4.50261757198455	M1_PMd-C	Zep	2020-01-24__11-29__.tc.hdf5
5.79987926589239	-2.84408008572862	M1_PMd-C	Zep	2020-01-24__11-29__.tc.hdf5
-0.53386190547885	-7.28169529913267	M1_PMd-C	Zep	2020-01-24__11-29__.tc.hdf5
2.43497283149944	0.108126092502728	M1_PMd-C	Zep	2020-01-24__11-29__.tc.hdf5
2.72123607309498	-12.9451765611295	M1_PMd-C	Zep	2020-01-24__11-29__.tc.hdf5
1.43447961705001	9.36272013043951	M1_PMd-C	Zep	2020-01-24__11-29__.tc.hdf5
-0.717983101959937	13.4840119905418	M1_PMd-C	Zep	2020-01-24__11-29__.tc.hdf5
-2.01026855097357	11.1918907392234	M1_PMd-C	Zep	2020-01-24__11-29__.tc.hdf5
-2.04572329423733	-2.04210851005524	M1_PMd-C	Zep	2020-01-24__11-29__.tc.hdf5
-6.74749777521944	-2.82637889231533	M1_PMd-C	Zep	2020-01-24__11-29__.tc.hdf5
-0.695336590982709	6.58282501908267	M1_PMd-C	Zep	2020-01-24__11-29__.tc.hdf5
5.69946653108102	-1.97382676713553	M1_PMd-C	Zep	2020-01-24__11-29__.tc.hdf5
-2.48831286940759	8.02250672113836	M1_PMd-C	Zep	2020-01-24__11-29__.tc.hdf5
-1.04742345662835	-3.10778976730161	M1_PMd-C	Zep	2020-01-24__11-29__.tc.hdf5
-0.233237636572648	-0.151423408420865	M1_PMd-C	Zep	2020-01-24__11-29__.tc.hdf5
1.68306406164528	1.78698975067277	M1_PMd-C	Zep	2020-01-24__11-29__.tc.hdf5
-2.54621693960165	7.98413784840453	M1_PMd-C	Zep	2020-01-24__11-29__.tc.hdf5
1.2874397674451	-2.82794245598032	M1_PMd-C	Zep	2020-01-24__11-29__.tc.hdf5
2.88641249436366	-5.36719190249954	M1_PMd-C	Zep	2020-01-24__11-29__.tc.hdf5
1.0496516639726	-4.54499492024955	M1_PMd-C	Zep	2020-01-24__11-29__.tc.hdf5
0.987485806241795	12.0194238054867	M1_PMd-C	Zep	2020-01-24__11-29__.tc.hdf5
-0.373201565639917	-8.49369607706762	M1_PMd-C	Zep	2020-01-24__11-29__.tc.hdf5
-2.86662147312049	5.3743658481401	M1_PMd-C	Zep	2020-01-24__11-29__.tc.hdf5
-5.47721091590392	3.87822378127083	M1_PMd-C	Zep	2020-01-24__11-29__.tc.hdf5
-0.56747737133179	-1.46842037739874	M1_PMd-C	Zep	2020-01-24__11-29__.tc.hdf5
0.18655646270979	0.357695982705793	M1_PMd-C	Zep	2020-01-24__11-29__.tc.hdf5
7.778253387801	-7.20904814891214	M1_PMd-C	Zep	2020-01-24__11-29__.tc.hdf5
-0.611306354460358	-9.35268972758388	M1_PMd-C	Zep	2020-01-24__11-29__.tc.hdf5
-1.02477958653592	0.50228957318077	M1_PMd-C	Zep	2020-01-24__11-29__.tc.hdf5
-2.50570628381059	-3.70678749168053	M1_PMd-C	Zep	2020-01-24__11-29__.tc.hdf5
-3.59784451882132	-10.7189567868202	M1_PMd-C	Zep	2020-01-24__11-29__.tc.hdf5
-5.1021965860157	-7.95960409456701	M1_PMd-C	Zep	2020-01-24__11-29__.tc.hdf5
-9.77583963894986	-3.09765545050132	M1_PMd-C	Zep	2020-01-24__11-29__.tc.hdf5
0.766596776987731	-2.42019435094286	M1_PMd-C	Zep	2020-01-24__11-29__.tc.hdf5
-4.02454633304553	-6.28921535602333	M1_PMd-C	Zep	2020-01-24__11-29__.tc.hdf5
-11.1177669196216	9.56106127144737	M1_PMd-C	Zep	2020-01-24__11-29__.tc.hdf5
0.693816956061396	-10.721851530704	M1_PMd-C	Zep	2020-01-24__11-29__.tc.hdf5
-4.90907450089199	-2.17486513812204	M1_PMd-C	Zep	2020-01-24__11-29__.tc.hdf5
-4.70541904084457	-8.60166244989935	M1_PMd-C	Zep	2020-01-24__11-29__.tc.hdf5
-3.06506625715417	-5.1902856880549	M1_PMd-C	Zep	2020-01-24__11-29__.tc.hdf5
0.696331284269681	-1.90124046980811	M1_PMd-C	Zep	2020-01-24__11-29__.tc.hdf5
0.729607139149097	-5.44302643081834	M1_PMd-C	Zep	2020-01-24__11-29__.tc.hdf5
1.7593418461708	-0.222613600939471	M1_PMd-C	Zep	2020-01-24__11-29__.tc.hdf5
2.04137008411223	11.917775909182	M1_PMd-C	Zep	2020-01-24__11-29__.tc.hdf5
-4.37186224374027	-9.64518447263044	M1_PMd-C	Zep	2020-01-24__11-29__.tc.hdf5
0.388929314171912	4.98551828765058	M1_PMd-C	Zep	2020-01-24__11-29__.tc.hdf5
-5.35099199176143	-1.44972395398192	M1_PMd-C	Zep	2020-01-24__11-29__.tc.hdf5
0.109213419978611	7.79117690401815	M1_PMd-C	Zep	2020-01-24__11-29__.tc.hdf5
-0.620733069548208	-4.28459368373855	M1_PMd-C	Zep	2020-01-24__11-29__.tc.hdf5
-3.43590343800495	-2.5285267693013	M1_PMd-C	Zep	2020-01-24__11-29__.tc.hdf5
-0.406133825244645	-1.11447106187868	M1_PMd-C	Zep	2020-01-24__11-29__.tc.hdf5
-0.723067273961212	10.2634546471614	M1_PMd-C	Zep	2020-01-24__11-29__.tc.hdf5
0.928114843863887	-11.3153976745283	M1_PMd-C	Zep	2020-01-24__11-29__.tc.hdf5
-5.39477807963048	-8.38268852681716	M1_PMd-C	Zep	2020-01-24__11-29__.tc.hdf5
1.9973691247213	9.69747363012532	M1_PMd-C	Zep	2020-01-24__11-29__.tc.hdf5
-2.29136985150771	8.55755253171889	M1_PMd-C	Zep	2020-01-24__11-29__.tc.hdf5
-0.34721319565075	11.4709870275837	M1_PMd-C	Zep	2020-01-24__11-29__.tc.hdf5
0.187942605011738	8.37776710935052	M1_PMd-C	Zep	2020-01-24__11-29__.tc.hdf5
-0.0226343792247863	8.33097658006037	M1_PMd-C	Zep	2020-01-24__11-29__.tc.hdf5
-1.94283873233175	8.36384615263368	M1_PMd-C	Zep	2020-01-24__11-29__.tc.hdf5
12.6970407676866	-2.87853887606001	M1_PMd-C	Zep	2020-01-24__11-29__.tc.hdf5
5.42543273371687	5.44348826272848	M1_PMd-C	Zep	2020-01-24__11-29__.tc.hdf5
-1.07876148437212	-3.53034206185141	M1_PMd-C	Zep	2020-01-24__11-29__.tc.hdf5
-0.240064483237636	6.41069857853232	M1_PMd-C	Zep	2020-01-24__11-29__.tc.hdf5
-8.39915055913456	-10.2014405769811	M1_PMd-C	Zep	2020-01-24__11-29__.tc.hdf5
-2.18322221499274	3.63441158889973	M1_PMd-C	Zep	2020-01-24__11-29__.tc.hdf5
0.498859895309233	-7.35662349735579	M1_PMd-C	Zep	2020-01-24__11-29__.tc.hdf5
-3.07126568401619	-6.65003543583599	M1_PMd-C	Zep	2020-01-24__11-29__.tc.hdf5
4.2938510925275	-1.7415763684108	M1_PMd-C	Zep	2020-01-24__11-29__.tc.hdf5
-5.69767223045813	7.69548083776879	M1_PMd-C	Zep	2020-01-24__11-29__.tc.hdf5
-4.47305685370573	7.78400115737724	M1_PMd-C	Zep	2020-01-24__11-29__.tc.hdf5
-7.33064953630661	13.8864869151863	M1_PMd-C	Zep	2020-01-24__11-29__.tc.hdf5
-5.34329261855323	-7.57718555613236	M1_PMd-C	Zep	2020-01-24__11-29__.tc.hdf5
-7.03504424779871	9.384077049402	M1_PMd-C	Zep	2020-01-24__11-29__.tc.hdf5
0.425991436174268	-7.3269642116133	M1_PMd-C	Zep	2020-01-24__11-29__.tc.hdf5
4.22872734181919	-0.904312239722356	M1_PMd-C	Zep	2020-01-24__11-29__.tc.hdf5
0.146460568980944	9.06559877055728	M1_PMd-C	Zep	2020-01-24__11-29__.tc.hdf5
-0.326279610561578	-2.83815755424321	M1_PMd-C	Zep	2020-01-24__11-29__.tc.hdf5
6.06046036052219	-8.37960642780109	M1_PMd-C	Zep	2020-01-24__11-29__.tc.hdf5
-1.27733298841599	-2.32425880476759	M1_PMd-C	Zep	2020-01-24__11-29__.tc.hdf5
-1.68457818322998	-10.0704823695711	M1_PMd-C	Zep	2020-01-24__11-29__.tc.hdf5
5.62044401153346	-2.07866926380725	M1_PMd-C	Zep	2020-01-24__11-29__.tc.hdf5
-5.49968775547272	-2.18444838624702	M1_PMd-C	Zep	2020-01-24__11-29__.tc.hdf5
5.60828897653128	0.916174598242839	M1_PMd-C	Zep	2020-01-24__11-29__.tc.hdf5
-2.68566961702633	-8.52144304966297	M1_PMd-C	Zep	2020-01-24__11-29__.tc.hdf5
-5.41408357237235	-8.00758724317772	M1_PMd-C	Zep	2020-01-24__11-29__.tc.hdf5
0.435446354171221	4.98034915972298	M1_PMd-C	Zep	2020-01-24__11-29__.tc.hdf5
-1.5878344310679	4.10764035700139	M1_PMd-C	Zep	2020-01-24__11-29__.tc.hdf5
-5.95297828639572	-0.506009205590242	M1_PMd-C	Zep	2020-01-24__11-29__.tc.hdf5
-4.95534254609592	2.24198652979185	M1_PMd-C	Zep	2020-01-24__11-29__.tc.hdf5
-3.22396705393387	-2.59368127928554	M1_PMd-C	Zep	2020-01-24__11-29__.tc.hdf5
9.08033264596445	5.90764706496817	M1_PMd-C	Zep	2020-01-24__11-29__.tc.hdf5
-6.08225173438158	6.03831634982912	M1_PMd-C	Zep	2020-01-24__11-29__.tc.hdf5
4.67537469086134	-3.01053560294604	M1_PMd-C	Zep	2020-01-24__11-29__.tc.hdf5
-3.63615158106856	-3.24443841861848	M1_PMd-C	Zep	2020-01-24__11-29__.tc.hdf5
0.744815529665923	-8.31682337610279	M1_PMd-C	Zep	2020-01-24__11-29__.tc.hdf5
1.41436440290202	1.60529839617501	M1_PMd-C	Zep	2020-01-24__11-29__.tc.hdf5
-1.06142293878583	4.64819442811682	M1_PMd-C	Zep	2020-01-24__11-29__.tc.hdf5
-1.95752742083605	-1.37416482968527	M1_PMd-C	Zep	2020-01-24__11-29__.tc.hdf5
2.99067490623979	5.13362112872189	M1_PMd-C	Zep	2020-01-24__11-29__.tc.hdf5
6.3779972238394	-6.4505139254003	M1_PMd-C	Zep	2020-01-24__11-29__.tc.hdf5
-2.27900729189824	3.41327502239332	M1_PMd-C	Zep	2020-01-24__11-29__.tc.hdf5
-8.50674086226194	-13.2273157012087	M1_PMd-C	Zep	2020-01-24__11-29__.tc.hdf5
1.36745379790404	-13.2415001531034	M1_PMd-C	Zep	2020-01-24__11-29__.tc.hdf5
-4.40986205998584	-9.63036966074003	M1_PMd-C	Zep	2020-01-24__11-29__.tc.hdf5
-5.30323536208146	-5.5665026795718	M1_PMd-C	Zep	2020-01-24__11-29__.tc.hdf5
2.12426879010023	3.38519346979211	M1_PMd-C	Zep	2020-01-24__11-29__.tc.hdf5
-4.46440220635566	4.1414855205549	M1_PMd-C	Zep	2020-01-24__11-29__.tc.hdf5
5.37870267252643	9.6400553186231	M1_PMd-C	Zep	2020-01-24__11-29__.tc.hdf5
0.66051557783238	7.00136169961441	M1_PMd-C	Zep	2020-01-24__11-29__.tc.hdf5
2.45004467353414	2.26645936836583	M1_PMd-C	Zep	2020-01-24__11-29__.tc.hdf5
-2.01335196193046	0.480015052420072	M1_PMd-C	Zep	2020-01-24__11-29__.tc.hdf5
4.23046208279715	-5.14605853340357	M1_PMd-C	Zep	2020-01-24__11-29__.tc.hdf5
10.3494115665608	1.95856124027571	M1_PMd-C	Zep	2020-01-24__11-29__.tc.hdf5
-3.60991271354193	-8.43138340476695	M1_PMd-C	Zep	2020-01-24__11-29__.tc.hdf5
3.35356288049765	-3.26002711071462	M1_PMd-C	Zep	2020-01-24__11-29__.tc.hdf5
1.00833751281127	-7.03562827919036	M1_PMd-C	Zep	2020-01-24__11-29__.tc.hdf5
6.7098588103403	-3.43295926404457	M1_PMd-C	Zep	2020-01-24__11-29__.tc.hdf5
-5.1512404281088	-3.47513580797119	M1_PMd-C	Zep	2020-01-24__11-29__.tc.hdf5
-1.57115972237162	0.754966335734687	M1_PMd-C	Zep	2020-01-24__11-29__.tc.hdf5
-1.49688641675945	-8.30179232115858	M1_PMd-C	Zep	2020-01-24__11-29__.tc.hdf5
0.74047566984561	-1.20670769070505	M1_PMd-C	Zep	2020-01-24__11-29__.tc.hdf5
-3.1659516678999	-5.77863730764909	M1_PMd-C	Zep	2020-01-24__11-29__.tc.hdf5
-5.82013102893007	5.81474149292762	M1_PMd-C	Zep	2020-01-24__11-29__.tc.hdf5
7.88673466810772	-6.18461216969138	M1_PMd-C	Zep	2020-01-24__11-29__.tc.hdf5
-8.98884954194196	-12.724033229973	M1_PMd-C	Zep	2020-01-24__11-29__.tc.hdf5
1.48681236685707	6.26680839702653	M1_PMd-C	Zep	2020-01-24__11-29__.tc.hdf5
-3.10938561193449	8.51506675416305	M1_PMd-C	Zep	2020-01-24__11-29__.tc.hdf5
-1.96455071141023	0.00187171539636494	M1_PMd-C	Zep	2020-01-24__11-29__.tc.hdf5
-0.718112497185421	-8.98513176012657	M1_PMd-C	Zep	2020-01-24__11-29__.tc.hdf5
-3.42815819353635	-17.4193962100412	M1_PMd-C	Zep	2020-01-24__11-29__.tc.hdf5
-5.31674621317678	1.13407473636711	M1_PMd-C	Zep	2020-01-24__11-29__.tc.hdf5
3.54020640978968	-0.663180034590546	M1_PMd-C	Zep	2020-01-24__11-29__.tc.hdf5
-0.158436135710454	14.9276511589393	M1_PMd-C	Zep	2020-01-24__11-29__.tc.hdf5
-6.99158163462987	1.3911413530521	M1_PMd-C	Zep	2020-01-24__11-29__.tc.hdf5
-0.668113380167119	-7.06324006285326	M1_PMd-C	Zep	2020-01-24__11-29__.tc.hdf5
-3.38852457355573	0.260169646965437	M1_PMd-C	Zep	2020-01-24__11-29__.tc.hdf5
3.60749393670798	-7.06159634203399	M1_PMd-C	Zep	2020-01-24__11-29__.tc.hdf5
5.09305120642187	-8.50621262565377	M1_PMd-C	Zep	2020-01-24__11-29__.tc.hdf5
-5.8187668205077	-2.81958021701659	M1_PMd-C	Zep	2020-01-24__11-29__.tc.hdf5
0.060665690987991	-17.8148674335529	M1_PMd-C	Zep	2020-01-24__11-29__.tc.hdf5
5.33198021698717	-0.113913277273867	M1_PMd-C	Zep	2020-01-24__11-29__.tc.hdf5
-2.43210004702066	-6.51907452178043	M1_PMd-C	Zep	2020-01-24__11-29__.tc.hdf5
0.533428892555735	-12.8072817781742	M1_PMd-C	Zep	2020-01-24__11-29__.tc.hdf5
-3.34304868115166	8.70717677358755	M1_PMd-C	Zep	2020-01-24__11-29__.tc.hdf5
-9.8463594149223	-6.53704566947478	M1_PMd-C	Zep	2020-01-24__11-29__.tc.hdf5
-1.20017409362789	15.1253750139013	M1_PMd-C	Zep	2020-01-24__11-29__.tc.hdf5
-1.17884190582796	1.83156503376216	M1_PMd-C	Zep	2020-01-24__11-29__.tc.hdf5
-0.208227242059084	-9.19600238847396	M1_PMd-C	Zep	2020-01-24__11-29__.tc.hdf5
5.80530235739933	10.6492285279977	M1_PMd-C	Zep	2020-01-24__11-29__.tc.hdf5
9.30548105190645	2.07783342481233	M1_PMd-C	Zep	2020-01-24__11-29__.tc.hdf5
0.941871570123279	-8.04009812938233	M1_PMd-C	Zep	2020-01-24__11-29__.tc.hdf5
-2.46230671109806	-4.2833323647312	M1_PMd-C	Zep	2020-01-24__11-29__.tc.hdf5
-2.2657521690097	-2.21681183474806	M1_PMd-C	Zep	2020-01-24__11-29__.tc.hdf5
0.0955300532671157	7.10860127812218	M1_PMd-C	Zep	2020-01-24__11-29__.tc.hdf5
-1.76927555804783	-0.398348804831184	M1_PMd-C	Zep	2020-01-24__11-29__.tc.hdf5
-2.06537446053232	0.132803534672848	M1_PMd-C	Zep	2020-01-24__11-29__.tc.hdf5
3.91662011890937	-0.743444504332816	M1_PMd-C	Zep	2020-01-24__11-29__.tc.hdf5
-2.29151429615939	-6.40103871063016	M1_PMd-C	Zep	2020-01-24__11-29__.tc.hdf5
1.36496740340541	-11.7835815941628	M1_PMd-C	Zep	2020-01-24__11-29__.tc.hdf5
0.818210307909131	-7.95033329734797	M1_PMd-C	Zep	2020-01-24__11-29__.tc.hdf5
-2.79829202932679	1.27457343266018	M1_PMd-C	Zep	2020-01-24__11-29__.tc.hdf5
-0.115478280819789	3.93768674233406	M1_PMd-C	Zep	2020-01-24__11-29__.tc.hdf5
-3.06849834471154	-9.07549835901023	M1_PMd-C	Zep	2020-01-24__11-29__.tc.hdf5
-0.87718796151884	8.94206022077707	M1_PMd-C	Zep	2020-01-24__11-29__.tc.hdf5
0.934997416651417	-12.2767394809365	M1_PMd-C	Zep	2020-01-24__11-29__.tc.hdf5
-7.32436418506324	5.90712790627887	M1_PMd-C	Zep	2020-01-24__11-29__.tc.hdf5
-8.81355914988976	1.15742975769722	M1_PMd-C	Zep	2020-01-24__11-29__.tc.hdf5
-1.57365979459427	-7.45165249237792	M1_PMd-C	Zep	2020-01-24__11-29__.tc.hdf5
7.74042975564495	0.208306212545837	M1_PMd-C	Zep	2020-01-24__11-29__.tc.hdf5
1.33157624528164	10.4179081232648	M1_PMd-C	Zep	2020-01-24__11-29__.tc.hdf5
-2.62567141106781	2.85199871900745	M1_PMd-C	Zep	2020-01-24__11-29__.tc.hdf5
-2.41376358244895	5.20030617714384	M1_PMd-C	Zep	2020-01-25__11-46__.tc.hdf5
3.0673782184425	4.19527112859815	M1_PMd-C	Zep	2020-01-25__11-46__.tc.hdf5
-2.27927149291668	-1.88762092988755	M1_PMd-C	Zep	2020-01-25__11-46__.tc.hdf5
-1.35388923461021	4.84944322144873	M1_PMd-C	Zep	2020-01-25__11-46__.tc.hdf5
1.30523219279668	1.62924911076339	M1_PMd-C	Zep	2020-01-25__11-46__.tc.hdf5
-2.79470528638776	-19.5426075490806	M1_PMd-C	Zep	2020-01-25__11-46__.tc.hdf5
6.35991326121083	-3.05311594703284	M1_PMd-C	Zep	2020-01-25__11-46__.tc.hdf5
4.31012678232905	2.27216882411567	M1_PMd-C	Zep	2020-01-25__11-46__.tc.hdf5
-1.00361758767052	2.07264412741036	M1_PMd-C	Zep	2020-01-25__11-46__.tc.hdf5
-0.682828544251506	-4.92021956496451	M1_PMd-C	Zep	2020-01-25__11-46__.tc.hdf5
6.57624915654287	8.41471463641811	M1_PMd-C	Zep	2020-01-25__11-46__.tc.hdf5
4.11886730907519	-9.92305114910003	M1_PMd-C	Zep	2020-01-25__11-46__.tc.hdf5
4.4877900936888	-0.239567670072236	M1_PMd-C	Zep	2020-01-25__11-46__.tc.hdf5
0.8279966811419	-10.8788448550619	M1_PMd-C	Zep	2020-01-25__11-46__.tc.hdf5
0.297350215700422	3.57318792062037	M1_PMd-C	Zep	2020-01-25__11-46__.tc.hdf5
2.3994549992584	-5.10361450097129	M1_PMd-C	Zep	2020-01-25__11-46__.tc.hdf5
2.66406067762708	3.5315847523782	M1_PMd-C	Zep	2020-01-25__11-46__.tc.hdf5
4.48179496167601	-3.88359592299584	M1_PMd-C	Zep	2020-01-25__11-46__.tc.hdf5
1.93590729673484	1.39336274984919	M1_PMd-C	Zep	2020-01-25__11-46__.tc.hdf5
-1.8392598650451	-4.13254669119927	M1_PMd-C	Zep	2020-01-25__11-46__.tc.hdf5
-0.439155888679105	-1.08941214589598	M1_PMd-C	Zep	2020-01-25__11-46__.tc.hdf5
-4.60702395879302	-0.287764213555063	M1_PMd-C	Zep	2020-01-25__11-46__.tc.hdf5
1.75811743697577	1.81035575436719	M1_PMd-C	Zep	2020-01-25__11-46__.tc.hdf5
3.21244407410266	0.892019598002481	M1_PMd-C	Zep	2020-01-25__11-46__.tc.hdf5
-1.63994008302839	3.45977211625499	M1_PMd-C	Zep	2020-01-25__11-46__.tc.hdf5
0.831050094254396	-9.73828025032276	M1_PMd-C	Zep	2020-01-25__11-46__.tc.hdf5
-2.53539901386676	-8.10588074674086	M1_PMd-C	Zep	2020-01-25__11-46__.tc.hdf5
-1.91112126431573	6.45601199140778	M1_PMd-C	Zep	2020-01-25__11-46__.tc.hdf5
0.616876086987317	7.93110655696166	M1_PMd-C	Zep	2020-01-25__11-46__.tc.hdf5
4.6982478275596	7.72106127453454	M1_PMd-C	Zep	2020-01-25__11-46__.tc.hdf5
-4.28508585197348	-8.2218821892823	M1_PMd-C	Zep	2020-01-25__11-46__.tc.hdf5
-3.76523666335333	7.73888979450184	M1_PMd-C	Zep	2020-01-25__11-46__.tc.hdf5
2.42250339213534	-3.30170125234839	M1_PMd-C	Zep	2020-01-25__11-46__.tc.hdf5
1.79001695095928	-0.809288928327967	M1_PMd-C	Zep	2020-01-25__11-46__.tc.hdf5
-7.07293145096249	-14.7111768631235	M1_PMd-C	Zep	2020-01-25__11-46__.tc.hdf5
-2.10418517912759	-2.86551574632416	M1_PMd-C	Zep	2020-01-25__11-46__.tc.hdf5
-3.1315331261016	-0.0157373465445865	M1_PMd-C	Zep	2020-01-25__11-46__.tc.hdf5
1.27373370781454	-2.81542555027255	M1_PMd-C	Zep	2020-01-25__11-46__.tc.hdf5
1.12677004865765	-9.16036131659294	M1_PMd-C	Zep	2020-01-25__11-46__.tc.hdf5
-5.11385440514229	2.18909682699841	M1_PMd-C	Zep	2020-01-25__11-46__.tc.hdf5
-1.01188668029349	-7.21440977467492	M1_PMd-C	Zep	2020-01-25__11-46__.tc.hdf5
7.11860577913645	-1.67554841767082	M1_PMd-C	Zep	2020-01-25__11-46__.tc.hdf5
1.91377017661157	3.17844201391983	M1_PMd-C	Zep	2020-01-25__11-46__.tc.hdf5
3.62367184065996	-4.68945918739065	M1_PMd-C	Zep	2020-01-25__11-46__.tc.hdf5
0.96044140362703	-8.85341193759145	M1_PMd-C	Zep	2020-01-25__11-46__.tc.hdf5
9.85426757287139	-0.513240755947279	M1_PMd-C	Zep	2020-01-25__11-46__.tc.hdf5
-0.501808140351527	-2.92658004643383	M1_PMd-C	Zep	2020-01-25__11-46__.tc.hdf5
4.19730707622604	-0.0402218271204342	M1_PMd-C	Zep	2020-01-25__11-46__.tc.hdf5
-1.56434783321998	-0.647413412986822	M1_PMd-C	Zep	2020-01-25__11-46__.tc.hdf5
-4.97104323595348	-11.5902991309332	M1_PMd-C	Zep	2020-01-25__11-46__.tc.hdf5
8.67606631418687	-3.2098223414358	M1_PMd-C	Zep	2020-01-25__11-46__.tc.hdf5
1.97104178452607	-11.545138932612	M1_PMd-C	Zep	2020-01-25__11-46__.tc.hdf5
-4.03399809320344	6.59372007192671	M1_PMd-C	Zep	2020-01-25__11-46__.tc.hdf5
-3.71572854452752	5.31287056254044	M1_PMd-C	Zep	2020-01-25__11-46__.tc.hdf5
0.945360801803224	-4.06218572210376	M1_PMd-C	Zep	2020-01-25__11-46__.tc.hdf5
-5.2448438974878	-18.1325032960503	M1_PMd-C	Zep	2020-01-25__11-46__.tc.hdf5
2.81215645441527	-3.66919625314652	M1_PMd-C	Zep	2020-01-25__11-46__.tc.hdf5
-2.21403646542767	14.2467984981632	M1_PMd-C	Zep	2020-01-25__11-46__.tc.hdf5
0.849441431485642	-6.21379951863474	M1_PMd-C	Zep	2020-01-25__11-46__.tc.hdf5
2.79869389544769	-9.73525809957106	M1_PMd-C	Zep	2020-01-25__11-46__.tc.hdf5
0.204196968016673	-5.73057968623067	M1_PMd-C	Zep	2020-01-25__11-46__.tc.hdf5
-1.97236907421793	-10.1528096056682	M1_PMd-C	Zep	2020-01-25__11-46__.tc.hdf5
5.40338437961322	-0.276350315783516	M1_PMd-C	Zep	2020-01-25__11-46__.tc.hdf5
-2.41799773457286	10.7491965305665	M1_PMd-C	Zep	2020-01-25__11-46__.tc.hdf5
3.04840236477587	3.71490845753267	M1_PMd-C	Zep	2020-01-25__11-46__.tc.hdf5
-2.37513134967539	-1.7307887724434	M1_PMd-C	Zep	2020-01-25__11-46__.tc.hdf5
-8.28974724816847	1.05505453074823	M1_PMd-C	Zep	2020-01-25__11-46__.tc.hdf5
0.234775244831431	-5.83917231914369	M1_PMd-C	Zep	2020-01-25__11-46__.tc.hdf5
-0.0996930406103632	5.16815961204896	M1_PMd-C	Zep	2020-01-25__11-46__.tc.hdf5
-2.08482129282664	1.49349728818926	M1_PMd-C	Zep	2020-01-25__11-46__.tc.hdf5
2.64778170954972	-6.17959285499711	M1_PMd-C	Zep	2020-01-25__11-46__.tc.hdf5
2.86951691448847	-2.95292907595702	M1_PMd-C	Zep	2020-01-25__11-46__.tc.hdf5
-4.89556660426948	-2.18511589942477	M1_PMd-C	Zep	2020-01-25__11-46__.tc.hdf5
1.36894836030423	-3.82942864561358	M1_PMd-C	Zep	2020-01-25__11-46__.tc.hdf5
-0.688993673107698	3.47530625138906	M1_PMd-C	Zep	2020-01-25__11-46__.tc.hdf5
0.521853324785136	-6.78964946836062	M1_PMd-C	Zep	2020-01-25__11-46__.tc.hdf5
-1.64172570219811	-0.362998165075846	M1_PMd-C	Zep	2020-01-25__11-46__.tc.hdf5
1.3906505796362	-1.52525664836424	M1_PMd-C	Zep	2020-01-25__11-46__.tc.hdf5
0.686407328725815	7.70181970808287	M1_PMd-C	Zep	2020-01-25__11-46__.tc.hdf5
-0.383326608684322	-8.50520069614148	M1_PMd-C	Zep	2020-01-25__11-46__.tc.hdf5
1.49452100304212	6.70188331111696	M1_PMd-C	Zep	2020-01-25__11-46__.tc.hdf5
-1.45727971413039	-3.51117734639585	M1_PMd-C	Zep	2020-01-25__11-46__.tc.hdf5
1.68363196614322	0.0869334128445356	M1_PMd-C	Zep	2020-01-25__11-46__.tc.hdf5
3.31132240316524	1.42610441143268	M1_PMd-C	Zep	2020-01-25__11-46__.tc.hdf5
8.65367400895882	4.34118679828927	M1_PMd-C	Zep	2020-01-25__11-46__.tc.hdf5
-1.60674208480504	-3.51519045772239	M1_PMd-C	Zep	2020-01-25__11-46__.tc.hdf5
0.684239202358537	-6.82535549271357	M1_PMd-C	Zep	2020-01-25__11-46__.tc.hdf5
-2.27929501882662	-10.969879730964	M1_PMd-C	Zep	2020-01-25__11-46__.tc.hdf5
2.72448855253521	2.98486997041698	M1_PMd-C	Zep	2020-01-25__11-46__.tc.hdf5
-1.27725762553909	-2.01166416272413	M1_PMd-C	Zep	2020-01-25__11-46__.tc.hdf5
-0.68260315321378	-11.7290587485838	M1_PMd-C	Zep	2020-01-25__11-46__.tc.hdf5
-2.92234082246636	6.11135662368366	M1_PMd-C	Zep	2020-01-25__11-46__.tc.hdf5
2.99128531801061	4.11648589532249	M1_PMd-C	Zep	2020-01-25__11-46__.tc.hdf5
4.49212016252806	4.21565190223649	M1_PMd-C	Zep	2020-01-25__11-46__.tc.hdf5
0.798791594828859	10.0483358218542	M1_PMd-C	Zep	2020-01-25__11-46__.tc.hdf5
2.77742289734044	5.70111046898924	M1_PMd-C	Zep	2020-01-25__11-46__.tc.hdf5
-0.278606377746693	-2.60015871571891	M1_PMd-C	Zep	2020-01-25__11-46__.tc.hdf5
-0.211285887968937	-3.66590130202581	M1_PMd-C	Zep	2020-01-25__11-46__.tc.hdf5
-1.16935614953328	-11.263135261067	M1_PMd-C	Zep	2020-01-25__11-46__.tc.hdf5
3.89329971315458	-6.8139199662869	M1_PMd-C	Zep	2020-01-25__11-46__.tc.hdf5
1.66453901568735	-1.94400252285575	M1_PMd-C	Zep	2020-01-25__11-46__.tc.hdf5
-4.72272685422969	3.09134820053696	M1_PMd-C	Zep	2020-01-25__11-46__.tc.hdf5
1.38947400103762	2.1466987565782	M1_PMd-C	Zep	2020-01-25__11-46__.tc.hdf5
-2.59677807710537	-1.08252282160729	M1_PMd-C	Zep	2020-01-25__11-46__.tc.hdf5
-1.6656303236303	-4.6102490069501	M1_PMd-C	Zep	2020-01-25__11-46__.tc.hdf5
-2.99814357956745	4.78786805842016	M1_PMd-C	Zep	2020-01-25__11-46__.tc.hdf5
6.25951249786867	10.1330839919343	M1_PMd-C	Zep	2020-01-25__11-46__.tc.hdf5
0.802857715020721	-5.42587379334133	M1_PMd-C	Zep	2020-01-25__11-46__.tc.hdf5
2.24707081353441	-0.642132576142226	M1_PMd-C	Zep	2020-01-25__11-46__.tc.hdf5
5.57404904807098	-5.64975496463805	M1_PMd-C	Zep	2020-01-25__11-46__.tc.hdf5
4.34454440087816	-3.2687079750217	M1_PMd-C	Zep	2020-01-25__11-46__.tc.hdf5
-3.38571840599304	5.51183641755554	M1_PMd-C	Zep	2020-01-25__11-46__.tc.hdf5
3.83153365013635	-0.603187884839261	M1_PMd-C	Zep	2020-01-25__11-46__.tc.hdf5
-1.03887648825002	-9.79038214987731	M1_PMd-C	Zep	2020-01-25__11-46__.tc.hdf5
-1.15936339117051	-4.70129067275083	M1_PMd-C	Zep	2020-01-25__11-46__.tc.hdf5
-1.58565881405749	5.29531329842561	M1_PMd-C	Zep	2020-01-25__11-46__.tc.hdf5
-5.87908738464483	-6.90776405162797	M1_PMd-C	Zep	2020-01-25__11-46__.tc.hdf5
0.0384842944428361	1.71371121571378	M1_PMd-C	Zep	2020-01-25__11-46__.tc.hdf5
-0.671944604461231	6.05571363382096	M1_PMd-C	Zep	2020-01-25__11-46__.tc.hdf5
-1.03770221197697	-5.88277790221108	M1_PMd-C	Zep	2020-01-25__11-46__.tc.hdf5
-1.74760791933721	-4.4477026180389	M1_PMd-C	Zep	2020-01-25__11-46__.tc.hdf5
1.12961646193583	5.73734236132761	M1_PMd-C	Zep	2020-01-25__11-46__.tc.hdf5
-1.78291782333131	-4.36139086548968	M1_PMd-C	Zep	2020-01-25__11-46__.tc.hdf5
1.59265125041042	4.32194046354674	M1_PMd-C	Zep	2020-01-25__11-46__.tc.hdf5
1.0341030852901	1.49548665364458	M1_PMd-C	Zep	2020-01-25__11-46__.tc.hdf5
-0.803584804815519	-3.98056665073779	M1_PMd-C	Zep	2020-01-25__11-46__.tc.hdf5
-1.19669437953263	1.06046766132556	M1_PMd-C	Zep	2020-01-25__11-46__.tc.hdf5
1.10671266409692	-0.806668355075636	M1_PMd-C	Zep	2020-01-25__11-46__.tc.hdf5
-0.207976276765254	-4.72161041468123	M1_PMd-C	Zep	2020-01-25__11-46__.tc.hdf5
8.27466942383721	-0.259567049085989	M1_PMd-C	Zep	2020-01-25__11-46__.tc.hdf5
-1.27801654194557	1.02655212442571	M1_PMd-C	Zep	2020-01-25__11-46__.tc.hdf5
0.0557041658535322	6.2080229099871	M1_PMd-C	Zep	2020-01-25__11-46__.tc.hdf5
-2.91441900660861	4.32705677853989	M1_PMd-C	Zep	2020-01-25__11-46__.tc.hdf5
1.64138420737165	1.61580953462208	M1_PMd-C	Zep	2020-01-25__11-46__.tc.hdf5
-5.24302882549488	3.28351756635494	M1_PMd-C	Zep	2020-01-25__11-46__.tc.hdf5
-4.57459855399235	-7.15704281862963	M1_PMd-C	Zep	2020-01-25__11-46__.tc.hdf5
-6.34986675190187	4.53814784966385	M1_PMd-C	Zep	2020-01-25__11-46__.tc.hdf5
-2.41608200614109	4.8204276518692	M1_PMd-C	Zep	2020-01-25__11-46__.tc.hdf5
-2.56820754225419	-9.52983035361442	M1_PMd-C	Zep	2020-01-25__11-46__.tc.hdf5
0.495829362570349	-4.00261284975071	M1_PMd-C	Zep	2020-01-25__11-46__.tc.hdf5
-0.432670243016033	1.93095191307082	M1_PMd-C	Zep	2020-01-25__11-46__.tc.hdf5
2.96033427330086	-9.88325484283393	M1_PMd-C	Zep	2020-01-25__11-46__.tc.hdf5
-1.45302878285863	-6.36653970982822	M1_PMd-C	Zep	2020-01-25__11-46__.tc.hdf5
9.71638029052132	-9.17679295910303	M1_PMd-C	Zep	2020-01-25__11-46__.tc.hdf5
0.878260873881998	-3.34712198134875	M1_PMd-C	Zep	2020-01-25__11-46__.tc.hdf5
1.16626929112403	12.1828244459543	M1_PMd-C	Zep	2020-01-25__11-46__.tc.hdf5
-3.0314924322868	8.59019203032162	M1_PMd-C	Zep	2020-01-25__11-46__.tc.hdf5
-5.74475796000425	10.9988390543324	M1_PMd-C	Zep	2020-01-25__11-46__.tc.hdf5
0.839462258758354	3.24616093157514	M1_PMd-C	Zep	2020-01-25__11-46__.tc.hdf5
-4.08049958992319	-1.43919428534948	M1_PMd-C	Zep	2020-01-25__11-46__.tc.hdf5
-0.631601182189552	-5.89868395782028	M1_PMd-C	Zep	2020-01-25__11-46__.tc.hdf5
0.806532362611668	0.187326972216212	M1_PMd-C	Zep	2020-01-25__11-46__.tc.hdf5
-2.79390360103623	6.176125747586	M1_PMd-C	Zep	2020-01-25__11-46__.tc.hdf5
0.90927770317453	-1.22135257837052	M1_PMd-C	Zep	2020-01-25__11-46__.tc.hdf5
-3.04573813629086	0.835710226463509	M1_PMd-C	Zep	2020-01-25__11-46__.tc.hdf5
-3.08905474374653	6.35987549308146	M1_PMd-C	Zep	2020-01-25__11-46__.tc.hdf5
-3.74280468981856	2.63127982642032	M1_PMd-C	Zep	2020-01-25__11-46__.tc.hdf5
0.481647450545634	-12.418454759919	M1_PMd-C	Zep	2020-01-25__11-46__.tc.hdf5
-0.709208763868276	2.72549255103806	M1_PMd-C	Zep	2020-01-25__11-46__.tc.hdf5
-3.05688930269611	-3.89245869586995	M1_PMd-C	Zep	2020-01-25__11-46__.tc.hdf5
-8.33538742844509	-0.26670385577377	M1_PMd-C	Zep	2020-01-25__11-46__.tc.hdf5
-2.99984867074349	-8.9874725541548	M1_PMd-C	Zep	2020-01-25__11-46__.tc.hdf5
1.43607247623382	2.3067113859444	M1_PMd-C	Zep	2020-01-25__11-46__.tc.hdf5
4.21349856085156	-0.772792844506293	M1_PMd-C	Zep	2020-01-25__11-46__.tc.hdf5
7.38147239272083	-2.62860973913257	M1_PMd-C	Zep	2020-01-25__11-46__.tc.hdf5
-5.15031843090095	-6.58615808471932	M1_PMd-C	Zep	2020-01-25__11-46__.tc.hdf5
-2.82716912307998	9.7454847440871	M1_PMd-C	Zep	2020-01-25__11-46__.tc.hdf5
1.3552479750613	3.76106064448549	M1_PMd-C	Zep	2020-01-25__11-46__.tc.hdf5
-2.61678466926489	-7.65262292836136	M1_PMd-C	Zep	2020-01-25__11-46__.tc.hdf5
5.49278512136082	-4.83004883522104	M1_PMd-C	Zep	2020-01-25__11-46__.tc.hdf5
-2.56331831148619	-7.88053540159299	M1_PMd-C	Zep	2020-01-25__11-46__.tc.hdf5
1.56604666358525	-5.65402468560093	M1_PMd-C	Zep	2020-01-25__11-46__.tc.hdf5
-2.36138566664949	7.70781328476529	M1_PMd-C	Zep	2020-01-25__11-46__.tc.hdf5
3.68547110098928	-14.731864536772	M1_PMd-C	Zep	2020-01-25__11-46__.tc.hdf5
-1.4269482131542	-5.88140833762013	M1_PMd-C	Zep	2020-01-25__11-46__.tc.hdf5
-3.75465570055388	-5.69481969719861	M1_PMd-C	Zep	2020-01-25__11-46__.tc.hdf5
-2.05288585418461	2.59475790487536	M1_PMd-C	Zep	2020-01-25__11-46__.tc.hdf5
-1.29665529613848	7.26884458044817	M1_PMd-C	Zep	2020-01-25__11-46__.tc.hdf5
-7.05378104385089	-1.69837550682889	M1_PMd-C	Zep	2020-01-25__11-46__.tc.hdf5
5.81493440293658	-5.75096582823871	M1_PMd-C	Zep	2020-01-25__11-46__.tc.hdf5
-3.79809203154189	-1.25163214361865	M1_PMd-C	Zep	2020-01-25__11-46__.tc.hdf5
-0.956736593499968	7.93331633182074	M1_PMd-C	Zep	2020-01-25__11-46__.tc.hdf5
0.700711824698051	-3.350759752216	M1_PMd-C	Zep	2020-01-25__11-46__.tc.hdf5
0.207892588043649	-4.66547615213471	M1_PMd-C	Zep	2020-01-25__11-46__.tc.hdf5
-3.42310737764365	-1.19861378154545	M1_PMd-C	Zep	2020-01-25__11-46__.tc.hdf5
-1.55807881573766	-0.412528091058222	M1_PMd-C	Zep	2020-01-25__11-46__.tc.hdf5
1.24253835672566	-7.4620788960669	M1_PMd-C	Zep	2020-01-25__11-46__.tc.hdf5
-1.06790511564251	9.98328755826132	M1_PMd-C	Zep	2020-01-25__11-46__.tc.hdf5
-0.476105857730217	-1.64313549320281	M1_PMd-C	Zep	2020-01-25__11-46__.tc.hdf5
-2.86204919215559	3.19332581420471	M1_PMd-C	Zep	2020-01-25__11-46__.tc.hdf5
4.57144501239192	7.65296994744537	M1_PMd-C	Zep	2020-01-25__11-46__.tc.hdf5
-3.00646356791677	2.03657720683979	M1_PMd-C	Zep	2020-01-25__11-46__.tc.hdf5
-2.9481313692211	-9.3356279446197	M1_PMd-C	Zep	2020-01-25__11-46__.tc.hdf5
-0.409113663793455	-8.22759124824864	M1_PMd-C	Zep	2020-01-25__11-46__.tc.hdf5
-5.22654327405569	9.55958416373907	M1_PMd-C	Zep	2020-01-25__11-46__.tc.hdf5
0.189171218534729	0.728515654452241	M1_PMd-C	Zep	2020-01-25__11-46__.tc.hdf5
-0.797992001910501	-7.41805761032068	M1_PMd-C	Zep	2020-01-25__11-46__.tc.hdf5
4.66848013778894	-1.74247506431064	M1_PMd-C	Zep	2020-01-25__11-46__.tc.hdf5
1.68582249951838	-0.0974925811004219	M1_PMd-C	Zep	2020-01-25__11-46__.tc.hdf5
-5.01725113183329	-0.55085807877883	M1_PMd-C	Zep	2020-01-25__11-46__.tc.hdf5
-1.54355050793217	-3.79131176830583	M1_PMd-C	Zep	2020-01-25__11-46__.tc.hdf5
1.16955532032518	-8.96079090503487	M1_PMd-C	Zep	2020-01-25__11-46__.tc.hdf5
-1.71512830233359	-2.15297160955264	M1_PMd-C	Zep	2020-01-25__11-46__.tc.hdf5
-1.32770824784562	-2.71098362920779	M1_PMd-C	Zep	2020-01-25__11-46__.tc.hdf5
-0.381816841403704	-2.97781686460976	M1_PMd-C	Zep	2020-01-25__11-46__.tc.hdf5
4.38587711063691	3.23789861988821	M1_PMd-C	Zep	2020-01-25__11-46__.tc.hdf5
-6.5884919590079	-3.28449496819134	M1_PMd-C	Zep	2020-01-25__11-46__.tc.hdf5
1.23227842594834	-6.80225396585526	M1_PMd-C	Zep	2020-01-25__11-46__.tc.hdf5
-2.91869935891721	-2.08655247532719	M1_PMd-C	Zep	2020-01-25__11-46__.tc.hdf5
-0.181617699106131	4.81967465285556	M1_PMd-C	Zep	2020-01-25__11-46__.tc.hdf5
-1.98829366431882	3.06461584208686	M1_PMd-C	Zep	2020-01-25__11-46__.tc.hdf5
5.9886075960313	-8.99766745861954	M1_PMd-C	Zep	2020-01-25__11-46__.tc.hdf5
-2.700866332131	-3.62762290371657	M1_PMd-C	Zep	2020-01-25__11-46__.tc.hdf5
-3.03617219267005	2.31988829709578	M1_PMd-C	Zep	2020-01-25__11-46__.tc.hdf5
-1.95796738907969	-3.41549715447292	M1_PMd-C	Zep	2020-01-25__11-46__.tc.hdf5
-2.30892803727366	4.03559848533049	M1_PMd-C	Zep	2020-01-25__11-46__.tc.hdf5
5.2435275420052	-6.75226574332875	M1_PMd-C	Zep	2020-01-25__11-46__.tc.hdf5
-0.226678809113851	-7.29530930034992	M1_PMd-C	Zep	2020-01-25__11-46__.tc.hdf5
-6.49687839737114	-5.14476748566216	M1_PMd-C	Zep	2020-01-25__11-46__.tc.hdf5
-8.75163420155695	-0.62123293252192	M1_PMd-C	Zep	2020-01-25__11-46__.tc.hdf5
1.89307437448004	-5.03290036308227	M1_PMd-C	Zep	2020-01-25__11-46__.tc.hdf5
0.154600103709953	6.697630623508	M1_PMd-C	Zep	2020-01-25__11-46__.tc.hdf5
2.37735734120442	4.01521879147969	M1_PMd-C	Zep	2020-01-25__11-46__.tc.hdf5
0.78485389251152	-7.04320266227886	M1_PMd-C	Zep	2020-01-25__11-46__.tc.hdf5
-5.165325024562	-6.43050964464005	M1_PMd-C	Zep	2020-01-25__11-46__.tc.hdf5
-3.00990169395504	9.36485867829522	M1_PMd-C	Zep	2020-01-25__11-46__.tc.hdf5
-3.75233764981641	0.894129462772965	M1_PMd-C	Zep	2020-01-25__11-46__.tc.hdf5
1.05499422518644	-1.61455273432266	M1_PMd-C	Zep	2020-01-25__11-46__.tc.hdf5
-1.50646927284276	-4.82953906462813	M1_PMd-C	Zep	2020-01-25__11-46__.tc.hdf5
0.000248542329079504	-2.34015697705158	M1_PMd-C	Zep	2020-01-25__11-46__.tc.hdf5
1.77165334061461	-0.0427294311541306	M1_PMd-C	Zep	2020-01-25__11-46__.tc.hdf5
-3.84914414500541	-1.70924123766138	M1_PMd-C	Zep	2020-01-25__11-46__.tc.hdf5
2.24996741227772	2.94793902847094	M1_PMd-C	Zep	2020-01-25__11-46__.tc.hdf5
2.64534672864593	0.581251078484135	M1_PMd-C	Zep	2020-01-25__11-46__.tc.hdf5
-3.19231324279873	-2.60213288704617	M1_PMd-C	Zep	2020-01-25__11-46__.tc.hdf5
7.64402277518845	5.51947839065194	M1_PMd-C	Zep	2020-01-28__12-18__.tc.hdf5
-5.73999291857292	-4.92011803836971	M1_PMd-C	Zep	2020-01-28__12-18__.tc.hdf5
-0.469688298759786	-2.73456959103696	M1_PMd-C	Zep	2020-01-28__12-18__.tc.hdf5
-0.812481986268144	-1.96156925873926	M1_PMd-C	Zep	2020-01-28__12-18__.tc.hdf5
-0.668635767946553	-3.65717556166476	M1_PMd-C	Zep	2020-01-28__12-18__.tc.hdf5
-6.62377909541931	0.725117782570834	M1_PMd-C	Zep	2020-01-28__12-18__.tc.hdf5
4.38229895430012	-1.19363058325193	M1_PMd-C	Zep	2020-01-28__12-18__.tc.hdf5
2.34352588006879	0.973559552540155	M1_PMd-C	Zep	2020-01-28__12-18__.tc.hdf5
7.53330554596192	-5.33559624003202	M1_PMd-C	Zep	2020-01-28__12-18__.tc.hdf5
0.923172430201609	2.36205749165218	M1_PMd-C	Zep	2020-01-28__12-18__.tc.hdf5
-4.0707175558887	-1.3067889651426	M1_PMd-C	Zep	2020-01-28__12-18__.tc.hdf5
4.14071201579851	-11.5789819743599	M1_PMd-C	Zep	2020-01-28__12-18__.tc.hdf5
3.9764957361637	-3.21599397931852	M1_PMd-C	Zep	2020-01-28__12-18__.tc.hdf5
2.59524996436684	8.92275645400075	M1_PMd-C	Zep	2020-01-28__12-18__.tc.hdf5
0.475384568220395	-16.6695425754906	M1_PMd-C	Zep	2020-01-28__12-18__.tc.hdf5
-1.2989651549011	-14.1880580327442	M1_PMd-C	Zep	2020-01-28__12-18__.tc.hdf5
7.24987392126427	5.56771073658855	M1_PMd-C	Zep	2020-01-28__12-18__.tc.hdf5
-2.90803766243346	-15.1582241852469	M1_PMd-C	Zep	2020-01-28__12-18__.tc.hdf5
-6.60122746575475	1.27131416448491	M1_PMd-C	Zep	2020-01-28__12-18__.tc.hdf5
-3.68534254987545	-1.90576139135031	M1_PMd-C	Zep	2020-01-28__12-18__.tc.hdf5
-0.551360717902091	3.50272311518517	M1_PMd-C	Zep	2020-01-28__12-18__.tc.hdf5
-3.15229172514088	4.56024422065162	M1_PMd-C	Zep	2020-01-28__12-18__.tc.hdf5
0.200695604301311	-2.42335398084665	M1_PMd-C	Zep	2020-01-28__12-18__.tc.hdf5
-2.74649324658316	-4.83738257617072	M1_PMd-C	Zep	2020-01-28__12-18__.tc.hdf5
-3.77953185154304	-1.56568985636758	M1_PMd-C	Zep	2020-01-28__12-18__.tc.hdf5
-0.484901706177131	2.01956824184467	M1_PMd-C	Zep	2020-01-28__12-18__.tc.hdf5
-9.41553988937317	0.628970783045776	M1_PMd-C	Zep	2020-01-28__12-18__.tc.hdf5
2.72660245100762	0.195667262141564	M1_PMd-C	Zep	2020-01-28__12-18__.tc.hdf5
-2.19999344466107	13.9384471135738	M1_PMd-C	Zep	2020-01-28__12-18__.tc.hdf5
-2.3966304756389	-5.73132163375776	M1_PMd-C	Zep	2020-01-28__12-18__.tc.hdf5
[truncated: 141,194 more rows]
