# Supplementary material for: Frontal and parietal planning signals encode adapted motor commands when learning to control a brain–computer interface
Source: PLoS Biol. 2025 Sep 29;23(9):e3003408. doi: 10.1371/journal.pbio.3003408 (PMC12533969; doi:10.1371/journal.pbio.3003408)
Supplement: S5 Data — (ZIP) [file pbio.3003408.s013.zip › S5_Data/data/results_lme.csv]

Tested_Var	Name	Estimate	SE	tStat	DF	pValue	Lower	Upper
M1_PMd_C	(Intercept)	-1.01861044967643	0.428098100458312	-2.37938558612133	15873	0.0173532726732302	-1.85773129386763	-0.179489605485227
M1_PMd_C	shift_mem	0.118387279554466	0.00768820173539979	15.3985657022188	15873	4.05140035412532e-53	0.103317531934436	0.133457027174496
M1_PMd_C	trial_ID:shift_mem	0.000228315928311379	4.5404918416967e-05	5.02844044811808	15873	4.998758555429e-07	0.000139317137072434	0.000317314719550323
M1_PMd_NC	(Intercept)	-0.468983882497505	0.116685362761363	-4.01921776132829	15881	5.86610879171879e-05	-0.697700422559027	-0.240267342435984
M1_PMd_NC	shift_mem	0.0667771028697919	0.00661982737695188	10.0874387000314	15881	7.40857819767033e-24	0.0538014906967601	0.0797527150428237
M1_PMd_NC	trial_ID:shift_mem	9.97428509549805e-05	3.78996059556633e-05	2.63176485453871	15881	0.00850247416861912	2.54553264639945e-05	0.000174030375445966
PRR_C	(Intercept)	-0.212105365698104	0.0429008109600775	-4.94408755805303	3989	7.9647491232149e-07	-0.296214930950249	-0.12799580044596
PRR_C	shift_mem	0.0180039841531302	0.0126388499946258	1.42449543754264	3989	0.15438132985283	-0.00677522524979452	0.042783193556055
PRR_C	trial_ID:shift_mem	-6.80912069867019e-05	8.08411781263076e-05	-0.842283704479357	3989	0.399679665527516	-0.000226585095435627	9.0402681462223e-05
PRR_NC	(Intercept)	-0.269682949421765	0.103554132104407	-2.60427028783226	11886	0.00921846692072463	-0.472665988751328	-0.066699910092202
PRR_NC	shift_mem	0.0442417036614196	0.00688480378691485	6.42599339512111	11886	1.36017034780953e-10	0.0307463619550486	0.0577370453677906
PRR_NC	trial_ID:shift_mem	-0.000101887224054334	4.49614294384246e-05	-2.26610286476479	11886	0.0234629879460924	-0.000190018980987138	-1.37554671215299e-05
