# Supplementary material for: Frontal and parietal planning signals encode adapted motor commands when learning to control a brain–computer interface
Source: PLoS Biol. 2025 Sep 29;23(9):e3003408. doi: 10.1371/journal.pbio.3003408 (PMC12533969; doi:10.1371/journal.pbio.3003408)
Supplement: S5 Data — (ZIP) [file pbio.3003408.s013.zip › S5_Data/data/red_res_table_modelvars.csv]

shift_mov	shift_mem	area	monkey	file_name
-7.4565482460391	-5.46293799434524	PRR-C	Zep	2020-01-21__11-45__.tc.hdf5
2.77001372223333	4.6724707535028	PRR-C	Zep	2020-01-21__11-45__.tc.hdf5
-0.797840301291477	0.529902946237715	PRR-C	Zep	2020-01-21__11-45__.tc.hdf5
3.02450661701192	-4.60688447151393	PRR-C	Zep	2020-01-21__11-45__.tc.hdf5
-1.95192460954804	0.468974524200345	PRR-C	Zep	2020-01-21__11-45__.tc.hdf5
-0.00269896115960599	-15.2484085406717	PRR-C	Zep	2020-01-21__11-45__.tc.hdf5
4.1586440119052	5.04263528531963	PRR-C	Zep	2020-01-21__11-45__.tc.hdf5
-0.891362735499621	-4.58388930652104	PRR-C	Zep	2020-01-21__11-45__.tc.hdf5
0.368509208391351	5.83308666254447	PRR-C	Zep	2020-01-21__11-45__.tc.hdf5
-1.09677275491913	5.46448270437935	PRR-C	Zep	2020-01-21__11-45__.tc.hdf5
3.03666207861044	-0.704275448950761	PRR-C	Zep	2020-01-21__11-45__.tc.hdf5
2.71575245781208	-2.43598099546878	PRR-C	Zep	2020-01-21__11-45__.tc.hdf5
-0.105292935103665	1.7741621797276	PRR-C	Zep	2020-01-21__11-45__.tc.hdf5
-2.53294480326856	15.5236887160718	PRR-C	Zep	2020-01-21__11-45__.tc.hdf5
2.44031597925954	-1.95980604169771	PRR-C	Zep	2020-01-21__11-45__.tc.hdf5
-1.00561512056168	-6.13962399293259	PRR-C	Zep	2020-01-21__11-45__.tc.hdf5
-1.46084615959457	5.52648223691801	PRR-C	Zep	2020-01-21__11-45__.tc.hdf5
-2.73461684558638	-5.05004838359634	PRR-C	Zep	2020-01-21__11-45__.tc.hdf5
-9.75187269506033	-0.592787342169314	PRR-C	Zep	2020-01-21__11-45__.tc.hdf5
-3.607294830163	6.76766904381949	PRR-C	Zep	2020-01-21__11-45__.tc.hdf5
3.23959909300328	6.75622221645867	PRR-C	Zep	2020-01-21__11-45__.tc.hdf5
1.03710830080832	-0.3418021254403	PRR-C	Zep	2020-01-21__11-45__.tc.hdf5
-1.2081823290414	-0.611956516800791	PRR-C	Zep	2020-01-21__11-45__.tc.hdf5
-3.41870052907161	5.48068904989459	PRR-C	Zep	2020-01-21__11-45__.tc.hdf5
1.5077475836542	-0.921684213383258	PRR-C	Zep	2020-01-21__11-45__.tc.hdf5
2.50250784766001	-3.72185948804708	PRR-C	Zep	2020-01-21__11-45__.tc.hdf5
1.01642638155249	3.57165355853921	PRR-C	Zep	2020-01-21__11-45__.tc.hdf5
1.31685186329428	4.12904738568754	PRR-C	Zep	2020-01-21__11-45__.tc.hdf5
-2.10485831135745	-1.06642337734877	PRR-C	Zep	2020-01-21__11-45__.tc.hdf5
-1.53595146160559	2.26538386676888	PRR-C	Zep	2020-01-21__11-45__.tc.hdf5
0.703559249464411	5.10203552014297	PRR-C	Zep	2020-01-21__11-45__.tc.hdf5
-2.21950497133282	-5.98032342654004	PRR-C	Zep	2020-01-21__11-45__.tc.hdf5
1.98370663453946	1.70797085775065	PRR-C	Zep	2020-01-21__11-45__.tc.hdf5
0.341019626737314	1.29415611698747	PRR-C	Zep	2020-01-21__11-45__.tc.hdf5
-1.1563153984317	4.00701461742826	PRR-C	Zep	2020-01-21__11-45__.tc.hdf5
-3.4318106573075	-7.19725649367322	PRR-C	Zep	2020-01-21__11-45__.tc.hdf5
5.82036578077443	-6.9938157916468	PRR-C	Zep	2020-01-21__11-45__.tc.hdf5
-0.484184303724631	3.42379789419264	PRR-C	Zep	2020-01-21__11-45__.tc.hdf5
-3.05940551763273	7.16894948279591	PRR-C	Zep	2020-01-21__11-45__.tc.hdf5
-1.29595233739075	-0.140682202001551	PRR-C	Zep	2020-01-21__11-45__.tc.hdf5
6.14905267775701	9.33202629222838	PRR-C	Zep	2020-01-21__11-45__.tc.hdf5
0.827919667167616	-12.0950395243656	PRR-C	Zep	2020-01-21__11-45__.tc.hdf5
1.24236970238587	-3.71708801514824	PRR-C	Zep	2020-01-21__11-45__.tc.hdf5
8.24149990617814	-5.57558153699459	PRR-C	Zep	2020-01-21__11-45__.tc.hdf5
0.685413176557368	0.939727624943477	PRR-C	Zep	2020-01-21__11-45__.tc.hdf5
0.0424033859653428	-12.5145191927788	PRR-C	Zep	2020-01-21__11-45__.tc.hdf5
1.28969022562428	-5.18030826581306	PRR-C	Zep	2020-01-21__11-45__.tc.hdf5
-1.80680059251339	6.26968666339336	PRR-C	Zep	2020-01-21__11-45__.tc.hdf5
0.408956514609744	5.563088592636	PRR-C	Zep	2020-01-21__11-45__.tc.hdf5
0.958532908019921	6.7552140919095	PRR-C	Zep	2020-01-21__11-45__.tc.hdf5
-0.920982846088038	-9.68437771663038	PRR-C	Zep	2020-01-21__11-45__.tc.hdf5
-7.26145989995467	-11.0215716563333	PRR-C	Zep	2020-01-21__11-45__.tc.hdf5
-2.64798494133354	-8.8328367457624	PRR-C	Zep	2020-01-21__11-45__.tc.hdf5
9.78700226934667	-0.537152991143278	PRR-C	Zep	2020-01-21__11-45__.tc.hdf5
0.401209023477314	4.24903976857516	PRR-C	Zep	2020-01-21__11-45__.tc.hdf5
0.0958039985834616	6.54504298694899	PRR-C	Zep	2020-01-21__11-45__.tc.hdf5
-0.662017854405726	-2.24123597678324	PRR-C	Zep	2020-01-21__11-45__.tc.hdf5
0.372286018153265	3.50703625491695	PRR-C	Zep	2020-01-21__11-45__.tc.hdf5
-3.21678157974374	1.99830628723004	PRR-C	Zep	2020-01-21__11-45__.tc.hdf5
-5.94343288405291	3.31963133754262	PRR-C	Zep	2020-01-21__11-45__.tc.hdf5
3.9985531024279	-3.88993509534728	PRR-C	Zep	2020-01-21__11-45__.tc.hdf5
-6.52918063246427	2.704533968967	PRR-C	Zep	2020-01-21__11-45__.tc.hdf5
-0.313518352962012	2.2326369340115	PRR-C	Zep	2020-01-21__11-45__.tc.hdf5
0.669491640735925	9.14190122304827	PRR-C	Zep	2020-01-21__11-45__.tc.hdf5
1.42209763461626	5.06575557352941	PRR-C	Zep	2020-01-21__11-45__.tc.hdf5
1.93760987894383	-1.15009367454281	PRR-C	Zep	2020-01-21__11-45__.tc.hdf5
2.40715739264159	-1.9090461881291	PRR-C	Zep	2020-01-21__11-45__.tc.hdf5
0.0150611196718975	-14.2176279897273	PRR-C	Zep	2020-01-21__11-45__.tc.hdf5
-0.454828977307689	-10.8950789556261	PRR-C	Zep	2020-01-21__11-45__.tc.hdf5
4.5518618246295	2.21557469394678	PRR-C	Zep	2020-01-21__11-45__.tc.hdf5
2.31394992501957	1.41284269676518	PRR-C	Zep	2020-01-21__11-45__.tc.hdf5
-2.21724909240106	4.32470769315927	PRR-C	Zep	2020-01-21__11-45__.tc.hdf5
0.154756253300062	2.59097796712303	PRR-C	Zep	2020-01-21__11-45__.tc.hdf5
0.938562980596859	-0.482747470174594	PRR-C	Zep	2020-01-21__11-45__.tc.hdf5
-2.14397201322321	9.92397662242697	PRR-C	Zep	2020-01-21__11-45__.tc.hdf5
-1.16693276237967	-1.21176211473003	PRR-C	Zep	2020-01-21__11-45__.tc.hdf5
0.0867178482597109	0.540327805720879	PRR-C	Zep	2020-01-21__11-45__.tc.hdf5
4.67090150003069	-2.53074786048379	PRR-C	Zep	2020-01-21__11-45__.tc.hdf5
1.5806587153105	6.56895065277371	PRR-C	Zep	2020-01-21__11-45__.tc.hdf5
-6.38170839749647	-3.1511039798228	PRR-C	Zep	2020-01-21__11-45__.tc.hdf5
2.0567220510426	-7.91042831111909	PRR-C	Zep	2020-01-21__11-45__.tc.hdf5
-2.26338561882328	3.96096385219798	PRR-C	Zep	2020-01-21__11-45__.tc.hdf5
-0.739286615738881	-7.55681191829046	PRR-C	Zep	2020-01-21__11-45__.tc.hdf5
-8.31638871346543	-3.89812037745132	PRR-C	Zep	2020-01-21__11-45__.tc.hdf5
-0.664412828546344	-0.913725397117928	PRR-C	Zep	2020-01-21__11-45__.tc.hdf5
0.800018112157158	-6.22685461751075	PRR-C	Zep	2020-01-21__11-45__.tc.hdf5
2.22873467616776	-6.09167814824856	PRR-C	Zep	2020-01-21__11-45__.tc.hdf5
-3.67316775374124	-2.08633833617096	PRR-C	Zep	2020-01-21__11-45__.tc.hdf5
2.01234370965673	-0.1990508844729	PRR-C	Zep	2020-01-21__11-45__.tc.hdf5
-3.75684247972661	3.82179775243998	PRR-C	Zep	2020-01-21__11-45__.tc.hdf5
3.43699698923272	-0.962782675745994	PRR-C	Zep	2020-01-21__11-45__.tc.hdf5
-0.537267962149427	-0.555074808415485	PRR-C	Zep	2020-01-21__11-45__.tc.hdf5
-4.87020627563819	6.27435351822579	PRR-C	Zep	2020-01-21__11-45__.tc.hdf5
-0.96416770756064	5.32443336330492	PRR-C	Zep	2020-01-21__11-45__.tc.hdf5
4.45689407464628	14.3893828367624	PRR-C	Zep	2020-01-21__11-45__.tc.hdf5
-1.2666630306778	8.52095291930714	PRR-C	Zep	2020-01-21__11-45__.tc.hdf5
6.73082417154987	-3.58307148515525	PRR-C	Zep	2020-01-21__11-45__.tc.hdf5
-0.862294145839238	-4.80117575116434	PRR-C	Zep	2020-01-21__11-45__.tc.hdf5
-5.44969343857201	-3.74317901511907	PRR-C	Zep	2020-01-21__11-45__.tc.hdf5
2.55131491139753	4.86867121206247	PRR-C	Zep	2020-01-21__11-45__.tc.hdf5
-0.987246881663294	-0.424335425295845	PRR-C	Zep	2020-01-21__11-45__.tc.hdf5
4.50555181723973	-4.63573740042094	PRR-C	Zep	2020-01-21__11-45__.tc.hdf5
-0.555932625766115	6.24206409076454	PRR-C	Zep	2020-01-21__11-45__.tc.hdf5
0.754731397413276	8.38148692784858	PRR-C	Zep	2020-01-21__11-45__.tc.hdf5
0.769599741683396	4.51950928460084	PRR-C	Zep	2020-01-21__11-45__.tc.hdf5
2.85235924340984	-0.873042865044154	PRR-C	Zep	2020-01-21__11-45__.tc.hdf5
3.11922243618752	-2.61542966768227	PRR-C	Zep	2020-01-21__11-45__.tc.hdf5
-0.053358212778988	0.678397712098122	PRR-C	Zep	2020-01-21__11-45__.tc.hdf5
5.67470917467173	-12.8788648653869	PRR-C	Zep	2020-01-21__11-45__.tc.hdf5
-2.07003580521289	2.55375129359885	PRR-C	Zep	2020-01-21__11-45__.tc.hdf5
-3.73523270933729	-1.09924924178344	PRR-C	Zep	2020-01-21__11-45__.tc.hdf5
-1.275185468255	-1.72960682547818	PRR-C	Zep	2020-01-21__11-45__.tc.hdf5
-1.14961247848002	7.28331237285964	PRR-C	Zep	2020-01-21__11-45__.tc.hdf5
1.55042736233644	5.27431486630304	PRR-C	Zep	2020-01-21__11-45__.tc.hdf5
-5.09288740706442	0.93043738747727	PRR-C	Zep	2020-01-21__11-45__.tc.hdf5
2.50341440437244	-9.15839961065019	PRR-C	Zep	2020-01-21__11-45__.tc.hdf5
2.21957440796171	4.05671030759633	PRR-C	Zep	2020-01-21__11-45__.tc.hdf5
-1.69813063717499	-5.29349069142086	PRR-C	Zep	2020-01-21__11-45__.tc.hdf5
0.00907544378302072	8.92928796330636	PRR-C	Zep	2020-01-21__11-45__.tc.hdf5
-2.59578499891731	-2.27233533448433	PRR-C	Zep	2020-01-21__11-45__.tc.hdf5
-3.74482132900068	9.89729782850732	PRR-C	Zep	2020-01-21__11-45__.tc.hdf5
3.27357719319508	-1.99963849749599	PRR-C	Zep	2020-01-21__11-45__.tc.hdf5
-2.68548261298541	-0.547015664646822	PRR-C	Zep	2020-01-21__11-45__.tc.hdf5
0.490537784213656	-9.82263432888095	PRR-C	Zep	2020-01-21__11-45__.tc.hdf5
1.24000780532194	2.15573016966868	PRR-C	Zep	2020-01-21__11-45__.tc.hdf5
6.67338143485518	0.318474296832263	PRR-C	Zep	2020-01-21__11-45__.tc.hdf5
6.71120771215769	-2.04515663375557	PRR-C	Zep	2020-01-21__11-45__.tc.hdf5
-0.418923228756121	-0.694128879050833	PRR-C	Zep	2020-01-21__11-45__.tc.hdf5
-2.80579874521323	-5.86059597191793	PRR-C	Zep	2020-01-21__11-45__.tc.hdf5
-4.91537003041165	-9.12913782281895	PRR-C	Zep	2020-01-21__11-45__.tc.hdf5
-2.18013027523809	7.92420581468312	PRR-C	Zep	2020-01-21__11-45__.tc.hdf5
4.4510158763767	-3.81160456632787	PRR-C	Zep	2020-01-21__11-45__.tc.hdf5
-13.890970993712	-5.77582047768075	PRR-C	Zep	2020-01-21__11-45__.tc.hdf5
6.27692315710931	2.13605422563689	PRR-C	Zep	2020-01-21__11-45__.tc.hdf5
-9.09666656343287	-2.69389738498914	PRR-C	Zep	2020-01-21__11-45__.tc.hdf5
3.57059150727355	-9.36831033270548	PRR-C	Zep	2020-01-21__11-45__.tc.hdf5
-1.52324350029044	-1.25834766279634	PRR-C	Zep	2020-01-21__11-45__.tc.hdf5
-1.83127445345004	-12.2474889538798	PRR-C	Zep	2020-01-21__11-45__.tc.hdf5
-0.111860234616489	-2.86621847162761	PRR-C	Zep	2020-01-21__11-45__.tc.hdf5
15.9258260370542	-8.89067758554431	PRR-C	Zep	2020-01-21__11-45__.tc.hdf5
4.52862487532828	-0.710802128587424	PRR-C	Zep	2020-01-21__11-45__.tc.hdf5
0.865934503010837	-3.83619704178868	PRR-C	Zep	2020-01-21__11-45__.tc.hdf5
1.33717937572617	-2.23310927306659	PRR-C	Zep	2020-01-21__11-45__.tc.hdf5
-1.07091413681296	-7.90202865279904	PRR-C	Zep	2020-01-21__11-45__.tc.hdf5
-4.7378842148106	6.70242200616295	PRR-C	Zep	2020-01-21__11-45__.tc.hdf5
-1.451063100956	-13.5508017126387	PRR-C	Zep	2020-01-21__11-45__.tc.hdf5
-1.26072037113143	-2.77934148585746	PRR-C	Zep	2020-01-21__11-45__.tc.hdf5
-2.16976355774515	1.43089644538766	PRR-C	Zep	2020-01-21__11-45__.tc.hdf5
-5.7550112483146	9.09375108764138	PRR-C	Zep	2020-01-21__11-45__.tc.hdf5
0.251053193814563	5.71017269055877	PRR-C	Zep	2020-01-21__11-45__.tc.hdf5
3.66762270309099	3.20152187726575	PRR-C	Zep	2020-01-21__11-45__.tc.hdf5
0.022869071821447	0.21012629486526	PRR-C	Zep	2020-01-21__11-45__.tc.hdf5
-1.26952804011619	-13.5587874380567	PRR-C	Zep	2020-01-21__11-45__.tc.hdf5
-3.2114241552285	-1.73524643262844	PRR-C	Zep	2020-01-21__11-45__.tc.hdf5
-6.86476636071196	-2.31948018745252	PRR-C	Zep	2020-01-21__11-45__.tc.hdf5
0.462179271743476	2.44603596512662	PRR-C	Zep	2020-01-21__11-45__.tc.hdf5
0.950590032728994	0.577116644186342	PRR-C	Zep	2020-01-21__11-45__.tc.hdf5
-1.36189177166185	4.60223777614292	PRR-C	Zep	2020-01-21__11-45__.tc.hdf5
0.18209692929397	5.54726529078063	PRR-C	Zep	2020-01-21__11-45__.tc.hdf5
-0.114683745202629	-1.42203192666987	PRR-C	Zep	2020-01-21__11-45__.tc.hdf5
-0.913805388796566	-6.26643976542612	PRR-C	Zep	2020-01-21__11-45__.tc.hdf5
5.0286386373639	6.44586866239159	PRR-C	Zep	2020-01-21__11-45__.tc.hdf5
-0.903647205944129	5.41272079921216	PRR-C	Zep	2020-01-21__11-45__.tc.hdf5
4.0056779674502	-11.8627453126634	PRR-C	Zep	2020-01-21__11-45__.tc.hdf5
-3.92533536159449	-1.2027187965166	PRR-C	Zep	2020-01-21__11-45__.tc.hdf5
-3.22986428318734	0.977894040391081	PRR-C	Zep	2020-01-21__11-45__.tc.hdf5
2.22962848339721	-7.4204993990068	PRR-C	Zep	2020-01-21__11-45__.tc.hdf5
-15.4529349983076	6.74666819103772	PRR-C	Zep	2020-01-21__11-45__.tc.hdf5
-1.46906496795468	6.43315762915847	PRR-C	Zep	2020-01-21__11-45__.tc.hdf5
-10.212277146325	-2.20734358182428	PRR-C	Zep	2020-01-21__11-45__.tc.hdf5
-0.0647724963429368	-8.99135129506428	PRR-C	Zep	2020-01-21__11-45__.tc.hdf5
-4.44010425877178	-4.46263433297165	PRR-C	Zep	2020-01-21__11-45__.tc.hdf5
1.18819440136539	-0.741398515308783	PRR-C	Zep	2020-01-21__11-45__.tc.hdf5
-8.93332944667594	3.91637445447829	PRR-C	Zep	2020-01-21__11-45__.tc.hdf5
6.98664954774861	-2.93978787677249	PRR-C	Zep	2020-01-21__11-45__.tc.hdf5
0.77861865188151	3.2634158064777	PRR-C	Zep	2020-01-21__11-45__.tc.hdf5
1.54573364902084	-2.27078520181119	PRR-C	Zep	2020-01-21__11-45__.tc.hdf5
2.78552613984236	13.7177783561718	PRR-C	Zep	2020-01-21__11-45__.tc.hdf5
9.06229584180089	4.96105061510697	PRR-C	Zep	2020-01-21__11-45__.tc.hdf5
4.41300417540279	0.0653814679425255	PRR-C	Zep	2020-01-21__11-45__.tc.hdf5
-4.48670654314914	1.56008348320784	PRR-C	Zep	2020-01-21__11-45__.tc.hdf5
-2.44240616981386	-0.377313649705721	PRR-C	Zep	2020-01-21__11-45__.tc.hdf5
-3.63175078155594	4.91600310566807	PRR-C	Zep	2020-01-21__11-45__.tc.hdf5
0.774166180726108	0.886878265937842	PRR-C	Zep	2020-01-21__11-45__.tc.hdf5
-3.05239900097948	3.66625550552235	PRR-C	Zep	2020-01-21__11-45__.tc.hdf5
4.00774313377636	2.28890291533371	PRR-C	Zep	2020-01-21__11-45__.tc.hdf5
3.54060525084838	-5.66642653616468	PRR-C	Zep	2020-01-21__11-45__.tc.hdf5
0.423184344263521	-6.17835336682916	PRR-C	Zep	2020-01-21__11-45__.tc.hdf5
-1.49368405033484	6.26207332433577	PRR-C	Zep	2020-01-21__11-45__.tc.hdf5
1.57942935013625	5.13608862240982	PRR-C	Zep	2020-01-21__11-45__.tc.hdf5
-0.91889914262317	2.95684147867947	PRR-C	Zep	2020-01-21__11-45__.tc.hdf5
2.72042247405731	3.05335260224848	PRR-C	Zep	2020-01-21__11-45__.tc.hdf5
0.839088246041645	-2.77931552898884	PRR-C	Zep	2020-01-21__11-45__.tc.hdf5
-9.78202668612185	-7.43666390933646	PRR-C	Zep	2020-01-21__11-45__.tc.hdf5
2.27136099271296	10.1903650649007	PRR-C	Zep	2020-01-21__11-45__.tc.hdf5
5.45838718815024	13.2599818385275	PRR-C	Zep	2020-01-21__11-45__.tc.hdf5
-2.9908681677382	-3.61562002722261	PRR-C	Zep	2020-01-21__11-45__.tc.hdf5
7.38769155767846	0.905387250674496	PRR-C	Zep	2020-01-21__11-45__.tc.hdf5
1.46039447206575	18.7444811349865	PRR-C	Zep	2020-01-21__11-45__.tc.hdf5
3.74686047725274	6.14449958707723	PRR-C	Zep	2020-01-21__11-45__.tc.hdf5
-2.90310802528746	1.35554191682548	PRR-C	Zep	2020-01-21__11-45__.tc.hdf5
-2.71536403280696	-1.8715434415722	PRR-C	Zep	2020-01-21__11-45__.tc.hdf5
-6.11098708634127	-6.09457083576676	PRR-C	Zep	2020-01-21__11-45__.tc.hdf5
5.37051597062608	-5.92901486358215	PRR-C	Zep	2020-01-21__11-45__.tc.hdf5
4.46487970398838	-5.78501880682106	PRR-C	Zep	2020-01-21__11-45__.tc.hdf5
-3.08704219749041	15.1279972873207	PRR-C	Zep	2020-01-21__11-45__.tc.hdf5
-4.82378862169432	4.76341966225982	PRR-C	Zep	2020-01-21__11-45__.tc.hdf5
1.69720415525719	9.91376466076279	PRR-C	Zep	2020-01-21__11-45__.tc.hdf5
0.937605190954137	6.64362570510356	PRR-C	Zep	2020-01-21__11-45__.tc.hdf5
0.0906690146243365	-25.6765420747286	PRR-C	Zep	2020-01-21__11-45__.tc.hdf5
0.636647011921466	-6.52602333289249	PRR-C	Zep	2020-01-21__11-45__.tc.hdf5
2.11152823954872	-2.05837270082512	PRR-C	Zep	2020-01-21__11-45__.tc.hdf5
0.850960356875587	-10.4401690947796	PRR-C	Zep	2020-01-21__11-45__.tc.hdf5
2.88667770030441	4.59494328060242	PRR-C	Zep	2020-01-21__11-45__.tc.hdf5
-3.13687128540103	6.72812147230607	PRR-C	Zep	2020-01-21__11-45__.tc.hdf5
-5.76992978619376	6.93950949162162	PRR-C	Zep	2020-01-21__11-45__.tc.hdf5
-0.0131053594546404	-12.0073800009302	PRR-C	Zep	2020-01-21__11-45__.tc.hdf5
3.16778646203726	7.04002876696241	PRR-C	Zep	2020-01-21__11-45__.tc.hdf5
2.10411862784786	2.37391499937356	PRR-C	Zep	2020-01-21__11-45__.tc.hdf5
1.94342088743392	10.2544411393028	PRR-C	Zep	2020-01-21__11-45__.tc.hdf5
0.443729992191456	-1.70186854887602	PRR-C	Zep	2020-01-21__11-45__.tc.hdf5
0.694925758395171	8.24880760950929	PRR-C	Zep	2020-01-21__11-45__.tc.hdf5
1.56901649249811	3.42185859324186	PRR-C	Zep	2020-01-21__11-45__.tc.hdf5
-2.59220209557842	-6.29969788659274	PRR-C	Zep	2020-01-21__11-45__.tc.hdf5
1.07571044478547	-8.44077820167722	PRR-C	Zep	2020-01-21__11-45__.tc.hdf5
-2.2863959506591	-1.5163135226505	PRR-C	Zep	2020-01-21__11-45__.tc.hdf5
3.77068106378102	-13.0018311988346	PRR-C	Zep	2020-01-21__11-45__.tc.hdf5
-9.67941812080239	-1.68627504026229	PRR-C	Zep	2020-01-21__11-45__.tc.hdf5
-6.967354881769	-1.28767907814674	PRR-C	Zep	2020-01-21__11-45__.tc.hdf5
4.38233795378886	-4.66175829499159	PRR-C	Zep	2020-01-21__11-45__.tc.hdf5
-0.313371399688977	-9.71875583818795	PRR-C	Zep	2020-01-21__11-45__.tc.hdf5
6.34649455406142	1.01193503017697	PRR-C	Zep	2020-01-21__11-45__.tc.hdf5
-3.68525684025167	-13.1107189881266	PRR-C	Zep	2020-01-21__11-45__.tc.hdf5
-0.508152507245818	-7.60604678441987	PRR-C	Zep	2020-01-21__11-45__.tc.hdf5
-1.14205550449056	-1.77519558524516	PRR-C	Zep	2020-01-21__11-45__.tc.hdf5
1.74048751719347	3.81392784915294	PRR-C	Zep	2020-01-21__11-45__.tc.hdf5
-7.19863883874728	-0.0912960471723661	PRR-C	Zep	2020-01-21__11-45__.tc.hdf5
1.34923428903905	-4.15050713323262	PRR-C	Zep	2020-01-21__11-45__.tc.hdf5
1.57560957098273	1.88167050124573	PRR-C	Zep	2020-01-21__11-45__.tc.hdf5
3.66213084036511	15.9857821876289	PRR-C	Zep	2020-01-21__11-45__.tc.hdf5
1.31840963639529	3.74362649898405	PRR-C	Zep	2020-01-21__11-45__.tc.hdf5
3.32145817399028	7.93621456131669	PRR-C	Zep	2020-01-21__11-45__.tc.hdf5
8.1805525737462	8.45450149535668	PRR-C	Zep	2020-01-21__11-45__.tc.hdf5
-5.10454735255163	3.73588747575037	PRR-C	Zep	2020-01-21__11-45__.tc.hdf5
-0.238142631929454	0.330510937401168	PRR-C	Zep	2020-01-21__11-45__.tc.hdf5
0.476662777036264	-7.55182749453475	PRR-C	Zep	2020-01-21__11-45__.tc.hdf5
0.2855098998716	-8.62305119268668	PRR-C	Zep	2020-01-21__11-45__.tc.hdf5
3.20511620208501	0.936706754945877	PRR-C	Zep	2020-01-21__11-45__.tc.hdf5
2.31064865072834	-6.4745106352128	PRR-C	Zep	2020-01-21__11-45__.tc.hdf5
-0.635885813246736	-0.62046632698901	PRR-C	Zep	2020-01-21__11-45__.tc.hdf5
6.35366860633226	1.27707083774286	PRR-C	Zep	2020-01-21__11-45__.tc.hdf5
1.27278016388072	-1.92369568184183	PRR-C	Zep	2020-01-21__11-45__.tc.hdf5
0.175985853982112	1.13432052159094	PRR-C	Zep	2020-01-21__11-45__.tc.hdf5
-2.6824615650562	6.43169255336529	PRR-C	Zep	2020-01-21__11-45__.tc.hdf5
-6.80802789535584	-12.0599576843174	PRR-C	Zep	2020-01-21__11-45__.tc.hdf5
1.78998866609549	2.22898748064274	PRR-C	Zep	2020-01-21__11-45__.tc.hdf5
-1.36078300740595	-21.3133652618809	PRR-C	Zep	2020-01-21__11-45__.tc.hdf5
-1.33194505471059	-1.39675064061624	PRR-C	Zep	2020-01-21__11-45__.tc.hdf5
-10.4474524578665	-7.79715531511539	PRR-C	Zep	2020-01-21__11-45__.tc.hdf5
-24.7966100961325	-7.37371787514422	PRR-C	Zep	2020-01-21__11-45__.tc.hdf5
-4.46014105809853	-5.82909358654265	PRR-C	Zep	2020-01-21__11-45__.tc.hdf5
-15.379889667173	-2.60254700233519	PRR-C	Zep	2020-01-21__11-45__.tc.hdf5
0.38058388788131	-8.80290227716147	PRR-C	Zep	2020-01-21__11-45__.tc.hdf5
-3.17214234406553	0.983644991606786	PRR-C	Zep	2020-01-21__11-45__.tc.hdf5
3.11021536256936	-2.26485551906476	PRR-C	Zep	2020-01-21__11-45__.tc.hdf5
-0.97726193519875	-9.55611347684541	PRR-C	Zep	2020-01-21__11-45__.tc.hdf5
6.36822240870464	-7.07828421624798	PRR-C	Zep	2020-01-21__11-45__.tc.hdf5
-0.886364478591828	-6.05195991240624	PRR-C	Zep	2020-01-21__11-45__.tc.hdf5
-5.04417262669389	-9.5479431959837	PRR-C	Zep	2020-01-21__11-45__.tc.hdf5
-3.86646327613444	-12.5244573109167	PRR-C	Zep	2020-01-21__11-45__.tc.hdf5
-0.749790205183024	17.935136371649	PRR-C	Zep	2020-01-21__11-45__.tc.hdf5
-15.5215117457302	-3.21517146360625	PRR-C	Zep	2020-01-21__11-45__.tc.hdf5
-10.9090496129299	4.34950534976189	PRR-C	Zep	2020-01-21__11-45__.tc.hdf5
0.436142983570687	0.546181175875143	PRR-C	Zep	2020-01-22__11-24__.tc.hdf5
5.71048657688914	1.9828096648338	PRR-C	Zep	2020-01-22__11-24__.tc.hdf5
-1.93162153659558	-3.96532635697013	PRR-C	Zep	2020-01-22__11-24__.tc.hdf5
-3.07300679059136	-0.622631009358403	PRR-C	Zep	2020-01-22__11-24__.tc.hdf5
0.198634795308467	-3.10504171651629	PRR-C	Zep	2020-01-22__11-24__.tc.hdf5
-2.36064106208168	-10.5305427857744	PRR-C	Zep	2020-01-22__11-24__.tc.hdf5
2.50606293561847	-10.8977376350287	PRR-C	Zep	2020-01-22__11-24__.tc.hdf5
-1.07470494148189	-6.3229761584123	PRR-C	Zep	2020-01-22__11-24__.tc.hdf5
8.57706440305493	7.12756481299554	PRR-C	Zep	2020-01-22__11-24__.tc.hdf5
3.05899227415286	11.9411980594054	PRR-C	Zep	2020-01-22__11-24__.tc.hdf5
3.95543309332828	10.7259310589458	PRR-C	Zep	2020-01-22__11-24__.tc.hdf5
0.226090535815282	-3.41135814010879	PRR-C	Zep	2020-01-22__11-24__.tc.hdf5
2.50921210593406	1.04572789086226	PRR-C	Zep	2020-01-22__11-24__.tc.hdf5
0.875038662763735	-9.7889944182245	PRR-C	Zep	2020-01-22__11-24__.tc.hdf5
-2.05882846445362	0.683272363963294	PRR-C	Zep	2020-01-22__11-24__.tc.hdf5
2.61158311913115	1.34457418973916	PRR-C	Zep	2020-01-22__11-24__.tc.hdf5
0.250568300564378	-9.1092203863872	PRR-C	Zep	2020-01-22__11-24__.tc.hdf5
-3.80895635741672	0.651175814426593	PRR-C	Zep	2020-01-22__11-24__.tc.hdf5
0.204217580977474	-1.89498037378535	PRR-C	Zep	2020-01-22__11-24__.tc.hdf5
4.24393087196892	-0.689260659422983	PRR-C	Zep	2020-01-22__11-24__.tc.hdf5
5.14570308768816	3.85619814546253	PRR-C	Zep	2020-01-22__11-24__.tc.hdf5
-1.1005182066933	12.4216833340695	PRR-C	Zep	2020-01-22__11-24__.tc.hdf5
0.0749119603568196	-5.08971830649337	PRR-C	Zep	2020-01-22__11-24__.tc.hdf5
-1.51812598486389	12.2584702695798	PRR-C	Zep	2020-01-22__11-24__.tc.hdf5
-3.32158625410225	5.57527312347697	PRR-C	Zep	2020-01-22__11-24__.tc.hdf5
-3.49225379373543	-7.71156211315145	PRR-C	Zep	2020-01-22__11-24__.tc.hdf5
-5.68571757184013	1.30088104373698	PRR-C	Zep	2020-01-22__11-24__.tc.hdf5
5.71595926580132	6.1193716243755	PRR-C	Zep	2020-01-22__11-24__.tc.hdf5
1.18172720512159	-13.7805639585399	PRR-C	Zep	2020-01-22__11-24__.tc.hdf5
-4.54318708739455	-0.880246393119858	PRR-C	Zep	2020-01-22__11-24__.tc.hdf5
-5.05903387248661	5.43135293133185	PRR-C	Zep	2020-01-22__11-24__.tc.hdf5
-0.65620758854281	5.51386722427845	PRR-C	Zep	2020-01-22__11-24__.tc.hdf5
-0.345058860886332	12.6897626716937	PRR-C	Zep	2020-01-22__11-24__.tc.hdf5
2.33858934763037	0.676958163672384	PRR-C	Zep	2020-01-22__11-24__.tc.hdf5
2.93864774591819	8.49512568371089	PRR-C	Zep	2020-01-22__11-24__.tc.hdf5
0.92071395625924	-7.37964978395553	PRR-C	Zep	2020-01-22__11-24__.tc.hdf5
-2.99020004795178	16.9473782907569	PRR-C	Zep	2020-01-22__11-24__.tc.hdf5
3.84042099479448	0.078597145021263	PRR-C	Zep	2020-01-22__11-24__.tc.hdf5
-0.0892635050991747	4.78028947762165	PRR-C	Zep	2020-01-22__11-24__.tc.hdf5
-0.485915448100397	-0.501726485591345	PRR-C	Zep	2020-01-22__11-24__.tc.hdf5
-1.74123800520881	-11.6863972535311	PRR-C	Zep	2020-01-22__11-24__.tc.hdf5
2.133230801884	-1.83508904293675	PRR-C	Zep	2020-01-22__11-24__.tc.hdf5
0.344124307097707	3.30096705723622	PRR-C	Zep	2020-01-22__11-24__.tc.hdf5
1.32407296831071	-5.05338384382243	PRR-C	Zep	2020-01-22__11-24__.tc.hdf5
2.14822552685829	-20.7056015015436	PRR-C	Zep	2020-01-22__11-24__.tc.hdf5
-3.99691119405041	2.34837155860725	PRR-C	Zep	2020-01-22__11-24__.tc.hdf5
-1.34968001278666	-5.92176361833681	PRR-C	Zep	2020-01-22__11-24__.tc.hdf5
-2.22111456552559	-4.04985123095449	PRR-C	Zep	2020-01-22__11-24__.tc.hdf5
-1.48824735107814	-3.01594211383479	PRR-C	Zep	2020-01-22__11-24__.tc.hdf5
-0.349279781994378	9.1827684756603	PRR-C	Zep	2020-01-22__11-24__.tc.hdf5
-5.95131202559335	-13.9387631070263	PRR-C	Zep	2020-01-22__11-24__.tc.hdf5
-0.661099742806828	6.84559206871311	PRR-C	Zep	2020-01-22__11-24__.tc.hdf5
4.97054656454719	2.49303322733173	PRR-C	Zep	2020-01-22__11-24__.tc.hdf5
1.49597854255176	1.61955098619769	PRR-C	Zep	2020-01-22__11-24__.tc.hdf5
-2.47149157858922	-1.34985307533369	PRR-C	Zep	2020-01-22__11-24__.tc.hdf5
4.11115384637607	1.64328459213817	PRR-C	Zep	2020-01-22__11-24__.tc.hdf5
-0.692192995446992	2.90851722982023	PRR-C	Zep	2020-01-22__11-24__.tc.hdf5
-0.964715338213995	2.54019542386929	PRR-C	Zep	2020-01-22__11-24__.tc.hdf5
-2.57170458557506	-9.84436478824162	PRR-C	Zep	2020-01-22__11-24__.tc.hdf5
-9.19958766989422	-10.4775872603127	PRR-C	Zep	2020-01-22__11-24__.tc.hdf5
0.326717020063231	-0.0809059359245113	PRR-C	Zep	2020-01-22__11-24__.tc.hdf5
-0.504072351813288	2.44891937901224	PRR-C	Zep	2020-01-22__11-24__.tc.hdf5
0.843674769467964	-1.14622261637752	PRR-C	Zep	2020-01-22__11-24__.tc.hdf5
1.54279840189757	-2.35038543339028	PRR-C	Zep	2020-01-22__11-24__.tc.hdf5
2.37060384598847	-6.66943691182359	PRR-C	Zep	2020-01-22__11-24__.tc.hdf5
0.94385046567937	15.549600694837	PRR-C	Zep	2020-01-22__11-24__.tc.hdf5
3.67868515322075	3.89393882916732	PRR-C	Zep	2020-01-22__11-24__.tc.hdf5
0.593498801113258	-1.7518917272501	PRR-C	Zep	2020-01-22__11-24__.tc.hdf5
-1.12750601275814	-4.94395161161146	PRR-C	Zep	2020-01-22__11-24__.tc.hdf5
0.649309997896761	-1.93008889702341	PRR-C	Zep	2020-01-22__11-24__.tc.hdf5
2.86655416558117	12.8240855952925	PRR-C	Zep	2020-01-22__11-24__.tc.hdf5
-0.285452191688608	-1.7966365891814	PRR-C	Zep	2020-01-22__11-24__.tc.hdf5
-1.82064897877936	10.9922991640947	PRR-C	Zep	2020-01-22__11-24__.tc.hdf5
-2.01605007247318	-17.9319872250479	PRR-C	Zep	2020-01-22__11-24__.tc.hdf5
-2.49614128229399	-12.4994573170425	PRR-C	Zep	2020-01-22__11-24__.tc.hdf5
-1.63005059595226	-4.54223938934672	PRR-C	Zep	2020-01-22__11-24__.tc.hdf5
-0.784554393759725	-0.932595422664828	PRR-C	Zep	2020-01-22__11-24__.tc.hdf5
1.6839647572915	3.21158860318846	PRR-C	Zep	2020-01-22__11-24__.tc.hdf5
0.51235650685382	-7.94805916389886	PRR-C	Zep	2020-01-22__11-24__.tc.hdf5
-3.17150512577916	-1.06758767662193	PRR-C	Zep	2020-01-22__11-24__.tc.hdf5
-0.433352088606393	0.0269535955105762	PRR-C	Zep	2020-01-22__11-24__.tc.hdf5
-0.683793985268558	-2.07288492499018	PRR-C	Zep	2020-01-22__11-24__.tc.hdf5
2.06371288557845	4.1105475064668	PRR-C	Zep	2020-01-22__11-24__.tc.hdf5
-1.20031445093914	5.84342143102731	PRR-C	Zep	2020-01-22__11-24__.tc.hdf5
2.50414237198795	-6.76882436396555	PRR-C	Zep	2020-01-22__11-24__.tc.hdf5
3.93634246362741	6.41518501768443	PRR-C	Zep	2020-01-22__11-24__.tc.hdf5
1.62574337782	7.29920011529655	PRR-C	Zep	2020-01-22__11-24__.tc.hdf5
2.03227986657763	-4.87045450122378	PRR-C	Zep	2020-01-22__11-24__.tc.hdf5
-1.5893020082266	8.929853244441	PRR-C	Zep	2020-01-22__11-24__.tc.hdf5
2.02457683397549	-1.30374323390262	PRR-C	Zep	2020-01-22__11-24__.tc.hdf5
-5.28433958642864	-13.3121566663682	PRR-C	Zep	2020-01-22__11-24__.tc.hdf5
0.553765276517666	3.44216139420841	PRR-C	Zep	2020-01-22__11-24__.tc.hdf5
-4.22657632637642	3.28282098456894	PRR-C	Zep	2020-01-22__11-24__.tc.hdf5
10.1644128814421	0.887367253687971	PRR-C	Zep	2020-01-22__11-24__.tc.hdf5
0.846740219064697	6.72938996943555	PRR-C	Zep	2020-01-22__11-24__.tc.hdf5
-0.398526963058803	10.6138619433336	PRR-C	Zep	2020-01-22__11-24__.tc.hdf5
-1.52083773354769	-7.50723839682732	PRR-C	Zep	2020-01-22__11-24__.tc.hdf5
-2.36038480298944	3.83782120431906	PRR-C	Zep	2020-01-22__11-24__.tc.hdf5
-0.68012407137703	9.39347004911968	PRR-C	Zep	2020-01-22__11-24__.tc.hdf5
0.535691289786312	-10.4638403825195	PRR-C	Zep	2020-01-22__11-24__.tc.hdf5
-8.14596145498331	5.5131212804718	PRR-C	Zep	2020-01-22__11-24__.tc.hdf5
-0.168801174696332	12.3392569014004	PRR-C	Zep	2020-01-22__11-24__.tc.hdf5
-5.86207049857294	6.92538386617454	PRR-C	Zep	2020-01-22__11-24__.tc.hdf5
-1.67162628908523	10.2182903133825	PRR-C	Zep	2020-01-22__11-24__.tc.hdf5
-3.23219255057995	-1.86756772459939	PRR-C	Zep	2020-01-22__11-24__.tc.hdf5
0.293696395441327	-4.73899216935411	PRR-C	Zep	2020-01-22__11-24__.tc.hdf5
3.3357105188592	-4.89476259724094	PRR-C	Zep	2020-01-22__11-24__.tc.hdf5
0.575246759404651	0.546668379362508	PRR-C	Zep	2020-01-22__11-24__.tc.hdf5
2.82324060376975	3.89674029146643	PRR-C	Zep	2020-01-22__11-24__.tc.hdf5
-5.31503962571178	5.56077443596139	PRR-C	Zep	2020-01-22__11-24__.tc.hdf5
2.35199334499837	-1.65221455613195	PRR-C	Zep	2020-01-22__11-24__.tc.hdf5
0.870972865112993	-7.73113737666329	PRR-C	Zep	2020-01-22__11-24__.tc.hdf5
-1.3620819359056	-4.96134439099484	PRR-C	Zep	2020-01-22__11-24__.tc.hdf5
1.75308549515076	-0.721632821470322	PRR-C	Zep	2020-01-22__11-24__.tc.hdf5
7.68813017317962	4.41858232589077	PRR-C	Zep	2020-01-22__11-24__.tc.hdf5
-0.286553022996532	-2.05356117295925	PRR-C	Zep	2020-01-22__11-24__.tc.hdf5
-0.926797202867816	4.22499933624354	PRR-C	Zep	2020-01-22__11-24__.tc.hdf5
-0.964284307974932	-7.2901938473981	PRR-C	Zep	2020-01-22__11-24__.tc.hdf5
0.277865771704038	-7.07599971388969	PRR-C	Zep	2020-01-22__11-24__.tc.hdf5
1.085515667246	-0.0140996100365829	PRR-C	Zep	2020-01-22__11-24__.tc.hdf5
-5.49508267831382	-4.52439506268307	PRR-C	Zep	2020-01-22__11-24__.tc.hdf5
1.49945826576995	-1.14927928453637	PRR-C	Zep	2020-01-22__11-24__.tc.hdf5
-0.967449331951939	-0.000157948227896165	PRR-C	Zep	2020-01-22__11-24__.tc.hdf5
-1.63359098255357	-0.897104775937054	PRR-C	Zep	2020-01-22__11-24__.tc.hdf5
-3.44192671690024	9.17604910634212	PRR-C	Zep	2020-01-22__11-24__.tc.hdf5
-4.53285580679878	0.377041276329741	PRR-C	Zep	2020-01-22__11-24__.tc.hdf5
4.8831282640362	3.32325384815671	PRR-C	Zep	2020-01-22__11-24__.tc.hdf5
4.68242143929314	9.75680388499484	PRR-C	Zep	2020-01-22__11-24__.tc.hdf5
-3.95902199224043	-3.46142493522463	PRR-C	Zep	2020-01-22__11-24__.tc.hdf5
-7.79625491154601	-1.93655052565072	PRR-C	Zep	2020-01-22__11-24__.tc.hdf5
0.894732095116896	11.284310441917	PRR-C	Zep	2020-01-22__11-24__.tc.hdf5
-0.925281912764238	6.83440734460338	PRR-C	Zep	2020-01-22__11-24__.tc.hdf5
7.93046298475766	-3.19674576816473	PRR-C	Zep	2020-01-22__11-24__.tc.hdf5
4.04338331001644	5.780299327749	PRR-C	Zep	2020-01-22__11-24__.tc.hdf5
1.35307812766774	8.14123169339798	PRR-C	Zep	2020-01-22__11-24__.tc.hdf5
-2.80066089324733	1.07030431133691	PRR-C	Zep	2020-01-22__11-24__.tc.hdf5
-1.98404410303918	8.19527762337756	PRR-C	Zep	2020-01-22__11-24__.tc.hdf5
-9.08747704038064	-5.91070393022313	PRR-C	Zep	2020-01-22__11-24__.tc.hdf5
4.49601722120919	-3.11865021518366	PRR-C	Zep	2020-01-22__11-24__.tc.hdf5
2.56929119161138	-15.1388865998589	PRR-C	Zep	2020-01-22__11-24__.tc.hdf5
-1.73903616694972	-1.06463472629336	PRR-C	Zep	2020-01-22__11-24__.tc.hdf5
11.0604897403309	1.52241999943906	PRR-C	Zep	2020-01-22__11-24__.tc.hdf5
3.83305537212427	10.2242892453071	PRR-C	Zep	2020-01-22__11-24__.tc.hdf5
-0.463065592529875	-14.438023970677	PRR-C	Zep	2020-01-22__11-24__.tc.hdf5
-6.45457684140567	0.862667561807294	PRR-C	Zep	2020-01-22__11-24__.tc.hdf5
6.0280484089791	-10.8585803298822	PRR-C	Zep	2020-01-22__11-24__.tc.hdf5
-1.08104568815152	3.43237151614009	PRR-C	Zep	2020-01-22__11-24__.tc.hdf5
-3.28111943504485	2.96161911539108	PRR-C	Zep	2020-01-22__11-24__.tc.hdf5
-2.3890929031709	1.21077319953372	PRR-C	Zep	2020-01-22__11-24__.tc.hdf5
8.17879456115344	2.4685781112601	PRR-C	Zep	2020-01-22__11-24__.tc.hdf5
-3.91019724140699	8.33787075102328	PRR-C	Zep	2020-01-22__11-24__.tc.hdf5
-10.2341357545151	7.03532839836359	PRR-C	Zep	2020-01-22__11-24__.tc.hdf5
-0.24919901376172	-0.165565582472685	PRR-C	Zep	2020-01-22__11-24__.tc.hdf5
1.61982094934111	0.372629118279142	PRR-C	Zep	2020-01-22__11-24__.tc.hdf5
4.41196731950952	-3.44770621716737	PRR-C	Zep	2020-01-22__11-24__.tc.hdf5
7.36702166140154	-0.347869861494253	PRR-C	Zep	2020-01-22__11-24__.tc.hdf5
0.584177317665022	-9.950639491132	PRR-C	Zep	2020-01-22__11-24__.tc.hdf5
2.16555816658114	-3.79929078994546	PRR-C	Zep	2020-01-22__11-24__.tc.hdf5
-4.80270558699143	5.72505587128867	PRR-C	Zep	2020-01-22__11-24__.tc.hdf5
-0.430834358819725	-3.166748123325	PRR-C	Zep	2020-01-22__11-24__.tc.hdf5
3.32433841892218	24.2755865005093	PRR-C	Zep	2020-01-22__11-24__.tc.hdf5
6.28944968833212	-11.1243010811849	PRR-C	Zep	2020-01-22__11-24__.tc.hdf5
0.598554610148274	0.488714730631436	PRR-C	Zep	2020-01-22__11-24__.tc.hdf5
0.170330028220201	2.51606633406728	PRR-C	Zep	2020-01-22__11-24__.tc.hdf5
-1.08626849454548	28.6098954261311	PRR-C	Zep	2020-01-22__11-24__.tc.hdf5
-1.83011709914504	1.51915431657026	PRR-C	Zep	2020-01-22__11-24__.tc.hdf5
3.75360745978555	2.69268242872064	PRR-C	Zep	2020-01-22__11-24__.tc.hdf5
0.735241620230304	-11.7642349455943	PRR-C	Zep	2020-01-22__11-24__.tc.hdf5
-4.12950539846095	-1.27372899725579	PRR-C	Zep	2020-01-22__11-24__.tc.hdf5
2.1759305634513	-1.00627295524235	PRR-C	Zep	2020-01-22__11-24__.tc.hdf5
0.46850840085214	-4.26969236062804	PRR-C	Zep	2020-01-22__11-24__.tc.hdf5
5.98687428466448	2.86203676796866	PRR-C	Zep	2020-01-22__11-24__.tc.hdf5
-0.559959670380221	-1.24004941153238	PRR-C	Zep	2020-01-22__11-24__.tc.hdf5
-1.97705306774019	-6.13269421717856	PRR-C	Zep	2020-01-22__11-24__.tc.hdf5
-3.94787367962745	13.3336608452352	PRR-C	Zep	2020-01-22__11-24__.tc.hdf5
-5.84736727676112	7.40744079404325	PRR-C	Zep	2020-01-22__11-24__.tc.hdf5
5.1921134108011	-4.69455177112514	PRR-C	Zep	2020-01-22__11-24__.tc.hdf5
4.39162191619116	7.6473860243705	PRR-C	Zep	2020-01-22__11-24__.tc.hdf5
-3.43971320433391	8.09600611623764	PRR-C	Zep	2020-01-22__11-24__.tc.hdf5
-6.20070666982998	1.56101867901443	PRR-C	Zep	2020-01-22__11-24__.tc.hdf5
-1.4641268122579	-3.69305095627373	PRR-C	Zep	2020-01-22__11-24__.tc.hdf5
1.42295412505642	-1.44347276425044	PRR-C	Zep	2020-01-22__11-24__.tc.hdf5
-2.38500243213048	-7.31283933710599	PRR-C	Zep	2020-01-22__11-24__.tc.hdf5
-9.22897037511389	7.12481167543441	PRR-C	Zep	2020-01-22__11-24__.tc.hdf5
-4.55372331785099	-3.1151002148089	PRR-C	Zep	2020-01-22__11-24__.tc.hdf5
0.625512142346747	-2.63703407760654	PRR-C	Zep	2020-01-22__11-24__.tc.hdf5
-12.5560255645558	-5.34993012206349	PRR-C	Zep	2020-01-22__11-24__.tc.hdf5
2.51509154637643	-20.7766129327835	PRR-C	Zep	2020-01-22__11-24__.tc.hdf5
5.44709758427127	2.0013827381845	PRR-C	Zep	2020-01-22__11-24__.tc.hdf5
-4.33861074979147	21.4411554362979	PRR-C	Zep	2020-01-22__11-24__.tc.hdf5
-1.5314479188329	-1.19944609114386	PRR-C	Zep	2020-01-22__11-24__.tc.hdf5
-4.2544378300117	-3.16483961327562	PRR-C	Zep	2020-01-22__11-24__.tc.hdf5
1.61592381741118	17.040313284967	PRR-C	Zep	2020-01-22__11-24__.tc.hdf5
-3.50649963648031	-8.16669545897889	PRR-C	Zep	2020-01-22__11-24__.tc.hdf5
0.427254039868105	1.40130564193473	PRR-C	Zep	2020-01-22__11-24__.tc.hdf5
1.17548433714535	2.45713542298868	PRR-C	Zep	2020-01-22__11-24__.tc.hdf5
-6.86189174658074	3.16050884279107	PRR-C	Zep	2020-01-22__11-24__.tc.hdf5
-3.99278809840713	6.6464944918708	PRR-C	Zep	2020-01-22__11-24__.tc.hdf5
0.803969281439192	1.48514072391818	PRR-C	Zep	2020-01-22__11-24__.tc.hdf5
1.14558278935851	0.881583144347268	PRR-C	Zep	2020-01-22__11-24__.tc.hdf5
-3.66219186814445	-4.8771648445647	PRR-C	Zep	2020-01-22__11-24__.tc.hdf5
-0.016520142317578	-3.41266046419472	PRR-C	Zep	2020-01-22__11-24__.tc.hdf5
-3.47705868807904	-6.64661740049814	PRR-C	Zep	2020-01-22__11-24__.tc.hdf5
-1.68457837274699	-4.43745790459206	PRR-C	Zep	2020-01-22__11-24__.tc.hdf5
3.11151576056983	11.378520089554	PRR-C	Zep	2020-01-22__11-24__.tc.hdf5
0.148726354884624	13.3366268446618	PRR-C	Zep	2020-01-22__11-24__.tc.hdf5
3.48858778917487	4.10101692650446	PRR-C	Zep	2020-01-22__11-24__.tc.hdf5
2.51303890918588	-12.4763818019558	PRR-C	Zep	2020-01-22__11-24__.tc.hdf5
1.90731993682336	-8.56755016545295	PRR-C	Zep	2020-01-23__11-28__.tc.hdf5
2.81795645199049	-4.01260492842552	PRR-C	Zep	2020-01-23__11-28__.tc.hdf5
1.14209229910316	-0.794564510282985	PRR-C	Zep	2020-01-23__11-28__.tc.hdf5
2.43704632837478	0.101737338050663	PRR-C	Zep	2020-01-23__11-28__.tc.hdf5
1.59565280105752	-1.61005271413943	PRR-C	Zep	2020-01-23__11-28__.tc.hdf5
2.54612678763131	8.07968273902096	PRR-C	Zep	2020-01-23__11-28__.tc.hdf5
0.99092048368982	0.926709693150513	PRR-C	Zep	2020-01-23__11-28__.tc.hdf5
-1.31045235048459	-7.06294428591515	PRR-C	Zep	2020-01-23__11-28__.tc.hdf5
1.42066117908785	0.824375717057706	PRR-C	Zep	2020-01-23__11-28__.tc.hdf5
1.84802587978954	2.49730175504754	PRR-C	Zep	2020-01-23__11-28__.tc.hdf5
2.63331009593289	-6.64214201580453	PRR-C	Zep	2020-01-23__11-28__.tc.hdf5
0.416746130200119	11.3881879993963	PRR-C	Zep	2020-01-23__11-28__.tc.hdf5
-0.773678411455983	-0.218629968596162	PRR-C	Zep	2020-01-23__11-28__.tc.hdf5
3.09892844483258	4.86449523598916	PRR-C	Zep	2020-01-23__11-28__.tc.hdf5
-0.160775076737568	11.1112951172235	PRR-C	Zep	2020-01-23__11-28__.tc.hdf5
-8.75046171122502	-2.09035827969507	PRR-C	Zep	2020-01-23__11-28__.tc.hdf5
-0.257474869516976	1.09883496870574	PRR-C	Zep	2020-01-23__11-28__.tc.hdf5
0.474413771214866	5.27830685245756	PRR-C	Zep	2020-01-23__11-28__.tc.hdf5
-3.15335026892207	-18.5196720373456	PRR-C	Zep	2020-01-23__11-28__.tc.hdf5
-0.0868664131066486	11.3431288535903	PRR-C	Zep	2020-01-23__11-28__.tc.hdf5
3.12658176483156	-3.54990226187903	PRR-C	Zep	2020-01-23__11-28__.tc.hdf5
-4.12996053115532	6.27515193870446	PRR-C	Zep	2020-01-23__11-28__.tc.hdf5
-2.1940874587132	1.88429010871807	PRR-C	Zep	2020-01-23__11-28__.tc.hdf5
-7.00315850951621	2.31334833496681	PRR-C	Zep	2020-01-23__11-28__.tc.hdf5
1.05114247896957	-12.5617936421214	PRR-C	Zep	2020-01-23__11-28__.tc.hdf5
1.64459215003907	3.96222381947528	PRR-C	Zep	2020-01-23__11-28__.tc.hdf5
-3.00012373594602	10.2544075951621	PRR-C	Zep	2020-01-23__11-28__.tc.hdf5
3.72708041856732	-12.7560371898817	PRR-C	Zep	2020-01-23__11-28__.tc.hdf5
1.10221998329841	-1.74275740406074	PRR-C	Zep	2020-01-23__11-28__.tc.hdf5
1.31566251273972	4.64766368023871	PRR-C	Zep	2020-01-23__11-28__.tc.hdf5
-0.658189589301886	2.20539971937445	PRR-C	Zep	2020-01-23__11-28__.tc.hdf5
-2.82287514426887	1.65219506775283	PRR-C	Zep	2020-01-23__11-28__.tc.hdf5
7.06212531026489	0.126189832597425	PRR-C	Zep	2020-01-23__11-28__.tc.hdf5
0.752048473841906	9.6235115113259	PRR-C	Zep	2020-01-23__11-28__.tc.hdf5
-0.0332417348649033	4.09096982767222	PRR-C	Zep	2020-01-23__11-28__.tc.hdf5
-4.37470374481401	-1.9803287985811	PRR-C	Zep	2020-01-23__11-28__.tc.hdf5
-4.17532589117539	4.99759128201902	PRR-C	Zep	2020-01-23__11-28__.tc.hdf5
0.1581841396938	-3.07391204970765	PRR-C	Zep	2020-01-23__11-28__.tc.hdf5
0.742765340912683	-2.51631058304978	PRR-C	Zep	2020-01-23__11-28__.tc.hdf5
0.759589703178526	12.8460627758786	PRR-C	Zep	2020-01-23__11-28__.tc.hdf5
0.306018475514445	5.21793496489985	PRR-C	Zep	2020-01-23__11-28__.tc.hdf5
2.49347304531523	5.5513875935727	PRR-C	Zep	2020-01-23__11-28__.tc.hdf5
-1.41490300469301	-1.73048359828822	PRR-C	Zep	2020-01-23__11-28__.tc.hdf5
3.38724118702986	9.5442539098315	PRR-C	Zep	2020-01-23__11-28__.tc.hdf5
8.47698250542691	11.7684783434306	PRR-C	Zep	2020-01-23__11-28__.tc.hdf5
0.287537315716404	-0.779881994968284	PRR-C	Zep	2020-01-23__11-28__.tc.hdf5
-8.30623279165986	4.86698146499751	PRR-C	Zep	2020-01-23__11-28__.tc.hdf5
-4.68213694350171	-7.21565100580982	PRR-C	Zep	2020-01-23__11-28__.tc.hdf5
-11.3535163043845	-3.0327691080902	PRR-C	Zep	2020-01-23__11-28__.tc.hdf5
2.01244179009304	3.46486541923909	PRR-C	Zep	2020-01-23__11-28__.tc.hdf5
1.89853550885175	2.91698216479899	PRR-C	Zep	2020-01-23__11-28__.tc.hdf5
-2.45917404329776	-1.33778708826184	PRR-C	Zep	2020-01-23__11-28__.tc.hdf5
-1.3061852189362	7.41092983041079	PRR-C	Zep	2020-01-23__11-28__.tc.hdf5
8.19879733148307	2.00491910218019	PRR-C	Zep	2020-01-23__11-28__.tc.hdf5
-0.0782650904460742	-12.9116077144866	PRR-C	Zep	2020-01-23__11-28__.tc.hdf5
-0.666556962806916	-2.20943701107273	PRR-C	Zep	2020-01-23__11-28__.tc.hdf5
-0.0573954344601644	8.33646178067345	PRR-C	Zep	2020-01-23__11-28__.tc.hdf5
-2.8737988559068	-1.25004833341072	PRR-C	Zep	2020-01-23__11-28__.tc.hdf5
1.84890601659542	-3.6348613674428	PRR-C	Zep	2020-01-23__11-28__.tc.hdf5
7.49588402141274	1.38804730204295	PRR-C	Zep	2020-01-23__11-28__.tc.hdf5
1.93646590048572	7.7342342567922	PRR-C	Zep	2020-01-23__11-28__.tc.hdf5
-10.3434332684968	-3.89519202177413	PRR-C	Zep	2020-01-23__11-28__.tc.hdf5
-1.61841220432205	-0.844328214670509	PRR-C	Zep	2020-01-23__11-28__.tc.hdf5
-1.48347199550614	1.07170394051355	PRR-C	Zep	2020-01-23__11-28__.tc.hdf5
-3.41450245183932	-5.70942767422649	PRR-C	Zep	2020-01-23__11-28__.tc.hdf5
3.00315993642407	-2.23534198666118	PRR-C	Zep	2020-01-23__11-28__.tc.hdf5
2.5620396873269	-2.4527563262298	PRR-C	Zep	2020-01-23__11-28__.tc.hdf5
3.04042940794793	-0.322170033617697	PRR-C	Zep	2020-01-23__11-28__.tc.hdf5
4.80173083146894	-0.0322462788589412	PRR-C	Zep	2020-01-23__11-28__.tc.hdf5
-5.10513259505892	3.8348173631188	PRR-C	Zep	2020-01-23__11-28__.tc.hdf5
2.20256687336176	-1.57705464040467	PRR-C	Zep	2020-01-23__11-28__.tc.hdf5
-2.77793840848895	6.45253472939882	PRR-C	Zep	2020-01-23__11-28__.tc.hdf5
0.415399977301594	0.672753359815261	PRR-C	Zep	2020-01-23__11-28__.tc.hdf5
1.76207277855008	0.864175524128096	PRR-C	Zep	2020-01-23__11-28__.tc.hdf5
-0.82531002865111	-3.87360593197109	PRR-C	Zep	2020-01-23__11-28__.tc.hdf5
-2.13525171371732	3.48226106327848	PRR-C	Zep	2020-01-23__11-28__.tc.hdf5
0.522297727802457	6.26303513450124	PRR-C	Zep	2020-01-23__11-28__.tc.hdf5
2.98736396215774	-2.5550370985117	PRR-C	Zep	2020-01-23__11-28__.tc.hdf5
-1.86975607535818	0.877745669227712	PRR-C	Zep	2020-01-23__11-28__.tc.hdf5
2.6730693410707	-2.12585778058578	PRR-C	Zep	2020-01-23__11-28__.tc.hdf5
-7.90366239324086	-5.73780541617174	PRR-C	Zep	2020-01-23__11-28__.tc.hdf5
3.85942056198773	4.27075399892173	PRR-C	Zep	2020-01-23__11-28__.tc.hdf5
-3.26350826857865	4.87521005362669	PRR-C	Zep	2020-01-23__11-28__.tc.hdf5
1.21171073763681	6.79844437241534	PRR-C	Zep	2020-01-23__11-28__.tc.hdf5
-5.43778851661935	1.32854469168312	PRR-C	Zep	2020-01-23__11-28__.tc.hdf5
0.687899845873837	-4.02530738795138	PRR-C	Zep	2020-01-23__11-28__.tc.hdf5
3.07844132630067	-2.85517491429192	PRR-C	Zep	2020-01-23__11-28__.tc.hdf5
1.38115302226874	-7.2235697998641	PRR-C	Zep	2020-01-23__11-28__.tc.hdf5
2.65315302192295	-3.9285264273928	PRR-C	Zep	2020-01-23__11-28__.tc.hdf5
0.667528317039124	-8.13739772132437	PRR-C	Zep	2020-01-23__11-28__.tc.hdf5
3.88663826426714	-3.78361165000717	PRR-C	Zep	2020-01-23__11-28__.tc.hdf5
7.21812689211921	-1.70705436274726	PRR-C	Zep	2020-01-23__11-28__.tc.hdf5
-2.83264068356081	3.72754687729683	PRR-C	Zep	2020-01-23__11-28__.tc.hdf5
2.50021059688093	-0.516762126767409	PRR-C	Zep	2020-01-23__11-28__.tc.hdf5
2.60285705772369	-6.33633367612849	PRR-C	Zep	2020-01-23__11-28__.tc.hdf5
-1.41027648338759	9.93757427198019	PRR-C	Zep	2020-01-23__11-28__.tc.hdf5
-0.0712456085628962	6.92656949186407	PRR-C	Zep	2020-01-23__11-28__.tc.hdf5
0.0518584899545926	3.6086378489068	PRR-C	Zep	2020-01-23__11-28__.tc.hdf5
-14.0633997856444	-4.052138869472	PRR-C	Zep	2020-01-23__11-28__.tc.hdf5
1.2085033344709	-2.72336467935312	PRR-C	Zep	2020-01-23__11-28__.tc.hdf5
-4.50285721291579	-25.3352159569825	PRR-C	Zep	2020-01-23__11-28__.tc.hdf5
-0.965108717397685	-2.32086023535622	PRR-C	Zep	2020-01-23__11-28__.tc.hdf5
-2.20814403466562	2.18285522092273	PRR-C	Zep	2020-01-23__11-28__.tc.hdf5
2.99673727150266	-7.99113134555784	PRR-C	Zep	2020-01-23__11-28__.tc.hdf5
-1.38585529631569	-9.71647110601213	PRR-C	Zep	2020-01-23__11-28__.tc.hdf5
5.08224516904134	6.09888450174558	PRR-C	Zep	2020-01-23__11-28__.tc.hdf5
-0.277159782744783	-0.850303559301173	PRR-C	Zep	2020-01-23__11-28__.tc.hdf5
1.99545904857901	4.05301443707749	PRR-C	Zep	2020-01-23__11-28__.tc.hdf5
6.618562956601	-3.57578357913071	PRR-C	Zep	2020-01-23__11-28__.tc.hdf5
-1.17885288046158	-12.1465851981399	PRR-C	Zep	2020-01-23__11-28__.tc.hdf5
2.38870116730917	-1.01860407418202	PRR-C	Zep	2020-01-23__11-28__.tc.hdf5
2.21715789093055	0.720454590053401	PRR-C	Zep	2020-01-23__11-28__.tc.hdf5
-1.4990674304411	-1.61037894184781	PRR-C	Zep	2020-01-23__11-28__.tc.hdf5
-0.358533498067855	-4.19302379884019	PRR-C	Zep	2020-01-23__11-28__.tc.hdf5
2.09479359205217	-2.003373789505	PRR-C	Zep	2020-01-23__11-28__.tc.hdf5
-0.441148833575016	-0.826101197939259	PRR-C	Zep	2020-01-23__11-28__.tc.hdf5
-3.64315927688941	5.56712971479245	PRR-C	Zep	2020-01-23__11-28__.tc.hdf5
1.41574764484081	-1.8173966390932	PRR-C	Zep	2020-01-23__11-28__.tc.hdf5
2.15956333826722	-7.51356118930984	PRR-C	Zep	2020-01-23__11-28__.tc.hdf5
-7.96156849916737	3.1577589352374	PRR-C	Zep	2020-01-23__11-28__.tc.hdf5
1.35741523849111	24.9556811004767	PRR-C	Zep	2020-01-23__11-28__.tc.hdf5
-0.964626582424614	-5.60141707970134	PRR-C	Zep	2020-01-23__11-28__.tc.hdf5
2.95592983468623	1.21492283555347	PRR-C	Zep	2020-01-23__11-28__.tc.hdf5
0.393493482022743	-1.07499987928379	PRR-C	Zep	2020-01-23__11-28__.tc.hdf5
-2.48843861255153	-1.72144757374362	PRR-C	Zep	2020-01-23__11-28__.tc.hdf5
9.32259307281724	0.39358247443029	PRR-C	Zep	2020-01-23__11-28__.tc.hdf5
-2.6395681911561	-7.10791935686029	PRR-C	Zep	2020-01-23__11-28__.tc.hdf5
-2.44302988329844	1.3123523276579	PRR-C	Zep	2020-01-23__11-28__.tc.hdf5
-2.70274787495162	-4.57200603770165	PRR-C	Zep	2020-01-23__11-28__.tc.hdf5
4.76092089453811	-6.66987379381309	PRR-C	Zep	2020-01-23__11-28__.tc.hdf5
1.37108925560778	1.02281939030499	PRR-C	Zep	2020-01-23__11-28__.tc.hdf5
-1.40329696025104	2.89242284969358	PRR-C	Zep	2020-01-23__11-28__.tc.hdf5
-1.55144640495188	-1.90015784547148	PRR-C	Zep	2020-01-23__11-28__.tc.hdf5
-0.116001935128611	4.46995324359486	PRR-C	Zep	2020-01-23__11-28__.tc.hdf5
0.376954957945489	11.9496119925103	PRR-C	Zep	2020-01-23__11-28__.tc.hdf5
3.02463828407135	0.697370118840087	PRR-C	Zep	2020-01-23__11-28__.tc.hdf5
-2.84991137555049	2.82806409973608	PRR-C	Zep	2020-01-23__11-28__.tc.hdf5
5.4943988234763	-3.12555349994607	PRR-C	Zep	2020-01-23__11-28__.tc.hdf5
-1.03995967675035	-4.33209258304856	PRR-C	Zep	2020-01-23__11-28__.tc.hdf5
-0.76923892945335	-2.63788899199726	PRR-C	Zep	2020-01-23__11-28__.tc.hdf5
2.05848892707515	-16.5901216780997	PRR-C	Zep	2020-01-23__11-28__.tc.hdf5
1.16563150149596	-3.630553359309	PRR-C	Zep	2020-01-23__11-28__.tc.hdf5
-1.68988393451737	-10.3061894863537	PRR-C	Zep	2020-01-23__11-28__.tc.hdf5
-3.89644709589584	7.36895509514662	PRR-C	Zep	2020-01-23__11-28__.tc.hdf5
-2.50548779336331	-2.95832914403034	PRR-C	Zep	2020-01-23__11-28__.tc.hdf5
-0.586394710522972	0.468064458195534	PRR-C	Zep	2020-01-23__11-28__.tc.hdf5
6.54836488532183	7.24871892378064	PRR-C	Zep	2020-01-23__11-28__.tc.hdf5
1.41191828924358	30.7220654779706	PRR-C	Zep	2020-01-23__11-28__.tc.hdf5
-5.24905247154241	-3.61351370861243	PRR-C	Zep	2020-01-23__11-28__.tc.hdf5
-2.89371854459231	1.69871778993143	PRR-C	Zep	2020-01-23__11-28__.tc.hdf5
-0.911095886236136	-6.10676833670741	PRR-C	Zep	2020-01-23__11-28__.tc.hdf5
3.95815744060629	-4.42737377833041	PRR-C	Zep	2020-01-23__11-28__.tc.hdf5
3.52228926263363	6.57167110385875	PRR-C	Zep	2020-01-23__11-28__.tc.hdf5
-4.59125727661438	11.6642218951876	PRR-C	Zep	2020-01-23__11-28__.tc.hdf5
-2.19558073065403	-8.27000240909457	PRR-C	Zep	2020-01-23__11-28__.tc.hdf5
-0.854680185010966	3.89284457667398	PRR-C	Zep	2020-01-23__11-28__.tc.hdf5
0.65442484678948	-4.43117921548504	PRR-C	Zep	2020-01-23__11-28__.tc.hdf5
4.69672729292605	4.14341003905151	PRR-C	Zep	2020-01-23__11-28__.tc.hdf5
-1.89646589821764	-1.9528684708831	PRR-C	Zep	2020-01-23__11-28__.tc.hdf5
9.9428306316295	-11.2153764231216	PRR-C	Zep	2020-01-23__11-28__.tc.hdf5
6.5523441731368	-10.22287422977	PRR-C	Zep	2020-01-23__11-28__.tc.hdf5
0.257989081642758	-2.22746527426005	PRR-C	Zep	2020-01-23__11-28__.tc.hdf5
3.33969103732231	14.9050668234769	PRR-C	Zep	2020-01-23__11-28__.tc.hdf5
6.13570263672624	7.54726610601864	PRR-C	Zep	2020-01-23__11-28__.tc.hdf5
1.82310837450039	-0.804707081182049	PRR-C	Zep	2020-01-23__11-28__.tc.hdf5
-2.65540903499756	4.46781689696922	PRR-C	Zep	2020-01-23__11-28__.tc.hdf5
2.31860767109528	-6.79959913255932	PRR-C	Zep	2020-01-23__11-28__.tc.hdf5
4.32831525249548	10.0107799162395	PRR-C	Zep	2020-01-23__11-28__.tc.hdf5
3.75278081579867	3.26198270845315	PRR-C	Zep	2020-01-23__11-28__.tc.hdf5
-2.03676607280879	-6.03016745136452	PRR-C	Zep	2020-01-23__11-28__.tc.hdf5
3.21414159406852	-7.09053233719987	PRR-C	Zep	2020-01-23__11-28__.tc.hdf5
1.62269178949243	9.05399665244757	PRR-C	Zep	2020-01-23__11-28__.tc.hdf5
-0.573957174915383	-9.60155241853522	PRR-C	Zep	2020-01-23__11-28__.tc.hdf5
-2.98726110482268	-11.145376884985	PRR-C	Zep	2020-01-23__11-28__.tc.hdf5
-4.25132656568869	8.7428459009436	PRR-C	Zep	2020-01-23__11-28__.tc.hdf5
2.23671071292219	-29.9768131564068	PRR-C	Zep	2020-01-23__11-28__.tc.hdf5
2.25476526201631	3.27306293774115	PRR-C	Zep	2020-01-23__11-28__.tc.hdf5
-6.42158675219155	3.17233521027267	PRR-C	Zep	2020-01-23__11-28__.tc.hdf5
-2.02378082786429	-3.98735600050508	PRR-C	Zep	2020-01-23__11-28__.tc.hdf5
-12.9741426366679	2.6813603309157	PRR-C	Zep	2020-01-23__11-28__.tc.hdf5
-3.15382094187146	-2.3003023287405	PRR-C	Zep	2020-01-23__11-28__.tc.hdf5
4.23807413507056	5.93548758583601	PRR-C	Zep	2020-01-23__11-28__.tc.hdf5
-1.47334235854999	0.618188838249515	PRR-C	Zep	2020-01-23__11-28__.tc.hdf5
3.30578335831742	2.28082892717087	PRR-C	Zep	2020-01-23__11-28__.tc.hdf5
-5.07727086780741	-3.1746259183618	PRR-C	Zep	2020-01-23__11-28__.tc.hdf5
2.37791843331242	-2.93798403358565	PRR-C	Zep	2020-01-23__11-28__.tc.hdf5
-4.51214511345462	-7.73944420296831	PRR-C	Zep	2020-01-23__11-28__.tc.hdf5
0.451310170492268	2.407075532094	PRR-C	Zep	2020-01-23__11-28__.tc.hdf5
3.25120631482015	-10.3418636221746	PRR-C	Zep	2020-01-23__11-28__.tc.hdf5
-0.404093575612689	8.93652152767845	PRR-C	Zep	2020-01-23__11-28__.tc.hdf5
0.349153976778286	8.35843654873174	PRR-C	Zep	2020-01-23__11-28__.tc.hdf5
2.41999497408502	-3.98466264819759	PRR-C	Zep	2020-01-23__11-28__.tc.hdf5
7.66999049112785	1.33886438410777	PRR-C	Zep	2020-01-23__11-28__.tc.hdf5
0.773108855913039	1.37882133447767	PRR-C	Zep	2020-01-23__11-28__.tc.hdf5
-0.78097793968466	-3.78497724706691	PRR-C	Zep	2020-01-23__11-28__.tc.hdf5
2.96796129632494	5.78758549296463	PRR-C	Zep	2020-01-23__11-28__.tc.hdf5
-4.13603203652332	-4.66614526883269	PRR-C	Zep	2020-01-23__11-28__.tc.hdf5
-2.44442735382947	-1.71314052764266	PRR-C	Zep	2020-01-23__11-28__.tc.hdf5
2.15123518105401	4.37311736430119	PRR-C	Zep	2020-01-23__11-28__.tc.hdf5
-2.4562291152278	7.07506907664018	PRR-C	Zep	2020-01-23__11-28__.tc.hdf5
-3.53379931945864	-28.2660075017724	PRR-C	Zep	2020-01-23__11-28__.tc.hdf5
-3.84081979463624	-3.85353337301051	PRR-C	Zep	2020-01-23__11-28__.tc.hdf5
2.11593102420441	-4.24117612902248	PRR-C	Zep	2020-01-23__11-28__.tc.hdf5
0.921961084240553	3.51806890109607	PRR-C	Zep	2020-01-23__11-28__.tc.hdf5
-1.42652995992561	1.28057579086449	PRR-C	Zep	2020-01-23__11-28__.tc.hdf5
0.0695988025041612	6.74803582293681	PRR-C	Zep	2020-01-23__11-28__.tc.hdf5
6.42750232000602	11.389590174949	PRR-C	Zep	2020-01-23__11-28__.tc.hdf5
0.133322749429743	7.66736684209484	PRR-C	Zep	2020-01-23__11-28__.tc.hdf5
-12.5407041236877	-9.01627083335005	PRR-C	Zep	2020-01-23__11-28__.tc.hdf5
3.68277795407354	-8.83054291898835	PRR-C	Zep	2020-01-23__11-28__.tc.hdf5
-3.23026385936832	-2.81513408581222	PRR-C	Zep	2020-01-23__11-28__.tc.hdf5
2.48819264299089	4.90934875491875	PRR-C	Zep	2020-01-23__11-28__.tc.hdf5
-1.42716266657288	-3.09202812552684	PRR-C	Zep	2020-01-23__11-28__.tc.hdf5
0.473290750288374	-0.455211807626314	PRR-C	Zep	2020-01-23__11-28__.tc.hdf5
-0.860499226775811	-3.73396514664488	PRR-C	Zep	2020-01-23__11-28__.tc.hdf5
-1.87483183219803	7.68242675995907	PRR-C	Zep	2020-01-23__11-28__.tc.hdf5
3.34807549408951	1.62132166632268	PRR-C	Zep	2020-01-23__11-28__.tc.hdf5
5.11396634348045	0.468462665035296	PRR-C	Zep	2020-01-23__11-28__.tc.hdf5
-1.3362081681978	-5.30290774145929	PRR-C	Zep	2020-01-23__11-28__.tc.hdf5
-0.991195279628111	5.96684480467682	PRR-C	Zep	2020-01-23__11-28__.tc.hdf5
-0.666603899912271	-4.33928134802421	PRR-C	Zep	2020-01-23__11-28__.tc.hdf5
1.56057239238319	-1.79552507696398	PRR-C	Zep	2020-01-23__11-28__.tc.hdf5
7.6176475677718	-2.93574513065479	PRR-C	Zep	2020-01-23__11-28__.tc.hdf5
1.26926427941962	-17.5763141052826	PRR-C	Zep	2020-01-23__11-28__.tc.hdf5
-1.76159585525121	-2.34800186474363	PRR-C	Zep	2020-01-23__11-28__.tc.hdf5
1.18446730552836	4.61326723427248	PRR-C	Zep	2020-01-23__11-28__.tc.hdf5
-3.98948425867082	12.3219287960351	PRR-C	Zep	2020-01-23__11-28__.tc.hdf5
11.2339420464874	5.92280923797718	PRR-C	Zep	2020-01-23__11-28__.tc.hdf5
0.3256490519043	-2.9864237185252	PRR-C	Zep	2020-01-23__11-28__.tc.hdf5
-4.11054663832088	28.5622652278703	PRR-C	Zep	2020-01-23__11-28__.tc.hdf5
-9.36428707954971	-4.414415400834	PRR-C	Zep	2020-01-23__11-28__.tc.hdf5
3.52161972959801	2.68871509487409	PRR-C	Zep	2020-01-23__11-28__.tc.hdf5
-0.871189420149951	10.4882013559517	PRR-C	Zep	2020-01-23__11-28__.tc.hdf5
-4.17816787427379	-11.0326706699197	PRR-C	Zep	2020-01-23__11-28__.tc.hdf5
4.02722891805121	-5.06517220005285	PRR-C	Zep	2020-01-23__11-28__.tc.hdf5
-1.61318894711124	1.87471172277105	PRR-C	Zep	2020-01-23__11-28__.tc.hdf5
-0.495067829548023	-1.00152808134602	PRR-C	Zep	2020-01-23__11-28__.tc.hdf5
-4.63068665829017	-8.26128500419726	PRR-C	Zep	2020-01-23__11-28__.tc.hdf5
-1.91822058724945	-4.55077798993471	PRR-C	Zep	2020-01-23__11-28__.tc.hdf5
3.32484617899764	0.0803668655726186	PRR-C	Zep	2020-01-23__11-28__.tc.hdf5
-2.43880319874193	8.81246966842697	PRR-C	Zep	2020-01-23__11-28__.tc.hdf5
0.352894755896984	-14.3169986795729	PRR-C	Zep	2020-01-23__11-28__.tc.hdf5
5.38406325556135	3.67443715292707	PRR-C	Zep	2020-01-23__11-28__.tc.hdf5
1.30148211924514	-3.61613302013261	PRR-C	Zep	2020-01-23__11-28__.tc.hdf5
5.72570324795772	3.74684444522921	PRR-C	Zep	2020-01-23__11-28__.tc.hdf5
1.00611534417123	-1.17515377800535	PRR-C	Zep	2020-01-23__11-28__.tc.hdf5
-0.307335679953584	9.31193115972008	PRR-C	Zep	2020-01-23__11-28__.tc.hdf5
-0.675352720404887	-18.5674100196251	PRR-C	Zep	2020-01-23__11-28__.tc.hdf5
5.94914216821977	1.58500128939741	PRR-C	Zep	2020-01-23__11-28__.tc.hdf5
-0.762180184785257	4.60513117335691	PRR-C	Zep	2020-01-23__11-28__.tc.hdf5
-4.8149077603873	0.492401267863884	PRR-C	Zep	2020-01-23__11-28__.tc.hdf5
-2.75448222815238	12.7309129057647	PRR-C	Zep	2020-01-23__11-28__.tc.hdf5
1.36109545518163	-6.78065766401419	PRR-C	Zep	2020-01-23__11-28__.tc.hdf5
-6.23003707895028	-1.05800478972874	PRR-C	Zep	2020-01-23__11-28__.tc.hdf5
-0.347876704164884	-1.13185644329563	PRR-C	Zep	2020-01-23__11-28__.tc.hdf5
-0.923051143137366	-3.81664337873253	PRR-C	Zep	2020-01-23__11-28__.tc.hdf5
-3.28789221136892	-7.44307649748388	PRR-C	Zep	2020-01-23__11-28__.tc.hdf5
4.79900054387792	-6.20335557894348	PRR-C	Zep	2020-01-23__11-28__.tc.hdf5
-1.00833285569031	-6.34427778805372	PRR-C	Zep	2020-01-23__11-28__.tc.hdf5
-4.15016528920404	8.39323944124322	PRR-C	Zep	2020-01-23__11-28__.tc.hdf5
-12.5156708402397	-4.70050930643632	PRR-C	Zep	2020-01-23__11-28__.tc.hdf5
-11.6455276596972	6.48264040231765	PRR-C	Zep	2020-01-23__11-28__.tc.hdf5
8.09535150206308	9.67678867073125	PRR-C	Zep	2020-01-23__11-28__.tc.hdf5
-5.06895701963427	5.93468637870358	PRR-C	Zep	2020-01-23__11-28__.tc.hdf5
-2.69551830607768	-1.15683672645279	PRR-C	Zep	2020-01-23__11-28__.tc.hdf5
1.77439189661948	-6.0085676366631	PRR-C	Zep	2020-01-23__11-28__.tc.hdf5
0.431828700736739	-7.38626715697537	PRR-C	Zep	2020-01-23__11-28__.tc.hdf5
-2.6942118651724	-7.95443167964775	PRR-C	Zep	2020-01-23__11-28__.tc.hdf5
1.92473873826058	7.8213984701212	PRR-C	Zep	2020-01-23__11-28__.tc.hdf5
-0.314057128168143	-4.61997269687126	PRR-C	Zep	2020-01-23__11-28__.tc.hdf5
5.99617441030236	1.34907786331002	PRR-C	Zep	2020-01-23__11-28__.tc.hdf5
1.04278013608169	-7.59944771301632	PRR-C	Zep	2020-01-23__11-28__.tc.hdf5
-2.28092704861553	-3.93053646441894	PRR-C	Zep	2020-01-23__11-28__.tc.hdf5
-3.52529330147475	2.81694449826297	PRR-C	Zep	2020-01-23__11-28__.tc.hdf5
-3.75941699261087	2.53106402359846	PRR-C	Zep	2020-01-23__11-28__.tc.hdf5
7.27284978147013	2.44454371422855	PRR-C	Zep	2020-01-23__11-28__.tc.hdf5
-5.12522354913988	-1.82946886800687	PRR-C	Zep	2020-01-23__11-28__.tc.hdf5
-12.2358623995148	-2.41928410792416	PRR-C	Zep	2020-01-23__11-28__.tc.hdf5
-7.45528664886086	-3.29139897892442	PRR-C	Zep	2020-01-23__11-28__.tc.hdf5
-0.202571765575588	0.829842767041281	PRR-C	Zep	2020-01-23__11-28__.tc.hdf5
-13.0867326757759	1.83263314283308	PRR-C	Zep	2020-01-23__11-28__.tc.hdf5
2.38015727413821	7.79596867896062	PRR-C	Zep	2020-01-23__11-28__.tc.hdf5
6.2039298562266	-6.4081739806926	PRR-C	Zep	2020-01-23__11-28__.tc.hdf5
-0.0506711490070817	-2.88796424693768	PRR-C	Zep	2020-01-23__11-28__.tc.hdf5
1.95229611109845	5.62262084062471	PRR-C	Zep	2020-01-23__11-28__.tc.hdf5
5.13464646935363	6.49389478243381	PRR-C	Zep	2020-01-23__11-28__.tc.hdf5
-0.715673919832829	-3.55716657889634	PRR-C	Zep	2020-01-23__11-28__.tc.hdf5
-1.46864227842154	1.04057156034666	PRR-C	Zep	2020-01-23__11-28__.tc.hdf5
-3.84324953532476	-6.34207524436293	PRR-C	Zep	2020-01-23__11-28__.tc.hdf5
7.03230871907167	1.79662569013722	PRR-C	Zep	2020-01-23__11-28__.tc.hdf5
-1.35282990526937	-3.95437732060031	PRR-C	Zep	2020-01-23__11-28__.tc.hdf5
-1.06890219263614	-0.210170921178634	PRR-C	Zep	2020-01-23__11-28__.tc.hdf5
-2.62768540994661	-8.29881520264627	PRR-C	Zep	2020-01-23__11-28__.tc.hdf5
-1.79436534082046	7.0752477293125	PRR-C	Zep	2020-01-23__11-28__.tc.hdf5
9.32615318454562	-0.603608903121441	PRR-C	Zep	2020-01-23__11-28__.tc.hdf5
2.71648542070952	-1.91679655694177	PRR-C	Zep	2020-01-23__11-28__.tc.hdf5
1.7458457719274	-3.61458633428997	PRR-C	Zep	2020-01-23__11-28__.tc.hdf5
-6.9169780741	2.82817271184832	PRR-C	Zep	2020-01-23__11-28__.tc.hdf5
0.181605634007362	6.17261043513498	PRR-C	Zep	2020-01-23__11-28__.tc.hdf5
2.43500847080315	7.10836982662941	PRR-C	Zep	2020-01-23__11-28__.tc.hdf5
-1.21437650927078	-10.4265601261217	PRR-C	Zep	2020-01-23__11-28__.tc.hdf5
1.16068480326201	0.287174809386353	PRR-C	Zep	2020-01-23__11-28__.tc.hdf5
-10.0945770960413	-2.34227894167986	PRR-C	Zep	2020-01-23__11-28__.tc.hdf5
-0.166491081444379	-8.35953114578917	PRR-C	Zep	2020-01-23__11-28__.tc.hdf5
-2.43115116356231	3.16060678888778	PRR-C	Zep	2020-01-23__11-28__.tc.hdf5
-7.39964079399774	18.9490639354221	PRR-C	Zep	2020-01-23__11-28__.tc.hdf5
6.44013874458678	-2.99210041487301	PRR-C	Zep	2020-01-23__11-28__.tc.hdf5
2.05776275592768	0.829747483240732	PRR-C	Zep	2020-01-23__11-28__.tc.hdf5
5.31450407509483	-2.15282027667154	PRR-C	Zep	2020-01-23__11-28__.tc.hdf5
-1.66324164212385	15.8937630346517	PRR-C	Zep	2020-01-23__11-28__.tc.hdf5
-6.08530120264266	4.67715692911174	PRR-C	Zep	2020-01-23__11-28__.tc.hdf5
-4.60892630237353	-2.1181413711542	PRR-C	Zep	2020-01-23__11-28__.tc.hdf5
-1.20082268029997	0.785048686822319	PRR-C	Zep	2020-01-23__11-28__.tc.hdf5
-0.570748433000823	9.63755798820928	PRR-C	Zep	2020-01-23__11-28__.tc.hdf5
5.01481901085691	-4.48886813950346	PRR-C	Zep	2020-01-23__11-28__.tc.hdf5
-0.713749477159012	2.30149598077178	PRR-C	Zep	2020-01-23__11-28__.tc.hdf5
-0.807466519469024	8.33869881130408	PRR-C	Zep	2020-01-23__11-28__.tc.hdf5
1.72295936252196	3.08056307222937	PRR-C	Zep	2020-01-23__11-28__.tc.hdf5
-1.9221812355814	10.642791324502	PRR-C	Zep	2020-01-23__11-28__.tc.hdf5
-1.2275939277213	1.15625005090974	PRR-C	Zep	2020-01-23__11-28__.tc.hdf5
-24.1878857736432	6.32809677894046	PRR-C	Zep	2020-01-23__11-28__.tc.hdf5
-3.78305752896115	23.7548951146995	PRR-C	Zep	2020-01-23__11-28__.tc.hdf5
-2.53097014620159	-3.9928598129521	PRR-C	Zep	2020-01-24__11-29__.tc.hdf5
-0.745000634434403	-5.95560418934966	PRR-C	Zep	2020-01-24__11-29__.tc.hdf5
-3.58235695650723	1.66945879249385	PRR-C	Zep	2020-01-24__11-29__.tc.hdf5
6.65468639623423	2.32652354154033	PRR-C	Zep	2020-01-24__11-29__.tc.hdf5
-4.77466287658232	-8.78142596187419	PRR-C	Zep	2020-01-24__11-29__.tc.hdf5
0.358819412543362	-3.16408731782304	PRR-C	Zep	2020-01-24__11-29__.tc.hdf5
-0.190874425170265	1.57454868014244	PRR-C	Zep	2020-01-24__11-29__.tc.hdf5
-3.35139233020048	4.20545759379079	PRR-C	Zep	2020-01-24__11-29__.tc.hdf5
5.72385645686698	0.320023145625188	PRR-C	Zep	2020-01-24__11-29__.tc.hdf5
4.756073111308	-4.10572109645017	PRR-C	Zep	2020-01-24__11-29__.tc.hdf5
-0.263631774758566	8.25838184372805	PRR-C	Zep	2020-01-24__11-29__.tc.hdf5
-4.61258121098725	-1.38637264312193	PRR-C	Zep	2020-01-24__11-29__.tc.hdf5
-2.95606915264596	-1.81433069182308	PRR-C	Zep	2020-01-24__11-29__.tc.hdf5
-1.15743657641154	17.1163464078921	PRR-C	Zep	2020-01-24__11-29__.tc.hdf5
-6.62754384322057	-3.47721335985403	PRR-C	Zep	2020-01-24__11-29__.tc.hdf5
1.37717161743097	5.28453050049372	PRR-C	Zep	2020-01-24__11-29__.tc.hdf5
0.0445860843242176	5.4147113923963	PRR-C	Zep	2020-01-24__11-29__.tc.hdf5
5.65187839376154	-2.52632398331177	PRR-C	Zep	2020-01-24__11-29__.tc.hdf5
-1.62513339498516	2.58947489551426	PRR-C	Zep	2020-01-24__11-29__.tc.hdf5
-1.46817994885902	4.94361433522938	PRR-C	Zep	2020-01-24__11-29__.tc.hdf5
-3.8039453079213	2.17139781429774	PRR-C	Zep	2020-01-24__11-29__.tc.hdf5
-2.48690291762229	3.88517424472104	PRR-C	Zep	2020-01-24__11-29__.tc.hdf5
-3.71724954439343	-0.834436000298566	PRR-C	Zep	2020-01-24__11-29__.tc.hdf5
-6.2601418870219	8.42686112624034	PRR-C	Zep	2020-01-24__11-29__.tc.hdf5
2.40789020018585	0.73041340776956	PRR-C	Zep	2020-01-24__11-29__.tc.hdf5
-2.86760165511492	4.23513856750588	PRR-C	Zep	2020-01-24__11-29__.tc.hdf5
-1.32262988965507	-3.84163945248311	PRR-C	Zep	2020-01-24__11-29__.tc.hdf5
1.65466213985398	-14.8977552181223	PRR-C	Zep	2020-01-24__11-29__.tc.hdf5
-4.18622776555518	-3.81475963737052	PRR-C	Zep	2020-01-24__11-29__.tc.hdf5
-1.63115677290885	0.343001153532674	PRR-C	Zep	2020-01-24__11-29__.tc.hdf5
-0.643853083927519	-4.91680487176296	PRR-C	Zep	2020-01-24__11-29__.tc.hdf5
-5.24751551156631	3.92925087013825	PRR-C	Zep	2020-01-24__11-29__.tc.hdf5
-1.26006784500015	2.82113778120536	PRR-C	Zep	2020-01-24__11-29__.tc.hdf5
-2.06020561284719	-7.15224320348305	PRR-C	Zep	2020-01-24__11-29__.tc.hdf5
-2.29044312860138	7.46956926184864	PRR-C	Zep	2020-01-24__11-29__.tc.hdf5
-0.5500291779834	-5.05272952670197	PRR-C	Zep	2020-01-24__11-29__.tc.hdf5
0.938296796841446	1.36152677780228	PRR-C	Zep	2020-01-24__11-29__.tc.hdf5
-0.991636388448833	2.30783129974977	PRR-C	Zep	2020-01-24__11-29__.tc.hdf5
-1.49626007258006	-9.95610092234356	PRR-C	Zep	2020-01-24__11-29__.tc.hdf5
-2.92130925860052	-9.99981805763097	PRR-C	Zep	2020-01-24__11-29__.tc.hdf5
3.76019686030024	-9.97497620236013	PRR-C	Zep	2020-01-24__11-29__.tc.hdf5
-2.94727422167409	-0.259027501764422	PRR-C	Zep	2020-01-24__11-29__.tc.hdf5
0.577271860909762	-6.97077250853909	PRR-C	Zep	2020-01-24__11-29__.tc.hdf5
-4.08887546932707	1.62649274497356	PRR-C	Zep	2020-01-24__11-29__.tc.hdf5
3.35439527671455	-1.75855735438242	PRR-C	Zep	2020-01-24__11-29__.tc.hdf5
-7.96888423041048	-8.68729265468125	PRR-C	Zep	2020-01-24__11-29__.tc.hdf5
1.54047888182509	-2.26937941088197	PRR-C	Zep	2020-01-24__11-29__.tc.hdf5
0.0984825938460444	-5.23558642889546	PRR-C	Zep	2020-01-24__11-29__.tc.hdf5
1.12708968332077	4.53192266957403	PRR-C	Zep	2020-01-24__11-29__.tc.hdf5
-1.68994352620444	-2.10092047397496	PRR-C	Zep	2020-01-24__11-29__.tc.hdf5
-1.42017713394238	4.15421386297755	PRR-C	Zep	2020-01-24__11-29__.tc.hdf5
-0.722441851769678	2.81451584959127	PRR-C	Zep	2020-01-24__11-29__.tc.hdf5
-3.90285982206137	-7.60788576013798	PRR-C	Zep	2020-01-24__11-29__.tc.hdf5
0.434088136648101	8.8001209672726	PRR-C	Zep	2020-01-24__11-29__.tc.hdf5
1.91088731516706	-3.13911683905937	PRR-C	Zep	2020-01-24__11-29__.tc.hdf5
-0.414130453486004	1.31600906057643	PRR-C	Zep	2020-01-24__11-29__.tc.hdf5
-0.683384006806437	1.43110629892344	PRR-C	Zep	2020-01-24__11-29__.tc.hdf5
3.77095234643772	7.70480514093736	PRR-C	Zep	2020-01-24__11-29__.tc.hdf5
-0.867927500759962	-3.78178154187126	PRR-C	Zep	2020-01-24__11-29__.tc.hdf5
1.53458109074137	-6.28986142517792	PRR-C	Zep	2020-01-24__11-29__.tc.hdf5
2.46745012348589	9.86068622069654	PRR-C	Zep	2020-01-24__11-29__.tc.hdf5
-3.52553009182419	1.48337370502275	PRR-C	Zep	2020-01-24__11-29__.tc.hdf5
2.14594408427312	-8.96217791348545	PRR-C	Zep	2020-01-24__11-29__.tc.hdf5
3.24002575966025	-0.764295536498623	PRR-C	Zep	2020-01-24__11-29__.tc.hdf5
4.93204253353125	17.6642784050469	PRR-C	Zep	2020-01-24__11-29__.tc.hdf5
0.463881314373253	3.6401170576962	PRR-C	Zep	2020-01-24__11-29__.tc.hdf5
1.52347508639017	-12.6019779986677	PRR-C	Zep	2020-01-24__11-29__.tc.hdf5
-3.12308673760049	-10.4268490683241	PRR-C	Zep	2020-01-24__11-29__.tc.hdf5
2.72088766354853	-7.69382554528198	PRR-C	Zep	2020-01-24__11-29__.tc.hdf5
-1.69173386659031	0.0590069097279504	PRR-C	Zep	2020-01-24__11-29__.tc.hdf5
-3.29442417232514	4.66556849704153	PRR-C	Zep	2020-01-24__11-29__.tc.hdf5
-9.47834894665177	12.0259087087915	PRR-C	Zep	2020-01-24__11-29__.tc.hdf5
-0.39409914087143	6.58508092427189	PRR-C	Zep	2020-01-24__11-29__.tc.hdf5
-1.96648119160565	4.23371144122842	PRR-C	Zep	2020-01-24__11-29__.tc.hdf5
0.383517781791086	8.84468446182973	PRR-C	Zep	2020-01-24__11-29__.tc.hdf5
-0.496317617896628	-3.76558708580723	PRR-C	Zep	2020-01-24__11-29__.tc.hdf5
0.34428929511929	4.90474536455962	PRR-C	Zep	2020-01-24__11-29__.tc.hdf5
7.43878563947178	0.514590075840873	PRR-C	Zep	2020-01-24__11-29__.tc.hdf5
-2.62063974441724	-4.34033208610393	PRR-C	Zep	2020-01-24__11-29__.tc.hdf5
3.64133264342642	7.84517923759513	PRR-C	Zep	2020-01-24__11-29__.tc.hdf5
0.724859396341021	7.2841196457333	PRR-C	Zep	2020-01-24__11-29__.tc.hdf5
-0.301277695405611	-5.89723471371589	PRR-C	Zep	2020-01-24__11-29__.tc.hdf5
9.40508100608653	3.93781011698797	PRR-C	Zep	2020-01-24__11-29__.tc.hdf5
-4.575815716622	-7.44428590006782	PRR-C	Zep	2020-01-24__11-29__.tc.hdf5
9.98317019705667	-1.11729051433847	PRR-C	Zep	2020-01-24__11-29__.tc.hdf5
3.19250483356686	-6.20796254321472	PRR-C	Zep	2020-01-24__11-29__.tc.hdf5
4.52707394717991	8.41979435588065	PRR-C	Zep	2020-01-24__11-29__.tc.hdf5
0.901784496215196	10.9380601659614	PRR-C	Zep	2020-01-24__11-29__.tc.hdf5
1.88978837393476	-6.55816540493039	PRR-C	Zep	2020-01-24__11-29__.tc.hdf5
3.56451138556467	1.61244681777191	PRR-C	Zep	2020-01-24__11-29__.tc.hdf5
4.23640382497535	1.21652693568812	PRR-C	Zep	2020-01-24__11-29__.tc.hdf5
-0.530277995662091	-11.3153729293025	PRR-C	Zep	2020-01-24__11-29__.tc.hdf5
-5.9849234920322	-7.79147749579289	PRR-C	Zep	2020-01-24__11-29__.tc.hdf5
0.674763824080183	5.19883059756334	PRR-C	Zep	2020-01-24__11-29__.tc.hdf5
2.00060951092165	7.54289662127908	PRR-C	Zep	2020-01-24__11-29__.tc.hdf5
1.42834162105106	2.13087075848679	PRR-C	Zep	2020-01-24__11-29__.tc.hdf5
-0.34712352684188	7.05069776370673	PRR-C	Zep	2020-01-24__11-29__.tc.hdf5
0.817620834146953	-6.70707503418499	PRR-C	Zep	2020-01-24__11-29__.tc.hdf5
1.39075930838505	2.90121729633611	PRR-C	Zep	2020-01-24__11-29__.tc.hdf5
-5.12187888474288	-5.08600616099661	PRR-C	Zep	2020-01-24__11-29__.tc.hdf5
3.63677551954306	4.64594595974831	PRR-C	Zep	2020-01-24__11-29__.tc.hdf5
-2.88679595612341	-10.7545782860374	PRR-C	Zep	2020-01-24__11-29__.tc.hdf5
1.9221417816121	10.5090553922806	PRR-C	Zep	2020-01-24__11-29__.tc.hdf5
1.35119314467276	-7.41362030445008	PRR-C	Zep	2020-01-24__11-29__.tc.hdf5
5.53230794660596	3.12195129234533	PRR-C	Zep	2020-01-24__11-29__.tc.hdf5
-2.64564541798774	2.79232095280432	PRR-C	Zep	2020-01-24__11-29__.tc.hdf5
-4.55415073252761	-0.602810580922877	PRR-C	Zep	2020-01-24__11-29__.tc.hdf5
5.26892851064401	-6.09221002530578	PRR-C	Zep	2020-01-24__11-29__.tc.hdf5
0.49184839382676	5.28418081181338	PRR-C	Zep	2020-01-24__11-29__.tc.hdf5
-4.76447939936271	2.91543578919926	PRR-C	Zep	2020-01-24__11-29__.tc.hdf5
4.17514608926078	2.18386184351687	PRR-C	Zep	2020-01-24__11-29__.tc.hdf5
6.70872291977773	4.47195493315012	PRR-C	Zep	2020-01-24__11-29__.tc.hdf5
4.80843060939138	1.25302087009473	PRR-C	Zep	2020-01-24__11-29__.tc.hdf5
-9.39969239549246	-5.95914795532104	PRR-C	Zep	2020-01-24__11-29__.tc.hdf5
1.11288800640981	12.7887354505264	PRR-C	Zep	2020-01-24__11-29__.tc.hdf5
0.665103274313768	-1.82675853516592	PRR-C	Zep	2020-01-24__11-29__.tc.hdf5
-2.72987841552135	-3.40290281400863	PRR-C	Zep	2020-01-24__11-29__.tc.hdf5
-0.652009158187674	-9.19379348108426	PRR-C	Zep	2020-01-24__11-29__.tc.hdf5
-1.04672587255792	5.16090121519555	PRR-C	Zep	2020-01-24__11-29__.tc.hdf5
1.06135890869197	7.59847459406623	PRR-C	Zep	2020-01-24__11-29__.tc.hdf5
-6.38891332712885	0.719997817431928	PRR-C	Zep	2020-01-24__11-29__.tc.hdf5
-2.69589973844177	4.71335614612333	PRR-C	Zep	2020-01-24__11-29__.tc.hdf5
-7.70395502574668	3.82253684582901	PRR-C	Zep	2020-01-24__11-29__.tc.hdf5
0.675615616122805	-0.0312860240502169	PRR-C	Zep	2020-01-24__11-29__.tc.hdf5
8.68797476223464	8.67288186052241	PRR-C	Zep	2020-01-24__11-29__.tc.hdf5
-2.78247420236735	3.82202259178291	PRR-C	Zep	2020-01-24__11-29__.tc.hdf5
1.71580516861435	-5.46041735417918	PRR-C	Zep	2020-01-24__11-29__.tc.hdf5
-2.51146806717759	2.51216432636065	PRR-C	Zep	2020-01-24__11-29__.tc.hdf5
4.83803311163519	-2.34472678798396	PRR-C	Zep	2020-01-24__11-29__.tc.hdf5
3.70952283160491	-4.42849600113211	PRR-C	Zep	2020-01-24__11-29__.tc.hdf5
-1.09867679336313	-4.30237445626226	PRR-C	Zep	2020-01-24__11-29__.tc.hdf5
-1.25523916249558	-1.3567201013047	PRR-C	Zep	2020-01-24__11-29__.tc.hdf5
3.00811865182708	3.78313070778301	PRR-C	Zep	2020-01-24__11-29__.tc.hdf5
-1.73984227954933	7.69876690017151	PRR-C	Zep	2020-01-24__11-29__.tc.hdf5
2.18770659884596	-7.52475264426309	PRR-C	Zep	2020-01-24__11-29__.tc.hdf5
4.29640668526635	-4.01678852898452	PRR-C	Zep	2020-01-24__11-29__.tc.hdf5
2.28927677654334	-0.150646264742863	PRR-C	Zep	2020-01-24__11-29__.tc.hdf5
0.63054431321144	-0.00482495066199796	PRR-C	Zep	2020-01-24__11-29__.tc.hdf5
-3.59941987771571	-5.21954704590161	PRR-C	Zep	2020-01-24__11-29__.tc.hdf5
-0.897209426708186	3.42679825952284	PRR-C	Zep	2020-01-24__11-29__.tc.hdf5
2.52324745203833	-0.0126539269362751	PRR-C	Zep	2020-01-24__11-29__.tc.hdf5
3.17225063603616	-0.478353136681821	PRR-C	Zep	2020-01-24__11-29__.tc.hdf5
-1.25269168656539	0.28855574600264	PRR-C	Zep	2020-01-24__11-29__.tc.hdf5
3.47504955628731	0.269800306751399	PRR-C	Zep	2020-01-24__11-29__.tc.hdf5
1.03444166907783	5.35730259223317	PRR-C	Zep	2020-01-24__11-29__.tc.hdf5
1.22319707553722	-6.87403502943369	PRR-C	Zep	2020-01-24__11-29__.tc.hdf5
0.171538327131183	-17.2289303382171	PRR-C	Zep	2020-01-24__11-29__.tc.hdf5
1.11525992313412	-7.97065289084647	PRR-C	Zep	2020-01-24__11-29__.tc.hdf5
-0.545945147254151	-3.51324320991083	PRR-C	Zep	2020-01-24__11-29__.tc.hdf5
-1.47658690396464	-4.61159817393985	PRR-C	Zep	2020-01-24__11-29__.tc.hdf5
-1.23674869346623	-3.47287489676808	PRR-C	Zep	2020-01-24__11-29__.tc.hdf5
5.14893773248006	0.75906529446342	PRR-C	Zep	2020-01-24__11-29__.tc.hdf5
-5.37709271710166	6.19824172522311	PRR-C	Zep	2020-01-24__11-29__.tc.hdf5
0.980864830978957	10.1538897872837	PRR-C	Zep	2020-01-24__11-29__.tc.hdf5
2.93564343694467	-4.86753793487734	PRR-C	Zep	2020-01-24__11-29__.tc.hdf5
2.33193608092715	-5.1851661852773	PRR-C	Zep	2020-01-24__11-29__.tc.hdf5
1.95575652997965	-0.142535831813068	PRR-C	Zep	2020-01-24__11-29__.tc.hdf5
-6.95670664873063	-4.74405584318863	PRR-C	Zep	2020-01-24__11-29__.tc.hdf5
2.7686447916261	5.15972285015232	PRR-C	Zep	2020-01-24__11-29__.tc.hdf5
2.65324637110879	5.20550454324229	PRR-C	Zep	2020-01-24__11-29__.tc.hdf5
-0.718146411267982	3.12903529383841	PRR-C	Zep	2020-01-24__11-29__.tc.hdf5
0.0635900735550534	0.724752388531787	PRR-C	Zep	2020-01-24__11-29__.tc.hdf5
3.75045151123361	-9.01194052905015	PRR-C	Zep	2020-01-24__11-29__.tc.hdf5
0.526132864050547	10.4837402624216	PRR-C	Zep	2020-01-24__11-29__.tc.hdf5
-1.9384445729628	0.151561608669666	PRR-C	Zep	2020-01-24__11-29__.tc.hdf5
-1.0062247860716	-16.6651873875046	PRR-C	Zep	2020-01-24__11-29__.tc.hdf5
-1.28413429348218	1.63660875250047	PRR-C	Zep	2020-01-24__11-29__.tc.hdf5
14.6699847822065	1.67080037124973	PRR-C	Zep	2020-01-24__11-29__.tc.hdf5
-0.872682370987374	-3.75198770498491	PRR-C	Zep	2020-01-24__11-29__.tc.hdf5
4.25987632399525	-5.49722321910043	PRR-C	Zep	2020-01-24__11-29__.tc.hdf5
2.07533879627724	-10.1418801403825	PRR-C	Zep	2020-01-24__11-29__.tc.hdf5
-2.26846325515256	17.7857447305834	PRR-C	Zep	2020-01-24__11-29__.tc.hdf5
-1.44114170559525	-0.778588585834464	PRR-C	Zep	2020-01-24__11-29__.tc.hdf5
5.18643599177618	-11.4660271803079	PRR-C	Zep	2020-01-24__11-29__.tc.hdf5
1.9620537243339	-2.35680717852254	PRR-C	Zep	2020-01-24__11-29__.tc.hdf5
2.66766216091811	-5.63117518346104	PRR-C	Zep	2020-01-24__11-29__.tc.hdf5
-2.08912165942941	-7.88868266774483	PRR-C	Zep	2020-01-24__11-29__.tc.hdf5
-1.73150959476929	2.9000535202188	PRR-C	Zep	2020-01-24__11-29__.tc.hdf5
6.00710661300958	-0.79057011417571	PRR-C	Zep	2020-01-24__11-29__.tc.hdf5
5.72554535346031	0.0061651826380773	PRR-C	Zep	2020-01-24__11-29__.tc.hdf5
3.42306124703693	-2.60387789696445	PRR-C	Zep	2020-01-24__11-29__.tc.hdf5
-3.03155643768142	-3.82280400805811	PRR-C	Zep	2020-01-24__11-29__.tc.hdf5
-5.18302830799267	5.29519162699682	PRR-C	Zep	2020-01-24__11-29__.tc.hdf5
-4.20908862096061	0.397369296385226	PRR-C	Zep	2020-01-24__11-29__.tc.hdf5
-5.43697537442949	0.174942205026685	PRR-C	Zep	2020-01-24__11-29__.tc.hdf5
15.0233427203852	-1.16284808208755	PRR-C	Zep	2020-01-24__11-29__.tc.hdf5
-0.696618533771137	4.66995105773103	PRR-C	Zep	2020-01-24__11-29__.tc.hdf5
5.25291608714348	2.669346265779	PRR-C	Zep	2020-01-24__11-29__.tc.hdf5
1.89163395563084	7.41479885661964	PRR-C	Zep	2020-01-24__11-29__.tc.hdf5
-0.302963637031824	4.79627429559747	PRR-C	Zep	2020-01-24__11-29__.tc.hdf5
3.92254573164951	-11.0770727045896	PRR-C	Zep	2020-01-24__11-29__.tc.hdf5
-3.31839629588529	-1.6752468264658	PRR-C	Zep	2020-01-24__11-29__.tc.hdf5
-2.31541852441765	25.920204997112	PRR-C	Zep	2020-01-24__11-29__.tc.hdf5
-7.14671324809977	-0.651162759451435	PRR-C	Zep	2020-01-24__11-29__.tc.hdf5
1.76098854483079	8.64272562508149	PRR-C	Zep	2020-01-24__11-29__.tc.hdf5
-3.35957587213671	4.58010583850478	PRR-C	Zep	2020-01-24__11-29__.tc.hdf5
-2.66731100493865	-1.04090860383737	PRR-C	Zep	2020-01-24__11-29__.tc.hdf5
-1.0070803330073	-1.9213806238405	PRR-C	Zep	2020-01-24__11-29__.tc.hdf5
2.52580167154386	-1.02728514351101	PRR-C	Zep	2020-01-24__11-29__.tc.hdf5
-5.73661358763636	2.3678392367469	PRR-C	Zep	2020-01-24__11-29__.tc.hdf5
-4.94855896880599	2.06913197285745	PRR-C	Zep	2020-01-24__11-29__.tc.hdf5
0.875655901559534	-3.17022560906568	PRR-C	Zep	2020-01-24__11-29__.tc.hdf5
-1.8719256632653	14.647078455951	PRR-C	Zep	2020-01-24__11-29__.tc.hdf5
-9.43324975432341	2.46994153775782	PRR-C	Zep	2020-01-24__11-29__.tc.hdf5
-4.1152477109215	-1.75906748146511	PRR-C	Zep	2020-01-24__11-29__.tc.hdf5
-1.37348768731406	2.34270252859233	PRR-C	Zep	2020-01-24__11-29__.tc.hdf5
3.16049677012578	-1.01924625357567	PRR-C	Zep	2020-01-24__11-29__.tc.hdf5
0.817567193084701	-5.05795264998645	PRR-C	Zep	2020-01-24__11-29__.tc.hdf5
-3.83281623877991	-1.36555632904585	PRR-C	Zep	2020-01-24__11-29__.tc.hdf5
4.69060049410515	9.67685680680106	PRR-C	Zep	2020-01-24__11-29__.tc.hdf5
3.27551892822188	3.02924081193127	PRR-C	Zep	2020-01-24__11-29__.tc.hdf5
-3.51451593255349	-2.7735114044663	PRR-C	Zep	2020-01-24__11-29__.tc.hdf5
-3.43309807353976	-7.37627894188784	PRR-C	Zep	2020-01-24__11-29__.tc.hdf5
-4.02375169090794	5.92521551951702	PRR-C	Zep	2020-01-24__11-29__.tc.hdf5
1.80942493648426	-1.93483725985753	PRR-C	Zep	2020-01-24__11-29__.tc.hdf5
-2.00632239967942	-5.65273033183601	PRR-C	Zep	2020-01-24__11-29__.tc.hdf5
0.486421376075774	-9.02743028844652	PRR-C	Zep	2020-01-24__11-29__.tc.hdf5
-4.04628515531385	-4.28153576951355	PRR-C	Zep	2020-01-24__11-29__.tc.hdf5
-7.06675270666603	2.38775335039278	PRR-C	Zep	2020-01-24__11-29__.tc.hdf5
-0.911261818899577	-3.64326234389467	PRR-C	Zep	2020-01-24__11-29__.tc.hdf5
-3.61070878821732	1.92823903948121	PRR-C	Zep	2020-01-24__11-29__.tc.hdf5
0.52502224601722	-6.9019352983583	PRR-C	Zep	2020-01-24__11-29__.tc.hdf5
3.23220279999164	-3.8730355867	PRR-C	Zep	2020-01-24__11-29__.tc.hdf5
11.1132815384412	-7.19677218352559	PRR-C	Zep	2020-01-24__11-29__.tc.hdf5
-0.400792072017194	-2.53203687183613	PRR-C	Zep	2020-01-24__11-29__.tc.hdf5
2.13571142476077	4.86325586499426	PRR-C	Zep	2020-01-24__11-29__.tc.hdf5
2.9646508825711	0.116940941161818	PRR-C	Zep	2020-01-24__11-29__.tc.hdf5
-0.311691430622857	-2.95412283214932	PRR-C	Zep	2020-01-24__11-29__.tc.hdf5
-0.36708413452204	-5.1844870080111	PRR-C	Zep	2020-01-24__11-29__.tc.hdf5
5.14412584071757	7.02975423472029	PRR-C	Zep	2020-01-24__11-29__.tc.hdf5
1.06960480424845	15.399783438138	PRR-C	Zep	2020-01-24__11-29__.tc.hdf5
-11.9553656090551	-6.66929453464284	PRR-C	Zep	2020-01-24__11-29__.tc.hdf5
2.42807523869747	-1.17029372654846	PRR-C	Zep	2020-01-24__11-29__.tc.hdf5
-2.82459547003867	3.31410741417628	PRR-C	Zep	2020-01-24__11-29__.tc.hdf5
-1.71180713823587	0.532561647267356	PRR-C	Zep	2020-01-24__11-29__.tc.hdf5
0.735609378830422	3.64447776987519	PRR-C	Zep	2020-01-24__11-29__.tc.hdf5
2.57274356498165	24.2482520594558	PRR-C	Zep	2020-01-24__11-29__.tc.hdf5
3.754334476486	-0.888148573641477	PRR-C	Zep	2020-01-24__11-29__.tc.hdf5
-2.96612747639593	-3.64421713391311	PRR-C	Zep	2020-01-24__11-29__.tc.hdf5
-3.58976424732098	-4.23525609050891	PRR-C	Zep	2020-01-24__11-29__.tc.hdf5
3.74793936177429	-2.30035441437046	PRR-C	Zep	2020-01-24__11-29__.tc.hdf5
0.58483349180453	0.526045599222884	PRR-C	Zep	2020-01-24__11-29__.tc.hdf5
-6.225890289129	2.03767572691748	PRR-C	Zep	2020-01-24__11-29__.tc.hdf5
-0.506415499408178	-14.8983470630224	PRR-C	Zep	2020-01-24__11-29__.tc.hdf5
1.16621650949532	1.00256968605107	PRR-C	Zep	2020-01-24__11-29__.tc.hdf5
1.11600611560089	1.22235641746624	PRR-C	Zep	2020-01-24__11-29__.tc.hdf5
-3.3468162330199	-1.28341121902175	PRR-C	Zep	2020-01-24__11-29__.tc.hdf5
4.27111428151226	-1.73158274356327	PRR-C	Zep	2020-01-24__11-29__.tc.hdf5
2.72261870767485	5.04287896351121	PRR-C	Zep	2020-01-24__11-29__.tc.hdf5
1.46952597968367	-10.7299839368043	PRR-C	Zep	2020-01-24__11-29__.tc.hdf5
-8.24488578760089	9.47971166647685	PRR-C	Zep	2020-01-24__11-29__.tc.hdf5
-9.45791516086805	-0.959241149031729	PRR-C	Zep	2020-01-24__11-29__.tc.hdf5
1.64027330334636	10.0389354117109	PRR-C	Zep	2020-01-24__11-29__.tc.hdf5
-0.0976759637124577	6.19898480475854	PRR-C	Zep	2020-01-24__11-29__.tc.hdf5
12.95128307751	-6.06158781688787	PRR-C	Zep	2020-01-24__11-29__.tc.hdf5
2.2796758199101	-1.585392393023	PRR-C	Zep	2020-01-24__11-29__.tc.hdf5
-4.48746971621016	-11.2758478760561	PRR-C	Zep	2020-01-24__11-29__.tc.hdf5
-4.38495986896066	4.05727597926055	PRR-C	Zep	2020-01-24__11-29__.tc.hdf5
2.67899533601804	10.0669822917258	PRR-C	Zep	2020-01-24__11-29__.tc.hdf5
4.86477125131336	-15.9610193903768	PRR-C	Zep	2020-01-24__11-29__.tc.hdf5
-1.42436366299061	-8.70187229738841	PRR-C	Zep	2020-01-24__11-29__.tc.hdf5
0.876534779552367	0.484983546335479	PRR-C	Zep	2020-01-24__11-29__.tc.hdf5
-2.56172120196886	-9.65418343717421	PRR-C	Zep	2020-01-24__11-29__.tc.hdf5
3.60720905147782	-0.355884969990543	PRR-C	Zep	2020-01-24__11-29__.tc.hdf5
2.29919216285799	-1.27830021086573	PRR-C	Zep	2020-01-24__11-29__.tc.hdf5
8.20382261001278	-2.80441152477416	PRR-C	Zep	2020-01-24__11-29__.tc.hdf5
-2.94607711620291	9.37210957580263	PRR-C	Zep	2020-01-24__11-29__.tc.hdf5
1.83367321640152	3.62272735570552	PRR-C	Zep	2020-01-24__11-29__.tc.hdf5
-1.40431313388665	-1.40214863632854	PRR-C	Zep	2020-01-24__11-29__.tc.hdf5
4.32960016894027	4.09598580037754	PRR-C	Zep	2020-01-24__11-29__.tc.hdf5
1.96254061864194	-6.08484044916256	PRR-C	Zep	2020-01-24__11-29__.tc.hdf5
-5.78500899419931	-5.34995469789983	PRR-C	Zep	2020-01-24__11-29__.tc.hdf5
1.57466220356853	-4.03960317201592	PRR-C	Zep	2020-01-24__11-29__.tc.hdf5
4.32545398863437	0.464444054721894	PRR-C	Zep	2020-01-24__11-29__.tc.hdf5
-2.28392438545636	-1.80807612199026	PRR-C	Zep	2020-01-24__11-29__.tc.hdf5
1.85443522952577	3.52876381190073	PRR-C	Zep	2020-01-24__11-29__.tc.hdf5
-1.52005224771875	-9.19694265605757	PRR-C	Zep	2020-01-24__11-29__.tc.hdf5
6.10950834449552	2.64073903442819	PRR-C	Zep	2020-01-24__11-29__.tc.hdf5
3.60862331949462	27.5442043699899	PRR-C	Zep	2020-01-24__11-29__.tc.hdf5
-2.34671180563546	-1.74158277344443	PRR-C	Zep	2020-01-24__11-29__.tc.hdf5
-3.00882727103806	1.22797376805122	PRR-C	Zep	2020-01-24__11-29__.tc.hdf5
4.44363587364616	3.22894614090039	PRR-C	Zep	2020-01-24__11-29__.tc.hdf5
-3.55546134029917	2.44170212334934	PRR-C	Zep	2020-01-24__11-29__.tc.hdf5
3.1657164212295	-0.259937289746908	PRR-C	Zep	2020-01-24__11-29__.tc.hdf5
1.11976651171094	0.269291963013987	PRR-C	Zep	2020-01-24__11-29__.tc.hdf5
-1.69171841546012	-15.3047918961027	PRR-C	Zep	2020-01-24__11-29__.tc.hdf5
0.241725559662885	3.71267087373438	PRR-C	Zep	2020-01-24__11-29__.tc.hdf5
3.64257507939939	-6.27082436619032	PRR-C	Zep	2020-01-24__11-29__.tc.hdf5
2.60484152545715	4.73884447728744	PRR-C	Zep	2020-01-24__11-29__.tc.hdf5
-5.90500749786973	-4.62605124459995	PRR-C	Zep	2020-01-24__11-29__.tc.hdf5
-7.08458926318231	0.380534254685141	PRR-C	Zep	2020-01-24__11-29__.tc.hdf5
0.530108266417535	-2.15301998403409	PRR-C	Zep	2020-01-24__11-29__.tc.hdf5
-1.496643217037	6.40912097412032	PRR-C	Zep	2020-01-24__11-29__.tc.hdf5
-4.98224367674527	2.97147164542162	PRR-C	Zep	2020-01-24__11-29__.tc.hdf5
4.41932792759427	3.05595110089381	PRR-C	Zep	2020-01-24__11-29__.tc.hdf5
1.58724357677141	-2.74701767114873	PRR-C	Zep	2020-01-24__11-29__.tc.hdf5
-0.591851041172769	2.22038854830003	PRR-C	Zep	2020-01-24__11-29__.tc.hdf5
5.89977230372904	-8.10169995808568	PRR-C	Zep	2020-01-24__11-29__.tc.hdf5
-0.0332327007523432	7.59770218925896	PRR-C	Zep	2020-01-24__11-29__.tc.hdf5
-2.01599984815196	2.27572112555337	PRR-C	Zep	2020-01-24__11-29__.tc.hdf5
-0.0281215168675799	0.525819600682295	PRR-C	Zep	2020-01-24__11-29__.tc.hdf5
-1.62487111041013	7.41201412330588	PRR-C	Zep	2020-01-24__11-29__.tc.hdf5
0.900583660761314	-13.2354877998921	PRR-C	Zep	2020-01-24__11-29__.tc.hdf5
0.139135784594718	23.64495025233	PRR-C	Zep	2020-01-24__11-29__.tc.hdf5
-0.564652165458196	3.26244716613198	PRR-C	Zep	2020-01-24__11-29__.tc.hdf5
1.35767292775174	-3.84954622302245	PRR-C	Zep	2020-01-24__11-29__.tc.hdf5
-7.14605412212351	-5.09534358676214	PRR-C	Zep	2020-01-24__11-29__.tc.hdf5
2.06510513457642	-5.3055718772604	PRR-C	Zep	2020-01-24__11-29__.tc.hdf5
-3.06296321888621	-7.45749031618188	PRR-C	Zep	2020-01-24__11-29__.tc.hdf5
2.55014387171669	6.07021044724582	PRR-C	Zep	2020-01-24__11-29__.tc.hdf5
-3.19574694768681	2.20586233689626	PRR-C	Zep	2020-01-24__11-29__.tc.hdf5
-4.3200572312529	12.3817853874674	PRR-C	Zep	2020-01-24__11-29__.tc.hdf5
-0.651836049307427	-1.19444974980768	PRR-C	Zep	2020-01-24__11-29__.tc.hdf5
0.28102165217565	-7.88367433862512	PRR-C	Zep	2020-01-24__11-29__.tc.hdf5
8.42813934319559	-2.55343210098448	PRR-C	Zep	2020-01-24__11-29__.tc.hdf5
1.45495665085942	-0.398895724094316	PRR-C	Zep	2020-01-24__11-29__.tc.hdf5
6.54309927100045	-2.47672428266535	PRR-C	Zep	2020-01-24__11-29__.tc.hdf5
-18.9609035103982	-10.2804105025254	PRR-C	Zep	2020-01-24__11-29__.tc.hdf5
5.53306830521229	0.397152869568427	PRR-C	Zep	2020-01-24__11-29__.tc.hdf5
0.904882871747752	-0.854245361922944	PRR-C	Zep	2020-01-24__11-29__.tc.hdf5
-0.602520254929107	3.00783171221748	PRR-C	Zep	2020-01-24__11-29__.tc.hdf5
-6.06051941895182	-1.96680605998351	PRR-C	Zep	2020-01-24__11-29__.tc.hdf5
-3.49897574434211	8.64489430742071	PRR-C	Zep	2020-01-24__11-29__.tc.hdf5
4.66657620033634	0.567640638384931	PRR-C	Zep	2020-01-24__11-29__.tc.hdf5
-1.47160190440396	9.04555270549743	PRR-C	Zep	2020-01-24__11-29__.tc.hdf5
0.930513256470119	7.15977633348676	PRR-C	Zep	2020-01-24__11-29__.tc.hdf5
0.520406711465719	2.77025379688309	PRR-C	Zep	2020-01-24__11-29__.tc.hdf5
0.563725658912617	2.43229363711547	PRR-C	Zep	2020-01-24__11-29__.tc.hdf5
-14.155368551104	3.17167657165268	PRR-C	Zep	2020-01-24__11-29__.tc.hdf5
-3.58331009067296	0.254894779273827	PRR-C	Zep	2020-01-24__11-29__.tc.hdf5
-3.41367159507093	2.22110129251184	PRR-C	Zep	2020-01-24__11-29__.tc.hdf5
1.51132519580947	-5.35950136781966	PRR-C	Zep	2020-01-24__11-29__.tc.hdf5
1.83211375962592	14.6342052166644	PRR-C	Zep	2020-01-24__11-29__.tc.hdf5
-2.24998814573311	-3.77695470961104	PRR-C	Zep	2020-01-24__11-29__.tc.hdf5
12.216039836721	0.248229761278746	PRR-C	Zep	2020-01-24__11-29__.tc.hdf5
1.41694985796206	4.87258238954755	PRR-C	Zep	2020-01-24__11-29__.tc.hdf5
-7.04583180573475	3.11541737939467	PRR-C	Zep	2020-01-24__11-29__.tc.hdf5
4.83484190452906	-10.5207703841064	PRR-C	Zep	2020-01-24__11-29__.tc.hdf5
-11.1329248138001	-1.47807577788615	PRR-C	Zep	2020-01-24__11-29__.tc.hdf5
-2.67741861689287	-11.7493923160204	PRR-C	Zep	2020-01-24__11-29__.tc.hdf5
-3.26614160044306	3.19926484269792	PRR-C	Zep	2020-01-24__11-29__.tc.hdf5
-6.58215776204178	-2.2359979856547	PRR-C	Zep	2020-01-24__11-29__.tc.hdf5
0.488270584642831	9.61805366064436	PRR-C	Zep	2020-01-24__11-29__.tc.hdf5
-3.16658308118994	-3.18793009575556	PRR-C	Zep	2020-01-24__11-29__.tc.hdf5
0.653613430600599	-2.40924033981684	PRR-C	Zep	2020-01-24__11-29__.tc.hdf5
2.0126066541241	-6.93090610532314	PRR-C	Zep	2020-01-24__11-29__.tc.hdf5
4.40619488128158	4.83716474666607	PRR-C	Zep	2020-01-24__11-29__.tc.hdf5
0.752008730977016	-0.986719511369536	PRR-C	Zep	2020-01-24__11-29__.tc.hdf5
3.7961621981005	-7.97498634287952	PRR-C	Zep	2020-01-24__11-29__.tc.hdf5
0.713422824639995	8.60788067307998	PRR-C	Zep	2020-01-24__11-29__.tc.hdf5
5.06201006901275	-4.68278030607534	PRR-C	Zep	2020-01-24__11-29__.tc.hdf5
-1.29190289842298	1.491911765347	PRR-C	Zep	2020-01-24__11-29__.tc.hdf5
-1.29715488203737	-8.08507059526365	PRR-C	Zep	2020-01-24__11-29__.tc.hdf5
0.937723910115255	21.2895374558425	PRR-C	Zep	2020-01-24__11-29__.tc.hdf5
-14.2791827018121	-7.90608337222347	PRR-C	Zep	2020-01-24__11-29__.tc.hdf5
-7.26754200308622	-5.62438295419958	PRR-C	Zep	2020-01-24__11-29__.tc.hdf5
2.09212747433317	-3.98029612615789	PRR-C	Zep	2020-01-24__11-29__.tc.hdf5
-3.33653398217389	2.41173590394892	PRR-C	Zep	2020-01-24__11-29__.tc.hdf5
1.18882965607562	0.178963850111326	PRR-C	Zep	2020-01-24__11-29__.tc.hdf5
1.53197195669839	-9.69893471240035	PRR-C	Zep	2020-01-24__11-29__.tc.hdf5
-0.765656495440656	-9.71444737365636	PRR-C	Zep	2020-01-24__11-29__.tc.hdf5
5.30955761138958	5.96093703159449	PRR-C	Zep	2020-01-24__11-29__.tc.hdf5
1.2090741243146	-3.02546819708465	PRR-C	Zep	2020-01-24__11-29__.tc.hdf5
2.16135289348261	-2.99094883301475	PRR-C	Zep	2020-01-24__11-29__.tc.hdf5
-4.8699206866311	-26.5945168248693	PRR-C	Zep	2020-01-24__11-29__.tc.hdf5
-0.430233530392828	7.835537609114	PRR-C	Zep	2020-01-24__11-29__.tc.hdf5
-0.502867183410682	-2.67623495227558	PRR-C	Zep	2020-01-24__11-29__.tc.hdf5
2.32748842288803	1.45158521347605	PRR-C	Zep	2020-01-24__11-29__.tc.hdf5
-0.349958907445236	6.26187077257233	PRR-C	Zep	2020-01-24__11-29__.tc.hdf5
6.3027861563543	4.32992293493687	PRR-C	Zep	2020-01-24__11-29__.tc.hdf5
-4.23759838072447	10.8438645915853	PRR-C	Zep	2020-01-24__11-29__.tc.hdf5
-4.52606834895106	-2.12741208663882	PRR-C	Zep	2020-01-24__11-29__.tc.hdf5
-0.649966566602074	9.13024929798235	PRR-C	Zep	2020-01-24__11-29__.tc.hdf5
-3.56782480305872	9.31156886572205	PRR-C	Zep	2020-01-24__11-29__.tc.hdf5
4.29571277379006	7.4394705865894	PRR-C	Zep	2020-01-24__11-29__.tc.hdf5
1.29197786086361	-7.62274975030162	PRR-C	Zep	2020-01-24__11-29__.tc.hdf5
1.96351541615733	-4.82089240080098	PRR-C	Zep	2020-01-24__11-29__.tc.hdf5
0.932028819283772	3.41072439932428	PRR-C	Zep	2020-01-24__11-29__.tc.hdf5
-0.194023926972929	-0.376811724566327	PRR-C	Zep	2020-01-24__11-29__.tc.hdf5
-4.55906854866605	-16.0229489675796	PRR-C	Zep	2020-01-24__11-29__.tc.hdf5
2.26791497327562	-3.03603634262847	PRR-C	Zep	2020-01-24__11-29__.tc.hdf5
1.92474255705953	-0.993408212901411	PRR-C	Zep	2020-01-24__11-29__.tc.hdf5
-6.12412392106061	3.29571631181832	PRR-C	Zep	2020-01-24__11-29__.tc.hdf5
0.835589845134448	8.58725197174457	PRR-C	Zep	2020-01-24__11-29__.tc.hdf5
-2.86733428909701	2.52515073193676	PRR-C	Zep	2020-01-24__11-29__.tc.hdf5
1.6892523233558	-2.66393777800406	PRR-C	Zep	2020-01-24__11-29__.tc.hdf5
8.3569139498703	-2.46698577053577	PRR-C	Zep	2020-01-24__11-29__.tc.hdf5
-0.00328801667839773	-6.92211845351675	PRR-C	Zep	2020-01-24__11-29__.tc.hdf5
-0.454074655657988	2.0413723330051	PRR-C	Zep	2020-01-24__11-29__.tc.hdf5
-6.8906059285462	-7.30900822891785	PRR-C	Zep	2020-01-24__11-29__.tc.hdf5
-0.66051431319289	-5.85042718737771	PRR-C	Zep	2020-01-24__11-29__.tc.hdf5
6.61667472486183	-3.33424201172739	PRR-C	Zep	2020-01-24__11-29__.tc.hdf5
-4.56364629179507	8.40257055204197	PRR-C	Zep	2020-01-24__11-29__.tc.hdf5
-2.89337313257837	-16.995524567207	PRR-C	Zep	2020-01-24__11-29__.tc.hdf5
-2.60972233734628	-6.99670423333155	PRR-C	Zep	2020-01-24__11-29__.tc.hdf5
-4.62652411319474	-0.264886351986515	PRR-C	Zep	2020-01-25__11-46__.tc.hdf5
-0.0936413447278335	3.70037009545401	PRR-C	Zep	2020-01-25__11-46__.tc.hdf5
-0.80849521102685	2.52865599190146	PRR-C	Zep	2020-01-25__11-46__.tc.hdf5
4.15793848168019	-4.44148405272878	PRR-C	Zep	2020-01-25__11-46__.tc.hdf5
0.837836499940947	-12.6269840267949	PRR-C	Zep	2020-01-25__11-46__.tc.hdf5
-4.87783928692589	-1.42116337177376	PRR-C	Zep	2020-01-25__11-46__.tc.hdf5
-0.771028382991038	5.55259421415468	PRR-C	Zep	2020-01-25__11-46__.tc.hdf5
-0.649593982237612	7.67780165675149	PRR-C	Zep	2020-01-25__11-46__.tc.hdf5
-1.09091127388688	10.6038145303775	PRR-C	Zep	2020-01-25__11-46__.tc.hdf5
-1.4716199297285	4.29582185236398	PRR-C	Zep	2020-01-25__11-46__.tc.hdf5
0.273719136598717	3.31313845969424	PRR-C	Zep	2020-01-25__11-46__.tc.hdf5
-4.28527226993212	4.0303144932937	PRR-C	Zep	2020-01-25__11-46__.tc.hdf5
-0.502284883370818	-3.17112525594621	PRR-C	Zep	2020-01-25__11-46__.tc.hdf5
-4.02436825943987	8.44450999399759	PRR-C	Zep	2020-01-25__11-46__.tc.hdf5
5.85077031806456	5.61383019040696	PRR-C	Zep	2020-01-25__11-46__.tc.hdf5
-0.9619395723451	3.08555624809656	PRR-C	Zep	2020-01-25__11-46__.tc.hdf5
1.20951516540836	-5.87035791415084	PRR-C	Zep	2020-01-25__11-46__.tc.hdf5
-1.2444265767621	-2.08117006987856	PRR-C	Zep	2020-01-25__11-46__.tc.hdf5
0.0796451959829096	-4.31836422522658	PRR-C	Zep	2020-01-25__11-46__.tc.hdf5
3.23727781947678	1.0009007679387	PRR-C	Zep	2020-01-25__11-46__.tc.hdf5
-7.00424767057859	1.3419925752238	PRR-C	Zep	2020-01-25__11-46__.tc.hdf5
-2.7745303770257	1.91206893520571	PRR-C	Zep	2020-01-25__11-46__.tc.hdf5
-4.42110310525354	8.40516577707042	PRR-C	Zep	2020-01-25__11-46__.tc.hdf5
-0.745465060514092	-1.69676439568151	PRR-C	Zep	2020-01-25__11-46__.tc.hdf5
-7.08977992283	1.37435104467753	PRR-C	Zep	2020-01-25__11-46__.tc.hdf5
-2.62439003117342	-1.72038423304063	PRR-C	Zep	2020-01-25__11-46__.tc.hdf5
-1.39019112357737	-8.44459469112909	PRR-C	Zep	2020-01-25__11-46__.tc.hdf5
5.06078808228781	-4.0255778923542	PRR-C	Zep	2020-01-25__11-46__.tc.hdf5
-0.0679097300352298	-16.4684093802034	PRR-C	Zep	2020-01-25__11-46__.tc.hdf5
-5.11964477449179	3.46841674277991	PRR-C	Zep	2020-01-25__11-46__.tc.hdf5
-1.63099554654239	13.0712974865496	PRR-C	Zep	2020-01-25__11-46__.tc.hdf5
8.79143216169064	-9.78556723402293	PRR-C	Zep	2020-01-25__11-46__.tc.hdf5
-1.73920106730514	3.63611904266776	PRR-C	Zep	2020-01-25__11-46__.tc.hdf5
-1.16675884157552	3.74578545130675	PRR-C	Zep	2020-01-25__11-46__.tc.hdf5
0.855739144695652	-4.19590392245262	PRR-C	Zep	2020-01-25__11-46__.tc.hdf5
-2.82408019716153	-3.28559096474898	PRR-C	Zep	2020-01-25__11-46__.tc.hdf5
-0.990743171294069	-0.889140664058559	PRR-C	Zep	2020-01-25__11-46__.tc.hdf5
9.30856405094714	-1.02081813724896	PRR-C	Zep	2020-01-25__11-46__.tc.hdf5
2.92663661135548	-1.97020623280868	PRR-C	Zep	2020-01-25__11-46__.tc.hdf5
-3.39352477374016	2.57095640775292	PRR-C	Zep	2020-01-25__11-46__.tc.hdf5
1.32090003887837	-0.0130820704642551	PRR-C	Zep	2020-01-25__11-46__.tc.hdf5
-0.180465560728063	10.1030343572042	PRR-C	Zep	2020-01-25__11-46__.tc.hdf5
0.506758484302244	-4.62510602022774	PRR-C	Zep	2020-01-25__11-46__.tc.hdf5
-1.00178300869338	5.10483766562076	PRR-C	Zep	2020-01-25__11-46__.tc.hdf5
0.362916481076542	3.19311420042413	PRR-C	Zep	2020-01-25__11-46__.tc.hdf5
3.54406084919787	8.98784375953728	PRR-C	Zep	2020-01-25__11-46__.tc.hdf5
2.43886657760729	-11.0703141078793	PRR-C	Zep	2020-01-25__11-46__.tc.hdf5
8.78177046183959	-1.04052029607328	PRR-C	Zep	2020-01-25__11-46__.tc.hdf5
1.22080798578728	2.51246535585795	PRR-C	Zep	2020-01-25__11-46__.tc.hdf5
2.87741911077743	-8.43778341704913	PRR-C	Zep	2020-01-25__11-46__.tc.hdf5
-0.696603855524432	2.58800758541459	PRR-C	Zep	2020-01-25__11-46__.tc.hdf5
2.34336041461281	2.56558935146106	PRR-C	Zep	2020-01-25__11-46__.tc.hdf5
1.04431576525456	5.70578473448049	PRR-C	Zep	2020-01-25__11-46__.tc.hdf5
-4.38616756967371	-11.4872807336319	PRR-C	Zep	2020-01-25__11-46__.tc.hdf5
-4.36003270269062	2.70882045815868	PRR-C	Zep	2020-01-25__11-46__.tc.hdf5
0.704470495735811	-4.88913625743621	PRR-C	Zep	2020-01-25__11-46__.tc.hdf5
0.736628462816418	5.19835206634796	PRR-C	Zep	2020-01-25__11-46__.tc.hdf5
3.24804112584758	8.0842050805938	PRR-C	Zep	2020-01-25__11-46__.tc.hdf5
-0.0133908681300805	-5.76040680670698	PRR-C	Zep	2020-01-25__11-46__.tc.hdf5
-7.9371468103306	3.21158915001693	PRR-C	Zep	2020-01-25__11-46__.tc.hdf5
-1.64801279126436	2.52242325115645	PRR-C	Zep	2020-01-25__11-46__.tc.hdf5
-0.07223288696299	-3.59546778787837	PRR-C	Zep	2020-01-25__11-46__.tc.hdf5
0.372453324711467	9.22181754603362	PRR-C	Zep	2020-01-25__11-46__.tc.hdf5
0.363451040619653	3.57192450140736	PRR-C	Zep	2020-01-25__11-46__.tc.hdf5
2.00698518458552	-5.25767186971289	PRR-C	Zep	2020-01-25__11-46__.tc.hdf5
-0.593874201218214	-0.607556658510724	PRR-C	Zep	2020-01-25__11-46__.tc.hdf5
0.597905601027397	-0.932128109791696	PRR-C	Zep	2020-01-25__11-46__.tc.hdf5
1.00652436997021	7.0542406859523	PRR-C	Zep	2020-01-25__11-46__.tc.hdf5
-0.639586945198459	-9.02951540705932	PRR-C	Zep	2020-01-25__11-46__.tc.hdf5
0.841733698726656	-2.00609043822693	PRR-C	Zep	2020-01-25__11-46__.tc.hdf5
-1.16023397153104	1.50855773332669	PRR-C	Zep	2020-01-25__11-46__.tc.hdf5
-6.68071093687981	1.87485811808159	PRR-C	Zep	2020-01-25__11-46__.tc.hdf5
3.1486217546228	-3.00495606386131	PRR-C	Zep	2020-01-25__11-46__.tc.hdf5
1.35492076954047	-3.41236133915497	PRR-C	Zep	2020-01-25__11-46__.tc.hdf5
0.114979938097899	4.42464598156554	PRR-C	Zep	2020-01-25__11-46__.tc.hdf5
1.62681651869754	1.45849893481746	PRR-C	Zep	2020-01-25__11-46__.tc.hdf5
-1.56747427776604	2.94466073055471	PRR-C	Zep	2020-01-25__11-46__.tc.hdf5
3.04715379107466	-4.10885398340072	PRR-C	Zep	2020-01-25__11-46__.tc.hdf5
0.981872519807953	-6.52435936995364	PRR-C	Zep	2020-01-25__11-46__.tc.hdf5
0.732127536899102	-0.741258685386581	PRR-C	Zep	2020-01-25__11-46__.tc.hdf5
1.97602886581604	10.0760307802747	PRR-C	Zep	2020-01-25__11-46__.tc.hdf5
2.07966833060523	5.96620995512694	PRR-C	Zep	2020-01-25__11-46__.tc.hdf5
-2.94897240607106	-1.3102047999687	PRR-C	Zep	2020-01-25__11-46__.tc.hdf5
4.3320411763314	2.42474800601146	PRR-C	Zep	2020-01-25__11-46__.tc.hdf5
-0.875315902911328	-2.83616042435432	PRR-C	Zep	2020-01-25__11-46__.tc.hdf5
-1.92252753160657	3.33979101354921	PRR-C	Zep	2020-01-25__11-46__.tc.hdf5
-0.650351082236406	4.71767504261138	PRR-C	Zep	2020-01-25__11-46__.tc.hdf5
-2.8256602057531	-8.51718369817873	PRR-C	Zep	2020-01-25__11-46__.tc.hdf5
-0.909637928625506	1.89691536204829	PRR-C	Zep	2020-01-25__11-46__.tc.hdf5
-1.22000143904921	-7.91569322980333	PRR-C	Zep	2020-01-25__11-46__.tc.hdf5
4.90625162458379	0.542434602509835	PRR-C	Zep	2020-01-25__11-46__.tc.hdf5
5.86284524657416	0.979755947717034	PRR-C	Zep	2020-01-25__11-46__.tc.hdf5
1.81511806882233	4.60917319710079	PRR-C	Zep	2020-01-25__11-46__.tc.hdf5
5.65631376699069	0.487881451182063	PRR-C	Zep	2020-01-25__11-46__.tc.hdf5
3.80303481549888	10.4695472311809	PRR-C	Zep	2020-01-25__11-46__.tc.hdf5
2.28555754837722	4.04806959940852	PRR-C	Zep	2020-01-25__11-46__.tc.hdf5
1.87535911065299	0.15494162444406	PRR-C	Zep	2020-01-25__11-46__.tc.hdf5
6.1167370266335	2.63902618916309	PRR-C	Zep	2020-01-25__11-46__.tc.hdf5
0.994010381489474	-3.27646537549918	PRR-C	Zep	2020-01-25__11-46__.tc.hdf5
0.406546441860818	-1.16836807347674	PRR-C	Zep	2020-01-25__11-46__.tc.hdf5
-2.64797591798757	-6.03867426684822	PRR-C	Zep	2020-01-25__11-46__.tc.hdf5
1.08255959591067	2.49932037424262	PRR-C	Zep	2020-01-25__11-46__.tc.hdf5
5.40930653844043	1.70358188858485	PRR-C	Zep	2020-01-25__11-46__.tc.hdf5
-4.58802095192778	0.842697457906688	PRR-C	Zep	2020-01-25__11-46__.tc.hdf5
-0.0675428294979655	7.01187065713789	PRR-C	Zep	2020-01-25__11-46__.tc.hdf5
1.93325719250067	4.98869178089081	PRR-C	Zep	2020-01-25__11-46__.tc.hdf5
-0.307971417810854	-2.31351249536127	PRR-C	Zep	2020-01-25__11-46__.tc.hdf5
-1.53628810228872	-2.89340220157544	PRR-C	Zep	2020-01-25__11-46__.tc.hdf5
2.08827295299777	6.71614283324087	PRR-C	Zep	2020-01-25__11-46__.tc.hdf5
-3.58410714670982	-0.593416379731806	PRR-C	Zep	2020-01-25__11-46__.tc.hdf5
-0.182853430554552	-12.7059039205541	PRR-C	Zep	2020-01-25__11-46__.tc.hdf5
-4.97512098313475	0.730269539062723	PRR-C	Zep	2020-01-25__11-46__.tc.hdf5
-1.5834017410375	14.2441458762301	PRR-C	Zep	2020-01-25__11-46__.tc.hdf5
-0.89091279422306	-4.36112522780809	PRR-C	Zep	2020-01-25__11-46__.tc.hdf5
2.12658301979965	-7.73564296246863	PRR-C	Zep	2020-01-25__11-46__.tc.hdf5
-0.733071872518868	-2.55121148056544	PRR-C	Zep	2020-01-25__11-46__.tc.hdf5
-1.99426421895752	-11.9154500738284	PRR-C	Zep	2020-01-25__11-46__.tc.hdf5
-0.928230024827512	-5.49583211063249	PRR-C	Zep	2020-01-25__11-46__.tc.hdf5
-4.6091028903667	-1.31412191864056	PRR-C	Zep	2020-01-25__11-46__.tc.hdf5
-0.415886630784197	-2.55529716602426	PRR-C	Zep	2020-01-25__11-46__.tc.hdf5
-2.34181648879994	0.201140008197154	PRR-C	Zep	2020-01-25__11-46__.tc.hdf5
4.830942864852	0.457594497172473	PRR-C	Zep	2020-01-25__11-46__.tc.hdf5
-0.699379995453983	3.60438644925231	PRR-C	Zep	2020-01-25__11-46__.tc.hdf5
0.0808494895788079	-6.08412698274322	PRR-C	Zep	2020-01-25__11-46__.tc.hdf5
-4.7596030512126	-9.63431438309754	PRR-C	Zep	2020-01-25__11-46__.tc.hdf5
-4.16537898415483	-3.18631522521156	PRR-C	Zep	2020-01-25__11-46__.tc.hdf5
1.39127278585755	-8.91478563741835	PRR-C	Zep	2020-01-25__11-46__.tc.hdf5
0.812116339797579	0.820432262225435	PRR-C	Zep	2020-01-25__11-46__.tc.hdf5
1.91122468054568	-2.53165635971907	PRR-C	Zep	2020-01-25__11-46__.tc.hdf5
-2.68336289019067	-11.5739153747749	PRR-C	Zep	2020-01-25__11-46__.tc.hdf5
0.937630318800399	2.57464361387233	PRR-C	Zep	2020-01-25__11-46__.tc.hdf5
-6.76278190120183	-0.199128983633974	PRR-C	Zep	2020-01-25__11-46__.tc.hdf5
-1.04109739001879	7.99496791484704	PRR-C	Zep	2020-01-25__11-46__.tc.hdf5
3.60013467445313	-10.1972702623098	PRR-C	Zep	2020-01-25__11-46__.tc.hdf5
0.703928198514672	20.6163820931484	PRR-C	Zep	2020-01-25__11-46__.tc.hdf5
0.188231323759458	-2.1361543523648	PRR-C	Zep	2020-01-25__11-46__.tc.hdf5
8.1686211852294	2.29782318309777	PRR-C	Zep	2020-01-25__11-46__.tc.hdf5
-0.255507437010299	0.127292444825037	PRR-C	Zep	2020-01-25__11-46__.tc.hdf5
-5.06344787627042	3.59091735403654	PRR-C	Zep	2020-01-25__11-46__.tc.hdf5
-2.27851911135271	2.51964493333357	PRR-C	Zep	2020-01-25__11-46__.tc.hdf5
-2.37173853961067	-8.90657395365731	PRR-C	Zep	2020-01-25__11-46__.tc.hdf5
-2.41602856969331	-2.50041463812188	PRR-C	Zep	2020-01-25__11-46__.tc.hdf5
2.85462974256541	-1.47421791983504	PRR-C	Zep	2020-01-25__11-46__.tc.hdf5
2.07543871372652	5.04155465438215	PRR-C	Zep	2020-01-25__11-46__.tc.hdf5
0.387306828596501	-0.670810027812611	PRR-C	Zep	2020-01-25__11-46__.tc.hdf5
1.98770879933715	12.249109862031	PRR-C	Zep	2020-01-25__11-46__.tc.hdf5
-2.18748677301052	-1.90161431353975	PRR-C	Zep	2020-01-25__11-46__.tc.hdf5
0.663430700776382	-2.60639519041757	PRR-C	Zep	2020-01-25__11-46__.tc.hdf5
0.627082630183963	-8.58592244857561	PRR-C	Zep	2020-01-25__11-46__.tc.hdf5
2.22130863716406	-4.47077891565084	PRR-C	Zep	2020-01-25__11-46__.tc.hdf5
-7.05866902277579	13.7801947014563	PRR-C	Zep	2020-01-25__11-46__.tc.hdf5
-0.546786441788778	-1.87432478184175	PRR-C	Zep	2020-01-25__11-46__.tc.hdf5
0.629156511466286	-4.74895840895654	PRR-C	Zep	2020-01-25__11-46__.tc.hdf5
-3.67996304094122	-3.06790971761951	PRR-C	Zep	2020-01-25__11-46__.tc.hdf5
-2.32576329363122	7.31986667756954	PRR-C	Zep	2020-01-25__11-46__.tc.hdf5
1.76944628247052	5.60346821625923	PRR-C	Zep	2020-01-25__11-46__.tc.hdf5
0.215289250602844	-2.66173129789244	PRR-C	Zep	2020-01-25__11-46__.tc.hdf5
4.38783111449017	-3.11253721805548	PRR-C	Zep	2020-01-25__11-46__.tc.hdf5
2.06098259187555	-25.8842372721721	PRR-C	Zep	2020-01-25__11-46__.tc.hdf5
-0.0929459866320388	2.0991628463438	PRR-C	Zep	2020-01-25__11-46__.tc.hdf5
-2.42534316278499	-13.0365573944972	PRR-C	Zep	2020-01-25__11-46__.tc.hdf5
-0.546736964608176	-8.75275003190259	PRR-C	Zep	2020-01-25__11-46__.tc.hdf5
-0.259412447645357	3.22518311644475	PRR-C	Zep	2020-01-25__11-46__.tc.hdf5
1.67303451047892	-1.03897431583483	PRR-C	Zep	2020-01-25__11-46__.tc.hdf5
-2.09629512888672	-4.08888811283605	PRR-C	Zep	2020-01-25__11-46__.tc.hdf5
-6.48614802385568	12.0674490852781	PRR-C	Zep	2020-01-25__11-46__.tc.hdf5
0.620471855615828	4.48000171233033	PRR-C	Zep	2020-01-25__11-46__.tc.hdf5
-4.78756787140364	13.3886266397923	PRR-C	Zep	2020-01-25__11-46__.tc.hdf5
3.94477806319922	3.02011706062024	PRR-C	Zep	2020-01-25__11-46__.tc.hdf5
5.08492697379786	1.69921994987923	PRR-C	Zep	2020-01-25__11-46__.tc.hdf5
5.93461669858064	2.2422321650964	PRR-C	Zep	2020-01-25__11-46__.tc.hdf5
-2.2297481260402	2.50980663990363	PRR-C	Zep	2020-01-25__11-46__.tc.hdf5
-1.31915627934077	4.18211233612285	PRR-C	Zep	2020-01-25__11-46__.tc.hdf5
-3.38018357462147	-3.71861133592739	PRR-C	Zep	2020-01-25__11-46__.tc.hdf5
-0.0760129758279091	-3.4130990418042	PRR-C	Zep	2020-01-25__11-46__.tc.hdf5
-5.43745959923104	2.29769502927104	PRR-C	Zep	2020-01-25__11-46__.tc.hdf5
0.258252010715295	16.7909342779667	PRR-C	Zep	2020-01-25__11-46__.tc.hdf5
2.8079173152164	0.444142329500867	PRR-C	Zep	2020-01-25__11-46__.tc.hdf5
-3.05312720893086	3.23318185933906	PRR-C	Zep	2020-01-25__11-46__.tc.hdf5
0.31648191047655	-1.09287344862893	PRR-C	Zep	2020-01-25__11-46__.tc.hdf5
-1.24180770427553	0.35036447297697	PRR-C	Zep	2020-01-25__11-46__.tc.hdf5
6.26307073806338	3.65221188937664	PRR-C	Zep	2020-01-25__11-46__.tc.hdf5
0.994985719072919	-14.7880333907655	PRR-C	Zep	2020-01-25__11-46__.tc.hdf5
-1.74785446713693	0.301487952879979	PRR-C	Zep	2020-01-25__11-46__.tc.hdf5
1.00042263187343	7.08391933423259	PRR-C	Zep	2020-01-25__11-46__.tc.hdf5
-2.33343882941671	-2.71015991440642	PRR-C	Zep	2020-01-25__11-46__.tc.hdf5
-5.02734102060769	-5.02766292379123	PRR-C	Zep	2020-01-25__11-46__.tc.hdf5
-8.20070123107027	-16.3388159813569	PRR-C	Zep	2020-01-25__11-46__.tc.hdf5
-4.05987137742501	-5.23515140155325	PRR-C	Zep	2020-01-25__11-46__.tc.hdf5
0.563417324059366	-2.73054371759644	PRR-C	Zep	2020-01-25__11-46__.tc.hdf5
-4.60450081307157	-5.17783007695143	PRR-C	Zep	2020-01-25__11-46__.tc.hdf5
5.70877644962756	9.27508474389898	PRR-C	Zep	2020-01-25__11-46__.tc.hdf5
-0.40600087907087	12.052477296761	PRR-C	Zep	2020-01-25__11-46__.tc.hdf5
7.1450309466007	-10.9523870456509	PRR-C	Zep	2020-01-25__11-46__.tc.hdf5
0.558452859236265	6.96267887828315	PRR-C	Zep	2020-01-25__11-46__.tc.hdf5
-0.620248532632242	2.56537829929751	PRR-C	Zep	2020-01-25__11-46__.tc.hdf5
0.375940224247062	2.04277161717917	PRR-C	Zep	2020-01-25__11-46__.tc.hdf5
1.99637146037606	-1.56551681699822	PRR-C	Zep	2020-01-25__11-46__.tc.hdf5
0.38086439106997	-2.50771901892161	PRR-C	Zep	2020-01-25__11-46__.tc.hdf5
-2.65545589854013	5.22194559641338	PRR-C	Zep	2020-01-25__11-46__.tc.hdf5
-7.74252527258547	-13.9910481739525	PRR-C	Zep	2020-01-25__11-46__.tc.hdf5
3.83790078963169	1.26296409065712	PRR-C	Zep	2020-01-25__11-46__.tc.hdf5
-1.47924710848015	3.78097061647371	PRR-C	Zep	2020-01-25__11-46__.tc.hdf5
6.44443210637192	12.3320105467447	PRR-C	Zep	2020-01-25__11-46__.tc.hdf5
-1.7222697349049	-1.98768515193143	PRR-C	Zep	2020-01-25__11-46__.tc.hdf5
3.83426728711544	1.4749533160699	PRR-C	Zep	2020-01-25__11-46__.tc.hdf5
2.9191246311668	3.49450940811915	PRR-C	Zep	2020-01-25__11-46__.tc.hdf5
2.34171838789137	17.3994527921524	PRR-C	Zep	2020-01-25__11-46__.tc.hdf5
2.6869538693188	10.513731185455	PRR-C	Zep	2020-01-25__11-46__.tc.hdf5
4.55927237882209	-2.46458980589119	PRR-C	Zep	2020-01-25__11-46__.tc.hdf5
2.29649834168571	7.90023446139485	PRR-C	Zep	2020-01-25__11-46__.tc.hdf5
0.95312134379432	3.85475967085574	PRR-C	Zep	2020-01-25__11-46__.tc.hdf5
-2.42910600687081	5.68002826657455	PRR-C	Zep	2020-01-25__11-46__.tc.hdf5
2.82152592880199	2.62268961502914	PRR-C	Zep	2020-01-25__11-46__.tc.hdf5
-1.47057097622316	-9.60209773107986	PRR-C	Zep	2020-01-25__11-46__.tc.hdf5
-4.29910407963064	3.55985798120396	PRR-C	Zep	2020-01-25__11-46__.tc.hdf5
-2.15102210426511	-7.24638848373116	PRR-C	Zep	2020-01-25__11-46__.tc.hdf5
1.32559669444813	1.85620998715995	PRR-C	Zep	2020-01-25__11-46__.tc.hdf5
1.15435924385645	3.67177723151885	PRR-C	Zep	2020-01-25__11-46__.tc.hdf5
-2.12046283739121	-1.43857635166589	PRR-C	Zep	2020-01-25__11-46__.tc.hdf5
3.5543385456595	0.256139244239293	PRR-C	Zep	2020-01-25__11-46__.tc.hdf5
3.40655243502494	-4.37582095663677	PRR-C	Zep	2020-01-25__11-46__.tc.hdf5
-0.32062193310387	9.10994618407157	PRR-C	Zep	2020-01-25__11-46__.tc.hdf5
-13.7688632841246	-11.4362601501783	PRR-C	Zep	2020-01-25__11-46__.tc.hdf5
1.84691979814233	-3.09447748402207	PRR-C	Zep	2020-01-25__11-46__.tc.hdf5
0.578183704711639	1.78478321500425	PRR-C	Zep	2020-01-25__11-46__.tc.hdf5
-3.11834855598339	4.0991454328414	PRR-C	Zep	2020-01-25__11-46__.tc.hdf5
1.50216933215712	-4.87424428033946	PRR-C	Zep	2020-01-25__11-46__.tc.hdf5
0.000400310319222053	3.29139677653426	PRR-C	Zep	2020-01-25__11-46__.tc.hdf5
-3.98877349888733	0.8652344354601	PRR-C	Zep	2020-01-25__11-46__.tc.hdf5
1.06323075576232	2.55402327354509	PRR-C	Zep	2020-01-25__11-46__.tc.hdf5
-1.26185009018395	-2.25054642882048	PRR-C	Zep	2020-01-25__11-46__.tc.hdf5
-0.0265215124221241	5.06414274367423	PRR-C	Zep	2020-01-25__11-46__.tc.hdf5
3.92386589512446	-3.28229341496441	PRR-C	Zep	2020-01-25__11-46__.tc.hdf5
3.6549957789374	7.23121580797861	PRR-C	Zep	2020-01-25__11-46__.tc.hdf5
-5.45796746021517	-9.17848083899463	PRR-C	Zep	2020-01-25__11-46__.tc.hdf5
-4.21302265716791	-4.64563863669316	PRR-C	Zep	2020-01-25__11-46__.tc.hdf5
0.588305088936316	-2.83911051938388	PRR-C	Zep	2020-01-25__11-46__.tc.hdf5
2.26457316799652	-1.582366949923	PRR-C	Zep	2020-01-25__11-46__.tc.hdf5
-6.60083152450289	4.29179358908954	PRR-C	Zep	2020-01-25__11-46__.tc.hdf5
-1.74605614373835	-4.67351151805331	PRR-C	Zep	2020-01-25__11-46__.tc.hdf5
-3.53417851897905	-4.8270006862765	PRR-C	Zep	2020-01-25__11-46__.tc.hdf5
0.478185979682543	-2.4291646832334	PRR-C	Zep	2020-01-25__11-46__.tc.hdf5
-4.70898574137417	10.2743523581343	PRR-C	Zep	2020-01-25__11-46__.tc.hdf5
3.16661554436687	-1.67627258171457	PRR-C	Zep	2020-01-25__11-46__.tc.hdf5
-4.92991389435172	-6.79554879727986	PRR-C	Zep	2020-01-25__11-46__.tc.hdf5
-0.731515142461162	1.29964100727641	PRR-C	Zep	2020-01-25__11-46__.tc.hdf5
6.84396886396914	7.86242663586863	PRR-C	Zep	2020-01-25__11-46__.tc.hdf5
4.65825995509393	1.29335787925699	PRR-C	Zep	2020-01-25__11-46__.tc.hdf5
1.9421136988248	1.39268293811159	PRR-C	Zep	2020-01-25__11-46__.tc.hdf5
-0.420046462841776	-19.815738054409	PRR-C	Zep	2020-01-25__11-46__.tc.hdf5
-0.782085198729427	5.69241375003566	PRR-C	Zep	2020-01-25__11-46__.tc.hdf5
-6.81387554823257	-3.41817139423418	PRR-C	Zep	2020-01-25__11-46__.tc.hdf5
-5.28651730105217	-0.179918953115885	PRR-C	Zep	2020-01-25__11-46__.tc.hdf5
-6.80641462176279	-1.71313843488182	PRR-C	Zep	2020-01-25__11-46__.tc.hdf5
-1.39275514280362	-4.44907073079786	PRR-C	Zep	2020-01-25__11-46__.tc.hdf5
2.80463922920142	6.23871264914355	PRR-C	Zep	2020-01-25__11-46__.tc.hdf5
-2.70790599972784	22.1858136706519	PRR-C	Zep	2020-01-25__11-46__.tc.hdf5
-6.97522759014303	3.41501279599663	PRR-C	Zep	2020-01-25__11-46__.tc.hdf5
-1.20673422719185	-16.1832156820426	PRR-C	Zep	2020-01-25__11-46__.tc.hdf5
-1.22878567150754	-11.9783720607598	PRR-C	Zep	2020-01-25__11-46__.tc.hdf5
0.85562106518113	-6.01554586424557	PRR-C	Zep	2020-01-25__11-46__.tc.hdf5
3.9946812034416	-11.0982723301618	PRR-C	Zep	2020-01-25__11-46__.tc.hdf5
-7.8232955838193	1.65804224176725	PRR-C	Zep	2020-01-25__11-46__.tc.hdf5
6.37978768048508	2.87558586552088	PRR-C	Zep	2020-01-25__11-46__.tc.hdf5
-4.74814995594656	-4.59014984060756	PRR-C	Zep	2020-01-25__11-46__.tc.hdf5
-8.44207270653853	-6.93364218906754	PRR-C	Zep	2020-01-25__11-46__.tc.hdf5
-0.896280188572251	4.34180453942314	PRR-C	Zep	2020-01-25__11-46__.tc.hdf5
8.48455961473738	-7.86409935789011	PRR-C	Zep	2020-01-25__11-46__.tc.hdf5
-0.276082818675842	-0.390049461814964	PRR-C	Zep	2020-01-25__11-46__.tc.hdf5
2.452748644122	-1.85519946967745	PRR-C	Zep	2020-01-25__11-46__.tc.hdf5
-6.68161282192892	-3.53876897936332	PRR-C	Zep	2020-01-25__11-46__.tc.hdf5
-2.33975106560849	-6.14470793106262	PRR-C	Zep	2020-01-25__11-46__.tc.hdf5
-6.84683587513677	1.10017833463513	PRR-C	Zep	2020-01-25__11-46__.tc.hdf5
-3.01884794974779	2.77370662768579	PRR-C	Zep	2020-01-25__11-46__.tc.hdf5
2.9217052524012	5.81941532651171	PRR-C	Zep	2020-01-25__11-46__.tc.hdf5
-2.13338254997176	12.2457415210499	PRR-C	Zep	2020-01-25__11-46__.tc.hdf5
1.64921911145868	-4.27453249584566	PRR-C	Zep	2020-01-25__11-46__.tc.hdf5
-5.44602948865492	7.68448965553135	PRR-C	Zep	2020-01-25__11-46__.tc.hdf5
1.22316563369505	3.7279174374571	PRR-C	Zep	2020-01-25__11-46__.tc.hdf5
0.944114437307307	2.45914929042161	PRR-C	Zep	2020-01-25__11-46__.tc.hdf5
8.69741969935234	-2.63249206315665	PRR-C	Zep	2020-01-25__11-46__.tc.hdf5
-4.16103672468427	-2.79360857202293	PRR-C	Zep	2020-01-25__11-46__.tc.hdf5
-0.360852942362138	-3.41237466735124	PRR-C	Zep	2020-01-25__11-46__.tc.hdf5
-2.60880799768056	1.01696098297465	PRR-C	Zep	2020-01-25__11-46__.tc.hdf5
-0.0457717752763518	-11.489813370742	PRR-C	Zep	2020-01-25__11-46__.tc.hdf5
-0.559164378351908	-2.00926088451013	PRR-C	Zep	2020-01-25__11-46__.tc.hdf5
4.15220758669734	-1.27967007401937	PRR-C	Zep	2020-01-25__11-46__.tc.hdf5
1.76329195676498	3.65869974343467	PRR-C	Zep	2020-01-25__11-46__.tc.hdf5
-0.300386305364086	19.922030863603	PRR-C	Zep	2020-01-25__11-46__.tc.hdf5
-8.64742479046307	-1.35079156877315	PRR-C	Zep	2020-01-25__11-46__.tc.hdf5
-0.554592057433887	4.30090671741836	PRR-C	Zep	2020-01-25__11-46__.tc.hdf5
-3.80657454910301	10.3990013369539	PRR-C	Zep	2020-01-25__11-46__.tc.hdf5
2.58548606307045	18.7768170632564	PRR-C	Zep	2020-01-25__11-46__.tc.hdf5
-1.52766007596222	4.58244432532491	PRR-C	Zep	2020-01-25__11-46__.tc.hdf5
4.20836759255679	3.35219445188296	PRR-C	Zep	2020-01-25__11-46__.tc.hdf5
-4.8478757303037	9.86036376638022	PRR-C	Zep	2020-01-25__11-46__.tc.hdf5
0.388749657577187	5.0123849676561	PRR-C	Zep	2020-01-25__11-46__.tc.hdf5
-2.33872650661769	-0.771337917942543	PRR-C	Zep	2020-01-25__11-46__.tc.hdf5
-4.39114569114189	5.75326687888754	PRR-C	Zep	2020-01-25__11-46__.tc.hdf5
-2.32351691695465	0.752453025824405	PRR-C	Zep	2020-01-25__11-46__.tc.hdf5
3.97189257078849	-8.95945404658327	PRR-C	Zep	2020-01-25__11-46__.tc.hdf5
0.078982832011844	10.128058038183	PRR-C	Zep	2020-01-25__11-46__.tc.hdf5
0.0636999330482908	7.1915198233935	PRR-C	Zep	2020-01-25__11-46__.tc.hdf5
0.905104810240907	-2.90608192320622	PRR-C	Zep	2020-01-25__11-46__.tc.hdf5
-5.0231078171494	1.46564989281289	PRR-C	Zep	2020-01-25__11-46__.tc.hdf5
-3.8088943927322	12.4779551153028	PRR-C	Zep	2020-01-25__11-46__.tc.hdf5
1.21291602916831	20.1775083772938	PRR-C	Zep	2020-01-25__11-46__.tc.hdf5
-2.21648918626152	-6.59123919509591	PRR-C	Zep	2020-01-25__11-46__.tc.hdf5
-0.179981745502366	-6.42306340372794	PRR-C	Zep	2020-01-25__11-46__.tc.hdf5
6.35665930770425	1.35490738061923	PRR-C	Zep	2020-01-25__11-46__.tc.hdf5
0.866283532495249	-4.25233153639295	PRR-C	Zep	2020-01-25__11-46__.tc.hdf5
3.59192811641088	-8.62307349058727	PRR-C	Zep	2020-01-25__11-46__.tc.hdf5
-4.74975397928156	-1.54208192778291	PRR-C	Zep	2020-01-25__11-46__.tc.hdf5
0.0206806753865258	-3.06427446993536	PRR-C	Zep	2020-01-25__11-46__.tc.hdf5
3.41140427764401	-1.14197690567565	PRR-C	Zep	2020-01-25__11-46__.tc.hdf5
-0.369079596972882	-9.837157090638	PRR-C	Zep	2020-01-25__11-46__.tc.hdf5
-0.363718324606903	-0.944359818191741	PRR-C	Zep	2020-01-25__11-46__.tc.hdf5
-1.63346543083305	1.98343882006504	PRR-C	Zep	2020-01-25__11-46__.tc.hdf5
-3.14390340331825	0.0442767166696312	PRR-C	Zep	2020-01-25__11-46__.tc.hdf5
-4.66669704619567	-1.82889034734024	PRR-C	Zep	2020-01-25__11-46__.tc.hdf5
-2.15366392319942	15.9199347119114	PRR-C	Zep	2020-01-25__11-46__.tc.hdf5
-3.40233498427232	1.50969681420974	PRR-C	Zep	2020-01-25__11-46__.tc.hdf5
4.66408404683296	-2.61763796794619	PRR-C	Zep	2020-01-25__11-46__.tc.hdf5
-0.908157691820876	-11.7517928403816	PRR-C	Zep	2020-01-25__11-46__.tc.hdf5
4.11890401352255	4.45816320709784	PRR-C	Zep	2020-01-25__11-46__.tc.hdf5
0.130875985830413	14.6503640270805	PRR-C	Zep	2020-01-25__11-46__.tc.hdf5
-4.21724653214305	2.68357857822558	PRR-C	Zep	2020-01-25__11-46__.tc.hdf5
-2.19278177649322	8.17838855087953	PRR-C	Zep	2020-01-25__11-46__.tc.hdf5
7.56991214717375	-3.286882534326	PRR-C	Zep	2020-01-25__11-46__.tc.hdf5
2.38910248152285	-6.04990325539193	PRR-C	Zep	2020-01-25__11-46__.tc.hdf5
3.45704241472693	-4.65499754537377	PRR-C	Zep	2020-01-25__11-46__.tc.hdf5
3.74824521495724	3.20293975961541	PRR-C	Zep	2020-01-25__11-46__.tc.hdf5
-0.244772588286466	10.8486986479085	PRR-C	Zep	2020-01-25__11-46__.tc.hdf5
-2.14291061789509	-4.29127017390273	PRR-C	Zep	2020-01-25__11-46__.tc.hdf5
1.41424135380562	-7.1751686393418	PRR-C	Zep	2020-01-25__11-46__.tc.hdf5
-0.911522182276554	-7.95861988687803	PRR-C	Zep	2020-01-25__11-46__.tc.hdf5
0.177034705226739	6.94446303932853	PRR-C	Zep	2020-01-25__11-46__.tc.hdf5
4.58794682887062	5.90352372305795	PRR-C	Zep	2020-01-25__11-46__.tc.hdf5
-2.50443326785324	-15.9218723734962	PRR-C	Zep	2020-01-25__11-46__.tc.hdf5
-0.843786375039534	-1.46616009328166	PRR-C	Zep	2020-01-25__11-46__.tc.hdf5
2.89271359694533	0.917358902218199	PRR-C	Zep	2020-01-25__11-46__.tc.hdf5
16.9455069095048	2.92582976288336	PRR-C	Zep	2020-01-25__11-46__.tc.hdf5
1.18144934838543	5.23759975011875	PRR-C	Zep	2020-01-25__11-46__.tc.hdf5
-5.40676350805205	-0.58933153523564	PRR-C	Zep	2020-01-25__11-46__.tc.hdf5
-0.741127401033301	4.64520205741253	PRR-C	Zep	2020-01-25__11-46__.tc.hdf5
2.00499375605359	8.56761123668971	PRR-C	Zep	2020-01-25__11-46__.tc.hdf5
0.624541424639763	-1.76953872783324	PRR-C	Zep	2020-01-25__11-46__.tc.hdf5
1.32436507735931	-0.689339736946398	PRR-C	Zep	2020-01-25__11-46__.tc.hdf5
-2.85976149531541	15.6562650952151	PRR-C	Zep	2020-01-25__11-46__.tc.hdf5
-1.27076911075874	-8.05026014684991	PRR-C	Zep	2020-01-25__11-46__.tc.hdf5
3.19378856412246	-4.62050031509791	PRR-C	Zep	2020-01-25__11-46__.tc.hdf5
0.0944466604880527	-8.32079758281988	PRR-C	Zep	2020-01-25__11-46__.tc.hdf5
1.3068399944711	-7.34149085271675	PRR-C	Zep	2020-01-25__11-46__.tc.hdf5
10.7581830491182	4.05343172737041	PRR-C	Zep	2020-01-25__11-46__.tc.hdf5
-3.47547842013539	-11.9123839459609	PRR-C	Zep	2020-01-25__11-46__.tc.hdf5
2.9175325140924	2.3426675266188	PRR-C	Zep	2020-01-25__11-46__.tc.hdf5
4.58728954989291	4.5489053907233	PRR-C	Zep	2020-01-25__11-46__.tc.hdf5
-1.72683635099502	14.8957816392196	PRR-C	Zep	2020-01-25__11-46__.tc.hdf5
-2.07176593313634	-2.70876428872642	PRR-C	Zep	2020-01-25__11-46__.tc.hdf5
3.72556084402097	3.19491952246308	PRR-C	Zep	2020-01-25__11-46__.tc.hdf5
2.23939048116939	11.9259453275447	PRR-C	Zep	2020-01-25__11-46__.tc.hdf5
-1.72108889717195	-5.70345627175278	PRR-C	Zep	2020-01-25__11-46__.tc.hdf5
-0.943732579208084	6.83129873153237	PRR-C	Zep	2020-01-25__11-46__.tc.hdf5
-1.20329125007275	2.79283784490921	PRR-C	Yod	2017-04-27__16-08__.tc.hdf5
-1.35413335804938	0.944723977678652	PRR-C	Yod	2017-04-27__16-08__.tc.hdf5
1.63963105483543	6.21429986144344	PRR-C	Yod	2017-04-27__16-08__.tc.hdf5
0.666815801314393	0.101010712237025	PRR-C	Yod	2017-04-27__16-08__.tc.hdf5
0.000670501051100558	7.24711891393493	PRR-C	Yod	2017-04-27__16-08__.tc.hdf5
0.387670994065747	-5.7915067780232	PRR-C	Yod	2017-04-27__16-08__.tc.hdf5
-1.40502031007944	3.87883751493114	PRR-C	Yod	2017-04-27__16-08__.tc.hdf5
2.80589311080252	-8.88517127967589	PRR-C	Yod	2017-04-27__16-08__.tc.hdf5
1.36477500931853	6.91776746495414	PRR-C	Yod	2017-04-27__16-08__.tc.hdf5
-4.4867538602517	3.33158688468465	PRR-C	Yod	2017-04-27__16-08__.tc.hdf5
-6.84506137106283	-4.8825848970802	PRR-C	Yod	2017-04-27__16-08__.tc.hdf5
-0.279727622132088	6.48269388744496	PRR-C	Yod	2017-04-27__16-08__.tc.hdf5
-3.04136712494017	-2.52370303337029	PRR-C	Yod	2017-04-27__16-08__.tc.hdf5
-2.47992716299756	-0.618100955320081	PRR-C	Yod	2017-04-27__16-08__.tc.hdf5
-2.71658091369877	-4.68229664251298	PRR-C	Yod	2017-04-27__16-08__.tc.hdf5
-0.33268867221996	-6.59616004927389	PRR-C	Yod	2017-04-27__16-08__.tc.hdf5
-4.44807559740788	-18.6320544757098	PRR-C	Yod	2017-04-27__16-08__.tc.hdf5
-4.58047593003071	-3.16203521776191	PRR-C	Yod	2017-04-27__16-08__.tc.hdf5
-1.3111099350527	11.2133010323571	PRR-C	Yod	2017-04-27__16-08__.tc.hdf5
0.522798260808094	-3.96030265364582	PRR-C	Yod	2017-04-27__16-08__.tc.hdf5
-0.429437768794395	-2.0771685924903	PRR-C	Yod	2017-04-27__16-08__.tc.hdf5
0.571966944517121	4.13545857649375	PRR-C	Yod	2017-04-27__16-08__.tc.hdf5
-0.547443696472156	5.29175923272069	PRR-C	Yod	2017-04-27__16-08__.tc.hdf5
1.24398452332249	0.71962982729602	PRR-C	Yod	2017-04-27__16-08__.tc.hdf5
0.26443254177949	-0.632796704469751	PRR-C	Yod	2017-04-27__16-08__.tc.hdf5
-2.82188487278034	0.245854722362648	PRR-C	Yod	2017-04-27__16-08__.tc.hdf5
-0.307835413852098	-8.82215587589701	PRR-C	Yod	2017-04-27__16-08__.tc.hdf5
-0.781166723903974	-11.4705078868794	PRR-C	Yod	2017-04-27__16-08__.tc.hdf5
0.322334469007892	1.12941815852356	PRR-C	Yod	2017-04-27__16-08__.tc.hdf5
2.70560434957371	1.24764770865807	PRR-C	Yod	2017-04-27__16-08__.tc.hdf5
2.78333877657463	-2.88534394037722	PRR-C	Yod	2017-04-27__16-08__.tc.hdf5
-3.37116737189845	2.46024050229357	PRR-C	Yod	2017-04-27__16-08__.tc.hdf5
1.02038355557428	7.15427325717886	PRR-C	Yod	2017-04-27__16-08__.tc.hdf5
1.35013148364436	8.74190980358513	PRR-C	Yod	2017-04-27__16-08__.tc.hdf5
-0.46106193751769	0.167615135502185	PRR-C	Yod	2017-04-27__16-08__.tc.hdf5
0.285070907236008	13.3218414023309	PRR-C	Yod	2017-04-27__16-08__.tc.hdf5
0.00645162628821283	-3.37904476176726	PRR-C	Yod	2017-04-27__16-08__.tc.hdf5
0.594385694387654	-1.25195297204062	PRR-C	Yod	2017-04-27__16-08__.tc.hdf5
0.844262578533446	-0.77051284220469	PRR-C	Yod	2017-04-27__16-08__.tc.hdf5
0.187482002570506	-1.6486120779923	PRR-C	Yod	2017-04-27__16-08__.tc.hdf5
0.533613164218513	4.11110241379171	PRR-C	Yod	2017-04-27__16-08__.tc.hdf5
-2.09013960386439	5.83874608984387	PRR-C	Yod	2017-04-27__16-08__.tc.hdf5
-3.37601108300918	7.82187048080263	PRR-C	Yod	2017-04-27__16-08__.tc.hdf5
0.164715588936414	-10.4364290211656	PRR-C	Yod	2017-04-27__16-08__.tc.hdf5
-2.41871975075301	-0.915650311755881	PRR-C	Yod	2017-04-27__16-08__.tc.hdf5
1.18288135579468	6.16314462463498	PRR-C	Yod	2017-04-27__16-08__.tc.hdf5
0.500724542199527	7.02671331427787	PRR-C	Yod	2017-04-27__16-08__.tc.hdf5
0.885751723880273	-1.81068013434858	PRR-C	Yod	2017-04-27__16-08__.tc.hdf5
0.404257353838127	3.42939270801037	PRR-C	Yod	2017-04-27__16-08__.tc.hdf5
-0.36871741205428	8.8393513351497	PRR-C	Yod	2017-04-27__16-08__.tc.hdf5
0.47498800155148	12.7892416274774	PRR-C	Yod	2017-04-27__16-08__.tc.hdf5
2.56135428266345	-7.9119745981505	PRR-C	Yod	2017-04-27__16-08__.tc.hdf5
-1.36405665858557	-2.92713173481681	PRR-C	Yod	2017-04-27__16-08__.tc.hdf5
-0.514173530412855	-3.87076315452918	PRR-C	Yod	2017-04-27__16-08__.tc.hdf5
-1.70916250972432	5.64200333219261	PRR-C	Yod	2017-04-27__16-08__.tc.hdf5
0.448646708674347	9.07487150816315	PRR-C	Yod	2017-04-27__16-08__.tc.hdf5
0.678462670855064	-4.05153288234568	PRR-C	Yod	2017-04-27__16-08__.tc.hdf5
-2.00987225885034	-5.34266511151484	PRR-C	Yod	2017-04-27__16-08__.tc.hdf5
-2.79021285163866	-4.48852356018023	PRR-C	Yod	2017-04-27__16-08__.tc.hdf5
-0.142262008620065	5.28697975562549	PRR-C	Yod	2017-04-27__16-08__.tc.hdf5
0.622945426279714	-5.69438925196834	PRR-C	Yod	2017-04-27__16-08__.tc.hdf5
1.61114933247623	14.0626559352744	PRR-C	Yod	2017-04-27__16-08__.tc.hdf5
-0.18505052223128	-6.87846575642484	PRR-C	Yod	2017-04-27__16-08__.tc.hdf5
-0.0227038885656112	-9.0542964924	PRR-C	Yod	2017-04-27__16-08__.tc.hdf5
-1.32800108092347	1.0393709853709	PRR-C	Yod	2017-04-27__16-08__.tc.hdf5
1.29745259037868	-4.81799871787176	PRR-C	Yod	2017-04-27__16-08__.tc.hdf5
0.235048381456231	1.34447898388042	PRR-C	Yod	2017-04-27__16-08__.tc.hdf5
2.81878672886442	8.6726963268551	PRR-C	Yod	2017-04-27__16-08__.tc.hdf5
-2.99880274158346	24.8017334923136	PRR-C	Yod	2017-04-27__16-08__.tc.hdf5
1.85432244993362	-0.985425755522369	PRR-C	Yod	2017-04-27__16-08__.tc.hdf5
4.30722620614973	0.18545199983846	PRR-C	Yod	2017-04-27__16-08__.tc.hdf5
6.15569450835104	-4.11697281096589	PRR-C	Yod	2017-04-27__16-08__.tc.hdf5
-1.82517753260366	-9.89489758442618	PRR-C	Yod	2017-04-27__16-08__.tc.hdf5
-3.08619128085018	-4.8404606775321	PRR-C	Yod	2017-04-27__16-08__.tc.hdf5
-0.977147766892845	2.96418235243535	PRR-C	Yod	2017-04-27__16-08__.tc.hdf5
-0.683950043546645	-6.44795806864931	PRR-C	Yod	2017-04-27__16-08__.tc.hdf5
-0.586144589832831	6.0585891725396	PRR-C	Yod	2017-04-27__16-08__.tc.hdf5
-0.990237223258877	2.7339007830556	PRR-C	Yod	2017-04-27__16-08__.tc.hdf5
-0.994853586959399	-4.59455374623685	PRR-C	Yod	2017-04-27__16-08__.tc.hdf5
0.958945559836456	-2.22296620783191	PRR-C	Yod	2017-04-27__16-08__.tc.hdf5
-0.244581419706671	1.92316615100769	PRR-C	Yod	2017-04-27__16-08__.tc.hdf5
-4.41224698629713	13.6010824543743	PRR-C	Yod	2017-04-27__16-08__.tc.hdf5
-0.739163302114454	-1.68531198989564	PRR-C	Yod	2017-04-27__16-08__.tc.hdf5
0.995104377848057	-1.97808326735447	PRR-C	Yod	2017-04-27__16-08__.tc.hdf5
3.01951585204205	-7.55506201372939	PRR-C	Yod	2017-04-27__16-08__.tc.hdf5
-3.5662038291979	0.290959337417425	PRR-C	Yod	2017-04-27__16-08__.tc.hdf5
3.86812791784141	5.04748317046202	PRR-C	Yod	2017-04-27__16-08__.tc.hdf5
-2.21406635291244	2.39976717541799	PRR-C	Yod	2017-04-27__16-08__.tc.hdf5
3.78734252724696	3.33883941672041	PRR-C	Yod	2017-04-27__16-08__.tc.hdf5
-4.86317189329718	3.30795217705849	PRR-C	Yod	2017-04-27__16-08__.tc.hdf5
1.71395579044111	-4.87660106182121	PRR-C	Yod	2017-04-27__16-08__.tc.hdf5
0.497762799830725	-6.75294834515486	PRR-C	Yod	2017-04-27__16-08__.tc.hdf5
0.96671984967262	0.766609268613106	PRR-C	Yod	2017-04-27__16-08__.tc.hdf5
-1.21805448841667	-7.09503265444828	PRR-C	Yod	2017-04-27__16-08__.tc.hdf5
0.971973501037537	-0.305777892217552	PRR-C	Yod	2017-04-27__16-08__.tc.hdf5
4.40050780340091	-0.648930400490112	PRR-C	Yod	2017-04-27__16-08__.tc.hdf5
-1.25175623027791	-7.8292258390555	PRR-C	Yod	2017-04-27__16-08__.tc.hdf5
2.46334308238736	0.0967598762735891	PRR-C	Yod	2017-04-27__16-08__.tc.hdf5
-0.190578504271066	8.74242805216331	PRR-C	Yod	2017-04-27__16-08__.tc.hdf5
-1.9696229433431	2.42369654392049	PRR-C	Yod	2017-04-27__16-08__.tc.hdf5
-1.28038619879297	7.02820214155161	PRR-C	Yod	2017-04-27__16-08__.tc.hdf5
1.28894099085552	2.50925142819561	PRR-C	Yod	2017-04-27__16-08__.tc.hdf5
1.66767600020759	1.06172541765773	PRR-C	Yod	2017-04-27__16-08__.tc.hdf5
1.83233003284021	-6.80817957915008	PRR-C	Yod	2017-04-27__16-08__.tc.hdf5
0.253450000355091	1.41046647234664	PRR-C	Yod	2017-04-27__16-08__.tc.hdf5
2.84675998947136	1.54822252788599	PRR-C	Yod	2017-04-27__16-08__.tc.hdf5
1.66839572950417	22.3499447408866	PRR-C	Yod	2017-04-27__16-08__.tc.hdf5
1.63145607525505	10.4365574463585	PRR-C	Yod	2017-04-27__16-08__.tc.hdf5
0.0847411901590402	6.8818467392637	PRR-C	Yod	2017-04-27__16-08__.tc.hdf5
3.06088782348093	2.8964105287527	PRR-C	Yod	2017-04-27__16-08__.tc.hdf5
1.16973134680735	-6.8746467206008	PRR-C	Yod	2017-04-27__16-08__.tc.hdf5
0.957070700424447	13.3437311601977	PRR-C	Yod	2017-04-27__16-08__.tc.hdf5
-4.34782288657363	-12.4809048218197	PRR-C	Yod	2017-04-27__16-08__.tc.hdf5
-4.23970666671774	-3.48579101965451	PRR-C	Yod	2017-04-27__16-08__.tc.hdf5
-4.60882247690297	-10.7575775498639	PRR-C	Yod	2017-04-27__16-08__.tc.hdf5
-0.779266128125689	3.3384495035179	PRR-C	Yod	2017-04-27__16-08__.tc.hdf5
0.0841345693827981	2.86176628135249	PRR-C	Yod	2017-04-27__16-08__.tc.hdf5
0.958452240835272	-2.45619077732253	PRR-C	Yod	2017-04-27__16-08__.tc.hdf5
0.195089922864094	-1.48076496615844	PRR-C	Yod	2017-04-27__16-08__.tc.hdf5
1.01085767829676	0.184001416482364	PRR-C	Yod	2017-04-27__16-08__.tc.hdf5
-1.18017722594719	0.393617408593355	PRR-C	Yod	2017-04-27__16-08__.tc.hdf5
-5.16414414114528	3.41706224646487	PRR-C	Yod	2017-04-27__16-08__.tc.hdf5
-0.237297525090514	9.36874472643933	PRR-C	Yod	2017-04-27__16-08__.tc.hdf5
0.18194076917649	3.8731331228728	PRR-C	Yod	2017-04-27__16-08__.tc.hdf5
3.99889283056333	-1.21078986432602	PRR-C	Yod	2017-04-27__16-08__.tc.hdf5
0.344437472262256	0.617278709507221	PRR-C	Yod	2017-04-27__16-08__.tc.hdf5
0.904952469458629	-1.12586001232301	PRR-C	Yod	2017-04-27__16-08__.tc.hdf5
0.424608066564306	-10.9230674701008	PRR-C	Yod	2017-04-27__16-08__.tc.hdf5
-2.89959671408548	2.92748981227124	PRR-C	Yod	2017-04-27__16-08__.tc.hdf5
-2.07054157636323	-1.7983730015775	PRR-C	Yod	2017-04-27__16-08__.tc.hdf5
1.37655523042073	3.6677499962546	PRR-C	Yod	2017-04-27__16-08__.tc.hdf5
-2.2270734023802	2.66752093262211	PRR-C	Yod	2017-04-27__16-08__.tc.hdf5
-0.896584785307508	-1.12036486656765	PRR-C	Yod	2017-04-27__16-08__.tc.hdf5
1.495952430445	-4.19516984914476	PRR-C	Yod	2017-04-27__16-08__.tc.hdf5
-0.473503616062153	-2.54756299305878	PRR-C	Yod	2017-04-27__16-08__.tc.hdf5
-1.90960443946175	-0.625539515065346	PRR-C	Yod	2017-04-27__16-08__.tc.hdf5
0.965783483469113	-1.48671276981655	PRR-C	Yod	2017-04-27__16-08__.tc.hdf5
0.267197485358103	-1.82551444944005	PRR-C	Yod	2017-04-27__16-08__.tc.hdf5
-1.50117388448896	-0.286802887408552	PRR-C	Yod	2017-04-27__16-08__.tc.hdf5
-3.24512585050895	-2.5743713642053	PRR-C	Yod	2017-04-27__16-08__.tc.hdf5
0.11507060430671	-11.6571850267144	PRR-C	Yod	2017-04-27__16-08__.tc.hdf5
1.64670375158153	-0.433693447887206	PRR-C	Yod	2017-04-27__16-08__.tc.hdf5
-2.35459753992516	-9.65783236450654	PRR-C	Yod	2017-04-27__16-08__.tc.hdf5
1.51812249525272	5.42995217002917	PRR-C	Yod	2017-04-27__16-08__.tc.hdf5
-1.25220479614354	-1.94443142636878	PRR-C	Yod	2017-04-27__16-08__.tc.hdf5
0.371299811348362	-17.573047761837	PRR-C	Yod	2017-04-27__16-08__.tc.hdf5
4.5960134821756	-4.38061109499872	PRR-C	Yod	2017-04-27__16-08__.tc.hdf5
2.44801557751721	-0.086038026678942	PRR-C	Yod	2017-04-27__16-08__.tc.hdf5
-1.07930490630301	1.52616584953464	PRR-C	Yod	2017-04-27__16-08__.tc.hdf5
-1.80380992400051	1.50154347122756	PRR-C	Yod	2017-04-27__16-08__.tc.hdf5
-2.63591259524758	2.77511693835269	PRR-C	Yod	2017-04-27__16-08__.tc.hdf5
2.00709460296966	-16.7914626410433	PRR-C	Yod	2017-04-27__16-08__.tc.hdf5
1.66812461685765	0.937239880474042	PRR-C	Yod	2017-04-27__16-08__.tc.hdf5
2.14270333179494	-7.40450217062865	PRR-C	Yod	2017-04-27__16-08__.tc.hdf5
-2.21183498424698	-3.13456804030538	PRR-C	Yod	2017-04-27__16-08__.tc.hdf5
-2.80281955375549	-1.29535252076661	PRR-C	Yod	2017-04-27__16-08__.tc.hdf5
0.517228717804544	-3.82832034190756	PRR-C	Yod	2017-04-27__16-08__.tc.hdf5
-2.24826287430528	0.916507294919594	PRR-C	Yod	2017-04-27__16-08__.tc.hdf5
0.77351939743668	-0.621650845060107	PRR-C	Yod	2017-04-27__16-08__.tc.hdf5
5.24106981673319	-2.65025295270091	PRR-C	Yod	2017-04-27__16-08__.tc.hdf5
1.62519927415571	-6.40812947249082	PRR-C	Yod	2017-04-27__16-08__.tc.hdf5
0.615134871047588	-3.35222684824231	PRR-C	Yod	2017-04-27__16-08__.tc.hdf5
8.03392817231516	24.2211994463841	PRR-C	Yod	2017-04-27__16-08__.tc.hdf5
1.95107114787172	4.99674631680891	PRR-C	Yod	2017-04-27__16-08__.tc.hdf5
0.107969529427741	-12.6194028222759	PRR-C	Yod	2017-04-27__16-08__.tc.hdf5
-1.6336836822718	3.52382498548796	PRR-C	Yod	2017-04-27__16-08__.tc.hdf5
-0.744208865345931	4.46473201007575	PRR-C	Yod	2017-04-27__16-08__.tc.hdf5
2.16335766712792	-0.716104701584443	PRR-C	Yod	2017-04-27__16-08__.tc.hdf5
4.84975867858448	4.17554342686749	PRR-C	Yod	2017-04-27__16-08__.tc.hdf5
-2.29002071928778	-4.89459396365764	PRR-C	Yod	2017-04-27__16-08__.tc.hdf5
-0.560903749364047	-0.610532757098731	PRR-C	Yod	2017-04-27__16-08__.tc.hdf5
-0.283346111065445	-4.29837595238551	PRR-C	Yod	2017-04-27__16-08__.tc.hdf5
0.519062464786999	5.59317523310267	PRR-C	Yod	2017-04-27__16-08__.tc.hdf5
-1.06215829530365	0.00166108035958112	PRR-C	Yod	2017-04-27__16-08__.tc.hdf5
1.29276251241191	1.08631404731141	PRR-C	Yod	2017-04-27__16-08__.tc.hdf5
0.450713062529123	9.22573724751641	PRR-C	Yod	2017-04-27__16-08__.tc.hdf5
0.837327146283621	3.60193847793491	PRR-C	Yod	2017-04-27__16-08__.tc.hdf5
-0.147203038292981	-8.05597409689825	PRR-C	Yod	2017-04-27__16-08__.tc.hdf5
0.574949610508736	-0.774220463089584	PRR-C	Yod	2017-04-27__16-08__.tc.hdf5
-0.440349459870943	9.07598662196467	PRR-C	Yod	2017-04-27__16-08__.tc.hdf5
-1.08005760352806	-0.406853176548349	PRR-C	Yod	2017-04-27__16-08__.tc.hdf5
0.240748325748202	0.287532980066435	PRR-C	Yod	2017-04-27__16-08__.tc.hdf5
-1.19924448270215	3.22379921221569	PRR-C	Yod	2017-04-27__16-08__.tc.hdf5
2.08018159704863	-7.31268212710997	PRR-C	Yod	2017-04-27__16-08__.tc.hdf5
-1.96940362482537	-6.93954108569647	PRR-C	Yod	2017-04-27__16-08__.tc.hdf5
-1.84607048341639	-4.30383002972306	PRR-C	Yod	2017-04-27__16-08__.tc.hdf5
-2.01169801344696	-5.44061254720349	PRR-C	Yod	2017-04-27__16-08__.tc.hdf5
1.45520092337544	1.4246959835753	PRR-C	Yod	2017-04-27__16-08__.tc.hdf5
0.353126289394802	6.50045374515136	PRR-C	Yod	2017-04-27__16-08__.tc.hdf5
0.373954878128124	0.0290039578491466	PRR-C	Yod	2017-04-27__16-08__.tc.hdf5
-0.804228180510037	11.2204859120277	PRR-C	Yod	2017-04-27__16-08__.tc.hdf5
2.38669090677564	-2.88503379839225	PRR-C	Yod	2017-04-27__16-08__.tc.hdf5
1.39686715129954	1.04217750830792	PRR-C	Yod	2017-04-27__16-08__.tc.hdf5
2.43379409171938	2.65023400788637	PRR-C	Yod	2017-04-27__16-08__.tc.hdf5
-1.00119497874956	-2.46687997661644	PRR-C	Yod	2017-04-27__16-08__.tc.hdf5
1.88111599002178	1.54389678526501	PRR-C	Yod	2017-04-27__16-08__.tc.hdf5
-1.2546519019809	-2.17694654831259	PRR-C	Yod	2017-04-27__16-08__.tc.hdf5
0.54243346280329	-0.317720610808989	PRR-C	Yod	2017-04-27__16-08__.tc.hdf5
1.73554974335918	-4.21831291541824	PRR-C	Yod	2017-04-27__16-08__.tc.hdf5
1.90748848071572	2.35266892388167	PRR-C	Yod	2017-04-27__16-08__.tc.hdf5
-1.53484845907834	-24.561518483542	PRR-C	Yod	2017-04-27__16-08__.tc.hdf5
2.4201615735334	9.06145557538645	PRR-C	Yod	2017-04-27__16-08__.tc.hdf5
2.3642822483572	0.457978278150961	PRR-C	Yod	2017-04-27__16-08__.tc.hdf5
1.3905963118728	-8.21064119867337	PRR-C	Yod	2017-04-27__16-08__.tc.hdf5
-1.23008552504239	-2.40593998069942	PRR-C	Yod	2017-04-27__16-08__.tc.hdf5
-1.25173023258933	6.12185101650643	PRR-C	Yod	2017-04-27__16-08__.tc.hdf5
-1.64894072945421	3.04120439732731	PRR-C	Yod	2017-04-27__16-08__.tc.hdf5
0.9462643397978	3.20607906136587	PRR-C	Yod	2017-04-27__16-08__.tc.hdf5
-0.318001955589397	1.10149696037137	PRR-C	Yod	2017-04-27__16-08__.tc.hdf5
1.09226673867715	0.72040388545498	PRR-C	Yod	2017-04-27__16-08__.tc.hdf5
-1.92455592952118	-8.89342737933507	PRR-C	Yod	2017-04-27__16-08__.tc.hdf5
-1.23713946631615	-2.40711368475155	PRR-C	Yod	2017-04-27__16-08__.tc.hdf5
0.0784953452575309	-0.729727014595314	PRR-C	Yod	2017-04-27__16-08__.tc.hdf5
0.333015612636452	-1.95217871341161	PRR-C	Yod	2017-04-27__16-08__.tc.hdf5
-0.45768044418585	-2.84198637693893	PRR-C	Yod	2017-04-27__16-08__.tc.hdf5
-5.484003609962	3.63060598679449	PRR-C	Yod	2017-04-27__16-08__.tc.hdf5
0.193187685119972	-8.13854759419827	PRR-C	Yod	2017-04-27__16-08__.tc.hdf5
1.72765057271721	0.881744171646382	PRR-C	Yod	2017-04-27__16-08__.tc.hdf5
-2.03683210668388	-1.77740987599199	PRR-C	Yod	2017-04-27__16-08__.tc.hdf5
1.56844784945729	-0.732062253947955	PRR-C	Yod	2017-04-27__16-08__.tc.hdf5
2.13433335457027	-0.291550442488813	PRR-C	Yod	2017-04-27__16-08__.tc.hdf5
-1.18306949665498	-2.15963447308551	PRR-C	Yod	2017-04-27__16-08__.tc.hdf5
1.94027553579065	9.29097848985975	PRR-C	Yod	2017-04-27__16-08__.tc.hdf5
-0.249822236466434	12.9579392698572	PRR-C	Yod	2017-04-27__16-08__.tc.hdf5
-2.05587945997052	13.4456872659053	PRR-C	Yod	2017-04-27__16-08__.tc.hdf5
-1.8136635779404	-5.86763292250006	PRR-C	Yod	2017-04-27__16-08__.tc.hdf5
2.87663267298466	1.29626989409832	PRR-C	Yod	2017-04-27__16-08__.tc.hdf5
0.500642853895564	-8.4714821216417	PRR-C	Yod	2017-04-27__16-08__.tc.hdf5
-1.99063418904915	-2.41557205555826	PRR-C	Yod	2017-04-27__16-08__.tc.hdf5
0.0739785344903585	-0.448219860796786	PRR-C	Yod	2017-04-27__16-08__.tc.hdf5
3.38787484287795	3.88283527475219	PRR-C	Yod	2017-04-27__16-08__.tc.hdf5
-0.183275800124067	-3.42114027345414	PRR-C	Yod	2017-04-27__16-08__.tc.hdf5
-1.00674043686735	-1.35647648669411	PRR-C	Yod	2017-04-27__16-08__.tc.hdf5
-3.33054359629766	-1.57723221641952	PRR-C	Yod	2017-04-27__16-08__.tc.hdf5
-2.29201318354342	1.13625799870425	PRR-C	Yod	2017-04-27__16-08__.tc.hdf5
0.318004350417493	7.79054887818111	PRR-C	Yod	2017-04-27__16-08__.tc.hdf5
0.611669535807288	7.98232713120114	PRR-C	Yod	2017-04-27__16-08__.tc.hdf5
0.611171892966648	0.834094246410969	PRR-C	Yod	2017-04-27__16-08__.tc.hdf5
-4.78634380124234	-0.0141423249388726	PRR-C	Yod	2017-04-27__16-08__.tc.hdf5
-1.92817811381621	4.465251720407	PRR-C	Yod	2017-04-27__16-08__.tc.hdf5
-0.481226938989887	0.215219359300012	PRR-C	Yod	2017-04-27__16-08__.tc.hdf5
1.88953359269298	12.1143766264099	PRR-C	Yod	2017-04-27__16-08__.tc.hdf5
2.45678680668934	-3.5011082351913	PRR-C	Yod	2017-04-27__16-08__.tc.hdf5
1.10093931248877	-3.33859839416857	PRR-C	Yod	2017-04-27__16-08__.tc.hdf5
1.81414816213688	0.570994836704213	PRR-C	Yod	2017-04-27__16-08__.tc.hdf5
-4.24171018336653	-4.402858566925	PRR-C	Yod	2017-04-27__16-08__.tc.hdf5
-2.73124966713596	-4.52917531186093	PRR-C	Yod	2017-04-27__16-08__.tc.hdf5
2.41991934320469	6.50741494880447	PRR-C	Yod	2017-04-27__16-08__.tc.hdf5
0.739689384671765	2.85488830840523	PRR-C	Yod	2017-04-27__16-08__.tc.hdf5
1.41153856028033	-6.68807346498573	PRR-C	Yod	2017-04-27__16-08__.tc.hdf5
1.68284936144613	6.04581687384034	PRR-C	Yod	2017-04-27__16-08__.tc.hdf5
0.701891136763365	-7.06733556738167	PRR-C	Yod	2017-04-27__16-08__.tc.hdf5
-2.14304621962302	4.35410891421465	PRR-C	Yod	2017-04-27__16-08__.tc.hdf5
-2.98387637854521	0.908663429857647	PRR-C	Yod	2017-04-27__16-08__.tc.hdf5
-0.799785459306009	6.66189836327737	PRR-C	Yod	2017-04-27__16-08__.tc.hdf5
-2.04870899129284	1.95163342850087	PRR-C	Yod	2017-04-27__16-08__.tc.hdf5
1.22565359857652	-5.68051799962699	PRR-C	Yod	2017-04-27__16-08__.tc.hdf5
3.30657616369556	12.7225748974873	PRR-C	Yod	2017-04-27__16-08__.tc.hdf5
0.84707607086711	-2.5396508591515	PRR-C	Yod	2017-04-27__16-08__.tc.hdf5
-0.0323110485562828	5.85983809459039	PRR-C	Yod	2017-04-27__16-08__.tc.hdf5
-0.888306630453747	-10.2606248808005	PRR-C	Yod	2017-04-27__16-08__.tc.hdf5
-2.81344233260615	9.43628101547095	PRR-C	Yod	2017-04-27__16-08__.tc.hdf5
-0.879849028936774	1.73223238921764	PRR-C	Yod	2017-04-27__16-08__.tc.hdf5
1.17222539268618	-2.08208766248317	PRR-C	Yod	2017-04-27__16-08__.tc.hdf5
0.353226125145641	4.97488662773476	PRR-C	Yod	2017-04-27__16-08__.tc.hdf5
-4.2663026010352	1.10551311745325	PRR-C	Yod	2017-04-27__16-08__.tc.hdf5
-0.264233732333894	6.58812396443392	PRR-C	Yod	2017-04-27__16-08__.tc.hdf5
2.66273348801357	3.33317729755661	PRR-C	Yod	2017-04-27__16-08__.tc.hdf5
-1.23187365010401	4.71393044304996	PRR-C	Yod	2017-04-27__16-08__.tc.hdf5
0.505900874983699	-11.227475291235	PRR-C	Yod	2017-04-27__16-08__.tc.hdf5
2.59814147877184	-1.83486557597665	PRR-C	Yod	2017-04-27__16-08__.tc.hdf5
0.391342166299593	-5.2412359021883	PRR-C	Yod	2017-04-27__16-08__.tc.hdf5
-0.819831306641078	-1.49124939345339	PRR-C	Yod	2017-04-27__16-08__.tc.hdf5
-7.94736984410729	-7.84578030584267	PRR-C	Yod	2017-04-27__16-08__.tc.hdf5
-0.273660860458464	6.83030949133843	PRR-C	Yod	2017-04-27__16-08__.tc.hdf5
-0.0806398888574902	3.56521844312377	PRR-C	Yod	2017-04-27__16-08__.tc.hdf5
-3.6560393747163	-0.658297462247857	PRR-C	Yod	2017-04-27__16-08__.tc.hdf5
2.11709160072922	6.39613294716175	PRR-C	Yod	2017-04-27__16-08__.tc.hdf5
-1.86318322818205	0.843078197923355	PRR-C	Yod	2017-04-27__16-08__.tc.hdf5
0.428666574769452	-13.548492672683	PRR-C	Yod	2017-04-27__16-08__.tc.hdf5
-2.49546154704785	-8.96373784392337	PRR-C	Yod	2017-04-27__16-08__.tc.hdf5
3.06232981833673	-2.36254089140936	PRR-C	Yod	2017-04-27__16-08__.tc.hdf5
2.78493862730787	9.72412203967836	PRR-C	Yod	2017-04-27__16-08__.tc.hdf5
1.6354175828259	-8.79613883744276	PRR-C	Yod	2017-04-27__16-08__.tc.hdf5
1.43721338118067	8.23657874563683	PRR-C	Yod	2017-04-27__16-08__.tc.hdf5
-3.06673262985343	0.0309927496131603	PRR-C	Yod	2017-04-27__16-08__.tc.hdf5
0.830526307534178	0.971094302894477	PRR-C	Yod	2017-04-27__16-08__.tc.hdf5
-0.806419769090134	3.72641844116793	PRR-C	Yod	2017-04-27__16-08__.tc.hdf5
1.43919889072736	-6.43132591071918	PRR-C	Yod	2017-04-27__16-08__.tc.hdf5
-2.40170788134527	-15.2398710779908	PRR-C	Yod	2017-04-27__16-08__.tc.hdf5
-0.056020387998615	-7.30319817061007	PRR-C	Yod	2017-04-27__16-08__.tc.hdf5
4.05788287549871	5.87240284163347	PRR-C	Yod	2017-04-27__16-08__.tc.hdf5
-0.304418376173033	0.400782096882321	PRR-C	Yod	2017-04-27__16-08__.tc.hdf5
0.0946540917053151	-3.07692942896921	PRR-C	Yod	2017-04-27__16-08__.tc.hdf5
-4.63252907612462	0.127172584643544	PRR-C	Yod	2017-04-27__16-08__.tc.hdf5
1.68470440724222	-13.1689772771026	PRR-C	Yod	2017-04-27__16-08__.tc.hdf5
-2.77202863936897	3.01535744346676	PRR-C	Yod	2017-04-27__16-08__.tc.hdf5
-3.22776469212842	-6.26330994742642	PRR-C	Yod	2017-04-27__16-08__.tc.hdf5
-1.36380679948604	-5.51410589638934	PRR-C	Yod	2017-04-27__16-08__.tc.hdf5
-2.8422667785168	-7.2170001188689	PRR-C	Yod	2017-04-27__16-08__.tc.hdf5
-1.7025472711275	-7.35170287512877	PRR-C	Yod	2017-04-27__16-08__.tc.hdf5
-0.298479504712836	2.24711476092439	PRR-C	Yod	2017-04-27__16-08__.tc.hdf5
0.418367987115694	-4.14030375325081	PRR-C	Yod	2017-04-27__16-08__.tc.hdf5
-1.40864179078808	-5.64827929592616	PRR-C	Yod	2017-04-27__16-08__.tc.hdf5
2.29106439673006	-2.06546504667433	PRR-C	Yod	2017-04-27__16-08__.tc.hdf5
0.0240929675993665	0.896502735990875	PRR-C	Yod	2017-04-27__16-08__.tc.hdf5
1.07895548612339	-0.997617031493365	PRR-C	Yod	2017-04-27__16-08__.tc.hdf5
2.02797433715971	11.2624260885706	PRR-C	Yod	2017-04-27__16-08__.tc.hdf5
-3.19368359780079	-3.91667080400841	PRR-C	Yod	2017-04-27__16-08__.tc.hdf5
1.20446696697608	-2.55419164469736	PRR-C	Yod	2017-04-27__16-08__.tc.hdf5
-6.12024495470364	-5.87773439382251	PRR-C	Yod	2017-04-27__16-08__.tc.hdf5
2.21960814596861	-2.49609254304382	PRR-C	Yod	2017-04-27__16-08__.tc.hdf5
-0.437803986272181	16.2620191236444	PRR-C	Yod	2017-04-27__16-08__.tc.hdf5
-0.195818208634938	6.60742807017989	PRR-C	Yod	2017-04-27__16-08__.tc.hdf5
-0.601911461137293	9.67782454927891	PRR-C	Yod	2017-04-27__16-08__.tc.hdf5
-2.99819183909009	8.97071572894735	PRR-C	Yod	2017-04-27__16-08__.tc.hdf5
1.9446211675376	-1.30137952465782	PRR-C	Yod	2017-04-27__16-08__.tc.hdf5
-0.172530882510076	-2.02571462696832	PRR-C	Yod	2017-04-27__16-08__.tc.hdf5
1.14158203825929	4.67796078658107	PRR-C	Yod	2017-04-27__16-08__.tc.hdf5
0.21367512503079	12.0406209180125	PRR-C	Yod	2017-04-27__16-08__.tc.hdf5
-1.46501407646316	2.19371678963659	PRR-C	Yod	2017-04-27__16-08__.tc.hdf5
-1.99512479237189	-2.87011806866746	PRR-C	Yod	2017-04-27__16-08__.tc.hdf5
-0.898974394441348	7.15695626303414	PRR-C	Yod	2017-04-27__16-08__.tc.hdf5
-1.09600718930435	-2.14155361547562	PRR-C	Yod	2017-04-27__16-08__.tc.hdf5
2.49793807572805	2.6490430185203	PRR-C	Yod	2017-04-27__16-08__.tc.hdf5
-0.922804666291264	-3.45680891180712	PRR-C	Yod	2017-04-27__16-08__.tc.hdf5
-0.299206814564644	3.20520409245305	PRR-C	Yod	2017-04-27__16-08__.tc.hdf5
-1.06371354914475	0.102296801324109	PRR-C	Yod	2017-04-27__16-08__.tc.hdf5
-0.689688917591653	-6.61607183704417	PRR-C	Yod	2017-04-27__16-08__.tc.hdf5
-0.616146609677255	-1.40547959370572	PRR-C	Yod	2017-04-27__16-08__.tc.hdf5
1.8669438536278	3.28627672747657	PRR-C	Yod	2017-04-27__16-08__.tc.hdf5
-3.53207990611766	-9.47246536600766	PRR-C	Yod	2017-04-27__16-08__.tc.hdf5
0.229282652536118	5.81274960853717	PRR-C	Yod	2017-04-27__16-08__.tc.hdf5
-0.882645113495328	0.701101639488465	PRR-C	Yod	2017-04-27__16-08__.tc.hdf5
-1.54889109988681	-1.1385776125146	PRR-C	Yod	2017-04-27__16-08__.tc.hdf5
-1.5230100840305	0.926211185602365	PRR-C	Yod	2017-04-27__16-08__.tc.hdf5
-2.32894479316146	-7.19080827033594	PRR-C	Yod	2017-04-27__16-08__.tc.hdf5
0.734434666271986	-1.62504076454991	PRR-C	Yod	2017-04-27__16-08__.tc.hdf5
0.516712205093919	-0.455714106771169	PRR-C	Yod	2017-04-27__16-08__.tc.hdf5
-0.396320002729664	-1.59470714902313	PRR-C	Yod	2017-04-27__16-08__.tc.hdf5
-3.5352762139165	-3.67121744760121	PRR-C	Yod	2017-04-27__16-08__.tc.hdf5
-1.43175303290884	9.48967802341998	PRR-C	Yod	2017-04-27__16-08__.tc.hdf5
1.3169052776643	-1.31851800690053	PRR-C	Yod	2017-04-27__16-08__.tc.hdf5
-2.08889215903554	1.30892752495906	PRR-C	Yod	2017-04-27__16-08__.tc.hdf5
3.38117231440943	15.1306072439768	PRR-C	Yod	2017-04-27__16-08__.tc.hdf5
0.685749226288088	3.86807277467429	PRR-C	Yod	2017-04-27__16-08__.tc.hdf5
-2.60162231744219	8.27952326563175	PRR-C	Yod	2017-04-27__16-08__.tc.hdf5
0.144246546269285	3.89117188479273	PRR-C	Yod	2017-04-27__16-08__.tc.hdf5
-1.736882424117	-7.95727874991075	PRR-C	Yod	2017-04-27__16-08__.tc.hdf5
1.48596534688614	-0.0314782056748633	PRR-C	Yod	2017-04-27__16-08__.tc.hdf5
8.34629801659928	-4.87086241104043	PRR-C	Yod	2017-04-27__16-08__.tc.hdf5
-1.68692600451137	-11.7349753270264	PRR-C	Yod	2017-04-27__16-08__.tc.hdf5
3.53370746921836	7.86702837551324	PRR-C	Yod	2017-04-27__16-08__.tc.hdf5
-1.4254422228588	3.15983786203678	PRR-C	Yod	2017-04-27__16-08__.tc.hdf5
-0.87641595376783	-11.653621816446	PRR-C	Yod	2017-04-27__16-08__.tc.hdf5
-2.88164292043557	2.16560866170232	PRR-C	Yod	2017-04-27__16-08__.tc.hdf5
1.49205310084132	-7.20798202808504	PRR-C	Yod	2017-04-27__16-08__.tc.hdf5
2.25250168703926	0.823891385652783	PRR-C	Yod	2017-04-27__16-08__.tc.hdf5
-0.884144691542479	0.0268390017554654	PRR-C	Yod	2017-04-27__16-08__.tc.hdf5
1.88871878371268	3.6830015946511	PRR-C	Yod	2017-04-27__16-08__.tc.hdf5
-0.0860825166957286	11.9466675276076	PRR-C	Yod	2017-04-27__16-08__.tc.hdf5
-0.37276642058481	-1.10228029389366	PRR-C	Yod	2017-04-27__16-08__.tc.hdf5
1.65727303783718	7.07950009617106	PRR-C	Yod	2017-04-27__16-08__.tc.hdf5
-1.99992505177511	-0.799655884706512	PRR-C	Yod	2017-04-27__16-08__.tc.hdf5
0.41320695942568	10.8935237324204	PRR-C	Yod	2017-04-27__16-08__.tc.hdf5
-1.62328414161681	-1.34601423268052	PRR-C	Yod	2017-04-27__16-08__.tc.hdf5
-0.692327566206934	-11.5290952145459	PRR-C	Yod	2017-04-27__16-08__.tc.hdf5
3.25995633498437	-3.50859918026477	PRR-C	Yod	2017-04-27__16-08__.tc.hdf5
1.6078700257008	3.7402950791936	PRR-C	Yod	2017-04-27__16-08__.tc.hdf5
-1.54186118213099	-24.1206131261894	PRR-C	Yod	2017-04-27__16-08__.tc.hdf5
-1.51912222779827	-5.63070935059233	PRR-C	Yod	2017-04-27__16-08__.tc.hdf5
-0.204246487546234	-10.6337884332154	PRR-C	Yod	2017-04-27__16-08__.tc.hdf5
0.108537093689049	-0.177556865717797	PRR-C	Yod	2017-04-27__16-08__.tc.hdf5
2.202549711829	2.15490364069222	PRR-C	Yod	2017-04-27__16-08__.tc.hdf5
-1.40202722439954	-0.707823013059791	PRR-C	Yod	2017-04-27__16-08__.tc.hdf5
0.766962557925096	3.13669875768447	PRR-C	Yod	2017-04-27__16-08__.tc.hdf5
0.517784821339594	7.71216098880691	PRR-C	Yod	2017-04-27__16-08__.tc.hdf5
1.62050356816743	0.172098127361923	PRR-C	Yod	2017-04-27__16-08__.tc.hdf5
1.39081921840971	6.50906552845315	PRR-C	Yod	2017-04-27__16-08__.tc.hdf5
-1.25314286179434	9.91079719158008	PRR-C	Yod	2017-04-27__16-08__.tc.hdf5
-11.3684339403442	0.169611443329149	PRR-C	Yod	2017-04-27__16-08__.tc.hdf5
-5.57690795915738	-4.14486564302453	PRR-C	Yod	2017-04-27__16-08__.tc.hdf5
-0.561881956290985	-1.74077235346848	PRR-C	Yod	2017-04-27__16-08__.tc.hdf5
-4.60166318329747	-8.70633774350384	PRR-C	Yod	2017-04-27__16-08__.tc.hdf5
-2.13171927797522	-13.5281292667343	PRR-C	Yod	2017-04-27__16-08__.tc.hdf5
0.72260864052255	5.69877703160987	PRR-C	Yod	2017-04-27__16-08__.tc.hdf5
3.75725554453627	4.42272854229063	PRR-C	Yod	2017-04-27__16-08__.tc.hdf5
3.32577307223008	0.278762338717325	PRR-C	Yod	2017-04-27__16-08__.tc.hdf5
0.509373857911245	0.401834349012838	PRR-C	Yod	2017-04-27__16-08__.tc.hdf5
-2.97026140915227	-0.691035232870209	PRR-C	Yod	2017-04-27__16-08__.tc.hdf5
-0.063791055480988	1.07347478145532	PRR-C	Yod	2017-04-27__16-08__.tc.hdf5
0.387263037737401	-3.47594461684171	PRR-C	Yod	2017-04-27__16-08__.tc.hdf5
-2.52133952849818	-5.96373085095484	PRR-C	Yod	2017-04-27__16-08__.tc.hdf5
-4.33084172783578	3.03270580473216	PRR-C	Yod	2017-04-27__16-08__.tc.hdf5
-1.87714332384983	1.33164540748885	PRR-C	Yod	2017-04-27__16-08__.tc.hdf5
1.14914125443634	1.96335070558379	PRR-C	Yod	2017-04-27__16-08__.tc.hdf5
-2.05108840133787	-18.7837677141792	PRR-C	Yod	2017-04-27__16-08__.tc.hdf5
0.0919452685030255	3.74180361230215	PRR-C	Yod	2017-04-27__16-08__.tc.hdf5
-3.47238983449441	7.75108623768319	PRR-C	Yod	2017-04-27__16-08__.tc.hdf5
1.50008664254252	-0.503815853843244	PRR-C	Yod	2017-04-27__16-08__.tc.hdf5
-1.04897464062234	-1.44417443042277	PRR-C	Yod	2017-04-27__16-08__.tc.hdf5
-1.63316216794232	-0.209576264687032	PRR-C	Yod	2017-04-27__16-08__.tc.hdf5
2.98161691964673	0.301889367006213	PRR-C	Yod	2017-04-27__16-08__.tc.hdf5
-0.0614822934949015	-0.272428756239934	PRR-C	Yod	2017-04-27__16-08__.tc.hdf5
-0.441762340331573	-14.3521421455114	PRR-C	Yod	2017-04-27__16-08__.tc.hdf5
0.0964889026248588	9.28584497257087	PRR-C	Yod	2017-04-27__16-08__.tc.hdf5
4.20601502514896	-13.2560357171189	PRR-C	Yod	2017-04-27__16-08__.tc.hdf5
0.750819357805735	4.85075586132539	PRR-C	Yod	2017-04-27__16-08__.tc.hdf5
-3.40000245036856	-4.93550228562215	PRR-C	Yod	2017-04-27__16-08__.tc.hdf5
-1.42915337746623	3.33649957914729	PRR-C	Yod	2017-04-27__16-08__.tc.hdf5
1.43139387856147	-1.24069748207142	PRR-C	Yod	2017-04-27__16-08__.tc.hdf5
1.9643084682791	-4.20860369658846	PRR-C	Yod	2017-04-27__16-08__.tc.hdf5
1.35474394836109	2.46549729294674	PRR-C	Yod	2017-04-27__16-08__.tc.hdf5
-0.719191419109974	9.31724119209816	PRR-C	Yod	2017-04-27__16-08__.tc.hdf5
-1.77806776432502	1.85778509197254	PRR-C	Yod	2017-04-27__16-08__.tc.hdf5
-1.75177169250322	0.375551903148118	PRR-C	Yod	2017-04-27__16-08__.tc.hdf5
2.10860929863146	-9.23309906249463	PRR-C	Yod	2017-04-27__16-08__.tc.hdf5
-0.655654355272304	-0.41190408231049	PRR-C	Yod	2017-04-27__16-08__.tc.hdf5
1.2107883059439	-9.38409615122342	PRR-C	Yod	2017-04-27__16-08__.tc.hdf5
-0.540785523434852	-3.50893517725409	PRR-C	Yod	2017-04-27__16-08__.tc.hdf5
1.23237871804262	6.72210759593975	PRR-C	Yod	2017-04-27__16-08__.tc.hdf5
1.4985624033497	2.55482232960199	PRR-C	Yod	2017-04-27__16-08__.tc.hdf5
-0.319997903923367	5.30520666363095	PRR-C	Yod	2017-04-27__16-08__.tc.hdf5
-3.15132343739707	-18.955719599356	PRR-C	Yod	2017-04-27__16-08__.tc.hdf5
-2.30159693177513	-2.35086910975191	PRR-C	Yod	2017-04-27__16-08__.tc.hdf5
-1.52892585579871	4.297262641849	PRR-C	Yod	2017-04-27__16-08__.tc.hdf5
2.35264600192913	0.726819346972617	PRR-C	Yod	2017-04-27__16-08__.tc.hdf5
1.90768066511548	-8.38642738447855	PRR-C	Yod	2017-04-27__16-08__.tc.hdf5
-0.750229610825053	-1.73140800039581	PRR-C	Yod	2017-04-27__16-08__.tc.hdf5
1.87297767919375	-2.38012321252765	PRR-C	Yod	2017-04-27__16-08__.tc.hdf5
1.22964336267876	5.96520926208725	PRR-C	Yod	2017-04-27__16-08__.tc.hdf5
-3.17950288436752	-0.814708031717035	PRR-C	Yod	2017-04-27__16-08__.tc.hdf5
1.45742715002864	-15.2632140081739	PRR-C	Yod	2017-04-27__16-08__.tc.hdf5
2.65904759272075	-0.501680857014555	PRR-C	Yod	2017-04-27__16-08__.tc.hdf5
2.08187896228773	-1.03499184592086	PRR-C	Yod	2017-04-27__16-08__.tc.hdf5
-1.33641455846992	1.06930346945008	PRR-C	Yod	2017-04-27__16-08__.tc.hdf5
-1.57956364118195	1.30490612168983	PRR-C	Yod	2017-04-27__16-08__.tc.hdf5
[truncated: 25,135 more rows]
