# Supplementary material for: Frontal and parietal planning signals encode adapted motor commands when learning to control a brain–computer interface
Source: PLoS Biol. 2025 Sep 29;23(9):e3003408. doi: 10.1371/journal.pbio.3003408 (PMC12533969; doi:10.1371/journal.pbio.3003408)
Supplement: S6 Data — (ZIP) [file pbio.3003408.s014.zip]

Archive with 8 entries (6 files):
- S6_Data/
- __MACOSX/._S6_Data
- S6_Data/data/
- __MACOSX/S6_Data/._data
- S6_Data/data/speeds_animal_y.csv
- __MACOSX/S6_Data/data/._speeds_animal_y.csv
- S6_Data/data/speeds_animal_z.csv
- __MACOSX/S6_Data/data/._speeds_animal_z.csv
