# Supplementary material for: Frontal and parietal planning signals encode adapted motor commands when learning to control a brain–computer interface
Source: PLoS Biol. 2025 Sep 29;23(9):e3003408. doi: 10.1371/journal.pbio.3003408 (PMC12533969; doi:10.1371/journal.pbio.3003408)
Supplement: S6 Data — (ZIP) [file pbio.3003408.s014.zip › S6_Data/data/speeds_animal_y.csv]

exp_idx	GroupCount	independent	dependent	ti
2016-07-06__15-55__eventbuffer.csv	1217	685699.353547627	1351264.76821012	175
2016-07-06__15-55__eventbuffer.csv	1217	724389.425649851	4601848.78004427	175
2016-07-06__15-55__eventbuffer.csv	1217	566118.393357128	8149342.75769353	175
2016-07-06__15-55__eventbuffer.csv	1217	282124.586252119	8282321.60445645	175
2016-07-06__15-55__eventbuffer.csv	1217	685203.480364353	3566565.02483372	175
2016-07-06__15-55__eventbuffer.csv	1217	5261208.59517642	6007127.63537668	175
2016-07-06__15-55__eventbuffer.csv	1217	6597024.7418575	4062793.79733607	175
2016-07-06__15-55__eventbuffer.csv	1217	8358086.82145576	10127048.7925587	175
2016-07-06__15-55__eventbuffer.csv	1217	3548993.04558526	11203284.0621165	175
2016-07-06__15-55__eventbuffer.csv	1217	1506187.9064009	7150379.62039246	175
2016-07-06__15-55__eventbuffer.csv	1217	505410.825721046	7499719.77687393	175
2016-07-06__15-55__eventbuffer.csv	1217	364667.423442668	3404527.60788076	175
2016-07-06__15-55__eventbuffer.csv	1217	600524.340975765	3032339.71211579	175
2016-07-06__15-55__eventbuffer.csv	1217	710917.780392976	5353550.53179987	175
2016-07-06__15-55__eventbuffer.csv	1217	590221.782363644	5360060.9854864	175
2016-07-06__15-55__eventbuffer.csv	1217	230967.805247178	6452497.32227901	176
2016-07-06__15-55__eventbuffer.csv	1217	421737.037703434	1941299.79418536	176
2016-07-06__15-55__eventbuffer.csv	1217	293564.388136632	3747608.56027823	176
2016-07-06__15-55__eventbuffer.csv	1217	396111.992744403	6559865.83198723	176
2016-07-06__15-55__eventbuffer.csv	1217	555951.306384167	8961171.36093707	176
2016-07-06__15-55__eventbuffer.csv	1217	432451.015700913	9278593.99179929	176
2016-07-06__15-55__eventbuffer.csv	1217	1705416.99445473	10508434.4247477	176
2016-07-06__15-55__eventbuffer.csv	1217	2650592.73288674	3842445.03562785	176
2016-07-06__15-55__eventbuffer.csv	1217	1980394.1049076	8360492.83440124	176
2016-07-06__15-55__eventbuffer.csv	1217	1084280.50508916	7607234.13425163	176
2016-07-06__15-55__eventbuffer.csv	1217	1824753.77225002	9198043.57798351	176
2016-07-06__15-55__eventbuffer.csv	1217	1691995.64250116	8876726.73821124	176
2016-07-06__15-55__eventbuffer.csv	1217	883711.049441574	6713299.94767677	176
2016-07-06__15-55__eventbuffer.csv	1217	176190.142925627	4015626.11791697	177
2016-07-06__15-55__eventbuffer.csv	1217	237333.620331412	8802059.6094531	177
2016-07-06__15-55__eventbuffer.csv	1217	152878.8357469	10891989.6301398	177
2016-07-06__15-55__eventbuffer.csv	1217	180200.488244392	10649262.0037553	177
2016-07-06__15-55__eventbuffer.csv	1217	900259.170442397	9335462.71234192	177
2016-07-06__15-55__eventbuffer.csv	1217	920713.064843311	7385681.68121811	177
2016-07-06__15-55__eventbuffer.csv	1217	1303696.00745799	13575125.8468108	177
2016-07-06__15-55__eventbuffer.csv	1217	1545925.238702	15458180.5971443	177
2016-07-06__15-55__eventbuffer.csv	1217	1149167.85991661	11417123.2618948	177
2016-07-06__15-55__eventbuffer.csv	1217	139915.444947697	8780163.07495962	178
2016-07-06__15-55__eventbuffer.csv	1217	204925.257472284	7750887.44829119	178
2016-07-06__15-55__eventbuffer.csv	1217	561457.610348112	2422759.60704888	178
2016-07-06__15-55__eventbuffer.csv	1217	1564355.70749353	5068515.99227258	178
2016-07-06__15-55__eventbuffer.csv	1217	1255284.57756243	8704206.67732576	178
2016-07-06__15-55__eventbuffer.csv	1217	1318231.3146484	14252543.3015086	178
2016-07-06__15-55__eventbuffer.csv	1217	3089545.72561899	15213975.825064	178
2016-07-06__15-55__eventbuffer.csv	1217	4520371.52528077	15017770.7174101	178
2016-07-06__15-55__eventbuffer.csv	1217	634618.05552583	14096099.2359825	178
2016-07-06__15-55__eventbuffer.csv	1217	334639.590305599	4801342.07928055	179
2016-07-06__15-55__eventbuffer.csv	1217	239206.182986453	4276460.5093644	179
2016-07-06__15-55__eventbuffer.csv	1217	109924.597829774	8135597.67688553	179
2016-07-06__15-55__eventbuffer.csv	1217	264610.673094245	4511604.83733556	179
2016-07-06__15-55__eventbuffer.csv	1217	244030.538052759	5682426.89440921	179
2016-07-06__15-55__eventbuffer.csv	1217	1063598.77553641	16161167.8003197	179
2016-07-06__15-55__eventbuffer.csv	1217	425027.69946175	16039686.2266896	179
2016-07-06__15-55__eventbuffer.csv	1217	585697.543609204	16791761.540031	179
2016-07-06__15-55__eventbuffer.csv	1217	1358780.3982882	22499640.058942	179
2016-07-06__15-55__eventbuffer.csv	1217	639125.739086077	2733749.30182675	180
2016-07-06__15-55__eventbuffer.csv	1217	260112.443790624	5892651.27629939	180
2016-07-06__15-55__eventbuffer.csv	1217	254573.773129344	4466615.68856722	180
2016-07-06__15-55__eventbuffer.csv	1217	400980.698648695	5100660.77772323	180
2016-07-06__15-55__eventbuffer.csv	1217	953932.701775178	2666661.26312315	180
2016-07-06__15-55__eventbuffer.csv	1217	1217092.76117397	4562322.97909824	180
2016-07-06__15-55__eventbuffer.csv	1217	799129.829523577	7593916.25035025	180
2016-07-06__15-55__eventbuffer.csv	1217	1824351.08571572	7970046.07397615	180
2016-07-06__15-55__eventbuffer.csv	1217	1496777.39835428	7186736.83149395	180
2016-07-06__15-55__eventbuffer.csv	1217	1707539.71879334	7203873.39287116	180
2016-07-06__15-55__eventbuffer.csv	1217	1727331.50348025	9150305.71133856	180
2016-07-06__15-55__eventbuffer.csv	1217	906776.249747712	7412449.74998479	180
2016-07-06__15-55__eventbuffer.csv	1217	628504.847316962	7378464.0179593	180
2016-07-06__15-55__eventbuffer.csv	1217	1051198.66776308	7001723.68665485	180
2016-07-06__15-55__eventbuffer.csv	1217	875370.973910702	8785481.72672971	180
2016-07-06__15-55__eventbuffer.csv	1217	311191.551394807	8432518.91379744	181
2016-07-06__15-55__eventbuffer.csv	1217	1290566.26342099	14306487.6732619	181
2016-07-06__15-55__eventbuffer.csv	1217	96581.7248588398	16111430.1234791	181
2016-07-06__15-55__eventbuffer.csv	1217	206169.54838229	13885862.8432836	181
2016-07-06__15-55__eventbuffer.csv	1217	1661271.8229542	9607182.79375606	181
2016-07-06__15-55__eventbuffer.csv	1217	4080306.39485246	12554091.1410635	181
2016-07-06__15-55__eventbuffer.csv	1217	1009855.48276602	16114789.0371204	181
2016-07-06__15-55__eventbuffer.csv	1217	1204559.15121835	10808812.6967115	181
2016-07-06__15-55__eventbuffer.csv	1217	210644.248911657	1145938.972335	182
2016-07-06__15-55__eventbuffer.csv	1217	85518.5749368614	3842631.58797151	182
2016-07-06__15-55__eventbuffer.csv	1217	113838.05796484	7170195.96831097	182
2016-07-06__15-55__eventbuffer.csv	1217	137489.919987138	4822870.82670099	182
2016-07-06__15-55__eventbuffer.csv	1217	172636.250232134	13331952.9896232	182
2016-07-06__15-55__eventbuffer.csv	1217	703893.414439576	11229570.1824643	182
2016-07-06__15-55__eventbuffer.csv	1217	911518.812466609	14194953.8673173	182
2016-07-06__15-55__eventbuffer.csv	1217	796903.201529403	15509770.6586059	182
2016-07-06__15-55__eventbuffer.csv	1217	747856.681559691	12369931.384124	182
2016-07-06__15-55__eventbuffer.csv	1217	584341.133084756	5451186.64954688	182
2016-07-06__15-55__eventbuffer.csv	1217	594050.064770402	6543937.5577278	182
2016-07-06__15-55__eventbuffer.csv	1217	385847.14627046	4399912.98401663	183
2016-07-06__15-55__eventbuffer.csv	1217	264905.861814926	2415112.17209144	183
2016-07-06__15-55__eventbuffer.csv	1217	225698.823514972	5203855.01642561	183
2016-07-06__15-55__eventbuffer.csv	1217	121201.544945856	4611429.37434853	183
2016-07-06__15-55__eventbuffer.csv	1217	205145.80868037	3037164.88938718	183
2016-07-06__15-55__eventbuffer.csv	1217	552059.570169445	6847883.27973774	183
2016-07-06__15-55__eventbuffer.csv	1217	1107341.27278584	9710112.88715128	183
2016-07-06__15-55__eventbuffer.csv	1217	811157.906026413	6132331.72494965	183
2016-07-06__15-55__eventbuffer.csv	1217	435129.129011227	7590737.38135968	183
2016-07-06__15-55__eventbuffer.csv	1217	198451.238614854	11426219.7147178	183
2016-07-06__15-55__eventbuffer.csv	1217	441625.197992687	9403900.39670144	183
2016-07-06__15-55__eventbuffer.csv	1217	2000377.04342193	11073440.5020248	183
2016-07-06__15-55__eventbuffer.csv	1217	720306.559870151	5737646.67400416	183
2016-07-06__15-55__eventbuffer.csv	1217	299551.908582478	5234805.53224825	183
2016-07-06__15-55__eventbuffer.csv	1217	124877.697846032	2701474.73727306	184
2016-07-06__15-55__eventbuffer.csv	1217	361079.389494979	8624432.38712789	184
2016-07-06__15-55__eventbuffer.csv	1217	209366.418552163	7344537.58689133	184
2016-07-06__15-55__eventbuffer.csv	1217	1441273.52332393	4602642.56699965	184
2016-07-06__15-55__eventbuffer.csv	1217	2180520.26145493	4237549.25355226	184
2016-07-06__15-55__eventbuffer.csv	1217	1258090.9356719	1168487.67670612	184
2016-07-06__15-55__eventbuffer.csv	1217	916754.643618027	5509957.9959692	184
2016-07-06__15-55__eventbuffer.csv	1217	1416732.73596681	10859278.8553858	184
2016-07-06__15-55__eventbuffer.csv	1217	2257237.86188637	9454990.3518087	184
2016-07-06__15-55__eventbuffer.csv	1217	1798793.82572722	11606027.4805687	184
2016-07-06__15-55__eventbuffer.csv	1217	926918.555663114	8998059.65565772	184
2016-07-06__15-55__eventbuffer.csv	1217	406232.965123643	8335108.83772934	184
2016-07-06__15-55__eventbuffer.csv	1217	619904.422927184	8646476.88202201	184
2016-07-06__15-55__eventbuffer.csv	1217	590707.524498966	6400063.77821112	184
2016-07-06__15-55__eventbuffer.csv	1217	174164.238789766	2320915.81022914	185
2016-07-06__15-55__eventbuffer.csv	1217	294636.640386958	1848429.99993608	185
2016-07-06__15-55__eventbuffer.csv	1217	201204.543048246	1011426.11876323	185
2016-07-06__15-55__eventbuffer.csv	1217	377692.139921761	4908644.04024837	185
2016-07-06__15-55__eventbuffer.csv	1217	290434.224662017	5402881.34285778	185
2016-07-06__15-55__eventbuffer.csv	1217	599577.519628256	10536965.2875046	185
2016-07-06__15-55__eventbuffer.csv	1217	822708.063585222	10229412.4389969	185
2016-07-06__15-55__eventbuffer.csv	1217	663797.343322443	4379876.91846911	185
2016-07-06__15-55__eventbuffer.csv	1217	1199212.03749629	5606839.51593953	185
2016-07-06__15-55__eventbuffer.csv	1217	907824.09051338	6422511.28747112	185
2016-07-06__15-55__eventbuffer.csv	1217	480836.900810321	9617807.23365188	185
2016-07-06__15-55__eventbuffer.csv	1217	487824.095666806	14172689.7251152	185
2016-07-06__15-55__eventbuffer.csv	1217	305491.21765552	10445369.8995226	185
2016-07-06__15-55__eventbuffer.csv	1217	354963.960386372	15369902.2849312	185
2016-07-06__15-55__eventbuffer.csv	1217	103732.21924247	6429869.827477	186
2016-07-06__15-55__eventbuffer.csv	1217	704125.75338331	19057271.0992751	186
2016-07-06__15-55__eventbuffer.csv	1217	919628.986567847	20305693.9293135	186
2016-07-06__15-55__eventbuffer.csv	1217	139787.042071121	26475455.1552734	186
2016-07-06__15-55__eventbuffer.csv	1217	345354.388127169	26671979.1209985	186
2016-07-06__15-55__eventbuffer.csv	1217	270404.009389468	16092948.9256577	187
2016-07-06__15-55__eventbuffer.csv	1217	236478.793287126	10778761.4328411	187
2016-07-06__15-55__eventbuffer.csv	1217	66341.0436972526	10336780.2229953	187
2016-07-06__15-55__eventbuffer.csv	1217	293031.156757623	8589074.74347742	187
2016-07-06__15-55__eventbuffer.csv	1217	1329645.80650083	22449497.504966	187
2016-07-06__15-55__eventbuffer.csv	1217	1387053.41440561	24421473.6120455	187
2016-07-06__15-55__eventbuffer.csv	1217	292904.120288002	9901743.68062197	188
2016-07-06__15-55__eventbuffer.csv	1217	123736.901425905	15142185.6992696	188
2016-07-06__15-55__eventbuffer.csv	1217	47878.3803408483	21619866.1462456	188
2016-07-06__15-55__eventbuffer.csv	1217	296326.42731589	15727594.0486133	188
2016-07-06__15-55__eventbuffer.csv	1217	270227.939789529	16865732.4093704	188
2016-07-06__15-55__eventbuffer.csv	1217	417714.259960031	20486401.7743322	188
2016-07-06__15-55__eventbuffer.csv	1217	1646160.95458445	1073398.01357273	189
2016-07-06__15-55__eventbuffer.csv	1217	345805.764707771	5115317.76745855	189
2016-07-06__15-55__eventbuffer.csv	1217	870779.457293471	7387473.65082954	189
2016-07-06__15-55__eventbuffer.csv	1217	1514408.54752897	5747020.80977882	189
2016-07-06__15-55__eventbuffer.csv	1217	358891.742333335	5553948.52114518	189
2016-07-06__15-55__eventbuffer.csv	1217	1409106.34361895	3882533.47697178	189
2016-07-06__15-55__eventbuffer.csv	1217	1145939.43827633	2984710.089557	189
2016-07-06__15-55__eventbuffer.csv	1217	1871470.93298556	6773633.84742073	189
2016-07-06__15-55__eventbuffer.csv	1217	1733833.94221336	6803389.32656377	189
2016-07-06__15-55__eventbuffer.csv	1217	1707850.82386453	7552254.34326773	189
2016-07-06__15-55__eventbuffer.csv	1217	1290490.6439635	6744115.6408839	189
2016-07-06__15-55__eventbuffer.csv	1217	1498575.23586362	5636690.87272409	189
2016-07-06__15-55__eventbuffer.csv	1217	1347333.53175039	8292742.19706553	189
2016-07-06__15-55__eventbuffer.csv	1217	925062.775904447	8134668.86265353	189
2016-07-06__15-55__eventbuffer.csv	1217	493568.129038043	10785180.1265102	189
2016-07-06__15-55__eventbuffer.csv	1217	215688.652505465	3857700.83241591	189
2016-07-06__15-55__eventbuffer.csv	1217	1138232.8527296	4901119.92713794	190
2016-07-06__15-55__eventbuffer.csv	1217	1107131.08702995	9540086.42946299	190
2016-07-06__15-55__eventbuffer.csv	1217	761970.876135912	12069921.9248366	190
2016-07-06__15-55__eventbuffer.csv	1217	1066246.00338007	10399838.3103141	190
2016-07-06__15-55__eventbuffer.csv	1217	1092056.11624133	9383437.31206965	190
2016-07-06__15-55__eventbuffer.csv	1217	2798986.51206176	19277140.6683097	190
2016-07-06__15-55__eventbuffer.csv	1217	2692034.49195221	11433750.305114	190
2016-07-06__15-55__eventbuffer.csv	1217	2153051.79363429	7641359.84044522	190
2016-07-06__15-55__eventbuffer.csv	1217	2125706.16547042	4767941.78353877	190
2016-07-06__15-55__eventbuffer.csv	1217	1503947.19321019	2231407.87052893	190
2016-07-06__15-55__eventbuffer.csv	1217	553528.338488121	4665541.95410703	190
2016-07-06__15-55__eventbuffer.csv	1217	1737111.78804612	4014379.30337708	190
2016-07-06__15-55__eventbuffer.csv	1217	1831993.08674591	4023105.73030738	190
2016-07-06__15-55__eventbuffer.csv	1217	870940.842934544	1921571.08356171	190
2016-07-06__15-55__eventbuffer.csv	1217	991732.302208222	2927598.43622391	190
2016-07-06__15-55__eventbuffer.csv	1217	200533.988427925	3822556.00533955	191
2016-07-06__15-55__eventbuffer.csv	1217	366164.058248666	4830664.44010863	191
2016-07-06__15-55__eventbuffer.csv	1217	291784.738582152	9330673.69936355	191
2016-07-06__15-55__eventbuffer.csv	1217	153678.996258619	10221574.0351036	191
2016-07-06__15-55__eventbuffer.csv	1217	1655278.816566	14194423.2063975	191
2016-07-06__15-55__eventbuffer.csv	1217	1685891.24273926	19266665.3797305	191
2016-07-06__15-55__eventbuffer.csv	1217	1875928.02753092	14035640.0788498	191
2016-07-06__15-55__eventbuffer.csv	1217	1947760.47664772	16147204.8422158	191
2016-07-06__15-55__eventbuffer.csv	1217	298044.786298653	3076325.9280367	192
2016-07-06__15-55__eventbuffer.csv	1217	118730.771248678	4756240.7144358	192
2016-07-06__15-55__eventbuffer.csv	1217	236606.815263889	546988.662947434	192
2016-07-06__15-55__eventbuffer.csv	1217	268749.457283125	3005707.37460594	192
2016-07-06__15-55__eventbuffer.csv	1217	363643.694538598	9901868.26822603	192
2016-07-06__15-55__eventbuffer.csv	1217	1738564.50855404	6361843.28366773	192
2016-07-06__15-55__eventbuffer.csv	1217	1263715.88749893	9243233.66018623	192
2016-07-06__15-55__eventbuffer.csv	1217	1837446.70222479	6470287.21188042	192
2016-07-06__15-55__eventbuffer.csv	1217	1458905.60413832	13763693.8551411	192
2016-07-06__15-55__eventbuffer.csv	1217	1237297.72610427	5222586.82047935	192
2016-07-06__15-55__eventbuffer.csv	1217	2172471.13511925	8191525.03651062	192
2016-07-06__15-55__eventbuffer.csv	1217	1484446.72128911	8940979.53417161	192
2016-07-06__15-55__eventbuffer.csv	1217	1096522.56635489	12436211.183639	192
2016-07-06__15-55__eventbuffer.csv	1217	659673.004014619	9821529.57948554	192
2016-07-06__15-55__eventbuffer.csv	1217	506447.091478549	1783620.14384971	193
2016-07-06__15-55__eventbuffer.csv	1217	449167.5339494	6522639.69829922	193
2016-07-06__15-55__eventbuffer.csv	1217	414251.211558281	4123763.10700581	193
2016-07-06__15-55__eventbuffer.csv	1217	76912.6950870418	5418998.31439819	193
2016-07-06__15-55__eventbuffer.csv	1217	364214.350745753	5045241.58509738	193
2016-07-06__15-55__eventbuffer.csv	1217	365062.241610923	9456678.47166887	193
2016-07-06__15-55__eventbuffer.csv	1217	600422.742603615	8670212.43626873	193
2016-07-06__15-55__eventbuffer.csv	1217	417922.954798615	3390324.44417867	193
2016-07-06__15-55__eventbuffer.csv	1217	108612.168419748	1497118.28855926	193
2016-07-06__15-55__eventbuffer.csv	1217	168598.144950837	6249833.49920156	193
2016-07-06__15-55__eventbuffer.csv	1217	253779.874403956	5299512.00141918	193
2016-07-06__15-55__eventbuffer.csv	1217	339099.607602098	6906644.34726262	193
2016-07-06__15-55__eventbuffer.csv	1217	210179.73037002	3269076.38524212	193
2016-07-06__15-55__eventbuffer.csv	1217	87663.9042475337	920624.21293455	193
2016-07-06__15-55__eventbuffer.csv	1217	257326.3705648	1935206.24121699	193
2016-07-06__15-55__eventbuffer.csv	1217	356815.280221157	6121297.77611541	193
2016-07-06__15-55__eventbuffer.csv	1217	511802.202044273	5945290.53270038	193
2016-07-06__15-55__eventbuffer.csv	1217	1139537.38520902	2836552.25745439	193
2016-07-06__15-55__eventbuffer.csv	1217	458353.577227744	303679.845897975	193
2016-07-06__15-55__eventbuffer.csv	1217	711624.448821461	2821930.99246612	193
2016-07-06__15-55__eventbuffer.csv	1217	237559.385396378	6158420.51959686	193
2016-07-06__15-55__eventbuffer.csv	1217	184649.343535201	5597147.10100487	193
2016-07-06__15-55__eventbuffer.csv	1217	287245.841455928	6058782.86062213	193
2016-07-06__15-55__eventbuffer.csv	1217	647945.055727797	2602078.64142098	193
2016-07-06__15-55__eventbuffer.csv	1217	290352.582759689	6193094.27432171	194
2016-07-06__15-55__eventbuffer.csv	1217	561874.193270793	8237362.48039695	194
2016-07-06__15-55__eventbuffer.csv	1217	387289.601621004	5875303.95236339	194
2016-07-06__15-55__eventbuffer.csv	1217	365325.607045355	5023965.7431797	194
2016-07-06__15-55__eventbuffer.csv	1217	166955.540692471	1166601.41002882	194
2016-07-06__15-55__eventbuffer.csv	1217	441047.427659376	7238107.6731404	194
2016-07-06__15-55__eventbuffer.csv	1217	1403368.07833921	6386545.4096541	194
2016-07-06__15-55__eventbuffer.csv	1217	894055.091241988	6400106.3984736	194
2016-07-06__15-55__eventbuffer.csv	1217	1145543.52561191	10322447.2555581	194
2016-07-06__15-55__eventbuffer.csv	1217	1637765.58782083	6090886.21227292	194
2016-07-06__15-55__eventbuffer.csv	1217	1305234.76477016	8337642.16800649	194
2016-07-06__15-55__eventbuffer.csv	1217	928818.881056793	6035503.6647424	194
2016-07-06__15-55__eventbuffer.csv	1217	583937.990491617	6977716.78798196	194
2016-07-06__15-55__eventbuffer.csv	1217	548428.726837501	4563786.58094128	194
2016-07-06__15-55__eventbuffer.csv	1217	749957.773127383	8497277.80449869	194
2016-07-06__15-55__eventbuffer.csv	1217	1080079.36350071	4482022.58078245	194
2016-07-06__15-55__eventbuffer.csv	1217	456810.562524341	2545351.79780646	195
2016-07-06__15-55__eventbuffer.csv	1217	564382.157902834	4534197.46173683	195
2016-07-06__15-55__eventbuffer.csv	1217	517277.905076793	1245500.2437429	195
2016-07-06__15-55__eventbuffer.csv	1217	704592.885296841	4077485.4154045	195
2016-07-06__15-55__eventbuffer.csv	1217	727480.812146885	3167825.24756495	195
2016-07-06__15-55__eventbuffer.csv	1217	645002.268303164	6254382.20853155	195
2016-07-06__15-55__eventbuffer.csv	1217	748105.450340071	7070054.71651085	195
2016-07-06__15-55__eventbuffer.csv	1217	1260324.30703389	7299748.22737928	195
2016-07-06__15-55__eventbuffer.csv	1217	1754846.85623574	6263230.33637922	195
2016-07-06__15-55__eventbuffer.csv	1217	1524944.43944271	8864372.20188437	195
2016-07-06__15-55__eventbuffer.csv	1217	1158614.27943458	7537365.76571595	195
2016-07-06__15-55__eventbuffer.csv	1217	987279.039117272	12305399.0862409	195
2016-07-06__15-55__eventbuffer.csv	1217	892692.317205944	12251344.7525517	195
2016-07-06__15-55__eventbuffer.csv	1217	625087.556658267	9247795.85925763	195
2016-07-06__15-55__eventbuffer.csv	1217	919813.393578304	14492378.4491426	195
2016-07-06__15-55__eventbuffer.csv	1217	1298575.74871843	15543320.869028	195
2016-07-06__15-55__eventbuffer.csv	1217	336535.344919825	3058750.62057594	196
2016-07-06__15-55__eventbuffer.csv	1217	305293.254447108	4816206.50533552	196
2016-07-06__15-55__eventbuffer.csv	1217	744194.775921065	4366019.32302601	196
2016-07-06__15-55__eventbuffer.csv	1217	611482.424989996	3830338.3758264	196
2016-07-06__15-55__eventbuffer.csv	1217	648350.042599158	3772636.17141641	196
2016-07-06__15-55__eventbuffer.csv	1217	1763846.87270831	3730154.22362211	196
2016-07-06__15-55__eventbuffer.csv	1217	2194352.3898484	4001306.60225644	196
2016-07-06__15-55__eventbuffer.csv	1217	2137017.42933165	13588980.4722462	196
2016-07-06__15-55__eventbuffer.csv	1217	2230391.47577423	9080691.00254395	196
2016-07-06__15-55__eventbuffer.csv	1217	2785959.59187308	10553829.2062476	196
2016-07-06__15-55__eventbuffer.csv	1217	3709080.1007686	16004868.8148339	196
2016-07-06__15-55__eventbuffer.csv	1217	3876755.1716776	13626764.8333658	196
2016-07-06__15-55__eventbuffer.csv	1217	1487723.18670107	9005963.82543022	196
2016-07-06__15-55__eventbuffer.csv	1217	172439.72508662	2409478.37919908	197
2016-07-06__15-55__eventbuffer.csv	1217	103648.125374735	3562337.37016454	197
2016-07-06__15-55__eventbuffer.csv	1217	258050.630619359	6085853.28828632	197
2016-07-06__15-55__eventbuffer.csv	1217	289494.740573352	12921727.5970321	197
2016-07-06__15-55__eventbuffer.csv	1217	230585.947516366	28589287.1146966	197
2016-07-06__15-55__eventbuffer.csv	1217	987671.046680345	35683099.3201868	197
2016-07-06__15-55__eventbuffer.csv	1217	1159583.03923413	30473517.5379757	197
2016-07-06__15-55__eventbuffer.csv	1217	221613.670687833	5528053.04381185	198
2016-07-06__15-55__eventbuffer.csv	1217	222190.695020301	4312620.92076527	198
2016-07-06__15-55__eventbuffer.csv	1217	104014.407127468	10136776.5863538	198
2016-07-06__15-55__eventbuffer.csv	1217	510775.475444935	9840292.95114782	198
2016-07-06__15-55__eventbuffer.csv	1217	1536619.77922007	17815284.8423413	198
2016-07-06__15-55__eventbuffer.csv	1217	1066919.6503076	13359813.4133062	198
2016-07-06__15-55__eventbuffer.csv	1217	289365.093249699	13234387.5283963	198
2016-07-06__15-55__eventbuffer.csv	1217	238357.876016357	16028410.7692497	198
2016-07-06__15-55__eventbuffer.csv	1217	380432.000535557	4052343.86103586	198
2016-07-06__15-55__eventbuffer.csv	1217	1080877.53985747	4884535.31497385	198
2016-07-06__15-55__eventbuffer.csv	1217	72091.6487289701	1132640.08705632	199
2016-07-06__15-55__eventbuffer.csv	1217	188714.955063693	2761917.89136264	199
2016-07-06__15-55__eventbuffer.csv	1217	382274.141961105	4229227.69080502	199
2016-07-06__15-55__eventbuffer.csv	1217	343127.469954453	5217862.162135	199
2016-07-06__15-55__eventbuffer.csv	1217	133121.604153514	9796036.68344939	199
2016-07-06__15-55__eventbuffer.csv	1217	1307902.30506955	10226290.5756841	199
2016-07-06__15-55__eventbuffer.csv	1217	1088157.25626202	10198987.8637079	199
2016-07-06__15-55__eventbuffer.csv	1217	702837.073481713	9634256.57967124	199
2016-07-06__15-55__eventbuffer.csv	1217	985881.534059722	10611604.491407	199
2016-07-06__15-55__eventbuffer.csv	1217	898988.487349564	8373413.964708	199
2016-07-06__15-55__eventbuffer.csv	1217	1421132.28593404	12311896.6292631	199
2016-07-06__15-55__eventbuffer.csv	1217	1565699.86638275	3808547.05502098	199
2016-07-06__15-55__eventbuffer.csv	1217	1202061.47580024	8332549.670963	199
2016-07-06__15-55__eventbuffer.csv	1217	459134.787398839	3934482.8987763	200
2016-07-06__15-55__eventbuffer.csv	1217	509310.409776347	2424696.74834042	200
2016-07-06__15-55__eventbuffer.csv	1217	987619.690569985	1977536.33695468	200
2016-07-06__15-55__eventbuffer.csv	1217	375493.449267789	4655197.14845707	200
2016-07-06__15-55__eventbuffer.csv	1217	348437.484106075	4021942.06624167	200
2016-07-06__15-55__eventbuffer.csv	1217	1139303.95234066	2216006.53602986	200
2016-07-06__15-55__eventbuffer.csv	1217	1232531.04648257	3135210.37703567	200
2016-07-06__15-55__eventbuffer.csv	1217	424995.077786692	1012550.58493068	200
2016-07-06__15-55__eventbuffer.csv	1217	233888.053979547	3302339.14323509	200
2016-07-06__15-55__eventbuffer.csv	1217	360915.879360766	5743992.57840805	200
2016-07-06__15-55__eventbuffer.csv	1217	481338.344876497	2945291.33135513	200
2016-07-06__15-55__eventbuffer.csv	1217	512094.616549428	6204705.15442041	200
2016-07-06__15-55__eventbuffer.csv	1217	426761.883941714	5272572.85924997	200
2016-07-06__15-55__eventbuffer.csv	1217	542644.35123642	6888763.08676682	200
2016-07-06__15-55__eventbuffer.csv	1217	1058129.93721948	9921294.93401579	200
2016-07-06__15-55__eventbuffer.csv	1217	1006008.97595882	8352252.53325366	200
2016-07-06__15-55__eventbuffer.csv	1217	1161365.5785069	400249.910328197	200
2016-07-06__15-55__eventbuffer.csv	1217	1849868.10260211	2025911.93595445	200
2016-07-06__15-55__eventbuffer.csv	1217	1171275.61891858	2140292.65736291	200
2016-07-06__15-55__eventbuffer.csv	1217	361939.749389879	822264.195503317	200
2016-07-06__15-55__eventbuffer.csv	1217	322973.621128369	631575.862598768	200
2016-07-06__15-55__eventbuffer.csv	1217	1266233.61974315	1611721.73338275	200
2016-07-06__15-55__eventbuffer.csv	1217	1459480.16850039	3262047.31025294	200
2016-07-06__15-55__eventbuffer.csv	1217	880668.900451162	4554469.79830508	200
2016-07-06__15-55__eventbuffer.csv	1217	775597.517939278	5022725.93737285	200
2016-07-06__15-55__eventbuffer.csv	1217	780462.6928996	4202393.8347527	200
2016-07-06__15-55__eventbuffer.csv	1217	1224132.14793472	6319105.28277264	200
2016-07-06__15-55__eventbuffer.csv	1217	1984035.7290699	6335127.18094665	200
2016-07-06__15-55__eventbuffer.csv	1217	601968.879110291	2905085.62838208	200
2016-07-06__15-55__eventbuffer.csv	1217	343861.249822047	2041913.94809792	200
2016-07-06__15-55__eventbuffer.csv	1217	449539.478189354	2929017.9877958	200
2016-07-06__15-55__eventbuffer.csv	1217	576899.453469116	2445662.82572545	200
2016-07-06__15-55__eventbuffer.csv	1217	412243.940526481	3183856.8749179	200
2016-07-06__15-55__eventbuffer.csv	1217	241990.475016677	3453382.56283449	201
2016-07-06__15-55__eventbuffer.csv	1217	212612.905895412	5245664.63988517	201
2016-07-06__15-55__eventbuffer.csv	1217	153435.665236046	5745633.79506545	201
2016-07-06__15-55__eventbuffer.csv	1217	286061.501423299	7779548.70711836	201
2016-07-06__15-55__eventbuffer.csv	1217	57452.0917398015	7155417.96392953	201
2016-07-06__15-55__eventbuffer.csv	1217	946849.199787723	16414787.7099002	201
2016-07-06__15-55__eventbuffer.csv	1217	1806956.10985479	19813654.8886106	201
2016-07-06__15-55__eventbuffer.csv	1217	1830140.27674569	18630260.4841099	201
2016-07-06__15-55__eventbuffer.csv	1217	1324482.17432912	14073990.3640435	201
2016-07-06__15-55__eventbuffer.csv	1217	495066.84272712	11705557.2675949	201
2016-07-06__15-55__eventbuffer.csv	1217	176542.916534104	5881924.31032996	202
2016-07-06__15-55__eventbuffer.csv	1217	168341.138792661	4565591.63167941	202
2016-07-06__15-55__eventbuffer.csv	1217	45468.0586373629	11021401.83847	202
2016-07-06__15-55__eventbuffer.csv	1217	208254.328604647	11196537.2313046	202
2016-07-06__15-55__eventbuffer.csv	1217	310935.610781541	16641515.1530653	202
2016-07-06__15-55__eventbuffer.csv	1217	481168.912479093	28026929.7197768	202
2016-07-06__15-55__eventbuffer.csv	1217	437257.129342196	31076083.5481226	202
2016-07-06__15-55__eventbuffer.csv	1217	349975.394242345	7409497.41753154	203
2016-07-06__15-55__eventbuffer.csv	1217	419044.348448666	5283912.50896882	203
2016-07-06__15-55__eventbuffer.csv	1217	454614.036920528	3860823.44004089	203
2016-07-06__15-55__eventbuffer.csv	1217	448060.078279975	4934969.64486226	203
2016-07-06__15-55__eventbuffer.csv	1217	355520.150300273	4835260.60703538	203
2016-07-06__15-55__eventbuffer.csv	1217	244031.269752471	7067546.92247959	203
2016-07-06__15-55__eventbuffer.csv	1217	658565.718454672	7298508.17556239	203
2016-07-06__15-55__eventbuffer.csv	1217	2043451.75291377	10620121.5520905	203
2016-07-06__15-55__eventbuffer.csv	1217	2067201.52212924	11204907.0790778	203
2016-07-06__15-55__eventbuffer.csv	1217	1118906.04817426	4217127.09088885	203
2016-07-06__15-55__eventbuffer.csv	1217	1517534.29519717	4887820.14166272	203
2016-07-06__15-55__eventbuffer.csv	1217	1415022.09743647	5549240.62753803	203
2016-07-06__15-55__eventbuffer.csv	1217	1123676.17855468	5131821.85424846	203
2016-07-06__15-55__eventbuffer.csv	1217	1519845.42332912	11726293.6921811	203
2016-07-06__15-55__eventbuffer.csv	1217	1218378.52623251	12975760.6156896	203
2016-07-06__15-55__eventbuffer.csv	1217	316662.844578208	10602962.5234905	203
2016-07-06__15-55__eventbuffer.csv	1217	681685.033746598	4820026.68741461	204
2016-07-06__15-55__eventbuffer.csv	1217	462081.401775847	6823492.21187233	204
2016-07-06__15-55__eventbuffer.csv	1217	102725.541580444	7227169.28937451	204
2016-07-06__15-55__eventbuffer.csv	1217	138573.616567525	3885512.53828281	204
2016-07-06__15-55__eventbuffer.csv	1217	336104.522813103	5285435.44673432	204
2016-07-06__15-55__eventbuffer.csv	1217	1903993.38448597	5373804.40819992	204
2016-07-06__15-55__eventbuffer.csv	1217	1848816.06468144	14801444.1238655	204
2016-07-06__15-55__eventbuffer.csv	1217	1879718.27350879	14682051.0867727	204
2016-07-06__15-55__eventbuffer.csv	1217	1612210.25112694	13441227.1753285	204
2016-07-06__15-55__eventbuffer.csv	1217	1643976.87725752	11295601.4450182	204
2016-07-06__15-55__eventbuffer.csv	1217	898583.599607987	10609763.4160455	204
2016-07-06__15-55__eventbuffer.csv	1217	584412.779972247	8081399.85326697	204
2016-07-06__15-55__eventbuffer.csv	1217	96169.6071755445	4344376.41800926	205
2016-07-06__15-55__eventbuffer.csv	1217	145270.088976482	2881161.17483174	205
2016-07-06__15-55__eventbuffer.csv	1217	356606.836886668	5077078.71306266	205
2016-07-06__15-55__eventbuffer.csv	1217	350421.872622498	13004935.5776386	205
2016-07-06__15-55__eventbuffer.csv	1217	219940.896123594	9833231.18356018	205
2016-07-06__15-55__eventbuffer.csv	1217	200580.170524726	20300490.2876949	205
2016-07-06__15-55__eventbuffer.csv	1217	523553.8381702	18931534.3503307	205
2016-07-06__15-55__eventbuffer.csv	1217	592312.51756103	18370603.3792189	205
2016-07-06__15-55__eventbuffer.csv	1217	998182.888593407	22004224.9636043	205
2016-07-06__15-55__eventbuffer.csv	1217	141361.645852042	1968044.58633871	206
2016-07-06__15-55__eventbuffer.csv	1217	143002.670990595	2811494.6707208	206
2016-07-06__15-55__eventbuffer.csv	1217	1020323.46021115	2885824.42405115	206
2016-07-06__15-55__eventbuffer.csv	1217	135945.117774769	581203.969249104	206
2016-07-06__15-55__eventbuffer.csv	1217	647960.22124634	4382546.07804224	206
2016-07-06__15-55__eventbuffer.csv	1217	491220.547908632	11700627.1437606	206
2016-07-06__15-55__eventbuffer.csv	1217	263559.574555203	9389747.43217971	206
2016-07-06__15-55__eventbuffer.csv	1217	908578.536099572	10663035.2265083	206
2016-07-06__15-55__eventbuffer.csv	1217	264188.122497874	4158876.3972406	206
2016-07-06__15-55__eventbuffer.csv	1217	227081.639040746	7345173.56729068	206
2016-07-06__15-55__eventbuffer.csv	1217	467704.540250742	9363057.97853568	206
2016-07-06__15-55__eventbuffer.csv	1217	428063.427439429	6728781.49228353	206
2016-07-06__15-55__eventbuffer.csv	1217	88872.8423483973	10126356.7292298	206
2016-07-06__15-55__eventbuffer.csv	1217	578782.922857877	16398378.8679812	206
2016-07-06__15-55__eventbuffer.csv	1217	762665.195462152	9660327.19305273	206
2016-07-06__15-55__eventbuffer.csv	1217	471837.103665222	10140651.4865618	206
2016-07-06__15-55__eventbuffer.csv	1217	136350.321118142	4584003.62626639	207
2016-07-06__15-55__eventbuffer.csv	1217	223780.851186713	8445018.75048722	207
2016-07-06__15-55__eventbuffer.csv	1217	122714.665474302	11531581.7318854	207
2016-07-06__15-55__eventbuffer.csv	1217	184993.145596229	7660752.81015521	207
2016-07-06__15-55__eventbuffer.csv	1217	29366.3414164913	13500199.0129194	207
2016-07-06__15-55__eventbuffer.csv	1217	267749.450489014	12495173.4687595	207
2016-07-06__15-55__eventbuffer.csv	1217	309557.433012472	11499326.957634	207
2016-07-06__15-55__eventbuffer.csv	1217	439350.768728219	15364452.4117929	207
2016-07-06__15-55__eventbuffer.csv	1217	531402.989703745	14410947.912424	207
2016-07-06__15-55__eventbuffer.csv	1217	440251.927546719	12896147.0009669	207
2016-07-06__15-55__eventbuffer.csv	1217	696676.790201133	10611573.6173675	207
2016-07-06__15-55__eventbuffer.csv	1217	492991.967924627	5557449.52354001	208
2016-07-06__15-55__eventbuffer.csv	1217	297474.703889114	12837143.6598036	208
2016-07-06__15-55__eventbuffer.csv	1217	221903.210946774	7924909.62660492	208
2016-07-06__15-55__eventbuffer.csv	1217	442961.880776966	13226613.2792702	208
2016-07-06__15-55__eventbuffer.csv	1217	156618.389977297	11644944.6848426	208
2016-07-06__15-55__eventbuffer.csv	1217	126239.406733963	11166054.6079898	208
2016-07-06__15-55__eventbuffer.csv	1217	460079.927281362	14660195.6138248	208
2016-07-06__15-55__eventbuffer.csv	1217	685891.834139079	6458218.28496296	208
2016-07-06__15-55__eventbuffer.csv	1217	577770.624890033	10040246.4728985	208
2016-07-06__15-55__eventbuffer.csv	1217	555456.162398455	6329965.19015317	208
2016-07-06__15-55__eventbuffer.csv	1217	287602.737380171	4451574.63953441	208
2016-07-06__15-55__eventbuffer.csv	1217	708199.362221296	5076026.29319189	208
2016-07-06__15-55__eventbuffer.csv	1217	776705.424745397	8261382.45813205	208
2016-07-06__15-55__eventbuffer.csv	1217	1756796.5239578	6264739.09185128	208
2016-07-06__15-55__eventbuffer.csv	1217	3400605.43792317	7467408.77602407	208
2016-07-06__15-55__eventbuffer.csv	1217	157554.238480056	4043897.27589621	209
2016-07-06__15-55__eventbuffer.csv	1217	176605.143368689	5887424.03552152	209
2016-07-06__15-55__eventbuffer.csv	1217	133570.028375389	5507323.45822443	209
2016-07-06__15-55__eventbuffer.csv	1217	234230.932074902	4587954.54353366	209
2016-07-06__15-55__eventbuffer.csv	1217	254615.964256539	12469547.6860644	209
2016-07-06__15-55__eventbuffer.csv	1217	936105.840349141	16038432.415316	209
2016-07-06__15-55__eventbuffer.csv	1217	429910.624276508	18594408.3961149	209
2016-07-06__15-55__eventbuffer.csv	1217	369963.882927387	14141711.9338877	209
2016-07-06__15-55__eventbuffer.csv	1217	1669150.56891779	15695113.5945582	209
2016-07-06__15-55__eventbuffer.csv	1217	864245.827458229	15536760.6228298	209
2016-07-06__15-55__eventbuffer.csv	1217	348363.259831241	7059750.98112583	209
2016-07-06__15-55__eventbuffer.csv	1217	690861.779965643	8796080.74373987	209
2016-07-06__15-55__eventbuffer.csv	1217	578968.02656084	4592363.65191924	209
2016-07-06__15-55__eventbuffer.csv	1217	639948.79783023	1727655.92685542	209
2016-07-06__15-55__eventbuffer.csv	1217	478770.600004886	4635709.79545669	209
2016-07-06__15-55__eventbuffer.csv	1217	708176.981485602	12975314.2239627	209
2016-07-06__15-55__eventbuffer.csv	1217	361621.898479876	1804304.65847186	210
2016-07-06__15-55__eventbuffer.csv	1217	1537641.22314278	4474560.83344796	210
2016-07-06__15-55__eventbuffer.csv	1217	803359.681294653	6820978.49823398	210
2016-07-06__15-55__eventbuffer.csv	1217	750033.014753591	7231120.68260335	210
2016-07-06__15-55__eventbuffer.csv	1217	719950.003095523	4742015.22715255	210
2016-07-06__15-55__eventbuffer.csv	1217	1319960.63695716	9054011.9680057	210
2016-07-06__15-55__eventbuffer.csv	1217	655550.656335428	3450688.58612445	210
2016-07-06__15-55__eventbuffer.csv	1217	1483491.11836005	14326311.8670227	210
2016-07-06__15-55__eventbuffer.csv	1217	2199272.68263208	12681166.2897731	210
2016-07-06__15-55__eventbuffer.csv	1217	1821488.38925329	8479606.535241	210
2016-07-06__15-55__eventbuffer.csv	1217	1837729.43321081	8396615.4699577	210
2016-07-06__15-55__eventbuffer.csv	1217	3281561.97370591	8449313.36607209	210
2016-07-06__15-55__eventbuffer.csv	1217	2023350.20676223	7740822.00261976	210
2016-07-06__15-55__eventbuffer.csv	1217	1585568.14203562	7648871.37481531	210
2016-07-06__15-55__eventbuffer.csv	1217	200139.370606291	5346033.43834086	211
2016-07-06__15-55__eventbuffer.csv	1217	219610.163305088	2873787.29364962	211
2016-07-06__15-55__eventbuffer.csv	1217	286536.809026441	3488558.84877922	211
2016-07-06__15-55__eventbuffer.csv	1217	199302.11818275	4793424.12011851	211
2016-07-06__15-55__eventbuffer.csv	1217	650927.068517662	4359834.46613515	211
2016-07-06__15-55__eventbuffer.csv	1217	1444401.54514413	6030055.02993218	211
2016-07-06__15-55__eventbuffer.csv	1217	937375.096592508	7830829.90222877	211
2016-07-06__15-55__eventbuffer.csv	1217	1656056.36746656	7765322.60512059	211
2016-07-06__15-55__eventbuffer.csv	1217	1683912.38474785	6984453.76396061	211
2016-07-06__15-55__eventbuffer.csv	1217	2486788.32462052	12041534.3809811	211
2016-07-06__15-55__eventbuffer.csv	1217	3428597.99703459	20639670.7540083	211
2016-07-06__15-55__eventbuffer.csv	1217	2256346.68222751	19201183.5093919	211
2016-07-06__15-55__eventbuffer.csv	1217	1373016.8206937	14350998.9942649	211
2016-07-06__15-55__eventbuffer.csv	1217	274667.239065327	5430926.34837313	212
2016-07-06__15-55__eventbuffer.csv	1217	387181.743738153	5788099.81959305	212
2016-07-06__15-55__eventbuffer.csv	1217	96252.9925294329	5278652.98203236	212
2016-07-06__15-55__eventbuffer.csv	1217	301646.167955498	5268902.95928448	212
2016-07-06__15-55__eventbuffer.csv	1217	326959.961174004	6385330.69029579	212
2016-07-06__15-55__eventbuffer.csv	1217	426886.232872152	9615521.40056039	212
2016-07-06__15-55__eventbuffer.csv	1217	631291.388481152	8382617.47080986	212
2016-07-06__15-55__eventbuffer.csv	1217	374074.586204563	8283256.22212315	212
2016-07-06__15-55__eventbuffer.csv	1217	608265.150377434	9065718.2973396	212
2016-07-06__15-55__eventbuffer.csv	1217	631830.127080324	11737298.3669959	212
2016-07-06__15-55__eventbuffer.csv	1217	1267102.43276213	7043095.59025278	212
2016-07-06__15-55__eventbuffer.csv	1217	1653522.80776857	7456226.22302533	212
2016-07-06__15-55__eventbuffer.csv	1217	1337058.73519114	8431961.17157652	212
2016-07-06__15-55__eventbuffer.csv	1217	604960.19766753	8788223.0311816	212
2016-07-06__15-55__eventbuffer.csv	1217	1397853.51559306	11693296.8351316	212
2016-07-06__15-55__eventbuffer.csv	1217	542311.622071697	3969344.70190024	213
2016-07-06__15-55__eventbuffer.csv	1217	657267.427781051	3904246.75035514	213
2016-07-06__15-55__eventbuffer.csv	1217	712861.60809392	5344859.30413988	213
2016-07-06__15-55__eventbuffer.csv	1217	1109628.20359101	7294926.34680055	213
2016-07-06__15-55__eventbuffer.csv	1217	790079.691801596	5604453.94878265	213
2016-07-06__15-55__eventbuffer.csv	1217	629407.700178367	7409388.61707616	213
2016-07-06__15-55__eventbuffer.csv	1217	1930881.17324461	6237151.8335825	213
2016-07-06__15-55__eventbuffer.csv	1217	1992799.94817579	9225022.3816203	213
2016-07-06__15-55__eventbuffer.csv	1217	1234103.81274366	10001324.2707037	213
2016-07-06__15-55__eventbuffer.csv	1217	1326185.12753445	1330528.97307208	213
2016-07-06__15-55__eventbuffer.csv	1217	2329003.49089675	7267002.2702658	213
2016-07-06__15-55__eventbuffer.csv	1217	1682330.76235711	6423655.0842995	213
2016-07-06__15-55__eventbuffer.csv	1217	833410.132643804	8946540.4531905	213
2016-07-06__15-55__eventbuffer.csv	1217	1625739.0977778	12620111.2428713	213
2016-07-06__15-55__eventbuffer.csv	1217	2476183.3997079	10089506.1721693	213
2016-07-06__15-55__eventbuffer.csv	1217	1500918.33250864	9422334.49606672	213
2016-07-06__15-55__eventbuffer.csv	1217	1370129.14502577	16119382.1205173	213
2016-07-06__15-55__eventbuffer.csv	1217	1196446.25334907	5513712.97474539	214
2016-07-06__15-55__eventbuffer.csv	1217	1025735.32870808	7896345.14083096	214
2016-07-06__15-55__eventbuffer.csv	1217	973655.537030906	7357973.23109788	214
2016-07-06__15-55__eventbuffer.csv	1217	984669.579402245	7093247.98579634	214
2016-07-06__15-55__eventbuffer.csv	1217	734969.321264708	10224283.1822459	214
2016-07-06__15-55__eventbuffer.csv	1217	562368.344940454	11292214.202813	214
2016-07-06__15-55__eventbuffer.csv	1217	742471.889026181	11900101.8038293	214
2016-07-06__15-55__eventbuffer.csv	1217	1030988.76535637	9793467.36369349	214
2016-07-06__15-55__eventbuffer.csv	1217	747475.045292945	7112424.75949055	214
2016-07-06__15-55__eventbuffer.csv	1217	866039.385870191	7563849.43316652	214
2016-07-06__15-55__eventbuffer.csv	1217	309817.591092122	11070802.0948209	214
2016-07-06__15-55__eventbuffer.csv	1217	330728.328674859	1985636.19987668	215
2016-07-06__15-55__eventbuffer.csv	1217	486344.884480014	5308570.91597483	215
2016-07-06__15-55__eventbuffer.csv	1217	450969.931490302	7832061.93163911	215
2016-07-06__15-55__eventbuffer.csv	1217	408891.147700189	3483746.72869145	215
2016-07-06__15-55__eventbuffer.csv	1217	322993.474484968	8036994.71360122	215
2016-07-06__15-55__eventbuffer.csv	1217	243778.334484326	5959523.01151701	215
2016-07-06__15-55__eventbuffer.csv	1217	424445.606342309	9944406.10429456	215
2016-07-06__15-55__eventbuffer.csv	1217	743901.052065746	9843157.5535188	215
2016-07-06__15-55__eventbuffer.csv	1217	806959.236314031	11610907.4390712	215
2016-07-06__15-55__eventbuffer.csv	1217	218606.793796429	9660122.56724717	215
2016-07-06__15-55__eventbuffer.csv	1217	415560.856866335	10274451.8411831	215
2016-07-06__15-55__eventbuffer.csv	1217	213180.038931102	10589473.9488689	215
2016-07-06__15-55__eventbuffer.csv	1217	304628.341203861	16587738.2601897	215
2016-07-06__15-55__eventbuffer.csv	1217	235264.186499501	5452354.43287748	216
2016-07-06__15-55__eventbuffer.csv	1217	116903.361216123	6746126.10582159	216
2016-07-06__15-55__eventbuffer.csv	1217	209656.44083219	8733857.86491163	216
2016-07-06__15-55__eventbuffer.csv	1217	210009.587491722	13379670.3676725	216
2016-07-06__15-55__eventbuffer.csv	1217	191648.552611115	15151350.6218943	216
2016-07-06__15-55__eventbuffer.csv	1217	103601.06344512	21001337.1599037	216
2016-07-06__15-55__eventbuffer.csv	1217	285975.140374738	25327253.4688216	216
2016-07-06__15-55__eventbuffer.csv	1217	1007542.10453352	2223205.67736865	217
2016-07-06__15-55__eventbuffer.csv	1217	742700.049661856	976233.00824112	217
2016-07-06__15-55__eventbuffer.csv	1217	586539.983453504	3380614.27850622	217
2016-07-06__15-55__eventbuffer.csv	1217	549890.229851315	2244343.05752712	217
2016-07-06__15-55__eventbuffer.csv	1217	1345148.50002389	6429411.71543565	217
2016-07-06__15-55__eventbuffer.csv	1217	1564087.75480918	4159386.874022	217
2016-07-06__15-55__eventbuffer.csv	1217	1317749.95812059	5035238.19594739	217
2016-07-06__15-55__eventbuffer.csv	1217	1124554.41746305	11405493.5904317	217
2016-07-06__15-55__eventbuffer.csv	1217	1575407.15282651	14677903.3651859	217
2016-07-06__15-55__eventbuffer.csv	1217	1220816.72786229	16513820.1574893	217
2016-07-06__15-55__eventbuffer.csv	1217	1866505.31611405	12243497.1387381	217
2016-07-06__15-55__eventbuffer.csv	1217	1228837.58738219	7134562.15911548	217
2016-07-06__15-55__eventbuffer.csv	1217	1476676.62573779	4660096.2132067	217
2016-07-06__15-55__eventbuffer.csv	1217	642444.330053236	4659555.47577666	217
2016-07-06__15-55__eventbuffer.csv	1217	986152.108984975	5165883.45210669	217
2016-07-06__15-55__eventbuffer.csv	1217	1459011.7054793	7112832.44221485	217
2016-07-06__15-55__eventbuffer.csv	1217	359733.253637077	1867855.35235541	218
2016-07-06__15-55__eventbuffer.csv	1217	251717.613675069	1702445.88157058	218
2016-07-06__15-55__eventbuffer.csv	1217	111166.023444009	5129474.7137375	218
2016-07-06__15-55__eventbuffer.csv	1217	119403.830035178	3122453.75423043	218
2016-07-06__15-55__eventbuffer.csv	1217	122686.295260554	5406376.39897824	218
2016-07-06__15-55__eventbuffer.csv	1217	444748.52358716	2597744.28986122	218
2016-07-06__15-55__eventbuffer.csv	1217	1051546.99840345	9321560.73089628	218
2016-07-06__15-55__eventbuffer.csv	1217	541621.066500565	25376874.4226906	218
2016-07-06__15-55__eventbuffer.csv	1217	312923.89616535	30728656.8334132	218
2016-07-06__15-55__eventbuffer.csv	1217	2197573.90033107	27581747.3331559	218
2016-07-06__15-55__eventbuffer.csv	1217	626573.593019588	1581509.13842889	219
2016-07-06__15-55__eventbuffer.csv	1217	378865.713810993	4893462.64721869	219
2016-07-06__15-55__eventbuffer.csv	1217	251000.614454785	2479478.22106816	219
2016-07-06__15-55__eventbuffer.csv	1217	144007.745488808	9524833.45169649	219
2016-07-06__15-55__eventbuffer.csv	1217	156261.33672898	7410270.49320976	219
2016-07-06__15-55__eventbuffer.csv	1217	650839.491858338	7324189.2189252	219
2016-07-06__15-55__eventbuffer.csv	1217	615612.053991792	5585169.96116751	219
2016-07-06__15-55__eventbuffer.csv	1217	573439.162570893	7369036.47824548	219
2016-07-06__15-55__eventbuffer.csv	1217	163222.733831222	2340262.33937623	219
2016-07-06__15-55__eventbuffer.csv	1217	906247.842690092	4039715.07755909	219
2016-07-06__15-55__eventbuffer.csv	1217	1098094.58372974	3196683.1315896	219
2016-07-06__15-55__eventbuffer.csv	1217	1047059.96509652	227490.822863685	219
2016-07-06__15-55__eventbuffer.csv	1217	1474420.01095405	642786.931251818	219
2016-07-06__15-55__eventbuffer.csv	1217	1293096.1844012	5725517.23904669	219
2016-07-06__15-55__eventbuffer.csv	1217	1873322.98546513	2481377.71785701	219
2016-07-06__15-55__eventbuffer.csv	1217	498517.054189676	9308687.10269932	219
2016-07-06__15-55__eventbuffer.csv	1217	5293785.88920213	10128582.8097776	219
2016-07-06__15-55__eventbuffer.csv	1217	428399.969640316	7729536.0075739	219
2016-07-06__15-55__eventbuffer.csv	1217	553226.681358502	4081464.0905712	219
2016-07-06__15-55__eventbuffer.csv	1217	651276.305127101	3162531.90275763	219
2016-07-06__15-55__eventbuffer.csv	1217	767430.465097815	712203.158108308	219
2016-07-06__15-55__eventbuffer.csv	1217	446130.319091627	5844070.73839718	219
2016-07-06__15-55__eventbuffer.csv	1217	172209.993703224	6311852.86676432	219
2016-07-06__15-55__eventbuffer.csv	1217	178610.981510436	635602.990826087	219
2016-07-06__15-55__eventbuffer.csv	1217	516414.848431947	2596327.09928377	219
2016-07-06__15-55__eventbuffer.csv	1217	793592.882563807	2228747.86302358	219
2016-07-06__15-55__eventbuffer.csv	1217	1119908.88684186	3713708.20390092	219
2016-07-06__15-55__eventbuffer.csv	1217	955669.265364855	6316881.54608762	219
2016-07-06__15-55__eventbuffer.csv	1217	1639879.56406247	1560711.82041595	219
2016-07-06__15-55__eventbuffer.csv	1217	1582664.28247345	5366911.54844579	219
2016-07-06__15-55__eventbuffer.csv	1217	1509761.28762563	5929927.17981946	219
2016-07-06__15-55__eventbuffer.csv	1217	256615.168345034	7356550.19479031	220
2016-07-06__15-55__eventbuffer.csv	1217	321653.681299972	6239864.06767617	220
2016-07-06__15-55__eventbuffer.csv	1217	463699.765872697	7204383.08194849	220
2016-07-06__15-55__eventbuffer.csv	1217	400243.193756891	6134922.91966463	220
2016-07-06__15-55__eventbuffer.csv	1217	382269.62360155	6262983.54945815	220
2016-07-06__15-55__eventbuffer.csv	1217	420469.780162841	9596582.5597647	220
2016-07-06__15-55__eventbuffer.csv	1217	1194305.44718453	8486940.72040819	220
2016-07-06__15-55__eventbuffer.csv	1217	1248798.82033794	6885722.35640295	220
2016-07-06__15-55__eventbuffer.csv	1217	942445.80431233	8446459.16018823	220
2016-07-06__15-55__eventbuffer.csv	1217	715296.264754408	11652840.6915521	220
2016-07-06__15-55__eventbuffer.csv	1217	491226.884688902	13605102.1390561	220
2016-07-06__15-55__eventbuffer.csv	1217	671711.758236972	8101117.2741032	220
2016-07-06__15-55__eventbuffer.csv	1217	240256.23351419	6743251.18541344	220
2016-07-06__15-55__eventbuffer.csv	1217	463101.979872867	8032667.39866851	220
2016-07-06__15-55__eventbuffer.csv	1217	858460.487165617	10630503.2889512	220
2016-07-06__15-55__eventbuffer.csv	1217	383127.369259835	3571760.80113853	221
2016-07-06__15-55__eventbuffer.csv	1217	427661.176482541	4614978.58018982	221
2016-07-06__15-55__eventbuffer.csv	1217	528151.824079631	2214300.25090055	221
2016-07-06__15-55__eventbuffer.csv	1217	320112.188473752	9121849.30586963	221
2016-07-06__15-55__eventbuffer.csv	1217	199260.804901259	16220855.1375462	221
2016-07-06__15-55__eventbuffer.csv	1217	167383.49600475	16814106.2439741	221
2016-07-06__15-55__eventbuffer.csv	1217	655882.402240525	14641889.5419245	221
2016-07-06__15-55__eventbuffer.csv	1217	598239.683803942	10434957.9399835	221
2016-07-06__15-55__eventbuffer.csv	1217	923555.837031184	9984568.82309695	221
2016-07-06__15-55__eventbuffer.csv	1217	1589611.62756495	10059644.4663286	221
2016-07-06__15-55__eventbuffer.csv	1217	431671.150494109	6593665.89737203	221
2016-07-06__15-55__eventbuffer.csv	1217	527233.783533606	4172299.71261217	221
2016-07-06__15-55__eventbuffer.csv	1217	892831.934107005	4051586.66996276	221
2016-07-06__15-55__eventbuffer.csv	1217	1214888.68989997	2493223.19357012	221
2016-07-06__15-55__eventbuffer.csv	1217	1477527.46139515	2035947.63047548	221
2016-07-06__15-55__eventbuffer.csv	1217	934107.682225949	5154986.21951668	221
2016-07-06__15-55__eventbuffer.csv	1217	177437.257231332	695715.676110506	222
2016-07-06__15-55__eventbuffer.csv	1217	420220.056774343	1305720.87208891	222
2016-07-06__15-55__eventbuffer.csv	1217	112157.653805458	3419995.38781348	222
2016-07-06__15-55__eventbuffer.csv	1217	141219.016849086	7497363.89295502	222
2016-07-06__15-55__eventbuffer.csv	1217	221083.734355413	8630237.830068	222
2016-07-06__15-55__eventbuffer.csv	1217	188994.524098809	12271225.7193433	222
2016-07-06__15-55__eventbuffer.csv	1217	773944.51346921	11702723.3401734	222
2016-07-06__15-55__eventbuffer.csv	1217	456932.123847743	9675420.82127308	222
2016-07-06__15-55__eventbuffer.csv	1217	411474.5698323	12716150.980458	222
2016-07-06__15-55__eventbuffer.csv	1217	1001854.49509765	11314886.8534508	222
2016-07-06__15-55__eventbuffer.csv	1217	446975.235576292	5526508.75969486	222
2016-07-06__15-55__eventbuffer.csv	1217	112433.386621516	4381876.83463693	222
2016-07-06__15-55__eventbuffer.csv	1217	278736.073765501	6556970.45952974	222
2016-07-06__15-55__eventbuffer.csv	1217	265678.824840472	6791766.85124239	222
2016-07-06__15-55__eventbuffer.csv	1217	464271.478237654	11502954.4758692	223
2016-07-06__15-55__eventbuffer.csv	1217	278921.637616811	12173616.7666565	223
2016-07-06__15-55__eventbuffer.csv	1217	68339.0696762818	10349161.4441123	223
2016-07-06__15-55__eventbuffer.csv	1217	208646.166069139	17111536.4903962	223
2016-07-06__15-55__eventbuffer.csv	1217	156252.425877329	22107985.4796671	223
2016-07-06__15-55__eventbuffer.csv	1217	380318.972220165	28004763.5907993	223
2016-07-06__15-55__eventbuffer.csv	1217	545341.822732579	4023490.83080464	224
2016-07-06__15-55__eventbuffer.csv	1217	822838.291687258	5896053.20175075	224
2016-07-06__15-55__eventbuffer.csv	1217	1082050.91742672	6910069.60459019	224
2016-07-06__15-55__eventbuffer.csv	1217	751244.060654694	3626623.01777427	224
2016-07-06__15-55__eventbuffer.csv	1217	489853.594640191	797632.295501588	224
2016-07-06__15-55__eventbuffer.csv	1217	343262.676028833	4861065.49761708	224
2016-07-06__15-55__eventbuffer.csv	1217	427061.538397112	7732165.86810551	224
2016-07-06__15-55__eventbuffer.csv	1217	2070210.07976669	14071014.487479	224
2016-07-06__15-55__eventbuffer.csv	1217	2138503.51123667	8823900.47678748	224
2016-07-06__15-55__eventbuffer.csv	1217	1859965.14266371	11644815.6878504	224
2016-07-06__15-55__eventbuffer.csv	1217	1785307.91008771	12542234.246313	224
2016-07-06__15-55__eventbuffer.csv	1217	1251028.47910082	12012253.8024301	224
2016-07-06__15-55__eventbuffer.csv	1217	1114390.12821906	12354146.1569994	224
2016-07-06__15-55__eventbuffer.csv	1217	145076.770060068	2839413.36071653	225
2016-07-06__15-55__eventbuffer.csv	1217	109493.730084545	4482352.84559284	225
2016-07-06__15-55__eventbuffer.csv	1217	121349.253133707	6384074.9360858	225
2016-07-06__15-55__eventbuffer.csv	1217	92810.7396336838	4337112.9022341	225
2016-07-06__15-55__eventbuffer.csv	1217	103895.437064079	8712578.29427988	225
2016-07-06__15-55__eventbuffer.csv	1217	473483.710659539	13054134.6971676	225
2016-07-06__15-55__eventbuffer.csv	1217	1328039.43605651	13321147.377725	225
2016-07-06__15-55__eventbuffer.csv	1217	1260308.24858304	19196120.0397948	225
2016-07-06__15-55__eventbuffer.csv	1217	1203754.81215039	12795864.7809366	225
2016-07-06__15-55__eventbuffer.csv	1217	922663.764482357	10363174.5518919	225
2016-07-06__15-55__eventbuffer.csv	1217	146821.388747555	9815512.04280176	226
2016-07-06__15-55__eventbuffer.csv	1217	375266.537704199	19677046.6196542	226
2016-07-06__15-55__eventbuffer.csv	1217	238222.748008988	24687496.4001607	226
2016-07-06__15-55__eventbuffer.csv	1217	110783.754794254	23957748.3741587	226
2016-07-06__15-55__eventbuffer.csv	1217	155889.05714974	29741931.3535721	226
2016-07-06__15-55__eventbuffer.csv	1217	358715.714224967	4862537.0160472	227
2016-07-06__15-55__eventbuffer.csv	1217	73998.1031792791	1258541.27590632	227
2016-07-06__15-55__eventbuffer.csv	1217	72665.211515151	10620015.2125309	227
2016-07-06__15-55__eventbuffer.csv	1217	213994.115970294	9978065.81400661	227
2016-07-06__15-55__eventbuffer.csv	1217	263094.510108031	8829285.72045887	227
2016-07-06__15-55__eventbuffer.csv	1217	541361.080258654	8027293.27962673	227
2016-07-06__15-55__eventbuffer.csv	1217	457263.499289636	8826585.19206836	227
2016-07-06__15-55__eventbuffer.csv	1217	301902.013711611	15012158.4000572	227
2016-07-06__15-55__eventbuffer.csv	1217	139024.582494315	13421940.9620491	227
2016-07-06__15-55__eventbuffer.csv	1217	190143.16166352	13055871.4117917	227
2016-07-06__15-55__eventbuffer.csv	1217	316246.177301275	3817436.0430969	228
2016-07-06__15-55__eventbuffer.csv	1217	149800.435516111	2542597.39280669	228
2016-07-06__15-55__eventbuffer.csv	1217	152258.401174024	1230802.34345504	228
2016-07-06__15-55__eventbuffer.csv	1217	122045.634315319	4211959.88923709	228
2016-07-06__15-55__eventbuffer.csv	1217	146498.427303974	418996.492582741	228
2016-07-06__15-55__eventbuffer.csv	1217	1907234.20612145	9016863.29478991	228
2016-07-06__15-55__eventbuffer.csv	1217	1181846.84244655	9152209.39156489	228
2016-07-06__15-55__eventbuffer.csv	1217	1820778.23174351	14114387.2045159	228
2016-07-06__15-55__eventbuffer.csv	1217	1470229.02001284	13816905.9407068	228
2016-07-06__15-55__eventbuffer.csv	1217	1485339.96414689	14776886.9059181	228
2016-07-06__15-55__eventbuffer.csv	1217	1601621.61706045	10267018.2339579	228
2016-07-06__15-55__eventbuffer.csv	1217	1205658.09124428	10622683.0251393	228
2016-07-06__15-55__eventbuffer.csv	1217	680191.614653661	10071946.3968175	228
2016-07-06__15-55__eventbuffer.csv	1217	478459.748849885	7308103.90563885	228
2016-07-06__15-55__eventbuffer.csv	1217	245012.314221154	6677298.48070736	229
2016-07-06__15-55__eventbuffer.csv	1217	176822.741564191	6204650.69664299	229
2016-07-06__15-55__eventbuffer.csv	1217	314652.420465842	7599621.02660068	229
2016-07-06__15-55__eventbuffer.csv	1217	420004.320497779	8883353.46942201	229
2016-07-06__15-55__eventbuffer.csv	1217	419875.033728811	9404623.71659796	229
2016-07-06__15-55__eventbuffer.csv	1217	997755.576003212	6224059.65692479	229
2016-07-06__15-55__eventbuffer.csv	1217	938472.22678875	8806212.99364238	229
2016-07-06__15-55__eventbuffer.csv	1217	366940.459326576	3199027.92034964	229
2016-07-06__15-55__eventbuffer.csv	1217	1044948.42124212	4037867.39515199	229
2016-07-06__15-55__eventbuffer.csv	1217	1742212.41542794	6588549.353756	229
2016-07-06__15-55__eventbuffer.csv	1217	875482.968102849	6244340.94613281	229
2016-07-06__15-55__eventbuffer.csv	1217	825784.237175596	8298472.43204813	229
2016-07-06__15-55__eventbuffer.csv	1217	861446.867567243	7813201.59455703	229
2016-07-06__15-55__eventbuffer.csv	1217	945594.188526824	9864351.62017274	229
2016-07-06__15-55__eventbuffer.csv	1217	878541.754661017	9192947.03855361	229
2016-07-06__15-55__eventbuffer.csv	1217	1455789.77408012	6848014.88326825	229
2016-07-06__15-55__eventbuffer.csv	1217	135571.226877488	3048145.09602694	230
2016-07-06__15-55__eventbuffer.csv	1217	242798.031473888	1246019.72320705	230
2016-07-06__15-55__eventbuffer.csv	1217	65462.5172555968	3105541.33031776	230
2016-07-06__15-55__eventbuffer.csv	1217	72397.4905934838	3852817.07826896	230
2016-07-06__15-55__eventbuffer.csv	1217	111170.803746403	4187695.86808816	230
2016-07-06__15-55__eventbuffer.csv	1217	417625.215905556	5564234.15428746	230
2016-07-06__15-55__eventbuffer.csv	1217	609739.783772059	7309768.76988235	230
2016-07-06__15-55__eventbuffer.csv	1217	681399.026747719	6274082.36409841	230
2016-07-06__15-55__eventbuffer.csv	1217	459564.851326849	4495059.49882008	230
2016-07-06__15-55__eventbuffer.csv	1217	560644.737197356	4025502.15300108	230
2016-07-06__15-55__eventbuffer.csv	1217	860002.204425135	5666277.73655131	230
2016-07-06__15-55__eventbuffer.csv	1217	693082.867034323	4239613.18735452	230
2016-07-06__15-55__eventbuffer.csv	1217	715915.074284956	6943549.65853963	230
2016-07-06__15-55__eventbuffer.csv	1217	564871.848835949	5128688.09034926	230
2016-07-06__15-55__eventbuffer.csv	1217	1238942.24655089	2767267.82813951	230
2016-07-06__15-55__eventbuffer.csv	1217	1410513.83565375	3822994.19929251	230
2016-07-06__15-55__eventbuffer.csv	1217	1414930.92129404	4701506.85578157	230
2016-07-06__15-55__eventbuffer.csv	1217	1881158.15733331	8169322.94294361	230
2016-07-06__15-55__eventbuffer.csv	1217	1553828.07319457	6846858.82412774	230
2016-07-06__15-55__eventbuffer.csv	1217	1709859.87079309	2478141.57103236	230
2016-07-06__15-55__eventbuffer.csv	1217	1029351.83779097	2273026.07590125	230
2016-07-06__15-55__eventbuffer.csv	1217	799083.274824845	1104051.9888942	230
2016-07-06__15-55__eventbuffer.csv	1217	969168.336008267	2263886.46295147	230
2016-07-06__15-55__eventbuffer.csv	1217	882983.603620802	3158554.60886673	230
2016-07-06__15-55__eventbuffer.csv	1217	1611275.58017151	2003733.12659796	230
2016-07-06__15-55__eventbuffer.csv	1217	1725947.75732962	2172534.50109004	230
2016-07-06__15-55__eventbuffer.csv	1217	1183367.06628548	764817.097826279	230
2016-07-06__15-55__eventbuffer.csv	1217	571023.532746571	3770054.58121106	230
2016-07-06__15-55__eventbuffer.csv	1217	817057.363411539	5110237.5614953	230
2016-07-06__15-55__eventbuffer.csv	1217	502834.978746512	4581296.34571753	230
2016-07-06__15-55__eventbuffer.csv	1217	801419.362638615	5981549.31972702	230
2016-07-06__15-55__eventbuffer.csv	1217	352712.179876905	678760.450820155	231
2016-07-06__15-55__eventbuffer.csv	1217	338208.222473923	3216552.40195224	231
2016-07-06__15-55__eventbuffer.csv	1217	822155.14519054	3778600.40021469	231
2016-07-06__15-55__eventbuffer.csv	1217	612261.145841856	7515635.69439675	231
2016-07-06__15-55__eventbuffer.csv	1217	535355.453416743	7921361.79019819	231
2016-07-06__15-55__eventbuffer.csv	1217	1498324.10731373	12866266.9125798	231
2016-07-06__15-55__eventbuffer.csv	1217	1709636.56156461	7513228.31967487	231
2016-07-06__15-55__eventbuffer.csv	1217	1895145.22478441	6940197.80921501	231
2016-07-06__15-55__eventbuffer.csv	1217	3036560.71338465	9006984.97002259	231
2016-07-06__15-55__eventbuffer.csv	1217	2558478.76020224	11520706.3110943	231
2016-07-06__15-55__eventbuffer.csv	1217	1852626.59477616	13505320.4394338	231
2016-07-06__15-55__eventbuffer.csv	1217	1699751.18248891	10275507.0605049	231
2016-07-06__15-55__eventbuffer.csv	1217	1063708.7139072	10680959.3387392	231
2016-07-06__15-55__eventbuffer.csv	1217	1691058.53308585	9566630.76774281	231
2016-07-06__15-55__eventbuffer.csv	1217	60588.0939559156	1738550.551167	232
2016-07-06__15-55__eventbuffer.csv	1217	103075.508790412	3604645.10000429	232
2016-07-06__15-55__eventbuffer.csv	1217	155293.830850337	3532349.07395219	232
2016-07-06__15-55__eventbuffer.csv	1217	150326.968183283	6075368.44735812	232
2016-07-06__15-55__eventbuffer.csv	1217	179601.467687255	3668079.50622345	232
2016-07-06__15-55__eventbuffer.csv	1217	66545.2982481467	7701646.39858976	232
2016-07-06__15-55__eventbuffer.csv	1217	243834.745428529	8947486.82580597	232
2016-07-06__15-55__eventbuffer.csv	1217	127688.529275644	5350590.67967451	232
2016-07-06__15-55__eventbuffer.csv	1217	209929.053453393	5166780.95324139	232
2016-07-06__15-55__eventbuffer.csv	1217	50726.2919801877	4725540.89239191	232
2016-07-06__15-55__eventbuffer.csv	1217	91369.3472489517	2660504.92200966	232
2016-07-06__15-55__eventbuffer.csv	1217	117255.744577628	4556761.34603131	232
2016-07-06__15-55__eventbuffer.csv	1217	148853.732376552	4504860.50291271	232
2016-07-06__15-55__eventbuffer.csv	1217	76526.818886595	3950550.80442702	232
2016-07-06__15-55__eventbuffer.csv	1217	149968.421224063	778246.975991325	232
2016-07-06__15-55__eventbuffer.csv	1217	87208.4566231966	3991852.73385029	232
2016-07-06__15-55__eventbuffer.csv	1217	106137.975199201	3001059.69021882	232
2016-07-06__15-55__eventbuffer.csv	1217	42315.4988804429	2906904.68589867	232
2016-07-06__15-55__eventbuffer.csv	1217	107982.071647597	7542287.37943428	232
2016-07-06__15-55__eventbuffer.csv	1217	54630.5667863431	4851711.73238541	232
2016-07-06__15-55__eventbuffer.csv	1217	51609.062277133	6381300.70307968	232
2016-07-06__15-55__eventbuffer.csv	1217	153345.042589266	7809603.90027885	232
2016-07-06__15-55__eventbuffer.csv	1217	111399.847257158	5577990.47277344	232
2016-07-06__15-55__eventbuffer.csv	1217	78572.1673822437	1336137.80536386	232
2016-07-06__15-55__eventbuffer.csv	1217	112592.813652897	1837130.69745858	232
2016-07-06__15-55__eventbuffer.csv	1217	53010.9819592251	5867521.15743772	232
2016-07-06__15-55__eventbuffer.csv	1217	207841.841714228	8119261.82987458	233
2016-07-06__15-55__eventbuffer.csv	1217	117701.944392573	3217996.56098857	233
2016-07-06__15-55__eventbuffer.csv	1217	90096.5924273185	7839549.14402552	233
2016-07-06__15-55__eventbuffer.csv	1217	47859.0884408169	15964467.9059995	233
2016-07-06__15-55__eventbuffer.csv	1217	221392.521713768	11999462.0663726	233
2016-07-06__15-55__eventbuffer.csv	1217	997420.759428102	17248078.1843051	233
2016-07-06__15-55__eventbuffer.csv	1217	1781129.137972	12063057.0678017	233
2016-07-06__15-55__eventbuffer.csv	1217	1225222.80382613	16540608.1639583	233
2016-07-06__15-55__eventbuffer.csv	1217	832547.347424854	14570877.470122	233
2016-07-06__15-55__eventbuffer.csv	1217	233557.562990208	1735243.0154965	234
2016-07-06__15-55__eventbuffer.csv	1217	190500.048300013	3793123.52608677	234
2016-07-06__15-55__eventbuffer.csv	1217	457626.377070184	4064708.19239476	234
2016-07-06__15-55__eventbuffer.csv	1217	1023329.03809205	6436723.20936326	234
2016-07-06__15-55__eventbuffer.csv	1217	554907.757980546	8573055.44217826	234
2016-07-06__15-55__eventbuffer.csv	1217	186528.154647874	6945206.79661926	234
2016-07-06__15-55__eventbuffer.csv	1217	223668.635593079	8025336.9442265	234
2016-07-06__15-55__eventbuffer.csv	1217	523306.573006759	11532419.5731893	234
2016-07-06__15-55__eventbuffer.csv	1217	453319.836036428	9989339.65221793	234
2016-07-06__15-55__eventbuffer.csv	1217	306186.15845267	10656677.715952	234
2016-07-06__15-55__eventbuffer.csv	1217	386108.926003006	8638091.16179985	234
2016-07-06__15-55__eventbuffer.csv	1217	323433.009988078	10435725.3520956	234
2016-07-06__15-55__eventbuffer.csv	1217	222076.645330473	9760497.17998163	234
2016-07-06__15-55__eventbuffer.csv	1217	276594.212254467	11056097.6575571	234
2016-07-06__15-55__eventbuffer.csv	1217	130638.739911603	12251714.2309174	235
2016-07-06__15-55__eventbuffer.csv	1217	321476.702047964	23445724.5825507	235
2016-07-06__15-55__eventbuffer.csv	1217	567819.798720646	25266779.3026193	235
2016-07-06__15-55__eventbuffer.csv	1217	272998.206230406	15762235.7659859	235
2016-07-06__15-55__eventbuffer.csv	1217	215039.254841669	18512853.983287	235
2016-07-06__15-55__eventbuffer.csv	1217	389758.549336386	17911917.2221371	235
2016-07-06__15-55__eventbuffer.csv	1217	653777.95784013	4319243.78817628	236
2016-07-06__15-55__eventbuffer.csv	1217	295359.504301909	3084806.64395642	236
2016-07-06__15-55__eventbuffer.csv	1217	176587.769809534	4654579.05560036	236
2016-07-06__15-55__eventbuffer.csv	1217	202305.379827658	6032168.09297441	236
2016-07-06__15-55__eventbuffer.csv	1217	452164.182963355	5480892.69348939	236
2016-07-06__15-55__eventbuffer.csv	1217	1161699.34362884	5466732.48424171	236
2016-07-06__15-55__eventbuffer.csv	1217	1168861.92068055	6070371.31246756	236
2016-07-06__15-55__eventbuffer.csv	1217	1254078.99843592	5604582.79299254	236
2016-07-06__15-55__eventbuffer.csv	1217	1179183.97313551	6891746.94815457	236
2016-07-06__15-55__eventbuffer.csv	1217	1250438.84643405	9084747.87510921	236
2016-07-06__15-55__eventbuffer.csv	1217	1295339.31509522	9460107.00632878	236
2016-07-06__15-55__eventbuffer.csv	1217	708217.40479319	5995943.26994681	236
2016-07-06__15-55__eventbuffer.csv	1217	656570.144642933	3152421.16675194	236
2016-07-06__15-55__eventbuffer.csv	1217	896347.311653812	3617261.38255312	236
2016-07-06__15-55__eventbuffer.csv	1217	258742.717124117	9950329.60663456	236
2016-07-06__15-55__eventbuffer.csv	1217	365105.574585165	5547805.12957458	236
2016-07-06__15-55__eventbuffer.csv	1217	1360585.17397807	2814214.8097817	236
2016-07-06__15-55__eventbuffer.csv	1217	766327.447545651	2376401.86423308	236
2016-07-06__15-55__eventbuffer.csv	1217	636315.475003614	4152541.89416426	236
2016-07-06__15-55__eventbuffer.csv	1217	976015.765530535	2055871.03253042	236
2016-07-06__15-55__eventbuffer.csv	1217	1256517.07611319	3189798.54781261	236
2016-07-06__15-55__eventbuffer.csv	1217	1719107.01149252	2352380.09564551	236
2016-07-06__15-55__eventbuffer.csv	1217	1328387.95308245	4730609.64032729	236
2016-07-06__15-55__eventbuffer.csv	1217	1299560.50520723	6763220.06688319	236
2016-07-06__15-55__eventbuffer.csv	1217	2500241.13067634	3931140.92849664	236
2016-07-06__15-55__eventbuffer.csv	1217	1808390.27844238	4331187.04437506	236
2016-07-06__15-55__eventbuffer.csv	1217	2381009.0264114	1857282.58571574	236
2016-07-06__15-55__eventbuffer.csv	1217	2202333.28033399	4151248.22538731	236
2016-07-06__15-55__eventbuffer.csv	1217	913239.108642505	2115179.38391134	236
2016-07-06__15-55__eventbuffer.csv	1217	1329644.69632072	4327766.89590096	236
2016-07-06__15-55__eventbuffer.csv	1217	483183.884704752	7768668.09035189	237
2016-07-06__15-55__eventbuffer.csv	1217	310530.082825022	7771070.2892876	237
2016-07-06__15-55__eventbuffer.csv	1217	193996.686889417	5547909.46060314	237
2016-07-06__15-55__eventbuffer.csv	1217	266549.153997744	12028532.1253199	237
2016-07-06__15-55__eventbuffer.csv	1217	1868873.36900641	20231363.1144441	237
2016-07-06__15-55__eventbuffer.csv	1217	1935149.82471148	16209278.7556785	237
2016-07-06__15-55__eventbuffer.csv	1217	1331320.50565601	22618874.1232761	237
2016-07-06__15-55__eventbuffer.csv	1217	48200.6378618884	2688660.09378454	238
2016-07-06__15-55__eventbuffer.csv	1217	216190.574733819	4840938.79633698	238
2016-07-06__15-55__eventbuffer.csv	1217	164310.806753553	3878457.22028823	238
2016-07-06__15-55__eventbuffer.csv	1217	146321.049216887	6265741.6566495	238
2016-07-06__15-55__eventbuffer.csv	1217	159134.314887411	5648057.33530302	238
2016-07-06__15-55__eventbuffer.csv	1217	105509.489545664	5719391.15329427	238
2016-07-06__15-55__eventbuffer.csv	1217	325596.527893519	4486223.52212491	238
2016-07-06__15-55__eventbuffer.csv	1217	773794.780072317	6879382.7757711	238
2016-07-06__15-55__eventbuffer.csv	1217	1094576.84254708	3464133.88823212	238
2016-07-06__15-55__eventbuffer.csv	1217	1413440.57134911	4573243.66352169	238
2016-07-06__15-55__eventbuffer.csv	1217	1611660.14168587	2751115.43165262	238
2016-07-06__15-55__eventbuffer.csv	1217	1686243.98816183	3611951.39112219	238
2016-07-06__15-55__eventbuffer.csv	1217	1898835.22529045	3109626.61607669	238
2016-07-06__15-55__eventbuffer.csv	1217	2147125.55914113	2570528.43688663	238
2016-07-06__15-55__eventbuffer.csv	1217	1900902.29601703	3209984.28194998	238
2016-07-06__15-55__eventbuffer.csv	1217	1684446.79863403	1091017.83093214	238
2016-07-06__15-55__eventbuffer.csv	1217	98039.9626084334	356426.163838946	238
2016-07-06__15-55__eventbuffer.csv	1217	491884.650345306	7767975.40575348	238
2016-07-06__15-55__eventbuffer.csv	1217	222177.454545198	6407742.13460831	238
2016-07-06__15-55__eventbuffer.csv	1217	492401.574335383	12087424.502651	238
2016-07-06__15-55__eventbuffer.csv	1217	414837.320023224	7352431.9011776	238
2016-07-06__15-55__eventbuffer.csv	1217	125327.818290126	5702444.10822087	238
2016-07-06__15-55__eventbuffer.csv	1217	191863.844575177	5006654.18085479	239
2016-07-06__15-55__eventbuffer.csv	1217	226488.130774806	10253408.0523023	239
2016-07-06__15-55__eventbuffer.csv	1217	250647.647823607	4172120.62519974	239
2016-07-06__15-55__eventbuffer.csv	1217	268490.705133219	6817670.92543832	239
2016-07-06__15-55__eventbuffer.csv	1217	183820.250375452	9015299.0380633	239
2016-07-06__15-55__eventbuffer.csv	1217	489508.383610793	12483549.9390346	239
2016-07-06__15-55__eventbuffer.csv	1217	1096357.750436	20374130.3309017	239
2016-07-06__15-55__eventbuffer.csv	1217	1526642.32214877	21263515.8112939	239
2016-07-06__15-55__eventbuffer.csv	1217	2095068.12300943	20803000.3759279	239
2016-07-06__15-55__eventbuffer.csv	1217	338717.653736911	8922464.99828128	240
2016-07-06__15-55__eventbuffer.csv	1217	590885.983790831	10596609.1541244	240
2016-07-06__15-55__eventbuffer.csv	1217	28727.7060439507	10350199.6244732	240
2016-07-06__15-55__eventbuffer.csv	1217	145300.985994517	10173988.4526365	240
2016-07-06__15-55__eventbuffer.csv	1217	57281.7338803261	10209278.8188469	240
2016-07-06__15-55__eventbuffer.csv	1217	521064.269943121	10094394.3391894	240
2016-07-06__15-55__eventbuffer.csv	1217	2075355.38372952	8895493.34814149	240
2016-07-06__15-55__eventbuffer.csv	1217	1507161.77253277	5631155.71612414	240
2016-07-06__15-55__eventbuffer.csv	1217	1642683.33407566	7445610.50910941	240
2016-07-06__15-55__eventbuffer.csv	1217	1490550.71200195	8861395.75798903	240
2016-07-06__15-55__eventbuffer.csv	1217	84073.104501446	6191586.25376676	241
2016-07-06__15-55__eventbuffer.csv	1217	138988.644151053	298.77033937562	241
2016-07-06__15-55__eventbuffer.csv	1217	189747.207489032	3030921.07241269	241
2016-07-06__15-55__eventbuffer.csv	1217	269630.623219721	8273169.39308329	241
2016-07-06__15-55__eventbuffer.csv	1217	58782.8420511629	12214363.2483973	241
2016-07-06__15-55__eventbuffer.csv	1217	253263.766236146	14872440.5075953	241
2016-07-06__15-55__eventbuffer.csv	1217	693734.722706127	18035588.8819383	241
2016-07-06__15-55__eventbuffer.csv	1217	513231.695535851	9071678.45413776	241
2016-07-06__15-55__eventbuffer.csv	1217	134711.922412384	6438293.17160108	241
2016-07-06__15-55__eventbuffer.csv	1217	311903.903160807	4782635.96463597	241
2016-07-06__15-55__eventbuffer.csv	1217	175697.150525277	4164940.83241786	241
2016-07-06__15-55__eventbuffer.csv	1217	204105.477328175	5349526.93826813	241
2016-07-06__15-55__eventbuffer.csv	1217	332302.539644307	10508492.0821295	241
2016-07-06__15-55__eventbuffer.csv	1217	1127784.52678069	11738062.1427152	241
2016-07-06__15-55__eventbuffer.csv	1217	1610174.42713461	11194162.9295461	241
2016-07-06__15-55__eventbuffer.csv	1217	287295.896436708	9150124.72557686	242
2016-07-06__15-55__eventbuffer.csv	1217	185993.89309187	7217314.21089206	242
2016-07-06__15-55__eventbuffer.csv	1217	84294.4291503111	8662335.08972122	242
2016-07-06__15-55__eventbuffer.csv	1217	74890.9421867422	9884456.39842713	242
2016-07-06__15-55__eventbuffer.csv	1217	76390.0336950529	12731017.9520354	242
2016-07-06__15-55__eventbuffer.csv	1217	227173.687758796	9444152.57645427	242
2016-07-06__15-55__eventbuffer.csv	1217	572609.884096512	8301813.72861792	242
2016-07-06__15-55__eventbuffer.csv	1217	367882.736019351	7233356.16502678	242
2016-07-06__15-55__eventbuffer.csv	1217	334888.642744028	8032580.27598859	242
2016-07-06__15-55__eventbuffer.csv	1217	265051.290932865	6326602.10148084	242
2016-07-06__15-55__eventbuffer.csv	1217	373938.719766958	6282928.53710874	242
2016-07-06__15-55__eventbuffer.csv	1217	398036.182593062	6278856.46419418	242
2016-07-06__15-55__eventbuffer.csv	1217	371153.146518038	8713211.9373172	243
2016-07-06__15-55__eventbuffer.csv	1217	180163.216258468	7514560.54599473	243
2016-07-06__15-55__eventbuffer.csv	1217	477298.480712813	12110969.902248	243
2016-07-06__15-55__eventbuffer.csv	1217	372962.217554237	19568245.7701373	243
2016-07-06__15-55__eventbuffer.csv	1217	183393.359947927	14625683.4498093	243
2016-07-06__15-55__eventbuffer.csv	1217	426772.285685202	17694869.003825	243
2016-07-06__15-55__eventbuffer.csv	1217	286680.107704512	11792364.347478	243
2016-07-06__15-55__eventbuffer.csv	1217	576847.589366145	7912084.18308158	243
2016-07-06__15-55__eventbuffer.csv	1217	1000929.18868508	4889632.62374397	243
2016-07-06__15-55__eventbuffer.csv	1217	541917.432507465	7069563.05006947	243
2016-07-06__15-55__eventbuffer.csv	1217	801525.048252676	7102887.0398165	243
2016-07-06__15-55__eventbuffer.csv	1217	871274.214004188	4385434.86048422	243
2016-07-06__15-55__eventbuffer.csv	1217	236088.900606257	6402446.59876106	243
2016-07-06__15-55__eventbuffer.csv	1217	943731.80839522	12523497.1301965	243
2016-07-06__15-55__eventbuffer.csv	1217	755296.869833046	6883558.21773242	244
2016-07-06__15-55__eventbuffer.csv	1217	825760.045264279	11227653.536338	244
2016-07-06__15-55__eventbuffer.csv	1217	785797.160458228	11693516.9823531	244
2016-07-06__15-55__eventbuffer.csv	1217	706815.581511471	10068739.8368852	244
2016-07-06__15-55__eventbuffer.csv	1217	457776.78819374	16529371.5646965	244
2016-07-06__15-55__eventbuffer.csv	1217	629220.974036695	12684615.1459162	244
2016-07-06__15-55__eventbuffer.csv	1217	840538.269938016	13693460.8072547	244
2016-07-06__15-55__eventbuffer.csv	1217	1491608.5501378	12368660.9742274	244
2016-07-06__15-55__eventbuffer.csv	1217	1425625.18441946	9423222.45379778	244
2016-07-06__15-55__eventbuffer.csv	1217	39732.9877453762	4080804.89178918	245
2016-07-06__15-55__eventbuffer.csv	1217	183356.273519039	2615326.57294469	245
2016-07-06__15-55__eventbuffer.csv	1217	335965.332729475	3329856.12827223	245
2016-07-06__15-55__eventbuffer.csv	1217	187669.031699239	4661953.55347044	245
2016-07-06__15-55__eventbuffer.csv	1217	520700.395695368	7085995.437247	245
2016-07-06__15-55__eventbuffer.csv	1217	445332.356763284	12896799.1237783	245
2016-07-06__15-55__eventbuffer.csv	1217	1128702.48216736	9073435.27844545	245
2016-07-06__15-55__eventbuffer.csv	1217	1228397.20214052	7388363.63703615	245
2016-07-06__15-55__eventbuffer.csv	1217	2194564.03287999	12977141.8106559	245
2016-07-06__15-55__eventbuffer.csv	1217	1641256.81189961	12421639.7182214	245
2016-07-06__15-55__eventbuffer.csv	1217	1459433.38809846	13475150.3860077	245
2016-07-06__15-55__eventbuffer.csv	1217	1793124.41414109	23167838.6446588	245
2016-07-06__15-55__eventbuffer.csv	1217	2037715.02638047	13156058.0384239	245
2016-07-06__15-55__eventbuffer.csv	1217	1334129.51817216	10123596.6210606	245
2016-07-06__15-55__eventbuffer.csv	1217	595445.723844738	13808841.7886558	245
2016-07-06__15-55__eventbuffer.csv	1217	500090.81419608	9697422.48564776	245
2016-07-06__15-55__eventbuffer.csv	1217	2104387.14793964	8277886.23060528	245
2016-07-06__15-55__eventbuffer.csv	1217	1775512.05428537	7144903.99018168	245
2016-07-06__15-55__eventbuffer.csv	1217	163784.669461959	7841575.8574755	246
2016-07-06__15-55__eventbuffer.csv	1217	71032.292011247	7590949.87122731	246
2016-07-06__15-55__eventbuffer.csv	1217	499108.884973475	6507866.61194468	246
2016-07-06__15-55__eventbuffer.csv	1217	347108.851766495	9498751.31243716	246
2016-07-06__15-55__eventbuffer.csv	1217	321862.759438936	16572263.2167937	246
2016-07-06__15-55__eventbuffer.csv	1217	2528295.59783296	20256762.2641326	246
2016-07-06__15-55__eventbuffer.csv	1217	544141.561604239	17778955.8447723	246
2016-07-06__15-55__eventbuffer.csv	1217	546160.867275424	22787259.2401039	246
2016-07-06__15-55__eventbuffer.csv	1217	305452.569963812	8878302.63097704	247
2016-07-06__15-55__eventbuffer.csv	1217	514271.848588841	9923516.96854248	247
2016-07-06__15-55__eventbuffer.csv	1217	397606.474758216	10162893.1381364	247
2016-07-06__15-55__eventbuffer.csv	1217	102967.111845483	7633093.2752769	247
2016-07-06__15-55__eventbuffer.csv	1217	96890.6894357706	8824504.03011724	247
2016-07-06__15-55__eventbuffer.csv	1217	539555.100172386	7810840.020109	247
2016-07-06__15-55__eventbuffer.csv	1217	717545.288132568	11292860.9962804	247
2016-07-06__15-55__eventbuffer.csv	1217	982114.629642413	10221930.3261707	247
2016-07-06__15-55__eventbuffer.csv	1217	834258.031001825	4634395.98064065	247
2016-07-06__15-55__eventbuffer.csv	1217	925606.251244753	7509943.89380983	247
2016-07-06__15-55__eventbuffer.csv	1217	361805.552022205	7689503.88295436	247
2016-07-06__15-55__eventbuffer.csv	1217	506223.78047914	14823104.0697618	247
2016-07-06__15-55__eventbuffer.csv	1217	168496.454812389	10226785.1882061	247
2016-07-06__15-55__eventbuffer.csv	1217	873718.960383568	10929452.0225984	247
2016-07-06__15-55__eventbuffer.csv	1217	811071.259947695	12226547.5657463	247
2016-07-06__15-55__eventbuffer.csv	1217	960140.701447433	14471487.5555735	247
2016-07-06__15-55__eventbuffer.csv	1217	225608.031441937	6075911.18096865	248
2016-07-06__15-55__eventbuffer.csv	1217	154119.499314606	6212032.80577598	248
2016-07-06__15-55__eventbuffer.csv	1217	91713.3102466967	3964348.740005	248
2016-07-06__15-55__eventbuffer.csv	1217	292377.906976977	5570787.50549978	248
2016-07-06__15-55__eventbuffer.csv	1217	140256.862687432	4517840.43126744	248
2016-07-06__15-55__eventbuffer.csv	1217	122377.997229548	9517838.03840612	248
2016-07-06__15-55__eventbuffer.csv	1217	587967.715271666	18313865.4372619	248
2016-07-06__15-55__eventbuffer.csv	1217	974560.432083978	15822549.2854919	248
2016-07-06__15-55__eventbuffer.csv	1217	836471.828662219	18167158.8674726	248
2016-07-06__15-55__eventbuffer.csv	1217	1338347.01437267	14903129.9805822	248
2016-07-06__15-55__eventbuffer.csv	1217	1689735.46746911	10381726.7914472	248
2016-07-06__15-55__eventbuffer.csv	1217	916894.174832635	5048174.41783597	248
2016-07-06__15-55__eventbuffer.csv	1217	97768.7218779605	6041395.36334954	248
2016-07-06__15-55__eventbuffer.csv	1217	370495.460473588	7876506.16151397	248
2016-07-06__15-55__eventbuffer.csv	1217	370372.350756482	8155848.61034877	248
2016-07-06__15-55__eventbuffer.csv	1217	1374112.79767195	10274298.6435343	248
2016-07-06__15-55__eventbuffer.csv	1217	3191372.96184902	11785078.9637231	248
2016-07-06__15-55__eventbuffer.csv	1217	2397973.9460065	3656753.11670263	248
2016-07-06__15-55__eventbuffer.csv	1217	2136333.33660975	8423682.65822028	248
2016-07-06__15-55__eventbuffer.csv	1217	2958776.12948669	4878016.69040951	248
2016-07-06__15-55__eventbuffer.csv	1217	3676982.29924693	14488040.502116	248
2016-07-06__15-55__eventbuffer.csv	1217	4614025.48957672	11188894.1258772	248
2016-07-06__15-55__eventbuffer.csv	1217	3048160.27907426	11750093.2157451	248
2016-07-06__15-55__eventbuffer.csv	1217	5529642.20228522	10582316.5727688	248
2016-07-06__15-55__eventbuffer.csv	1217	127659.326219963	6817984.77442186	249
2016-07-06__15-55__eventbuffer.csv	1217	227087.132233269	8418754.24000475	249
2016-07-06__15-55__eventbuffer.csv	1217	40308.0367456535	7858774.05311579	249
2016-07-06__15-55__eventbuffer.csv	1217	778258.567534857	10166084.3478128	249
2016-07-06__15-55__eventbuffer.csv	1217	1320652.25113398	7962270.93133217	249
2016-07-06__15-55__eventbuffer.csv	1217	1243114.23531526	11808797.4971276	249
2016-07-06__15-55__eventbuffer.csv	1217	1907893.04017854	16258488.2246222	249
2016-07-06__15-55__eventbuffer.csv	1217	1842327.25821946	15824266.919655	249
2016-07-06__15-55__eventbuffer.csv	1217	1713456.33505404	12944816.4266155	249
2016-07-06__15-55__eventbuffer.csv	1217	1273107.1984608	15040763.8336586	249
2016-07-06__15-55__eventbuffer.csv	1217	148794.348353268	3106384.49629409	250
2016-07-06__15-55__eventbuffer.csv	1217	465791.722908227	8834096.11401322	250
2016-07-06__15-55__eventbuffer.csv	1217	284092.951780385	8212605.2082911	250
2016-07-06__15-55__eventbuffer.csv	1217	241221.734340982	7012138.49973228	250
2016-07-06__15-55__eventbuffer.csv	1217	329653.442043868	14720454.0893313	250
2016-07-06__15-55__eventbuffer.csv	1217	943832.298548986	16896343.6733067	250
2016-07-06__15-55__eventbuffer.csv	1217	554033.939212854	14536424.7723225	250
2016-07-06__15-55__eventbuffer.csv	1217	339365.555465689	11596713.9112102	250
2016-07-06__15-55__eventbuffer.csv	1217	900574.783615681	18427297.8735825	250
2016-07-06__15-55__eventbuffer.csv	1217	1084442.29218606	16725951.0100646	250
2016-07-06__15-55__eventbuffer.csv	1217	2173093.59114962	16503975.7484888	250
2016-07-06__15-55__eventbuffer.csv	1217	210147.672005141	13005601.6746997	251
2016-07-06__15-55__eventbuffer.csv	1217	471247.123137307	11438256.2762009	251
2016-07-06__15-55__eventbuffer.csv	1217	731281.291062526	9443284.98244346	251
2016-07-06__15-55__eventbuffer.csv	1217	315370.96998291	8993128.2255715	251
2016-07-06__15-55__eventbuffer.csv	1217	616111.923666105	12900726.262845	251
2016-07-06__15-55__eventbuffer.csv	1217	1365418.97434873	10620256.0637917	251
2016-07-06__15-55__eventbuffer.csv	1217	2675190.01718267	15100711.1469879	251
2016-07-06__15-55__eventbuffer.csv	1217	2287583.02441086	13352323.2606296	251
2016-07-06__15-55__eventbuffer.csv	1217	2529710.32174202	19910562.1836366	251
2016-07-06__15-55__eventbuffer.csv	1217	284812.829053483	9010976.02092598	252
2016-07-06__15-55__eventbuffer.csv	1217	596801.497326478	4477829.49274334	252
2016-07-06__15-55__eventbuffer.csv	1217	1405351.06124492	6621778.27628774	252
2016-07-06__15-55__eventbuffer.csv	1217	404871.326843854	4877641.44044445	252
2016-07-06__15-55__eventbuffer.csv	1217	338686.975344189	10946506.1490029	252
2016-07-06__15-55__eventbuffer.csv	1217	262421.93165285	10490690.0716001	252
2016-07-06__15-55__eventbuffer.csv	1217	592047.050422212	13850541.6591194	252
2016-07-06__15-55__eventbuffer.csv	1217	1270225.78064839	11037223.1085864	252
2016-07-06__15-55__eventbuffer.csv	1217	1555973.35078849	11130788.5393783	252
2016-07-06__15-55__eventbuffer.csv	1217	1313074.89452005	10066579.0064298	252
2016-07-06__15-55__eventbuffer.csv	1217	969731.880375591	10438369.6219849	252
2016-07-06__15-55__eventbuffer.csv	1217	591584.726988544	8949925.1392951	252
2016-07-06__15-55__eventbuffer.csv	1217	443683.12602806	11730683.3800778	252
2016-07-06__15-55__eventbuffer.csv	1217	252176.705357704	23302483.804406	252
2016-07-06__15-55__eventbuffer.csv	1217	1015860.80936542	29150096.0579803	252
2016-07-06__15-55__eventbuffer.csv	1217	1700399.22192648	24380756.0384017	252
2016-07-06__15-55__eventbuffer.csv	1217	1833732.77874644	16984776.7333586	252
2016-07-06__15-55__eventbuffer.csv	1217	1276400.8002529	15876776.3236883	252
2016-07-06__15-55__eventbuffer.csv	1217	909864.702748829	15386731.775126	252
2016-07-06__15-55__eventbuffer.csv	1217	643212.557280522	12085202.6393836	252
2016-07-06__15-55__eventbuffer.csv	1217	1535631.71305057	10471509.1672741	252
2016-07-06__15-55__eventbuffer.csv	1217	3362515.45515653	11316098.8005174	252
2016-07-06__15-55__eventbuffer.csv	1217	3423599.19286295	7215884.76679622	252
2016-07-06__15-55__eventbuffer.csv	1217	3363877.73590049	8977918.24966731	252
2016-07-06__15-55__eventbuffer.csv	1217	2903803.23385513	15876076.3297245	252
2016-07-06__15-55__eventbuffer.csv	1217	1004890.79583336	10782422.1894523	252
2016-07-06__15-55__eventbuffer.csv	1217	683320.500247425	15072340.0381864	252
2016-07-06__15-55__eventbuffer.csv	1217	240502.090637212	3706573.69540377	253
2016-07-06__15-55__eventbuffer.csv	1217	522428.571318143	9261951.21272009	253
2016-07-06__15-55__eventbuffer.csv	1217	540258.705131144	7003024.74843165	253
2016-07-06__15-55__eventbuffer.csv	1217	735938.771039117	9579942.712993	253
2016-07-06__15-55__eventbuffer.csv	1217	2025195.59728097	5138347.07883485	253
2016-07-06__15-55__eventbuffer.csv	1217	2729177.0312947	14703365.4858215	253
2016-07-06__15-55__eventbuffer.csv	1217	2551495.95088734	9588313.17184365	253
2016-07-06__15-55__eventbuffer.csv	1217	2451417.90968262	14624673.2986568	253
2016-07-06__15-55__eventbuffer.csv	1217	2493225.15416841	9670111.06932501	253
2016-07-06__15-55__eventbuffer.csv	1217	1321097.80427539	11803281.74349	253
2016-07-06__15-55__eventbuffer.csv	1217	1896318.82217623	9886801.92155124	253
2016-07-06__15-55__eventbuffer.csv	1217	701241.53601185	13544624.8476466	253
2016-07-06__15-55__eventbuffer.csv	1217	409069.471965447	22316937.2780543	253
2016-07-06__15-55__eventbuffer.csv	1217	676529.090239316	29089800.8302597	253
2016-07-06__15-55__eventbuffer.csv	1217	102444.248417249	5622992.86951063	254
2016-07-06__15-55__eventbuffer.csv	1217	27783.7438727027	2091481.69690463	254
2016-07-06__15-55__eventbuffer.csv	1217	104299.804417772	5356712.0636057	254
2016-07-06__15-55__eventbuffer.csv	1217	86354.1802465788	3889179.82215114	254
2016-07-06__15-55__eventbuffer.csv	1217	113573.370006413	9111632.03671705	254
2016-07-06__15-55__eventbuffer.csv	1217	85668.1819722067	8487755.89721186	254
2016-07-06__15-55__eventbuffer.csv	1217	242820.058693513	11167911.0274795	254
2016-07-06__15-55__eventbuffer.csv	1217	221892.469138249	6503021.61370585	254
2016-07-06__15-55__eventbuffer.csv	1217	245955.016756117	10461550.7650978	254
2016-07-06__15-55__eventbuffer.csv	1217	167819.466968502	10761189.4671082	254
2016-07-06__15-55__eventbuffer.csv	1217	255454.446248126	13074450.2022387	254
2016-07-06__15-55__eventbuffer.csv	1217	163326.275323432	10962675.5257804	254
2016-07-06__15-55__eventbuffer.csv	1217	97873.1710417239	8099890.21145044	254
2016-07-06__15-55__eventbuffer.csv	1217	37084.9996401563	6706948.34175306	254
2016-07-06__15-55__eventbuffer.csv	1217	100166.117739274	7557591.26229454	254
2016-07-06__15-55__eventbuffer.csv	1217	140215.446289389	6640761.39401583	254
2016-07-06__15-55__eventbuffer.csv	1217	155563.278769124	3312812.88302398	254
2016-07-06__15-55__eventbuffer.csv	1217	187493.174477317	7174698.11342663	254
2016-07-06__15-55__eventbuffer.csv	1217	135775.389636592	8619788.26496313	254
2016-07-06__15-55__eventbuffer.csv	1217	143081.062328538	9004920.92229206	254
2016-07-06__15-55__eventbuffer.csv	1217	80134.4208600261	7485997.34654329	254
2016-07-06__15-55__eventbuffer.csv	1217	111629.87705282	5556185.99559498	254
2016-07-06__15-55__eventbuffer.csv	1217	171645.988776051	6341851.46818554	254
2016-07-06__15-55__eventbuffer.csv	1217	214034.046559034	4237014.31859136	254
2016-07-06__15-55__eventbuffer.csv	1217	141556.375914329	11882781.9968176	254
2016-07-06__15-55__eventbuffer.csv	1217	596046.920360209	11623513.7358768	254
2016-07-06__15-55__eventbuffer.csv	1217	1402511.6849518	11210302.7888741	254
2016-07-06__15-55__eventbuffer.csv	1217	1734803.28075976	13834421.7906121	254
2016-07-06__15-55__eventbuffer.csv	1217	2347412.81771818	13339305.9121942	254
2016-07-06__15-55__eventbuffer.csv	1217	510153.417909232	12300022.0638545	254
2016-07-06__15-55__eventbuffer.csv	1217	245027.496016388	6757701.70239954	255
2016-07-06__15-55__eventbuffer.csv	1217	749692.287444659	8303589.37696313	255
2016-07-06__15-55__eventbuffer.csv	1217	829114.606291955	7657347.22746615	255
2016-07-06__15-55__eventbuffer.csv	1217	862624.424009236	5439898.32872035	255
2016-07-06__15-55__eventbuffer.csv	1217	868801.634985546	8510362.69642945	255
2016-07-06__15-55__eventbuffer.csv	1217	1574168.06483229	9648648.19159464	255
2016-07-06__15-55__eventbuffer.csv	1217	1525910.34758806	7730255.88203493	255
2016-07-06__15-55__eventbuffer.csv	1217	411953.309694656	14015641.226164	255
2016-07-06__15-55__eventbuffer.csv	1217	673931.840060287	13944794.4714521	255
2016-07-06__15-55__eventbuffer.csv	1217	1723796.52026746	6173019.59864839	255
2016-07-06__15-55__eventbuffer.csv	1217	2247784.97185881	16143053.1145751	255
2016-07-06__15-55__eventbuffer.csv	1217	1317364.43127195	18215062.9506506	255
2016-07-06__15-55__eventbuffer.csv	1217	1859594.87015761	10778478.5207612	255
2016-07-06__15-55__eventbuffer.csv	1217	1484034.15759557	8164182.98546712	255
2016-07-06__15-55__eventbuffer.csv	1217	133815.853486885	8939812.24828281	256
2016-07-06__15-55__eventbuffer.csv	1217	268404.143958555	11609792.243591	256
2016-07-06__15-55__eventbuffer.csv	1217	235412.158999322	9253077.35569717	256
2016-07-06__15-55__eventbuffer.csv	1217	263500.769490911	16037254.7323371	256
2016-07-06__15-55__eventbuffer.csv	1217	463401.376284052	22637703.2134163	256
2016-07-06__15-55__eventbuffer.csv	1217	578027.783242497	32375791.1294249	256
2016-07-06__15-55__eventbuffer.csv	1217	683753.06577442	27511759.7679	256
2016-07-06__15-55__eventbuffer.csv	1217	911432.789818647	15410971.6090566	256
2016-07-06__15-55__eventbuffer.csv	1217	915201.944945516	3776259.13542273	257
2016-07-06__15-55__eventbuffer.csv	1217	1267523.87192171	10643100.9287555	257
2016-07-06__15-55__eventbuffer.csv	1217	1551478.68625471	9644022.72748928	257
2016-07-06__15-55__eventbuffer.csv	1217	1147859.18923953	14024071.2950448	257
2016-07-06__15-55__eventbuffer.csv	1217	1665675.42532989	14996892.0872386	257
2016-07-06__15-55__eventbuffer.csv	1217	1817451.61856707	11125244.1453989	257
2016-07-06__15-55__eventbuffer.csv	1217	1927706.14330685	8808834.26000203	257
2016-07-06__15-55__eventbuffer.csv	1217	1814311.5864312	12318085.1586482	257
2016-07-06__15-55__eventbuffer.csv	1217	1998575.69467911	8181579.52095297	257
2016-07-06__15-55__eventbuffer.csv	1217	1081821.54684502	6361183.59074417	257
2016-07-06__15-55__eventbuffer.csv	1217	648286.276151993	13499747.5828709	257
2016-07-06__15-55__eventbuffer.csv	1217	1470155.09335365	9444394.58065309	257
2016-07-06__15-55__eventbuffer.csv	1217	377504.538019804	9558573.12732269	258
2016-07-06__15-55__eventbuffer.csv	1217	370613.582797384	11808171.3525569	258
2016-07-06__15-55__eventbuffer.csv	1217	807077.787250161	11833298.0010132	258
2016-07-06__15-55__eventbuffer.csv	1217	226797.240703707	9482040.93045172	258
2016-07-06__15-55__eventbuffer.csv	1217	389454.480779854	11986160.2088291	258
2016-07-06__15-55__eventbuffer.csv	1217	409191.767540194	12112657.6798324	258
2016-07-06__15-55__eventbuffer.csv	1217	824318.348871931	12496864.4918017	258
2016-07-06__15-55__eventbuffer.csv	1217	602733.849278433	12849627.4040431	258
2016-07-06__15-55__eventbuffer.csv	1217	736942.9747782	13366802.6613796	258
2016-07-06__15-55__eventbuffer.csv	1217	405775.550795769	4976829.58573863	258
2016-07-06__15-55__eventbuffer.csv	1217	210124.981066507	9621766.73861299	258
2016-07-06__15-55__eventbuffer.csv	1217	695140.139085557	7760298.54696772	258
2016-07-06__15-55__eventbuffer.csv	1217	713606.400520696	20195035.3183631	258
2016-07-06__15-55__eventbuffer.csv	1217	497053.130828274	5432872.12448618	259
2016-07-06__15-55__eventbuffer.csv	1217	315161.644296357	4875716.41303156	259
2016-07-06__15-55__eventbuffer.csv	1217	239955.090308304	8494073.03624017	259
2016-07-06__15-55__eventbuffer.csv	1217	298245.017854139	1260880.05259822	259
2016-07-06__15-55__eventbuffer.csv	1217	413380.124323277	2273527.39855679	259
2016-07-06__15-55__eventbuffer.csv	1217	1113856.37273998	6646159.39229943	259
2016-07-06__15-55__eventbuffer.csv	1217	1281216.3327641	5680376.79015437	259
2016-07-06__15-55__eventbuffer.csv	1217	2398329.25189898	4235009.66094226	259
2016-07-06__15-55__eventbuffer.csv	1217	1217101.74421074	10584457.7503471	259
2016-07-06__15-55__eventbuffer.csv	1217	1751627.05281681	12106076.2103298	259
2016-07-06__15-55__eventbuffer.csv	1217	1211652.31786722	6667125.03279548	259
2016-07-06__15-55__eventbuffer.csv	1217	2218914.73509784	11744613.5758532	259
2016-07-06__15-55__eventbuffer.csv	1217	1941259.39291289	12596329.8505031	259
2016-07-06__15-55__eventbuffer.csv	1217	1878265.38084104	13434700.0019509	259
2016-07-06__15-55__eventbuffer.csv	1217	391943.310233895	8599637.82731827	260
2016-07-06__15-55__eventbuffer.csv	1217	166230.909592811	13802121.785621	260
2016-07-06__15-55__eventbuffer.csv	1217	254537.67961104	8487020.10773592	260
2016-07-06__15-55__eventbuffer.csv	1217	189709.077034547	18384284.6885255	260
2016-07-06__15-55__eventbuffer.csv	1217	104593.018715926	10205666.0314214	260
2016-07-06__15-55__eventbuffer.csv	1217	438913.575696026	20119575.2441293	260
2016-07-06__15-55__eventbuffer.csv	1217	512665.028999089	23050408.2753133	260
2016-07-06__15-55__eventbuffer.csv	1217	332538.216775244	6263868.13144551	261
2016-07-06__15-55__eventbuffer.csv	1217	269438.016568637	5367583.97799258	261
2016-07-06__15-55__eventbuffer.csv	1217	274303.836355779	7742317.56378366	261
2016-07-06__15-55__eventbuffer.csv	1217	334716.352494123	10563844.9283463	261
2016-07-06__15-55__eventbuffer.csv	1217	492565.149639606	6994718.4621228	261
2016-07-06__15-55__eventbuffer.csv	1217	170977.359238062	7038076.3789243	261
2016-07-06__15-55__eventbuffer.csv	1217	272467.419566668	5802783.11489532	261
2016-07-06__15-55__eventbuffer.csv	1217	1385787.47698198	9997873.14897643	261
2016-07-06__15-55__eventbuffer.csv	1217	2454767.12616306	13485412.0166665	261
2016-07-06__15-55__eventbuffer.csv	1217	3396318.14616384	11737824.1194601	261
2016-07-06__15-55__eventbuffer.csv	1217	2364019.37900525	11480186.6469138	261
2016-07-06__15-55__eventbuffer.csv	1217	1220905.27329553	10965547.4772636	261
2016-07-06__15-55__eventbuffer.csv	1217	1342282.17920307	17905576.2449562	261
2016-07-06__15-55__eventbuffer.csv	1217	61229.5781621667	7084434.45517693	262
2016-07-06__15-55__eventbuffer.csv	1217	200936.411461704	4395068.23841568	262
2016-07-06__15-55__eventbuffer.csv	1217	224341.014016792	10239985.3947843	262
2016-07-06__15-55__eventbuffer.csv	1217	198808.509587227	5502728.60475925	262
2016-07-06__15-55__eventbuffer.csv	1217	847817.358229244	13237707.9512509	262
2016-07-06__15-55__eventbuffer.csv	1217	533632.621892518	10250364.1982443	262
2016-07-06__15-55__eventbuffer.csv	1217	993646.661978166	5186992.38499986	262
2016-07-06__15-55__eventbuffer.csv	1217	1780237.86558544	8504389.17926918	262
2016-07-06__15-55__eventbuffer.csv	1217	1051569.48880823	7593815.09760096	262
2016-07-06__15-55__eventbuffer.csv	1217	800821.868298017	8446555.96039098	262
2016-07-06__15-55__eventbuffer.csv	1217	922311.352888263	9456600.85569294	262
2016-07-06__15-55__eventbuffer.csv	1217	1325706.43534937	4290444.09344518	262
2016-07-06__15-55__eventbuffer.csv	1217	480817.625755792	15529654.69753	262
2016-07-06__15-55__eventbuffer.csv	1217	919239.425168602	16917039.4255388	262
2016-07-06__15-55__eventbuffer.csv	1217	1339960.51347338	12878072.1374248	262
2016-07-06__15-55__eventbuffer.csv	1217	2296188.12088993	11717259.7440604	262
2016-07-06__15-55__eventbuffer.csv	1217	471083.621934781	7300121.86135362	263
2016-07-06__15-55__eventbuffer.csv	1217	237033.892965725	9991265.46015124	263
2016-07-06__15-55__eventbuffer.csv	1217	289936.617205545	8388560.83926266	263
2016-07-06__15-55__eventbuffer.csv	1217	689595.985023843	8559570.9125923	263
2016-07-06__15-55__eventbuffer.csv	1217	998154.514771922	5780912.85912651	263
2016-07-06__15-55__eventbuffer.csv	1217	536156.925557668	13833099.8851107	263
2016-07-06__15-55__eventbuffer.csv	1217	461181.911744854	21231730.0113885	263
2016-07-06__15-55__eventbuffer.csv	1217	1035452.58575254	15810533.321226	263
2016-07-06__15-55__eventbuffer.csv	1217	939543.651861332	14838010.7343399	263
2016-07-06__15-55__eventbuffer.csv	1217	296538.654350707	6064235.87039508	264
2016-07-06__15-55__eventbuffer.csv	1217	122387.667944107	7667422.97908	264
2016-07-06__15-55__eventbuffer.csv	1217	123522.226215417	8188197.75047764	264
2016-07-06__15-55__eventbuffer.csv	1217	198009.428058826	14291429.7528099	264
2016-07-06__15-55__eventbuffer.csv	1217	295014.87053586	15262321.0432926	264
2016-07-06__15-55__eventbuffer.csv	1217	284839.491555458	26073705.0331009	264
2016-07-06__15-55__eventbuffer.csv	1217	816463.586233143	27954352.229805	264
2016-07-06__15-55__eventbuffer.csv	1217	884511.173242567	21303509.1345347	264
2016-07-06__15-55__eventbuffer.csv	1217	1533780.94646504	6823847.25819529	264
2016-07-06__15-55__eventbuffer.csv	1217	648165.308532144	6800816.3703969	264
2016-07-06__15-55__eventbuffer.csv	1217	791808.202155749	12503956.2277885	264
2016-07-06__15-55__eventbuffer.csv	1217	368456.327896721	4248590.15953711	265
2016-07-06__15-55__eventbuffer.csv	1217	299380.086681805	16170050.5772639	265
2016-07-06__15-55__eventbuffer.csv	1217	406312.85817353	12546119.6846535	265
2016-07-06__15-55__eventbuffer.csv	1217	504056.405707446	19977433.600008	265
2016-07-06__15-55__eventbuffer.csv	1217	256983.575723532	6957072.20753192	265
2016-07-06__15-55__eventbuffer.csv	1217	430659.483381422	14757126.243326	265
2016-07-06__15-55__eventbuffer.csv	1217	1038871.72089657	16080017.8800419	265
2016-07-06__15-55__eventbuffer.csv	1217	1321584.67002285	6491631.18737489	265
2016-07-06__15-55__eventbuffer.csv	1217	863104.633936976	13188282.6037603	265
2016-07-06__15-55__eventbuffer.csv	1217	1061973.95040679	4808646.25612783	265
2016-07-06__15-55__eventbuffer.csv	1217	861900.354869206	13411386.8830314	265
2016-07-06__15-55__eventbuffer.csv	1217	523486.07380219	12194431.1955214	266
2016-07-06__15-55__eventbuffer.csv	1217	349015.803876297	9734685.98639675	266
2016-07-06__15-55__eventbuffer.csv	1217	686954.034356891	13911138.0049606	266
2016-07-06__15-55__eventbuffer.csv	1217	590145.533938489	11518962.9312565	266
2016-07-06__15-55__eventbuffer.csv	1217	387671.352801489	8969891.00780917	266
2016-07-06__15-55__eventbuffer.csv	1217	320758.238726386	19115961.3470183	266
2016-07-06__15-55__eventbuffer.csv	1217	760733.688325652	15283653.362002	266
2016-07-06__15-55__eventbuffer.csv	1217	1827253.38789452	12162129.0002384	266
2016-07-06__15-55__eventbuffer.csv	1217	3438825.2206061	13884089.9770812	266
2016-07-06__15-55__eventbuffer.csv	1217	3498245.58477316	16812639.6685599	266
2016-07-06__15-55__eventbuffer.csv	1217	2602831.32120095	11439941.4331325	266
2016-07-06__15-55__eventbuffer.csv	1217	1224639.75489417	19415195.3408398	266
2016-07-06__15-55__eventbuffer.csv	1217	237646.133425401	6826052.30648842	267
2016-07-06__15-55__eventbuffer.csv	1217	144533.935067408	10932645.5495627	267
2016-07-06__15-55__eventbuffer.csv	1217	528849.341639036	13429612.1306313	267
2016-07-06__15-55__eventbuffer.csv	1217	109585.878021885	9928443.47013582	267
2016-07-06__15-55__eventbuffer.csv	1217	341122.407921744	11164063.748815	267
2016-07-06__15-55__eventbuffer.csv	1217	821746.669824996	12344002.4800113	267
2016-07-06__15-55__eventbuffer.csv	1217	812812.663393338	11985484.9797453	267
2016-07-06__15-55__eventbuffer.csv	1217	1287415.68739848	15867137.8237355	267
2016-07-06__15-55__eventbuffer.csv	1217	1397889.04029094	12395565.7366749	267
2016-07-06__15-55__eventbuffer.csv	1217	1926789.67817957	13601566.6589584	267
2016-07-06__15-55__eventbuffer.csv	1217	240819.070345716	4271510.19450618	268
2016-07-06__15-55__eventbuffer.csv	1217	298135.120051742	8034537.32542249	268
2016-07-06__15-55__eventbuffer.csv	1217	72633.7944152677	5393333.12456189	268
2016-07-06__15-55__eventbuffer.csv	1217	238865.509559737	11703546.3687505	268
2016-07-06__15-55__eventbuffer.csv	1217	843752.510937065	19265964.8166949	268
2016-07-06__15-55__eventbuffer.csv	1217	1382878.33164852	20007996.1426329	268
2016-07-06__15-55__eventbuffer.csv	1217	1325288.09613513	17132373.6042368	268
2016-07-06__15-55__eventbuffer.csv	1217	1490835.59120217	16153468.8847807	268
2016-07-06__15-55__eventbuffer.csv	1217	1702769.88652412	6957479.58262193	268
2016-07-06__15-55__eventbuffer.csv	1217	2543712.01957221	10515409.9289185	268
2016-07-06__15-55__eventbuffer.csv	1217	123907.892946451	7817269.58152831	269
2016-07-06__15-55__eventbuffer.csv	1217	176474.359317243	10334723.9372155	269
2016-07-06__15-55__eventbuffer.csv	1217	318471.117645867	6394309.15067073	269
2016-07-06__15-55__eventbuffer.csv	1217	413687.213201023	11326632.6246273	269
2016-07-06__15-55__eventbuffer.csv	1217	878789.197724873	15125273.6746208	269
2016-07-06__15-55__eventbuffer.csv	1217	1065932.00953776	14015805.2829927	269
2016-07-06__15-55__eventbuffer.csv	1217	967566.491934253	13916717.4566512	269
2016-07-06__15-55__eventbuffer.csv	1217	1594049.19141076	12885628.6027089	269
2016-07-06__15-55__eventbuffer.csv	1217	2331280.4151094	16772214.8493429	269
2016-07-06__15-55__eventbuffer.csv	1217	3411829.32098725	15796094.5130748	269
2016-07-06__15-55__eventbuffer.csv	1217	3122640.03132953	19464876.3376112	269
2016-07-06__15-55__eventbuffer.csv	1217	1994197.03224666	14066891.6189728	269
2016-07-06__15-55__eventbuffer.csv	1217	1144421.23454028	17424444.4644278	269
2016-07-06__15-55__eventbuffer.csv	1217	371174.878576857	13310079.6019802	269
2016-07-06__15-55__eventbuffer.csv	1217	608086.105237266	11701723.2534263	269
2016-07-06__15-55__eventbuffer.csv	1217	739443.982064371	9720759.2480735	269
2016-07-06__15-55__eventbuffer.csv	1217	1450675.46671451	8008460.51917746	269
2016-07-06__15-55__eventbuffer.csv	1217	1995925.37471086	14195288.1659735	269
2016-07-06__15-55__eventbuffer.csv	1217	2340685.85125372	18078024.0530596	269
2016-07-06__15-55__eventbuffer.csv	1217	253464.556435597	4490432.2259548	270
2016-07-06__15-55__eventbuffer.csv	1217	221581.395743046	12137646.2740296	270
2016-07-06__15-55__eventbuffer.csv	1217	175949.008419951	15192060.2468012	270
2016-07-06__15-55__eventbuffer.csv	1217	337920.589667662	13029441.790073	270
2016-07-06__15-55__eventbuffer.csv	1217	443363.356054664	25651912.844205	270
2016-07-06__15-55__eventbuffer.csv	1217	540986.723413648	20820597.2048399	270
2016-07-06__15-55__eventbuffer.csv	1217	198045.984605338	20404051.1603661	270
2016-07-06__15-55__eventbuffer.csv	1217	545240.466673519	21103422.1817574	270
2016-07-06__15-55__eventbuffer.csv	1217	655873.3752435	19974720.8879776	270
2016-07-06__15-55__eventbuffer.csv	1217	484541.750146351	9933876.31719381	270
2016-07-06__15-55__eventbuffer.csv	1217	1071949.27680824	16874511.7282554	270
2016-07-06__15-55__eventbuffer.csv	1217	790389.784594937	13066289.9850199	270
2016-07-06__15-55__eventbuffer.csv	1217	334400.529765473	11421798.0520756	270
2016-07-06__15-55__eventbuffer.csv	1217	510900.154434514	13140352.4678822	270
2016-07-06__15-55__eventbuffer.csv	1217	1493016.49785994	8684118.70828153	270
2016-07-06__15-55__eventbuffer.csv	1217	2058137.85142633	12459090.1322562	270
2016-07-06__15-55__eventbuffer.csv	1217	2284881.16128967	19820034.1294999	270
2016-07-06__15-55__eventbuffer.csv	1217	1228459.55839406	14404728.3308082	270
2016-07-06__15-55__eventbuffer.csv	1217	1702801.43437153	13273980.8987549	270
2016-07-06__15-55__eventbuffer.csv	1217	1561630.99733069	12826683.1788501	270
2016-07-06__15-55__eventbuffer.csv	1217	1097662.38223858	11192498.2249216	270
2016-07-06__15-55__eventbuffer.csv	1217	2348869.22107723	8617376.10042305	270
2016-07-06__15-55__eventbuffer.csv	1217	1669544.82411986	6200614.51776768	270
2016-07-06__15-55__eventbuffer.csv	1217	1208021.50567161	13656612.0772016	270
2016-07-06__15-55__eventbuffer.csv	1217	1478553.25711263	7751420.30565023	270
2016-07-06__15-55__eventbuffer.csv	1217	491141.436750391	8789013.75431252	270
2016-07-06__15-55__eventbuffer.csv	1217	2474786.35098641	9131807.72129208	270
2016-07-06__15-55__eventbuffer.csv	1217	3066572.96000315	17064279.0054423	270
2016-07-06__15-55__eventbuffer.csv	1217	1280896.37266439	6769724.07506407	270
2016-07-06__15-55__eventbuffer.csv	1217	339591.92782514	10356190.8636879	270
2016-07-06__15-55__eventbuffer.csv	1217	1049024.72909354	22663609.5004083	270
2016-07-06__15-55__eventbuffer.csv	1217	455915.09461698	11368485.6208919	271
2016-07-06__15-55__eventbuffer.csv	1217	330306.728759754	10400801.1020684	271
2016-07-06__15-55__eventbuffer.csv	1217	453855.770340893	17012983.6136767	271
2016-07-06__15-55__eventbuffer.csv	1217	451612.425176783	18238856.0816483	271
2016-07-06__15-55__eventbuffer.csv	1217	342696.090473813	15009912.330492	271
2016-07-06__15-55__eventbuffer.csv	1217	581567.885062932	11355067.8892638	271
2016-07-06__15-55__eventbuffer.csv	1217	840874.144459866	9642465.19572715	271
2016-07-06__15-55__eventbuffer.csv	1217	2572439.03121755	14937516.7493187	271
2016-07-06__15-55__eventbuffer.csv	1217	2642213.45661557	12352381.7692441	271
2016-07-06__15-55__eventbuffer.csv	1217	469349.754552226	5851805.58545646	272
2016-07-06__15-55__eventbuffer.csv	1217	300849.593597159	6193421.11668334	272
2016-07-06__15-55__eventbuffer.csv	1217	135659.776155205	8086963.5516236	272
2016-07-06__15-55__eventbuffer.csv	1217	285650.131310262	10063935.2332625	272
2016-07-06__15-55__eventbuffer.csv	1217	728168.730683079	6758249.58234931	272
2016-07-06__15-55__eventbuffer.csv	1217	1664410.58155198	8138486.108936	272
2016-07-06__15-55__eventbuffer.csv	1217	1133908.4212035	11569179.8444926	272
2016-07-06__15-55__eventbuffer.csv	1217	1910945.97346102	13876978.3191232	272
2016-07-06__15-55__eventbuffer.csv	1217	2083843.07764226	17080072.9016122	272
2016-07-06__15-55__eventbuffer.csv	1217	2529693.28532475	17772463.3728183	272
2016-07-06__15-55__eventbuffer.csv	1217	2281360.97634536	14199203.9574743	272
2016-07-06__15-55__eventbuffer.csv	1217	1111100.75519577	12330050.4249038	272
2016-07-06__15-55__eventbuffer.csv	1217	198807.54063275	5032648.12944751	273
2016-07-06__15-55__eventbuffer.csv	1217	215950.491999031	5164679.55823517	273
2016-07-06__15-55__eventbuffer.csv	1217	172522.628799382	4651396.0155667	273
2016-07-06__15-55__eventbuffer.csv	1217	104925.603526074	10265369.2653839	273
2016-07-06__15-55__eventbuffer.csv	1217	163580.451184389	4940834.41278666	273
2016-07-06__15-55__eventbuffer.csv	1217	294595.611250139	9065084.01990103	273
2016-07-06__15-55__eventbuffer.csv	1217	308061.985990987	9936838.09638761	273
2016-07-06__15-55__eventbuffer.csv	1217	421602.508619722	11896872.4946452	273
2016-07-06__15-55__eventbuffer.csv	1217	951461.028449603	7589170.17539316	273
2016-07-06__15-55__eventbuffer.csv	1217	286502.5761124	6045617.55177508	273
2016-07-06__15-55__eventbuffer.csv	1217	575415.178917827	5098065.11159602	273
2016-07-06__15-55__eventbuffer.csv	1217	1350328.24569307	7842285.56182768	273
2016-07-06__15-55__eventbuffer.csv	1217	1766611.17680236	2120549.49684206	273
2016-07-06__15-55__eventbuffer.csv	1217	2377321.41915778	8101963.20445286	273
2016-07-06__15-55__eventbuffer.csv	1217	2341129.54703691	6930287.19071039	273
2016-07-06__15-55__eventbuffer.csv	1217	2642646.45676651	6485764.85034737	273
2016-07-06__15-55__eventbuffer.csv	1217	1714728.49384946	6193667.37285715	273
2016-07-06__15-55__eventbuffer.csv	1217	924329.25023588	3410298.37776651	273
2016-07-06__15-55__eventbuffer.csv	1217	1057279.72214274	6674202.03390865	273
2016-07-06__15-55__eventbuffer.csv	1217	949392.372421978	8831319.43141496	273
2016-07-06__15-55__eventbuffer.csv	1217	1817493.17321087	7221059.0090298	273
2016-07-06__15-55__eventbuffer.csv	1217	4438875.41897644	15455652.8373126	273
2016-07-06__15-55__eventbuffer.csv	1217	5767647.92452538	13907817.4925087	273
2016-07-06__15-55__eventbuffer.csv	1217	498701.811362848	9182528.57392716	274
2016-07-06__15-55__eventbuffer.csv	1217	362767.386525129	9125220.30661018	274
2016-07-06__15-55__eventbuffer.csv	1217	202247.371865894	9709568.02736209	274
2016-07-06__15-55__eventbuffer.csv	1217	357051.142420403	12851457.8207093	274
2016-07-06__15-55__eventbuffer.csv	1217	1074724.7710649	8429102.7126446	274
2016-07-06__15-55__eventbuffer.csv	1217	1894227.34488846	11877933.6285941	274
2016-07-06__15-55__eventbuffer.csv	1217	2813726.81478209	12637443.3020543	274
2016-07-06__15-55__eventbuffer.csv	1217	2630049.09697151	12430784.2353065	274
2016-07-06__15-55__eventbuffer.csv	1217	1915330.14561451	18283285.7127027	274
2016-07-06__15-55__eventbuffer.csv	1217	2108398.6996826	14599885.0328441	274
2016-07-06__15-55__eventbuffer.csv	1217	2307625.07339257	16976921.1512717	274
2016-07-06__15-55__eventbuffer.csv	1217	213961.742688987	9022706.64493686	275
2016-07-06__15-55__eventbuffer.csv	1217	298024.776430628	5596714.0104554	275
2016-07-06__15-55__eventbuffer.csv	1217	300295.282231715	7493059.06910201	275
2016-07-06__15-55__eventbuffer.csv	1217	278560.088323015	7269397.03264878	275
2016-07-06__15-55__eventbuffer.csv	1217	810202.721756218	8803490.31913434	275
2016-07-06__15-55__eventbuffer.csv	1217	811222.103576816	14959081.7537047	275
2016-07-06__15-55__eventbuffer.csv	1217	1139625.07730391	6643164.42193246	275
2016-07-06__15-55__eventbuffer.csv	1217	1173010.4439376	7241732.54988639	275
2016-07-06__15-55__eventbuffer.csv	1217	880092.754401559	6464064.66326741	275
2016-07-06__15-55__eventbuffer.csv	1217	525092.769282392	10973282.5356692	275
2016-07-06__15-55__eventbuffer.csv	1217	2302230.36253191	7282858.76501058	275
2016-07-06__15-55__eventbuffer.csv	1217	489955.8653422	9584731.51498957	275
2016-07-06__15-55__eventbuffer.csv	1217	936841.415903415	11632004.6380085	275
2016-07-06__15-55__eventbuffer.csv	1217	1482632.609104	7411532.36034431	275
2016-07-06__15-55__eventbuffer.csv	1217	945925.044666972	23265434.7970814	275
2016-07-06__15-55__eventbuffer.csv	1217	2530497.62687364	22015181.4857096	275
2016-07-06__15-55__eventbuffer.csv	1217	3588754.89521618	13016627.6935589	275
2016-07-06__15-55__eventbuffer.csv	1217	1354302.5050183	7504872.78118439	275
2016-07-06__15-55__eventbuffer.csv	1217	1835971.40441024	7440098.63824559	275
2016-07-06__15-55__eventbuffer.csv	1217	665278.914358754	2594389.98509532	275
2016-07-06__15-55__eventbuffer.csv	1217	2151303.0118224	7765396.42055609	275
2016-07-06__15-55__eventbuffer.csv	1217	4439749.64669513	7763847.50785858	275
2016-07-06__15-55__eventbuffer.csv	1217	3690325.92453032	16611793.1947874	275
2016-07-06__15-55__eventbuffer.csv	1217	746152.460473926	10667374.393554	276
2016-07-06__15-55__eventbuffer.csv	1217	364097.660932083	12585110.0878515	276
2016-07-06__15-55__eventbuffer.csv	1217	262935.529732725	8082362.19963445	276
2016-07-06__15-55__eventbuffer.csv	1217	336984.604539146	7127610.00731865	276
2016-07-06__15-55__eventbuffer.csv	1217	2487586.01358591	11615060.50821	276
2016-07-06__15-55__eventbuffer.csv	1217	3771304.53275553	17649598.7681416	276
2016-07-06__15-55__eventbuffer.csv	1217	2470048.71153452	11194415.0783685	276
2016-07-06__15-55__eventbuffer.csv	1217	2531165.83866408	16502913.1443605	276
2016-07-06__15-55__eventbuffer.csv	1217	3127753.7813746	16828476.599933	276
2016-07-06__15-55__eventbuffer.csv	1217	2263559.70833582	16013573.2523202	276
2016-07-06__15-55__eventbuffer.csv	1217	154289.150934338	8911974.81311124	277
2016-07-06__15-55__eventbuffer.csv	1217	163455.37063503	15711482.7087041	277
2016-07-06__15-55__eventbuffer.csv	1217	613428.684101025	26192532.5656481	277
2016-07-06__15-55__eventbuffer.csv	1217	208998.880380734	30039279.9545532	277
2016-07-06__15-55__eventbuffer.csv	1217	139761.303311809	18926198.717761	277
2016-07-06__15-55__eventbuffer.csv	1217	310957.57734754	3395461.42216138	278
2016-07-06__15-55__eventbuffer.csv	1217	257788.267325961	8831196.71491376	278
2016-07-06__15-55__eventbuffer.csv	1217	168728.414233184	12249300.8030577	278
2016-07-06__15-55__eventbuffer.csv	1217	101748.863179801	21374348.1819399	278
2016-07-06__15-55__eventbuffer.csv	1217	243118.673946248	16010329.9224962	278
2016-07-06__15-55__eventbuffer.csv	1217	1109801.13014878	20436617.3531171	278
2016-07-06__15-55__eventbuffer.csv	1217	1196012.10539899	20671872.7662519	278
2016-07-06__15-55__eventbuffer.csv	1217	1333345.69795428	11479593.2929931	279
2016-07-06__15-55__eventbuffer.csv	1217	639597.828487536	9525997.90963521	279
2016-07-06__15-55__eventbuffer.csv	1217	674706.603405433	4784310.71376456	279
2016-07-06__15-55__eventbuffer.csv	1217	588046.082560232	19223868.8019073	279
2016-07-06__15-55__eventbuffer.csv	1217	361360.724086861	17190819.7723541	279
2016-07-06__15-55__eventbuffer.csv	1217	268930.035003756	22985212.7641763	279
2016-07-06__15-55__eventbuffer.csv	1217	637925.017641703	28009850.8275026	279
2016-07-06__15-55__eventbuffer.csv	1217	777536.081318973	38355841.9302946	279
2016-07-06__15-55__eventbuffer.csv	1217	415713.873569884	7249030.91045765	280
2016-07-06__15-55__eventbuffer.csv	1217	112668.03313689	8977591.68666595	280
2016-07-06__15-55__eventbuffer.csv	1217	290744.819922771	13046168.7294129	280
2016-07-06__15-55__eventbuffer.csv	1217	285577.257544196	11832534.4028808	280
2016-07-06__15-55__eventbuffer.csv	1217	239634.232543891	13535869.0865338	280
2016-07-06__15-55__eventbuffer.csv	1217	673055.876510318	9889704.28600225	280
2016-07-06__15-55__eventbuffer.csv	1217	1080955.26646175	11465476.693826	280
2016-07-06__15-55__eventbuffer.csv	1217	1353312.25866532	17093898.6183571	280
2016-07-06__15-55__eventbuffer.csv	1217	202890.632944113	10840938.1948177	281
2016-07-06__15-55__eventbuffer.csv	1217	532639.267299396	11921828.5301692	281
2016-07-06__15-55__eventbuffer.csv	1217	1719510.54008726	12011411.2660417	281
2016-07-06__15-55__eventbuffer.csv	1217	2032936.02130973	6910417.96391141	281
2016-07-06__15-55__eventbuffer.csv	1217	622314.525427065	4922225.63507026	281
2016-07-06__15-55__eventbuffer.csv	1217	563735.889340055	7867351.68895706	281
2016-07-06__15-55__eventbuffer.csv	1217	138465.723813214	7473299.37138425	281
2016-07-06__15-55__eventbuffer.csv	1217	273323.294527639	19716626.8439109	281
2016-07-06__15-55__eventbuffer.csv	1217	1502939.53934531	21890630.9217526	281
2016-07-06__15-55__eventbuffer.csv	1217	2459333.42806431	12095677.3418508	281
2016-07-06__15-55__eventbuffer.csv	1217	2559137.25685427	15255014.8888673	281
2016-07-06__15-55__eventbuffer.csv	1217	2905642.38609949	14792817.5110255	281
2016-07-06__15-55__eventbuffer.csv	1217	4025100.46796446	14279707.2463433	281
2016-07-06__15-55__eventbuffer.csv	1217	3549125.0198141	14997233.0937452	281
2016-07-06__15-55__eventbuffer.csv	1217	2419741.92128162	10884687.4482858	281
2016-07-06__15-55__eventbuffer.csv	1217	1827271.53467025	4890703.34304657	281
2016-07-06__15-55__eventbuffer.csv	1217	563106.065116058	15190124.4301617	281
2016-07-06__15-55__eventbuffer.csv	1217	789104.310270576	1563496.56146031	282
2016-07-06__15-55__eventbuffer.csv	1217	129336.627674418	7571249.35354276	282
2016-07-06__15-55__eventbuffer.csv	1217	150299.453043027	6951556.93929704	282
2016-07-06__15-55__eventbuffer.csv	1217	382037.545435386	11075497.9436082	282
2016-07-06__15-55__eventbuffer.csv	1217	766015.09232707	12298241.7457454	282
2016-07-06__15-55__eventbuffer.csv	1217	819725.212381592	10558391.7631747	282
2016-07-06__15-55__eventbuffer.csv	1217	702384.995482452	10817882.0391272	282
2016-07-06__15-55__eventbuffer.csv	1217	2070890.55479597	15801018.3035993	282
2016-07-06__15-55__eventbuffer.csv	1217	2091393.25194054	15523021.6277995	282
2016-07-06__15-55__eventbuffer.csv	1217	996794.012490173	18205923.0224319	282
2016-07-06__15-55__eventbuffer.csv	1217	1057800.19175914	14378587.0849706	282
2016-07-06__15-55__eventbuffer.csv	1217	2209514.83294703	9061197.93700749	282
2016-07-06__15-55__eventbuffer.csv	1217	5307092.94597748	15099324.6987009	282
2016-07-06__15-55__eventbuffer.csv	1217	3830758.00534251	14098127.999775	282
2016-07-06__15-55__eventbuffer.csv	1217	2722863.22968147	16113822.1833711	282
2016-07-06__15-55__eventbuffer.csv	1217	1795533.55468752	10227661.3050252	282
2016-07-06__15-55__eventbuffer.csv	1217	886661.515670648	12383537.1294487	282
2016-07-06__15-55__eventbuffer.csv	1217	610033.461257702	11064883.424141	282
2016-07-06__15-55__eventbuffer.csv	1217	2000514.06736861	12738800.800737	282
2016-07-06__15-55__eventbuffer.csv	1217	546667.485434199	4704296.79590399	283
2016-07-06__15-55__eventbuffer.csv	1217	404619.490572137	8086688.13072638	283
2016-07-06__15-55__eventbuffer.csv	1217	185934.030096583	6201152.40230718	283
2016-07-06__15-55__eventbuffer.csv	1217	395593.990381452	14868421.9418678	283
2016-07-06__15-55__eventbuffer.csv	1217	1456133.70141359	15137239.6864742	283
2016-07-06__15-55__eventbuffer.csv	1217	1260302.19963984	9082573.31361098	283
2016-07-06__15-55__eventbuffer.csv	1217	2855586.07939964	15573615.2391449	283
2016-07-06__15-55__eventbuffer.csv	1217	5896787.04725888	12056460.8226212	283
2016-07-06__15-55__eventbuffer.csv	1217	2859917.71116216	10253798.5314104	283
2016-07-06__15-55__eventbuffer.csv	1217	3767816.09794593	14938269.3068467	283
2016-07-06__15-55__eventbuffer.csv	1217	3201756.62656655	15662689.4764594	283
2016-07-06__15-55__eventbuffer.csv	1217	3146403.58011229	10908073.1896792	283
2016-07-06__15-55__eventbuffer.csv	1217	1595362.36788585	13060281.8350894	283
2016-07-06__15-55__eventbuffer.csv	1217	1591645.73228438	12957620.8250294	283
2016-07-06__15-55__eventbuffer.csv	1217	155352.025584816	2562454.4662797	284
2016-07-06__15-55__eventbuffer.csv	1217	127569.611321462	8561205.73784888	284
2016-07-06__15-55__eventbuffer.csv	1217	160068.622218808	3525934.59075453	284
2016-07-06__15-55__eventbuffer.csv	1217	103398.834208312	2169130.6514174	284
2016-07-06__15-55__eventbuffer.csv	1217	1713802.19254796	8176457.13755537	284
2016-07-06__15-55__eventbuffer.csv	1217	175006.513350167	16603265.1707957	284
2016-07-06__15-55__eventbuffer.csv	1217	737329.499393126	21111339.3547048	284
2016-07-06__15-55__eventbuffer.csv	1217	415094.362331503	18116289.7814961	284
2016-07-06__15-55__eventbuffer.csv	1217	515579.262742238	17315508.3665219	284
2016-07-06__15-55__eventbuffer.csv	1217	1217519.74973995	17665153.8860675	284
2016-07-06__15-55__eventbuffer.csv	1217	907990.775242899	10217667.316789	285
2016-07-06__15-55__eventbuffer.csv	1217	894053.248017874	14129872.3151365	285
2016-07-06__15-55__eventbuffer.csv	1217	1076782.72893958	14539826.7871682	285
2016-07-06__15-55__eventbuffer.csv	1217	529418.961283152	15677975.8141596	285
2016-07-06__15-55__eventbuffer.csv	1217	642745.924422905	9051340.80918731	285
2016-07-06__15-55__eventbuffer.csv	1217	1080195.00839574	18387653.933858	285
2016-07-06__15-55__eventbuffer.csv	1217	1516058.0371682	18854344.3692344	285
2016-07-06__15-55__eventbuffer.csv	1217	1842961.35803969	11187427.777941	285
2016-07-06__15-55__eventbuffer.csv	1217	751239.81157773	8436214.68060954	285
2016-07-06__15-55__eventbuffer.csv	1217	911554.318072046	11636409.7877063	285
2016-07-06__15-55__eventbuffer.csv	1217	951179.038667999	18302179.7569751	285
2016-07-06__15-55__eventbuffer.csv	1217	315413.688860821	7105488.81753258	286
2016-07-06__15-55__eventbuffer.csv	1217	214640.829905987	9157561.61821205	286
2016-07-06__15-55__eventbuffer.csv	1217	73973.2793799088	18392704.2828667	286
2016-07-06__15-55__eventbuffer.csv	1217	368512.687161344	20046564.6381063	286
2016-07-06__15-55__eventbuffer.csv	1217	353648.969667035	28645906.4901515	286
2016-07-06__15-55__eventbuffer.csv	1217	126360.75454592	25579237.4127203	286
2016-07-06__15-55__eventbuffer.csv	1217	365485.223070424	10268673.4387519	287
2016-07-06__15-55__eventbuffer.csv	1217	334582.380540933	9110056.58881593	287
2016-07-06__15-55__eventbuffer.csv	1217	58288.7924331752	11854788.043596	287
2016-07-06__15-55__eventbuffer.csv	1217	207524.428069547	12500378.757728	287
2016-07-06__15-55__eventbuffer.csv	1217	236769.455679734	11404135.4517205	287
2016-07-06__15-55__eventbuffer.csv	1217	965244.763594115	17393317.4867758	287
2016-07-06__15-55__eventbuffer.csv	1217	2130594.19472258	17259905.2721361	287
2016-07-06__15-55__eventbuffer.csv	1217	2530824.57552315	27177671.2769706	287
2016-07-06__15-55__eventbuffer.csv	1217	328047.568611286	11166807.6239073	288
2016-07-06__15-55__eventbuffer.csv	1217	140267.237736762	8855837.78342181	288
2016-07-06__15-55__eventbuffer.csv	1217	174616.809033969	9562167.50900793	288
2016-07-06__15-55__eventbuffer.csv	1217	130676.499891837	3322769.91486722	288
2016-07-06__15-55__eventbuffer.csv	1217	173523.461341002	9109318.55545011	288
2016-07-06__15-55__eventbuffer.csv	1217	244491.531307541	17042456.9651387	288
2016-07-06__15-55__eventbuffer.csv	1217	995011.546310221	13580191.6901223	288
2016-07-06__15-55__eventbuffer.csv	1217	1696719.25973618	16098046.2108437	288
2016-07-06__15-55__eventbuffer.csv	1217	1842308.49306897	13574377.8955953	288
2016-07-06__15-55__eventbuffer.csv	1217	1590706.86003513	9613791.17711919	288
2016-07-06__15-55__eventbuffer.csv	1217	1003536.33221115	9274180.44196574	288
2016-07-06__15-55__eventbuffer.csv	1217	446898.674073787	5812531.43084208	289
2016-07-06__15-55__eventbuffer.csv	1217	208320.702173536	8516147.09221445	289
2016-07-06__15-55__eventbuffer.csv	1217	467036.127620315	13687289.8001273	289
2016-07-06__15-55__eventbuffer.csv	1217	401183.97952182	10800100.510864	289
2016-07-06__15-55__eventbuffer.csv	1217	481080.215796798	14148860.5710083	289
2016-07-06__15-55__eventbuffer.csv	1217	1016723.87002555	14429452.1730265	289
2016-07-06__15-55__eventbuffer.csv	1217	1535815.15740327	16121349.3293748	289
2016-07-06__15-55__eventbuffer.csv	1217	1222957.607639	23026708.8743957	289
2016-07-06__15-55__eventbuffer.csv	1217	239431.600317892	6475600.72766055	290
2016-07-06__15-55__eventbuffer.csv	1217	210372.397078061	6841975.76516638	290
2016-07-06__15-55__eventbuffer.csv	1217	169869.69968107	8735109.94448144	290
2016-07-06__15-55__eventbuffer.csv	1217	605246.881067212	6356056.91424967	290
2016-07-06__15-55__eventbuffer.csv	1217	366364.488594477	7924213.95634728	290
2016-07-06__15-55__eventbuffer.csv	1217	657609.31779415	9936062.8334104	290
2016-07-06__15-55__eventbuffer.csv	1217	1678785.54318773	15478402.082498	290
2016-07-06__15-55__eventbuffer.csv	1217	1168057.30843964	10799230.7944343	290
2016-07-06__15-55__eventbuffer.csv	1217	1387080.47182184	10736865.5190351	290
2016-07-06__15-55__eventbuffer.csv	1217	729731.904416438	8682508.68604955	290
2016-07-06__15-55__eventbuffer.csv	1217	504662.90522983	4663784.78283072	290
2016-07-06__15-55__eventbuffer.csv	1217	488955.303422663	15731010.0865196	290
2016-07-06__15-55__eventbuffer.csv	1217	545748.843420872	25706216.4140525	290
2016-07-06__15-55__eventbuffer.csv	1217	238506.190930816	6017793.52802523	291
2016-07-06__15-55__eventbuffer.csv	1217	156059.070243425	5280786.57881177	291
2016-07-06__15-55__eventbuffer.csv	1217	121793.911085368	9271406.51675494	291
2016-07-06__15-55__eventbuffer.csv	1217	214549.730073059	12259486.1296349	291
2016-07-06__15-55__eventbuffer.csv	1217	712059.841688202	14729815.129936	291
2016-07-06__15-55__eventbuffer.csv	1217	1325217.76931971	17523847.3629284	291
2016-07-06__15-55__eventbuffer.csv	1217	1333350.41385635	14169520.5056924	291
2016-07-06__15-55__eventbuffer.csv	1217	2256556.38885124	17419359.5812965	291
2016-07-06__15-55__eventbuffer.csv	1217	1978901.68403763	13943589.1224977	291
2016-07-06__15-55__eventbuffer.csv	1217	1262328.68349011	15159871.5676945	291
2016-07-06__15-55__eventbuffer.csv	1217	464767.260839494	2796006.59784562	292
2016-07-06__15-55__eventbuffer.csv	1217	1324309.90396458	8463826.40802222	292
2016-07-06__15-55__eventbuffer.csv	1217	680879.021719581	5183493.32336031	292
2016-07-06__15-55__eventbuffer.csv	1217	1222257.19964542	8579920.91266526	292
2016-07-06__15-55__eventbuffer.csv	1217	577107.024430603	10406597.6122901	292
2016-07-06__15-55__eventbuffer.csv	1217	471136.435815716	13388105.6409652	292
2016-07-06__15-55__eventbuffer.csv	1217	2125158.62935579	16006006.1767677	292
2016-07-06__15-55__eventbuffer.csv	1217	1882952.47203877	19953011.0215911	292
2016-07-06__15-55__eventbuffer.csv	1217	1702873.95152464	17828115.2438149	292
2016-07-06__15-55__eventbuffer.csv	1217	2684552.27219298	14911753.7970879	292
2016-07-06__15-55__eventbuffer.csv	1217	3330316.12580923	20400434.888248	292
2016-07-06__15-55__eventbuffer.csv	1217	2428736.59347943	11764539.1037263	292
2016-07-06__15-55__eventbuffer.csv	1217	901198.127912498	26200128.2454061	292
2016-07-06__15-55__eventbuffer.csv	1217	1020858.9269643	24701840.787543	292
2016-07-06__15-55__eventbuffer.csv	1217	453288.647418611	6270766.9155309	293
2016-07-06__15-55__eventbuffer.csv	1217	600509.367274545	7232490.15873766	293
2016-07-06__15-55__eventbuffer.csv	1217	390315.883669324	9824025.49263105	293
2016-07-06__15-55__eventbuffer.csv	1217	535667.960850558	13358413.9280637	293
2016-07-06__15-55__eventbuffer.csv	1217	286656.643761504	13874476.3784157	293
2016-07-06__15-55__eventbuffer.csv	1217	443661.891627482	16594871.9031974	293
2016-07-06__15-55__eventbuffer.csv	1217	874696.774830951	16539292.2735762	293
2016-07-06__15-55__eventbuffer.csv	1217	1081083.9106862	17732005.8395958	293
2016-07-06__15-55__eventbuffer.csv	1217	622815.079381647	13322196.1483058	293
2016-07-06__15-55__eventbuffer.csv	1217	390701.529851589	8251501.71336147	294
2016-07-06__15-55__eventbuffer.csv	1217	350886.473145329	8927718.46267375	294
2016-07-06__15-55__eventbuffer.csv	1217	449701.932460243	7287838.5185997	294
2016-07-06__15-55__eventbuffer.csv	1217	344250.022453097	8609067.3545929	294
2016-07-06__15-55__eventbuffer.csv	1217	1111358.41877152	4547065.30772992	294
2016-07-06__15-55__eventbuffer.csv	1217	529188.584151163	9930042.33247446	294
2016-07-06__15-55__eventbuffer.csv	1217	618797.635209525	7690130.43810543	294
2016-07-06__15-55__eventbuffer.csv	1217	1635265.65617015	14868737.2648244	294
2016-07-06__15-55__eventbuffer.csv	1217	1338090.96391482	14674774.7970211	294
2016-07-06__15-55__eventbuffer.csv	1217	2101269.81516694	19318593.8121206	294
2016-07-06__15-55__eventbuffer.csv	1217	3333888.23875307	15422127.5176171	294
2016-07-06__15-55__eventbuffer.csv	1217	3407885.86709199	20102656.364291	294
2016-07-06__15-55__eventbuffer.csv	1217	2582144.25495637	20070769.7245242	294
2016-07-06__15-55__eventbuffer.csv	1217	1268786.31519095	14418890.1883959	294
2016-07-06__15-55__eventbuffer.csv	1217	532792.673683503	16812705.4565888	294
2016-07-06__15-55__eventbuffer.csv	1217	927484.462814615	7926441.55009195	294
2016-07-06__15-55__eventbuffer.csv	1217	1421117.54006129	13972470.251033	294
2016-07-06__15-55__eventbuffer.csv	1217	319986.63167281	5250273.77856109	295
2016-07-06__15-55__eventbuffer.csv	1217	490950.362395145	1806465.05337687	295
2016-07-06__15-55__eventbuffer.csv	1217	584899.223094419	7001208.09792678	295
2016-07-06__15-55__eventbuffer.csv	1217	273544.790769652	11564100.1305189	295
2016-07-06__15-55__eventbuffer.csv	1217	266025.540378513	14945791.2018945	295
2016-07-06__15-55__eventbuffer.csv	1217	554133.254928876	13024689.405747	295
2016-07-06__15-55__eventbuffer.csv	1217	1311482.52598012	13100770.4755445	295
2016-07-06__15-55__eventbuffer.csv	1217	1258540.54839588	9558663.50749619	295
2016-07-06__15-55__eventbuffer.csv	1217	1204577.88416482	15719051.477367	295
2016-07-06__15-55__eventbuffer.csv	1217	1107937.46818327	17851875.1561079	295
2016-07-06__15-55__eventbuffer.csv	1217	7713273.6440766	12271868.3994228	295
2016-07-06__15-55__eventbuffer.csv	1217	1180852.40639395	12870556.4782523	295
2016-07-06__15-55__eventbuffer.csv	1217	1050798.60844518	17830956.9900029	295
2016-07-06__15-55__eventbuffer.csv	1217	405505.641577378	15982200.3034137	295
2016-07-06__15-55__eventbuffer.csv	1217	307425.828438985	11682654.0027772	295
2016-07-06__15-55__eventbuffer.csv	1217	387272.736159038	6506625.99450169	295
2016-07-06__15-55__eventbuffer.csv	1217	1464312.70797029	15111112.9768864	295
2016-07-06__15-55__eventbuffer.csv	1217	178505.972068512	4512725.68927028	296
2016-07-06__15-55__eventbuffer.csv	1217	143280.642620534	7801308.29098632	296
2016-07-06__15-55__eventbuffer.csv	1217	386864.663895388	9573239.60461177	296
2016-07-06__15-55__eventbuffer.csv	1217	550126.062995834	12107517.549817	296
2016-07-06__15-55__eventbuffer.csv	1217	3561306.59350647	13373966.8626315	296
2016-07-06__15-55__eventbuffer.csv	1217	3765143.43092872	13631913.7992432	296
2016-07-06__15-55__eventbuffer.csv	1217	1606611.9717172	10979701.0967737	296
2016-07-06__15-55__eventbuffer.csv	1217	694593.143596977	10238463.7242775	296
2016-07-06__15-55__eventbuffer.csv	1217	1463096.98777585	11833233.2666238	296
2016-07-06__15-55__eventbuffer.csv	1217	1279252.90130142	19392498.1745347	296
2016-07-06__15-55__eventbuffer.csv	1217	194836.943874437	4010623.86793346	297
2016-07-06__15-55__eventbuffer.csv	1217	320419.28957368	11900082.0067845	297
2016-07-06__15-55__eventbuffer.csv	1217	323526.646573216	6682738.33276057	297
2016-07-06__15-55__eventbuffer.csv	1217	391528.78921825	4450781.05751627	297
2016-07-06__15-55__eventbuffer.csv	1217	66864.1755324746	8502145.27639475	297
2016-07-06__15-55__eventbuffer.csv	1217	1324821.68600771	14209042.9214469	297
2016-07-06__15-55__eventbuffer.csv	1217	1003466.18605167	13521334.6682613	297
2016-07-06__15-55__eventbuffer.csv	1217	1336258.12548367	13261240.1150486	297
2016-07-06__15-55__eventbuffer.csv	1217	1995411.83212333	16078967.091424	297
2016-07-06__15-55__eventbuffer.csv	1217	2324084.52160322	22237001.6845399	297
2016-07-06__15-55__eventbuffer.csv	1217	500292.065699282	5362043.31611193	298
2016-07-06__15-55__eventbuffer.csv	1217	369996.600349214	10408352.263456	298
2016-07-06__15-55__eventbuffer.csv	1217	197946.319966793	14073546.2138655	298
2016-07-06__15-55__eventbuffer.csv	1217	252810.010739571	12952029.1188846	298
2016-07-06__15-55__eventbuffer.csv	1217	232418.605398884	13490820.30506	298
2016-07-06__15-55__eventbuffer.csv	1217	1478886.20615778	17548262.1693338	298
2016-07-06__15-55__eventbuffer.csv	1217	994144.243295843	12179543.742279	298
2016-07-06__15-55__eventbuffer.csv	1217	2113064.81801257	11696956.7458463	298
2016-07-06__15-55__eventbuffer.csv	1217	2610109.33187698	10270034.7777958	298
2016-07-06__15-55__eventbuffer.csv	1217	1210089.61994194	13689108.1162011	298
2016-07-06__15-55__eventbuffer.csv	1217	321417.190202446	7231866.39186683	299
2016-07-06__15-55__eventbuffer.csv	1217	257490.811384188	12853840.4257151	299
2016-07-06__15-55__eventbuffer.csv	1217	467435.060647334	8454586.47700729	299
2016-07-06__15-55__eventbuffer.csv	1217	1845184.8046204	10522273.5547189	299
2016-07-06__15-55__eventbuffer.csv	1217	886733.133718462	15017584.2970986	299
2016-07-06__15-55__eventbuffer.csv	1217	1171612.44626128	12259200.8126581	299
2016-07-06__15-55__eventbuffer.csv	1217	1459147.50401419	16547685.8788382	299
2016-07-06__15-55__eventbuffer.csv	1217	2532608.53475162	19441608.2245579	299
2016-07-06__15-55__eventbuffer.csv	1217	644865.00957079	5042998.20750327	300
2016-07-06__15-55__eventbuffer.csv	1217	292323.47228072	3934942.06522597	300
2016-07-06__15-55__eventbuffer.csv	1217	330163.247155158	10779136.4955605	300
2016-07-06__15-55__eventbuffer.csv	1217	413436.255075462	11998098.7346668	300
2016-07-06__15-55__eventbuffer.csv	1217	896899.196341505	7686579.83161475	300
2016-07-06__15-55__eventbuffer.csv	1217	2549778.13758342	12257682.2599985	300
2016-07-06__15-55__eventbuffer.csv	1217	2667751.4641791	17992977.6049112	300
2016-07-06__15-55__eventbuffer.csv	1217	1462456.58268841	12511897.1135574	300
2016-07-06__15-55__eventbuffer.csv	1217	1456770.21964356	7261447.57740894	300
2016-07-06__15-55__eventbuffer.csv	1217	1011462.0806034	5305675.21142205	301
2016-07-06__15-55__eventbuffer.csv	1217	511753.335662866	6638595.95260572	301
2016-07-06__15-55__eventbuffer.csv	1217	105950.317329991	7702715.86165213	301
2016-07-06__15-55__eventbuffer.csv	1217	166668.689750167	8940676.64065685	301
2016-07-06__15-55__eventbuffer.csv	1217	126372.216037229	7399633.76234971	301
2016-07-06__15-55__eventbuffer.csv	1217	347710.359320338	15331494.2561441	301
2016-07-06__15-55__eventbuffer.csv	1217	526109.109614427	16921919.5060708	301
2016-07-06__15-55__eventbuffer.csv	1217	2258320.45505243	21377166.1641647	301
2016-07-06__15-55__eventbuffer.csv	1217	394682.337365549	41614603.4380293	301
2016-07-06__15-55__eventbuffer.csv	1217	209311.920996062	7522161.64519459	302
2016-07-06__15-55__eventbuffer.csv	1217	285646.38306292	20460673.2103629	302
2016-07-06__15-55__eventbuffer.csv	1217	374589.031409128	19095067.6398318	302
2016-07-06__15-55__eventbuffer.csv	1217	363152.392806613	17016860.0256833	302
2016-07-06__15-55__eventbuffer.csv	1217	179988.771533828	14981934.9412507	302
2016-07-06__15-55__eventbuffer.csv	1217	261114.400175946	16995712.8900862	302
2016-07-06__15-55__eventbuffer.csv	1217	39153.9516642699	5471174.84844192	303
2016-07-06__15-55__eventbuffer.csv	1217	173801.532487193	6810718.51360503	303
2016-07-06__15-55__eventbuffer.csv	1217	104566.751309895	5890977.27252731	303
2016-07-06__15-55__eventbuffer.csv	1217	497557.422347278	7557456.88664466	303
2016-07-06__15-55__eventbuffer.csv	1217	2244718.8186615	12539035.5981595	303
2016-07-06__15-55__eventbuffer.csv	1217	2660411.1009643	19380345.1920988	303
2016-07-06__15-55__eventbuffer.csv	1217	3548840.44438104	16865104.5057041	303
2016-07-06__15-55__eventbuffer.csv	1217	3586337.41283391	25168788.1162351	303
2016-07-06__15-55__eventbuffer.csv	1217	158350.453769532	4726749.56441196	304
2016-07-06__15-55__eventbuffer.csv	1217	212551.855494223	4974596.49826998	304
2016-07-06__15-55__eventbuffer.csv	1217	138685.568219689	5855115.04722586	304
2016-07-06__15-55__eventbuffer.csv	1217	105524.002190746	5321304.26158495	304
2016-07-06__15-55__eventbuffer.csv	1217	230408.003509459	9875486.32859895	304
2016-07-06__15-55__eventbuffer.csv	1217	221075.505707113	8230586.02904598	304
2016-07-06__15-55__eventbuffer.csv	1217	98010.6394383949	11921379.5166089	304
2016-07-06__15-55__eventbuffer.csv	1217	319047.042913687	15065166.1965501	304
2016-07-06__15-55__eventbuffer.csv	1217	1152817.44398668	18291427.6288057	304
2016-07-06__15-55__eventbuffer.csv	1217	1381538.18405708	17657451.4695583	304
2016-07-06__15-55__eventbuffer.csv	1217	1051781.01234363	14728779.870663	304
2016-07-06__15-55__eventbuffer.csv	1217	1093896.93915982	11794773.6794868	304
2016-07-06__15-55__eventbuffer.csv	1217	2052472.80645662	9949439.99154318	304
2016-07-06__15-55__eventbuffer.csv	1217	1874461.61253262	20228224.8603037	304
2016-07-06__15-55__eventbuffer.csv	1217	248266.250556464	3241064.42354564	305
2016-07-06__15-55__eventbuffer.csv	1217	297185.36476032	5628919.0451454	305
2016-07-06__15-55__eventbuffer.csv	1217	325873.496962451	16063496.2741311	305
2016-07-06__15-55__eventbuffer.csv	1217	260234.82583895	11606587.8971607	305
2016-07-06__15-55__eventbuffer.csv	1217	222100.502636118	10128505.4565816	305
2016-07-06__15-55__eventbuffer.csv	1217	167975.98042761	15420087.3528759	305
2016-07-06__15-55__eventbuffer.csv	1217	681263.834352446	17422086.767102	305
2016-07-06__15-55__eventbuffer.csv	1217	1874662.48250184	38349534.6630001	305
2016-07-06__15-55__eventbuffer.csv	1217	401365.792466394	2842133.28891836	306
2016-07-06__15-55__eventbuffer.csv	1217	396900.674012966	9604141.48947154	306
2016-07-06__15-55__eventbuffer.csv	1217	132654.921057126	7583803.16498053	306
2016-07-06__15-55__eventbuffer.csv	1217	190177.214658259	18852135.5959681	306
2016-07-06__15-55__eventbuffer.csv	1217	849836.460136828	22099426.1425625	306
2016-07-06__15-55__eventbuffer.csv	1217	125467.946076951	24305625.5221455	306
2016-07-06__15-55__eventbuffer.csv	1217	591965.025932683	24371369.5646443	306
2016-07-06__15-55__eventbuffer.csv	1217	504254.733310952	4284249.07137186	307
2016-07-06__15-55__eventbuffer.csv	1217	118568.753931228	6682026.89338028	307
2016-07-06__15-55__eventbuffer.csv	1217	587261.485775194	13704325.8654044	307
2016-07-06__15-55__eventbuffer.csv	1217	1079481.95484078	13976278.8325951	307
2016-07-06__15-55__eventbuffer.csv	1217	1002743.45666603	13272461.2135084	307
2016-07-06__15-55__eventbuffer.csv	1217	853599.741167235	14201046.5174984	307
2016-07-06__15-55__eventbuffer.csv	1217	831496.737416995	13602809.1887607	307
2016-07-06__15-55__eventbuffer.csv	1217	1274667.5394244	16631420.1078693	307
2016-07-06__15-55__eventbuffer.csv	1217	170085.252280919	7070612.68499517	308
2016-07-06__15-55__eventbuffer.csv	1217	771756.325039329	3048942.25371733	308
2016-07-06__15-55__eventbuffer.csv	1217	245537.033914524	431449.693970276	308
2016-07-06__15-55__eventbuffer.csv	1217	2071198.58388367	5891223.21647486	308
2016-07-06__15-55__eventbuffer.csv	1217	367255.246717255	10496720.771323	308
2016-07-06__15-55__eventbuffer.csv	1217	2731152.40076215	29251542.5178587	308
2016-07-06__15-55__eventbuffer.csv	1217	659498.019744312	32562367.4725995	308
2016-07-06__15-55__eventbuffer.csv	1217	174444.499499825	27605303.2819635	308
2016-07-06__15-55__eventbuffer.csv	1217	863240.950942418	8105403.48318651	309
2016-07-06__15-55__eventbuffer.csv	1217	130448.974127894	9314935.94164218	309
2016-07-06__15-55__eventbuffer.csv	1217	838801.859571151	13019301.8370962	309
2016-07-06__15-55__eventbuffer.csv	1217	71516.067869783	8409720.24121749	309
2016-07-06__15-55__eventbuffer.csv	1217	172175.198414604	21062116.1844822	309
2016-07-06__15-55__eventbuffer.csv	1217	310595.063730694	22178250.0182366	309
2016-07-06__15-55__eventbuffer.csv	1217	2504399.06589181	22154156.2279905	309
2016-07-06__15-55__eventbuffer.csv	1217	2993556.41205671	12685821.29572	309
2016-07-06__15-55__eventbuffer.csv	1217	2363945.22646569	15522633.123196	309
2016-07-06__15-55__eventbuffer.csv	1217	2853945.81759046	19815217.2956089	309
2016-07-06__15-55__eventbuffer.csv	1217	1213110.3219774	39816378.9996616	309
2016-07-06__15-55__eventbuffer.csv	1217	395583.994260228	10101452.9018524	310
2016-07-06__15-55__eventbuffer.csv	1217	514841.009101485	11806274.7856522	310
2016-07-06__15-55__eventbuffer.csv	1217	424273.117753474	12817029.2954475	310
2016-07-06__15-55__eventbuffer.csv	1217	486228.17027713	13266202.0166506	310
2016-07-06__15-55__eventbuffer.csv	1217	703467.0560664	15595941.0073636	310
2016-07-06__15-55__eventbuffer.csv	1217	743438.0392229	18249515.4867654	310
2016-07-06__15-55__eventbuffer.csv	1217	5026721.49471324	16988711.0196414	310
2016-07-06__15-55__eventbuffer.csv	1217	1608108.80997221	14653236.8737082	310
2016-07-06__15-55__eventbuffer.csv	1217	808687.117887122	1728170.09029168	310
2016-07-06__15-55__eventbuffer.csv	1217	832864.326228035	4044199.21328096	310
2016-07-06__15-55__eventbuffer.csv	1217	1672259.02494858	6377006.94500296	310
2016-07-06__15-55__eventbuffer.csv	1217	1854042.61899712	8718772.24158178	310
2016-07-06__15-55__eventbuffer.csv	1217	48161.4466769696	4162784.55403635	311
2016-07-06__15-55__eventbuffer.csv	1217	75343.3599893815	3262216.31945212	311
2016-07-06__15-55__eventbuffer.csv	1217	216569.12429335	3843193.45641696	311
2016-07-06__15-55__eventbuffer.csv	1217	170418.095630287	11955174.8691852	311
2016-07-06__15-55__eventbuffer.csv	1217	165113.782632437	9952611.13997918	311
2016-07-06__15-55__eventbuffer.csv	1217	405726.566215913	13802478.7617913	311
2016-07-06__15-55__eventbuffer.csv	1217	819047.553090274	8859961.2104368	311
2016-07-06__15-55__eventbuffer.csv	1217	340308.832286811	12351989.3190404	311
2016-07-06__15-55__eventbuffer.csv	1217	282130.055108815	14076976.2823825	311
2016-07-06__15-55__eventbuffer.csv	1217	246632.507224723	12883297.9025382	311
2016-07-06__15-55__eventbuffer.csv	1217	349609.824743562	15344824.6158905	311
2016-07-06__15-55__eventbuffer.csv	1217	283868.503137238	5404237.80717748	311
2016-07-06__15-55__eventbuffer.csv	1217	600711.736888395	6426652.51944995	311
2016-07-06__15-55__eventbuffer.csv	1217	690277.167414279	8769061.59873247	311
2016-07-06__15-55__eventbuffer.csv	1217	776811.666929909	7431456.80431204	312
2016-07-06__15-55__eventbuffer.csv	1217	131105.338868856	6753195.35078614	312
2016-07-06__15-55__eventbuffer.csv	1217	536346.541075003	3318190.18454894	312
2016-07-06__15-55__eventbuffer.csv	1217	82425.2633261528	6015110.96032606	312
2016-07-06__15-55__eventbuffer.csv	1217	473916.304667891	14094731.9967844	312
2016-07-06__15-55__eventbuffer.csv	1217	709632.791300638	16596792.3857331	312
2016-07-06__15-55__eventbuffer.csv	1217	819318.391093231	17467254.6883007	312
2016-07-06__15-55__eventbuffer.csv	1217	1003054.47112592	12910693.6795962	312
2016-07-06__15-55__eventbuffer.csv	1217	1582367.12859327	20181401.1945391	312
2016-07-06__15-55__eventbuffer.csv	1217	1376895.72943373	6093590.83743319	313
2016-07-06__15-55__eventbuffer.csv	1217	164199.405721292	5628747.70805549	313
2016-07-06__15-55__eventbuffer.csv	1217	520965.864024639	5655406.55570811	313
2016-07-06__15-55__eventbuffer.csv	1217	1095338.52286009	7327222.26779166	313
2016-07-06__15-55__eventbuffer.csv	1217	706039.098374412	14648709.6307305	313
2016-07-06__15-55__eventbuffer.csv	1217	961756.529891326	13019258.7636614	313
2016-07-06__15-55__eventbuffer.csv	1217	1485031.66332969	17857625.7782112	313
2016-07-06__15-55__eventbuffer.csv	1217	1513493.46586945	20510784.3236232	313
2016-07-06__15-55__eventbuffer.csv	1217	1960717.77626346	16952007.6754915	313
2016-07-06__15-55__eventbuffer.csv	1217	1877748.8153351	16930516.3447104	313
2016-07-06__15-55__eventbuffer.csv	1217	673489.255364258	19059488.1442766	313
2016-07-06__15-55__eventbuffer.csv	1217	218245.90145089	8390972.90720863	314
2016-07-06__15-55__eventbuffer.csv	1217	388714.119263177	9276945.43679425	314
2016-07-06__15-55__eventbuffer.csv	1217	1771090.56125188	12192873.0487179	314
2016-07-06__15-55__eventbuffer.csv	1217	287299.579252135	9332532.51402814	314
2016-07-06__15-55__eventbuffer.csv	1217	893435.087823009	9506487.89519665	314
2016-07-06__15-55__eventbuffer.csv	1217	723830.731950103	13985116.3041897	314
2016-07-06__15-55__eventbuffer.csv	1217	502921.050409382	12031385.1655185	314
2016-07-06__15-55__eventbuffer.csv	1217	461413.467182182	3542028.87045289	314
2016-07-06__15-55__eventbuffer.csv	1217	371228.966331227	9564233.72983828	314
2016-07-06__15-55__eventbuffer.csv	1217	673779.326474833	13208840.1749336	314
2016-07-06__15-55__eventbuffer.csv	1217	1350468.71737259	16733455.7389517	314
2016-07-06__15-55__eventbuffer.csv	1217	1937713.13185254	22369170.990621	314
2016-07-06__15-55__eventbuffer.csv	1217	145387.277553408	7689886.81725653	315
2016-07-06__15-55__eventbuffer.csv	1217	386332.89239339	8993158.56438641	315
2016-07-06__15-55__eventbuffer.csv	1217	578245.450961925	8111844.50750145	315
2016-07-06__15-55__eventbuffer.csv	1217	679179.57760142	8040826.91946816	315
2016-07-06__15-55__eventbuffer.csv	1217	545381.748723419	11715780.6868326	315
2016-07-06__15-55__eventbuffer.csv	1217	982974.21244235	17269083.9165746	315
2016-07-06__15-55__eventbuffer.csv	1217	995957.676506126	9761026.79278713	315
2016-07-06__15-55__eventbuffer.csv	1217	973377.677116329	7093988.92890054	315
2016-07-06__15-55__eventbuffer.csv	1217	669830.31645933	4289515.34901711	315
2016-07-06__15-55__eventbuffer.csv	1217	719592.699202105	5946339.51306079	315
2016-07-06__15-55__eventbuffer.csv	1217	1350959.00217324	2659892.06358794	315
2016-07-06__15-55__eventbuffer.csv	1217	1464129.37712549	1657394.59175503	315
2016-07-06__15-55__eventbuffer.csv	1217	2874488.11340238	7223053.26306093	315
2016-07-06__15-55__eventbuffer.csv	1217	2746215.51908999	14835765.4175825	315
2016-07-06__15-55__eventbuffer.csv	1217	3482575.23624552	16540004.7842374	315
2016-07-06__15-55__eventbuffer.csv	1217	3989451.30252311	14503505.0364594	315
2016-07-06__15-55__eventbuffer.csv	1217	4580768.60962617	10809853.9394243	315
2016-07-06__15-55__eventbuffer.csv	1217	2579706.06702811	7664198.25957802	315
2016-07-06__15-55__eventbuffer.csv	1217	386260.012174893	7691624.89558143	315
2016-07-06__15-55__eventbuffer.csv	1217	196129.060435614	6406122.13759364	316
2016-07-06__15-55__eventbuffer.csv	1217	277019.701029549	4541014.85345486	316
2016-07-06__15-55__eventbuffer.csv	1217	345720.074924693	5471033.88162594	316
2016-07-06__15-55__eventbuffer.csv	1217	267407.786675798	10995022.9077444	316
2016-07-06__15-55__eventbuffer.csv	1217	291137.874671442	7790187.06968693	316
2016-07-06__15-55__eventbuffer.csv	1217	188447.760312562	15043238.4629358	316
2016-07-06__15-55__eventbuffer.csv	1217	159150.632158034	24453797.8196349	316
2016-07-06__15-55__eventbuffer.csv	1217	242953.06173523	37516489.6933289	316
2016-07-06__15-55__eventbuffer.csv	1217	582403.450599681	6224895.02065072	317
2016-07-06__15-55__eventbuffer.csv	1217	344400.939666277	4968649.67220049	317
2016-07-06__15-55__eventbuffer.csv	1217	508293.747146826	11055020.6108801	317
2016-07-06__15-55__eventbuffer.csv	1217	333152.192677309	10362375.8807561	317
2016-07-06__15-55__eventbuffer.csv	1217	559962.768100914	8020922.94103316	317
2016-07-06__15-55__eventbuffer.csv	1217	443221.763875273	10876346.8744993	317
2016-07-06__15-55__eventbuffer.csv	1217	844482.100446671	8967341.00526872	317
2016-07-06__15-55__eventbuffer.csv	1217	1380163.81268309	13254271.1519567	317
2016-07-06__15-55__eventbuffer.csv	1217	1679381.25062283	14876814.1099857	317
2016-07-06__15-55__eventbuffer.csv	1217	776316.96406127	18491939.4568591	317
2016-07-06__15-55__eventbuffer.csv	1217	146051.717468886	3924675.13407992	318
2016-07-06__15-55__eventbuffer.csv	1217	262819.389786986	7772136.06600307	318
2016-07-06__15-55__eventbuffer.csv	1217	386056.197504923	9626797.61962963	318
2016-07-06__15-55__eventbuffer.csv	1217	271948.202536096	6584559.73394943	318
2016-07-06__15-55__eventbuffer.csv	1217	195160.483296812	10211659.1653284	318
2016-07-06__15-55__eventbuffer.csv	1217	425538.016568448	10512067.5315458	318
2016-07-06__15-55__eventbuffer.csv	1217	560157.712535119	16443954.8445699	318
2016-07-06__15-55__eventbuffer.csv	1217	1039141.73538594	16764654.6682316	318
2016-07-06__15-55__eventbuffer.csv	1217	2184736.07238639	20801979.3467362	318
2016-07-06__15-55__eventbuffer.csv	1217	1155246.13701963	16817005.6210658	318
2016-07-06__15-55__eventbuffer.csv	1217	566757.300854743	14388375.4787808	318
2016-07-06__15-55__eventbuffer.csv	1217	2057846.50245143	11552377.2328341	318
2016-07-06__15-55__eventbuffer.csv	1217	4859040.92684793	8821340.92052038	318
2016-07-06__15-55__eventbuffer.csv	1217	3538203.22143966	5909435.84762865	318
2016-07-06__15-55__eventbuffer.csv	1217	3162057.22693662	12478707.1500839	318
2016-07-06__15-55__eventbuffer.csv	1217	2906100.2178121	8144629.94421138	318
2016-07-06__15-55__eventbuffer.csv	1217	1794982.70512238	9095053.04905993	318
2016-07-06__15-55__eventbuffer.csv	1217	1867126.20360762	7726790.65284404	318
2016-07-06__15-55__eventbuffer.csv	1217	3203131.90292585	4761590.95527981	318
2016-07-06__15-55__eventbuffer.csv	1217	4277425.34886007	2812222.86652396	318
2016-07-06__15-55__eventbuffer.csv	1217	134882.293673653	1420226.79553961	319
2016-07-06__15-55__eventbuffer.csv	1217	162878.728408297	4470870.26363325	319
2016-07-06__15-55__eventbuffer.csv	1217	190822.936432323	4162809.39201149	319
2016-07-06__15-55__eventbuffer.csv	1217	95625.3103565934	2147965.41851793	319
2016-07-06__15-55__eventbuffer.csv	1217	145804.398664891	12821834.9261078	319
2016-07-06__15-55__eventbuffer.csv	1217	369213.773568503	9517202.37845104	319
2016-07-06__15-55__eventbuffer.csv	1217	641303.619887368	13928793.4563636	319
2016-07-06__15-55__eventbuffer.csv	1217	546369.953472408	14436484.7351016	319
2016-07-06__15-55__eventbuffer.csv	1217	645674.191680736	10269396.5617653	319
2016-07-06__15-55__eventbuffer.csv	1217	547695.815859944	12678286.3885747	319
2016-07-06__15-55__eventbuffer.csv	1217	737808.632387822	13617582.1350392	319
2016-07-06__15-55__eventbuffer.csv	1217	1149021.06220068	6418587.29933645	319
2016-07-06__15-55__eventbuffer.csv	1217	608176.87307114	8137414.82341945	319
2016-07-06__15-55__eventbuffer.csv	1217	131680.74900154	4825495.18261343	319
2016-07-06__15-55__eventbuffer.csv	1217	254485.075318458	2040039.63367615	320
2016-07-06__15-55__eventbuffer.csv	1217	258514.992519971	718445.781489838	320
2016-07-06__15-55__eventbuffer.csv	1217	184857.721477152	4223892.72555675	320
2016-07-06__15-55__eventbuffer.csv	1217	214805.910381426	8770295.63283937	320
2016-07-06__15-55__eventbuffer.csv	1217	319460.065536456	13036310.6212749	320
2016-07-06__15-55__eventbuffer.csv	1217	967869.203933032	9913765.75967544	320
2016-07-06__15-55__eventbuffer.csv	1217	1601919.44222966	847617.011261347	320
2016-07-06__15-55__eventbuffer.csv	1217	396025.633094824	8118007.73909835	320
2016-07-06__15-55__eventbuffer.csv	1217	862300.31675878	10177058.7058684	320
2016-07-06__15-55__eventbuffer.csv	1217	298383.948873331	2136927.05312166	320
2016-07-06__15-55__eventbuffer.csv	1217	647168.897875558	10007990.7796017	320
2016-07-06__15-55__eventbuffer.csv	1217	682912.296300343	14653953.1712713	320
2016-07-06__15-55__eventbuffer.csv	1217	1030947.74089266	17606385.3435688	320
2016-07-06__15-55__eventbuffer.csv	1217	1761076.79568598	12385269.2421717	320
2016-07-06__15-55__eventbuffer.csv	1217	712870.663195312	8985042.99015363	320
2016-07-06__15-55__eventbuffer.csv	1217	409009.105779605	9266058.5519937	321
2016-07-06__15-55__eventbuffer.csv	1217	1391625.33905758	10875040.6433271	321
2016-07-06__15-55__eventbuffer.csv	1217	2126811.35965309	10330098.6510752	321
2016-07-06__15-55__eventbuffer.csv	1217	758114.610050686	7483498.32973429	321
2016-07-06__15-55__eventbuffer.csv	1217	508130.558304369	17634390.1469161	321
2016-07-06__15-55__eventbuffer.csv	1217	132170.64873557	18469502.0153735	321
2016-07-06__15-55__eventbuffer.csv	1217	297921.54252657	21701726.5296223	321
2016-07-06__15-55__eventbuffer.csv	1217	509138.976033193	23659096.9219461	321
2016-07-06__15-55__eventbuffer.csv	1217	150614.10189375	10966604.9360696	322
2016-07-06__15-55__eventbuffer.csv	1217	7746838.84375851	11471820.3661816	322
2016-07-06__15-55__eventbuffer.csv	1217	1880622.92523952	4764699.10695511	322
2016-07-06__15-55__eventbuffer.csv	1217	558185.143702188	4780297.51369182	322
2016-07-06__15-55__eventbuffer.csv	1217	990068.179799538	4280996.76436069	322
2016-07-06__15-55__eventbuffer.csv	1217	1700547.40276408	7913508.32248721	322
2016-07-06__15-55__eventbuffer.csv	1217	1504767.14320315	12241273.4589506	322
2016-07-06__15-55__eventbuffer.csv	1217	1310368.73988613	12426783.5701411	322
2016-07-06__15-55__eventbuffer.csv	1217	1689220.72241336	13040588.2234205	322
2016-07-06__15-55__eventbuffer.csv	1217	1309146.7632582	8090031.57920656	322
2016-07-06__15-55__eventbuffer.csv	1217	564100.82841984	6212409.48826057	322
2016-07-06__15-55__eventbuffer.csv	1217	131048.979130023	5312041.15293623	322
2016-07-06__15-55__eventbuffer.csv	1217	167473.41241069	5809019.56460911	322
2016-07-06__15-55__eventbuffer.csv	1217	489750.867882384	8226762.71638222	322
2016-07-06__15-55__eventbuffer.csv	1217	714516.402861413	9392412.24711562	322
2016-07-06__15-55__eventbuffer.csv	1217	495782.551040844	7662095.55320675	322
2016-07-06__15-55__eventbuffer.csv	1217	824523.239876364	9677755.01879526	322
2016-07-06__15-55__eventbuffer.csv	1217	894231.303981562	23269998.7112833	322
2016-07-06__15-55__eventbuffer.csv	1217	884804.990346939	2772346.45565542	323
2016-07-06__15-55__eventbuffer.csv	1217	354467.454256867	10850504.6621177	323
2016-07-06__15-55__eventbuffer.csv	1217	600471.985697897	9712655.30504427	323
2016-07-06__15-55__eventbuffer.csv	1217	385016.655666321	13609847.4998112	323
2016-07-06__15-55__eventbuffer.csv	1217	192452.009634229	13736109.9086797	323
2016-07-06__15-55__eventbuffer.csv	1217	1557184.30548159	13028345.2034782	323
2016-07-06__15-55__eventbuffer.csv	1217	1621923.42996556	13397144.8724352	323
2016-07-06__15-55__eventbuffer.csv	1217	1059720.64821936	17842319.2099303	323
2016-07-06__15-55__eventbuffer.csv	1217	910216.200127807	14117725.0289542	323
2016-07-06__15-55__eventbuffer.csv	1217	1215487.61370344	9511570.3648888	323
2016-07-06__15-55__eventbuffer.csv	1217	1107314.42674354	11279365.5473504	323
2016-07-06__15-55__eventbuffer.csv	1217	187569.379228415	4213187.95180496	324
2016-07-06__15-55__eventbuffer.csv	1217	101443.490598722	4953094.46492194	324
2016-07-06__15-55__eventbuffer.csv	1217	187612.240094174	6055188.46933097	324
2016-07-06__15-55__eventbuffer.csv	1217	164536.75711428	12199027.8167438	324
2016-07-06__15-55__eventbuffer.csv	1217	187741.623654557	15605395.1649654	324
2016-07-06__15-55__eventbuffer.csv	1217	956908.604371621	35155434.2387427	324
2016-07-06__15-55__eventbuffer.csv	1217	513888.955359701	35333760.8795359	324
2016-07-06__15-55__eventbuffer.csv	1217	358254.898814254	3557579.23578805	325
2016-07-06__15-55__eventbuffer.csv	1217	34415.4348916353	7596288.20631973	325
2016-07-06__15-55__eventbuffer.csv	1217	129212.894801002	3034759.13801519	325
2016-07-06__15-55__eventbuffer.csv	1217	234548.362017732	5767253.34528611	325
2016-07-06__15-55__eventbuffer.csv	1217	134577.00129752	3660204.64594748	325
2016-07-06__15-55__eventbuffer.csv	1217	295099.241125658	7491811.16411038	325
2016-07-06__15-55__eventbuffer.csv	1217	680755.737329429	12098421.2389455	325
2016-07-06__15-55__eventbuffer.csv	1217	482993.823799	10181714.2803096	325
2016-07-06__15-55__eventbuffer.csv	1217	498470.525402098	8777353.04001955	325
2016-07-06__15-55__eventbuffer.csv	1217	697830.727698258	7220846.13546942	325
2016-07-06__15-55__eventbuffer.csv	1217	1016033.75118179	7320724.87040134	325
2016-07-06__15-55__eventbuffer.csv	1217	1657033.400096	6610202.8040353	325
2016-07-06__15-55__eventbuffer.csv	1217	1664507.94695522	4007065.98601769	325
2016-07-06__15-55__eventbuffer.csv	1217	2384158.53728329	6268822.50490553	325
2016-07-06__15-55__eventbuffer.csv	1217	1576221.2592345	7888299.5047735	325
2016-07-06__15-55__eventbuffer.csv	1217	827069.028837784	10369140.620581	325
2016-07-06__15-55__eventbuffer.csv	1217	1931235.24528973	10354290.2975381	325
2016-07-06__15-55__eventbuffer.csv	1217	2068277.40197686	12429714.3469731	325
2016-07-06__15-55__eventbuffer.csv	1217	1333660.72045958	7380785.94652571	325
2016-07-06__15-55__eventbuffer.csv	1217	646714.234033026	11630566.1938449	325
2016-07-06__15-55__eventbuffer.csv	1217	352864.820636883	6367946.97420164	325
2016-07-06__15-55__eventbuffer.csv	1217	413985.310518512	4748312.89134626	325
2016-07-06__15-55__eventbuffer.csv	1217	854071.188377288	4799428.68127068	325
2016-07-06__15-55__eventbuffer.csv	1217	905435.84780578	6594761.02358723	325
2016-07-06__15-55__eventbuffer.csv	1217	145811.584604927	9043490.17385459	326
2016-07-06__15-55__eventbuffer.csv	1217	75368.5467602874	9233020.31662929	326
2016-07-06__15-55__eventbuffer.csv	1217	716199.428522949	11329965.0994998	326
2016-07-06__15-55__eventbuffer.csv	1217	708934.871733706	20689091.4533988	326
2016-07-06__15-55__eventbuffer.csv	1217	502425.249958604	19749670.5651914	326
2016-07-06__15-55__eventbuffer.csv	1217	1374672.90565865	19190454.6702855	326
2016-07-06__15-55__eventbuffer.csv	1217	1340244.06781169	26308598.8608065	326
2016-07-06__15-55__eventbuffer.csv	1217	793874.521832937	28925910.8434059	326
2016-07-06__15-55__eventbuffer.csv	1217	112167.67177305	7899185.99618012	327
2016-07-06__15-55__eventbuffer.csv	1217	96967.5405734656	6104062.02123195	327
2016-07-06__15-55__eventbuffer.csv	1217	145352.93808721	13169762.5420684	327
2016-07-06__15-55__eventbuffer.csv	1217	162472.344139077	13299621.6987692	327
2016-07-06__15-55__eventbuffer.csv	1217	679472.38237012	15073629.2894925	327
2016-07-06__15-55__eventbuffer.csv	1217	358733.243369692	15680645.4817734	327
2016-07-06__15-55__eventbuffer.csv	1217	461049.737920745	13805855.3722077	327
2016-07-06__15-55__eventbuffer.csv	1217	305333.489728743	12395387.4088256	327
2016-07-06__15-55__eventbuffer.csv	1217	326039.017368421	5965555.44263437	327
2016-07-06__15-55__eventbuffer.csv	1217	415093.438991767	7680522.8178705	327
2016-07-06__15-55__eventbuffer.csv	1217	1609928.85260159	14650241.4445846	327
2016-07-06__15-55__eventbuffer.csv	1217	183622.073766546	9772941.01385501	328
2016-07-06__15-55__eventbuffer.csv	1217	200899.83528704	14563208.7736704	328
2016-07-06__15-55__eventbuffer.csv	1217	185490.803172278	11969790.3203211	328
2016-07-06__15-55__eventbuffer.csv	1217	88844.977499297	7302326.32287808	328
2016-07-06__15-55__eventbuffer.csv	1217	438477.146970185	6906161.37517668	328
2016-07-06__15-55__eventbuffer.csv	1217	422647.189090937	10237272.6462582	328
2016-07-06__15-55__eventbuffer.csv	1217	525772.713192466	7925178.17325565	328
2016-07-06__15-55__eventbuffer.csv	1217	288074.366299883	9465492.10737315	328
2016-07-06__15-55__eventbuffer.csv	1217	696399.466379588	14271495.9598038	328
2016-07-06__15-55__eventbuffer.csv	1217	531962.071816018	15286725.5481379	328
2016-07-06__15-55__eventbuffer.csv	1217	393832.158730587	12617031.271663	328
2016-07-06__15-55__eventbuffer.csv	1217	114508.886708832	4412758.51946195	329
2016-07-06__15-55__eventbuffer.csv	1217	136147.434092945	3557872.78431732	329
2016-07-06__15-55__eventbuffer.csv	1217	221128.079350346	7234068.75361169	329
2016-07-06__15-55__eventbuffer.csv	1217	448939.231275445	5765463.42215565	329
2016-07-06__15-55__eventbuffer.csv	1217	802117.73281631	12413642.3463503	329
2016-07-06__15-55__eventbuffer.csv	1217	1942700.2077929	12344814.6848354	329
2016-07-06__15-55__eventbuffer.csv	1217	2248961.96404629	14162705.998757	329
2016-07-06__15-55__eventbuffer.csv	1217	2306065.72519804	20338323.9835128	329
2016-07-06__15-55__eventbuffer.csv	1217	2816952.57766323	22918025.8498261	329
2016-07-06__15-55__eventbuffer.csv	1217	1517707.59126643	3668701.37442026	330
2016-07-06__15-55__eventbuffer.csv	1217	1206775.2420859	8219954.01159452	330
2016-07-06__15-55__eventbuffer.csv	1217	470857.756038039	13186920.0406062	330
2016-07-06__15-55__eventbuffer.csv	1217	226646.086423593	12473289.5392106	330
2016-07-06__15-55__eventbuffer.csv	1217	364796.396386133	10717666.236672	330
2016-07-06__15-55__eventbuffer.csv	1217	1347311.30509243	8056828.4502795	330
[truncated: 573,259 more rows]
