# Supplementary material for: Frontal and parietal planning signals encode adapted motor commands when learning to control a brain–computer interface
Source: PLoS Biol. 2025 Sep 29;23(9):e3003408. doi: 10.1371/journal.pbio.3003408 (PMC12533969; doi:10.1371/journal.pbio.3003408)
Supplement: S6 Data — (ZIP) [file pbio.3003408.s014.zip › S6_Data/data/speeds_animal_z.csv]

exp_idx	GroupCount	independent	dependent	ti
2019-12-05__12-51__eventbuffer.csv	465	37356.1666120421	890972.958465288	48
2019-12-05__12-51__eventbuffer.csv	465	316965.955400057	4869049.13118009	48
2019-12-05__12-51__eventbuffer.csv	465	146737.204427794	753288.664585243	48
2019-12-05__12-51__eventbuffer.csv	465	118531.682195055	3833991.35810399	48
2019-12-05__12-51__eventbuffer.csv	465	91488.6933589027	821313.937640942	48
2019-12-05__12-51__eventbuffer.csv	465	211008.683945506	3681929.47296336	48
2019-12-05__12-51__eventbuffer.csv	465	228964.653948827	2436041.77602525	48
2019-12-05__12-51__eventbuffer.csv	465	318000.076637963	6188851.27836651	48
2019-12-05__12-51__eventbuffer.csv	465	372642.236752806	14311424.5509955	48
2019-12-05__12-51__eventbuffer.csv	465	529531.604911349	9308867.14959831	48
2019-12-05__12-51__eventbuffer.csv	465	107194.875375394	10731994.4543323	48
2019-12-05__12-51__eventbuffer.csv	465	1062201.70330913	14522097.2214007	48
2019-12-05__12-51__eventbuffer.csv	465	480402.167887528	21321478.8416409	48
2019-12-05__12-51__eventbuffer.csv	465	156557.098934853	11637270.8581566	49
2019-12-05__12-51__eventbuffer.csv	465	91516.5847329744	4765665.85769984	49
2019-12-05__12-51__eventbuffer.csv	465	206135.31723888	2535007.48669355	49
2019-12-05__12-51__eventbuffer.csv	465	61606.7561774081	4129173.22059082	49
2019-12-05__12-51__eventbuffer.csv	465	206047.82776457	11473760.0412751	49
2019-12-05__12-51__eventbuffer.csv	465	340502.308934509	7599168.24109602	49
2019-12-05__12-51__eventbuffer.csv	465	2004014.94067172	7458259.76103406	49
2019-12-05__12-51__eventbuffer.csv	465	2512251.15048665	6750777.46474788	49
2019-12-05__12-51__eventbuffer.csv	465	197691.666186715	15505163.5334951	49
2019-12-05__12-51__eventbuffer.csv	465	451260.180178251	6382296.28814095	49
2019-12-05__12-51__eventbuffer.csv	465	520014.563886486	1451414.66368586	49
2019-12-05__12-51__eventbuffer.csv	465	540791.854708946	15809645.5515617	49
2019-12-05__12-51__eventbuffer.csv	465	151055.47189087	5943469.39783908	50
2019-12-05__12-51__eventbuffer.csv	465	677837.492450344	14846844.4792147	50
2019-12-05__12-51__eventbuffer.csv	465	845080.399639842	7801191.12347709	50
2019-12-05__12-51__eventbuffer.csv	465	113849.679377574	4851095.03524974	50
2019-12-05__12-51__eventbuffer.csv	465	48959.5824227494	4241063.92528961	50
2019-12-05__12-51__eventbuffer.csv	465	247714.520334644	8484080.73981238	50
2019-12-05__12-51__eventbuffer.csv	465	325764.123886362	4547320.28408972	50
2019-12-05__12-51__eventbuffer.csv	465	564638.692446588	12319249.1004401	50
2019-12-05__12-51__eventbuffer.csv	465	814137.342788509	11286357.2717707	50
2019-12-05__12-51__eventbuffer.csv	465	712817.608193545	7317806.11489846	50
2019-12-05__12-51__eventbuffer.csv	465	680086.663216135	3726605.56719325	50
2019-12-05__12-51__eventbuffer.csv	465	977634.39577077	4681517.76106498	50
2019-12-05__12-51__eventbuffer.csv	465	227201.977741685	4733808.79199142	50
2019-12-05__12-51__eventbuffer.csv	465	313950.395650436	7969618.11737995	50
2019-12-05__12-51__eventbuffer.csv	465	1051000.99599318	3195417.39313067	50
2019-12-05__12-51__eventbuffer.csv	465	2293270.05894093	12213717.7654118	51
2019-12-05__12-51__eventbuffer.csv	465	2690223.53613905	28869955.6239638	51
2019-12-05__12-51__eventbuffer.csv	465	834692.819916081	17416522.2108965	51
2019-12-05__12-51__eventbuffer.csv	465	912900.730212195	23958593.4774981	51
2019-12-05__12-51__eventbuffer.csv	465	1335324.68386913	21016027.1467043	51
2019-12-05__12-51__eventbuffer.csv	465	312269.798098587	6284241.62362712	52
2019-12-05__12-51__eventbuffer.csv	465	243679.609312829	9185091.54378942	52
2019-12-05__12-51__eventbuffer.csv	465	48099.7886857723	9762509.55347764	52
2019-12-05__12-51__eventbuffer.csv	465	61149.3173029273	19201842.7626084	52
2019-12-05__12-51__eventbuffer.csv	465	80361.1700519261	18122771.1949582	52
2019-12-05__12-51__eventbuffer.csv	465	192882.649698852	14877885.4336845	52
2019-12-05__12-51__eventbuffer.csv	465	170902.204345992	16047114.2499755	52
2019-12-05__12-51__eventbuffer.csv	465	313694.673971636	7897232.16157412	53
2019-12-05__12-51__eventbuffer.csv	465	290453.228526416	9073943.9476818	53
2019-12-05__12-51__eventbuffer.csv	465	263456.838905589	7640534.56208646	53
2019-12-05__12-51__eventbuffer.csv	465	300755.466412649	5804616.03282722	53
2019-12-05__12-51__eventbuffer.csv	465	258527.164246418	10192708.704393	53
2019-12-05__12-51__eventbuffer.csv	465	656533.326009944	6877056.07547447	53
2019-12-05__12-51__eventbuffer.csv	465	789058.62029587	2848077.12677905	53
2019-12-05__12-51__eventbuffer.csv	465	917072.692745859	5825796.2419245	53
2019-12-05__12-51__eventbuffer.csv	465	2891929.29950421	13496067.6511181	53
2019-12-05__12-51__eventbuffer.csv	465	2133022.37358071	10339002.4669623	53
2019-12-05__12-51__eventbuffer.csv	465	1451765.70340853	5515958.71966063	53
2019-12-05__12-51__eventbuffer.csv	465	1038147.9032349	1765453.34112422	53
2019-12-05__12-51__eventbuffer.csv	465	2009014.18148188	2445628.46561767	53
2019-12-05__12-51__eventbuffer.csv	465	1310129.90248501	3951242.01132172	53
2019-12-05__12-51__eventbuffer.csv	465	290639.887877094	4746665.48684726	53
2019-12-05__12-51__eventbuffer.csv	465	497616.758825172	4685318.71860878	54
2019-12-05__12-51__eventbuffer.csv	465	454371.398391486	5704808.54387331	54
2019-12-05__12-51__eventbuffer.csv	465	504615.282110651	16770050.8495494	54
2019-12-05__12-51__eventbuffer.csv	465	668814.819469246	13455375.1354807	54
2019-12-05__12-51__eventbuffer.csv	465	1330625.16377672	8947770.74648462	54
2019-12-05__12-51__eventbuffer.csv	465	2558177.69708849	13013730.0854459	54
2019-12-05__12-51__eventbuffer.csv	465	2973707.67860611	8599273.48542357	54
2019-12-05__12-51__eventbuffer.csv	465	1420473.26733037	5312089.21231129	54
2019-12-05__12-51__eventbuffer.csv	465	1114883.32497294	1922122.60994305	54
2019-12-05__12-51__eventbuffer.csv	465	1776482.0388813	852926.424529267	54
2019-12-05__12-51__eventbuffer.csv	465	961469.202887602	11212115.7020394	54
2019-12-05__12-51__eventbuffer.csv	465	163831.336732278	4274855.82554186	55
2019-12-05__12-51__eventbuffer.csv	465	78220.6400780745	20668142.4573414	55
2019-12-05__12-51__eventbuffer.csv	465	36324.052360531	5010467.75634414	55
2019-12-05__12-51__eventbuffer.csv	465	163627.046766848	7576716.11468619	55
2019-12-05__12-51__eventbuffer.csv	465	241676.706556213	11462538.3994717	55
2019-12-05__12-51__eventbuffer.csv	465	618658.61463415	8032891.13009573	55
2019-12-05__12-51__eventbuffer.csv	465	446189.327633416	22684572.8534615	55
2019-12-05__12-51__eventbuffer.csv	465	1335359.62184697	16440065.9391573	55
2019-12-05__12-51__eventbuffer.csv	465	396449.801366498	12202911.435087	56
2019-12-05__12-51__eventbuffer.csv	465	567441.757709395	13987552.7168169	56
2019-12-05__12-51__eventbuffer.csv	465	374154.196038203	9104595.6496876	56
2019-12-05__12-51__eventbuffer.csv	465	551420.106250708	17136944.8430839	56
2019-12-05__12-51__eventbuffer.csv	465	879192.268210194	21286438.8656805	56
2019-12-05__12-51__eventbuffer.csv	465	2435216.99379214	17198476.4030476	56
2019-12-05__12-51__eventbuffer.csv	465	184160.454246855	6838159.3794436	57
2019-12-05__12-51__eventbuffer.csv	465	25604.7202901176	14029356.3627462	57
2019-12-05__12-51__eventbuffer.csv	465	85090.2107778626	20792871.1639978	57
2019-12-05__12-51__eventbuffer.csv	465	187252.016007089	7881200.04220806	57
2019-12-05__12-51__eventbuffer.csv	465	30027.5962430841	14650425.4250774	57
2019-12-05__12-51__eventbuffer.csv	465	13631.5589495288	8096997.21390721	57
2019-12-05__12-51__eventbuffer.csv	465	118850.119096758	8404085.21470394	57
2019-12-05__12-51__eventbuffer.csv	465	152043.988167742	8845790.74520138	57
2019-12-05__12-51__eventbuffer.csv	465	132112.024800502	1645531.54099898	58
2019-12-05__12-51__eventbuffer.csv	465	186096.524370606	7661129.89433991	58
2019-12-05__12-51__eventbuffer.csv	465	590985.236245456	16067175.5320379	58
2019-12-05__12-51__eventbuffer.csv	465	1002864.92197299	21039842.9102005	58
2019-12-05__12-51__eventbuffer.csv	465	636580.471897064	7476823.28728698	58
2019-12-05__12-51__eventbuffer.csv	465	691052.911989426	6638953.87847321	58
2019-12-05__12-51__eventbuffer.csv	465	449064.798470734	11851346.6270559	58
2019-12-05__12-51__eventbuffer.csv	465	193505.070079958	10628259.4238177	58
2019-12-05__12-51__eventbuffer.csv	465	413073.068076834	14204331.1532173	58
2019-12-05__12-51__eventbuffer.csv	465	91155.4725659444	3236651.32406181	59
2019-12-05__12-51__eventbuffer.csv	465	60883.0870076509	2990983.81328078	59
2019-12-05__12-51__eventbuffer.csv	465	89886.2583626707	3697216.52038056	59
2019-12-05__12-51__eventbuffer.csv	465	179933.873930411	1859544.32571359	59
2019-12-05__12-51__eventbuffer.csv	465	53506.0743134603	4873261.54010405	59
2019-12-05__12-51__eventbuffer.csv	465	408663.305994218	8898234.36983677	59
2019-12-05__12-51__eventbuffer.csv	465	1449317.53490901	4008682.9475469	59
2019-12-05__12-51__eventbuffer.csv	465	2303781.13838228	2944737.63396919	59
2019-12-05__12-51__eventbuffer.csv	465	610548.799802304	8042954.89815592	59
2019-12-05__12-51__eventbuffer.csv	465	1060579.89276581	13024883.6026841	59
2019-12-05__12-51__eventbuffer.csv	465	1071290.73938353	7855264.1549465	59
2019-12-05__12-51__eventbuffer.csv	465	481175.815283608	2969831.07260061	59
2019-12-05__12-51__eventbuffer.csv	465	976243.253219705	3070754.99552212	59
2019-12-05__12-51__eventbuffer.csv	465	478016.297500919	3978527.571205	59
2019-12-05__12-51__eventbuffer.csv	465	1603713.45228002	12256223.1463507	59
2019-12-05__12-51__eventbuffer.csv	465	4898056.36961429	5906157.27251847	59
2019-12-05__12-51__eventbuffer.csv	465	6900547.81355233	5267661.91741246	59
2019-12-05__12-51__eventbuffer.csv	465	4189900.22453062	8179329.56152506	59
2019-12-05__12-51__eventbuffer.csv	465	286930.230644643	11882145.0075504	60
2019-12-05__12-51__eventbuffer.csv	465	360725.41326072	8936564.48276417	60
2019-12-05__12-51__eventbuffer.csv	465	209031.364908336	7723516.25512647	60
2019-12-05__12-51__eventbuffer.csv	465	144654.2508251	4181089.9628196	60
2019-12-05__12-51__eventbuffer.csv	465	128921.808025504	5307538.28631944	60
2019-12-05__12-51__eventbuffer.csv	465	436284.072428163	7288893.65985949	60
2019-12-05__12-51__eventbuffer.csv	465	1082814.82175607	10539946.4385566	60
2019-12-05__12-51__eventbuffer.csv	465	918406.852559965	7180411.37952564	60
2019-12-05__12-51__eventbuffer.csv	465	2628104.58893385	6032181.37025036	60
2019-12-05__12-51__eventbuffer.csv	465	1294224.56314767	2218805.9384681	60
2019-12-05__12-51__eventbuffer.csv	465	1150938.34975851	5526580.75062496	60
2019-12-05__12-51__eventbuffer.csv	465	1043970.65752404	4916043.89881114	60
2019-12-05__12-51__eventbuffer.csv	465	384205.642014904	5151049.95810206	60
2019-12-05__12-51__eventbuffer.csv	465	526264.461102848	10787797.6602841	60
2019-12-05__12-51__eventbuffer.csv	465	1006600.47906518	14269213.6113888	61
2019-12-05__12-51__eventbuffer.csv	465	565484.468470195	11485856.5559052	61
2019-12-05__12-51__eventbuffer.csv	465	249319.797878544	7837449.89973024	61
2019-12-05__12-51__eventbuffer.csv	465	213832.794546423	8267611.99113593	61
2019-12-05__12-51__eventbuffer.csv	465	1097556.65500357	8585525.79385908	61
2019-12-05__12-51__eventbuffer.csv	465	1652114.39076487	4975022.3733146	61
2019-12-05__12-51__eventbuffer.csv	465	563029.932405174	6279738.18364684	61
2019-12-05__12-51__eventbuffer.csv	465	284081.890977495	10182739.7570848	61
2019-12-05__12-51__eventbuffer.csv	465	196611.818092464	8713934.4926888	61
2019-12-05__12-51__eventbuffer.csv	465	219658.49411721	10199216.6683652	61
2019-12-05__12-51__eventbuffer.csv	465	60363.0058851559	2754447.94190214	62
2019-12-05__12-51__eventbuffer.csv	465	57699.9901225981	5280329.96224527	62
2019-12-05__12-51__eventbuffer.csv	465	66009.6852892011	9606319.72604173	62
2019-12-05__12-51__eventbuffer.csv	465	28692.0050957606	6252379.08237142	62
2019-12-05__12-51__eventbuffer.csv	465	137377.860893669	6990560.74594219	62
2019-12-05__12-51__eventbuffer.csv	465	132423.707423526	8493721.37466922	62
2019-12-05__12-51__eventbuffer.csv	465	487718.46916942	11085802.0608384	62
2019-12-05__12-51__eventbuffer.csv	465	1472659.79105843	6407785.89221654	62
2019-12-05__12-51__eventbuffer.csv	465	978193.997933906	10458326.4705805	62
2019-12-05__12-51__eventbuffer.csv	465	560542.070871847	9263928.60027555	62
2019-12-05__12-51__eventbuffer.csv	465	757272.312919952	10288623.8678803	62
2019-12-05__12-51__eventbuffer.csv	465	293300.040156684	7478896.29889194	62
2019-12-05__12-51__eventbuffer.csv	465	396271.19292681	6491765.58401507	62
2019-12-05__12-51__eventbuffer.csv	465	123502.708549465	3478444.15086637	63
2019-12-05__12-51__eventbuffer.csv	465	191802.794237819	2887436.52577702	63
2019-12-05__12-51__eventbuffer.csv	465	103209.847760698	13537346.7515208	63
2019-12-05__12-51__eventbuffer.csv	465	154043.265124277	11295160.6537521	63
2019-12-05__12-51__eventbuffer.csv	465	177502.311451375	3975385.35448378	63
2019-12-05__12-51__eventbuffer.csv	465	330191.315804736	5780961.74454261	63
2019-12-05__12-51__eventbuffer.csv	465	819931.327879289	3532264.71096156	63
2019-12-05__12-51__eventbuffer.csv	465	622019.140005587	4050297.05751524	63
2019-12-05__12-51__eventbuffer.csv	465	647273.039840211	15421866.8465589	63
2019-12-05__12-51__eventbuffer.csv	465	1289887.94011805	32339433.6082264	63
2019-12-05__12-51__eventbuffer.csv	465	209400.653773448	6723401.98758239	64
2019-12-05__12-51__eventbuffer.csv	465	163542.812189858	2829171.93386398	64
2019-12-05__12-51__eventbuffer.csv	465	233497.800853868	4247583.1837687	64
2019-12-05__12-51__eventbuffer.csv	465	46944.8874730172	2085074.31465656	64
2019-12-05__12-51__eventbuffer.csv	465	96867.0213450598	3963146.00294109	64
2019-12-05__12-51__eventbuffer.csv	465	47663.1991250661	6831395.97188755	64
2019-12-05__12-51__eventbuffer.csv	465	275819.011864948	5793776.88434643	64
2019-12-05__12-51__eventbuffer.csv	465	489545.588146942	7283965.65359455	64
2019-12-05__12-51__eventbuffer.csv	465	279673.747721479	6467711.45650218	64
2019-12-05__12-51__eventbuffer.csv	465	189119.492499616	7928840.07434503	64
2019-12-05__12-51__eventbuffer.csv	465	354197.017749546	6633751.06167101	64
2019-12-05__12-51__eventbuffer.csv	465	190598.208414985	16252194.6527115	64
2019-12-05__12-51__eventbuffer.csv	465	363619.308681823	10667257.5069451	64
2019-12-05__12-51__eventbuffer.csv	465	849337.340808568	14824545.1345079	64
2019-12-05__12-51__eventbuffer.csv	465	141347.783511734	440024.675973474	65
2019-12-05__12-51__eventbuffer.csv	465	266078.254917391	5300485.73944546	65
2019-12-05__12-51__eventbuffer.csv	465	205326.468369368	6671671.5873109	65
2019-12-05__12-51__eventbuffer.csv	465	36268.2325974511	17036112.7412047	65
2019-12-05__12-51__eventbuffer.csv	465	101783.176150063	11482762.0832203	65
2019-12-05__12-51__eventbuffer.csv	465	460694.883719007	5537044.10630891	65
2019-12-05__12-51__eventbuffer.csv	465	867685.244047185	6809708.55878371	65
2019-12-05__12-51__eventbuffer.csv	465	462851.700175099	6938809.05589043	65
2019-12-05__12-51__eventbuffer.csv	465	1260764.27454998	4383940.88775042	65
2019-12-05__12-51__eventbuffer.csv	465	1940489.85974368	5296116.01673201	65
2019-12-05__12-51__eventbuffer.csv	465	1799929.85464865	5011415.56824786	65
2019-12-05__12-51__eventbuffer.csv	465	607172.220929794	4132939.09836493	65
2019-12-05__12-51__eventbuffer.csv	465	999325.661242451	3233964.2953639	65
2019-12-05__12-51__eventbuffer.csv	465	616572.497488536	4777132.88229643	65
2019-12-05__12-51__eventbuffer.csv	465	267222.626859146	9612912.12691278	65
2019-12-05__12-51__eventbuffer.csv	465	586888.701204242	5370925.8791857	65
2019-12-05__12-51__eventbuffer.csv	465	485311.688767149	2531597.42325011	65
2019-12-05__12-51__eventbuffer.csv	465	515168.343046696	3301387.87122861	65
2019-12-05__12-51__eventbuffer.csv	465	1695543.94093992	3280365.09514142	66
2019-12-05__12-51__eventbuffer.csv	465	567209.794436696	3587253.33382558	66
2019-12-05__12-51__eventbuffer.csv	465	1109373.60601391	5396745.09192343	66
2019-12-05__12-51__eventbuffer.csv	465	1030427.94728308	13546584.5777919	66
2019-12-05__12-51__eventbuffer.csv	465	1043535.61347931	7542266.47973529	66
2019-12-05__12-51__eventbuffer.csv	465	5848734.78911466	6875071.18563274	66
2019-12-05__12-51__eventbuffer.csv	465	1666139.70799144	3643325.46063583	66
2019-12-05__12-51__eventbuffer.csv	465	319100.492273729	3063072.65664313	66
2019-12-05__12-51__eventbuffer.csv	465	851263.077541556	4204935.74564026	66
2019-12-05__12-51__eventbuffer.csv	465	468113.729172003	7524267.65875294	66
2019-12-05__12-51__eventbuffer.csv	465	627568.043776603	3923876.04282464	66
2019-12-05__12-51__eventbuffer.csv	465	339350.220721801	10927705.1286348	66
2019-12-05__12-51__eventbuffer.csv	465	446219.422529237	6744140.27128664	66
2019-12-05__12-51__eventbuffer.csv	465	555957.90529805	7141531.99042931	66
2019-12-05__12-51__eventbuffer.csv	465	364528.942079565	3389211.43487197	67
2019-12-05__12-51__eventbuffer.csv	465	302141.855749686	2569806.35227583	67
2019-12-05__12-51__eventbuffer.csv	465	308459.386054751	6496008.80671166	67
2019-12-05__12-51__eventbuffer.csv	465	191690.681016889	1724250.6359553	67
2019-12-05__12-51__eventbuffer.csv	465	291282.715949986	5015587.04911681	67
2019-12-05__12-51__eventbuffer.csv	465	309775.722304003	5898608.60758153	67
2019-12-05__12-51__eventbuffer.csv	465	141715.125745572	2411628.09178178	67
2019-12-05__12-51__eventbuffer.csv	465	382979.072077526	5033929.22404606	67
2019-12-05__12-51__eventbuffer.csv	465	257523.66504983	2503339.99031121	67
2019-12-05__12-51__eventbuffer.csv	465	467729.259802703	3941541.73696957	67
2019-12-05__12-51__eventbuffer.csv	465	153458.340550574	6998421.43024928	67
2019-12-05__12-51__eventbuffer.csv	465	128221.033608413	19880024.1317349	67
2019-12-05__12-51__eventbuffer.csv	465	123328.089981633	17241097.7424291	67
2019-12-05__12-51__eventbuffer.csv	465	224175.874932879	11937545.4654484	67
2019-12-05__12-51__eventbuffer.csv	465	80615.6670011761	9356926.96632273	67
2019-12-05__12-51__eventbuffer.csv	465	370981.649595091	8288226.96747788	68
2019-12-05__12-51__eventbuffer.csv	465	242345.270765345	7365167.5759843	68
2019-12-05__12-51__eventbuffer.csv	465	323165.053217603	6001109.83939996	68
2019-12-05__12-51__eventbuffer.csv	465	270852.241952548	7015424.75805727	68
2019-12-05__12-51__eventbuffer.csv	465	340630.966099387	1022218.03542806	68
2019-12-05__12-51__eventbuffer.csv	465	3045534.44589565	4614705.08866028	68
2019-12-05__12-51__eventbuffer.csv	465	3131181.94541571	4895889.74868954	68
2019-12-05__12-51__eventbuffer.csv	465	1940460.8739869	7014522.49085757	68
2019-12-05__12-51__eventbuffer.csv	465	1215766.14431928	21038830.845437	68
2019-12-05__12-51__eventbuffer.csv	465	803858.2911632	9276378.49875949	68
2019-12-05__12-51__eventbuffer.csv	465	833127.61177234	4101028.03798252	68
2019-12-05__12-51__eventbuffer.csv	465	261709.479602881	3745897.75077721	68
2019-12-05__12-51__eventbuffer.csv	465	831909.466253309	14651243.0043927	68
2019-12-05__12-51__eventbuffer.csv	465	694945.3649405	2192563.63216412	69
2019-12-05__12-51__eventbuffer.csv	465	451638.829669146	2230382.47274341	69
2019-12-05__12-51__eventbuffer.csv	465	196450.602970618	4657288.81664694	69
2019-12-05__12-51__eventbuffer.csv	465	275270.874285001	3387969.1509361	69
2019-12-05__12-51__eventbuffer.csv	465	780324.774977803	4110004.8012513	69
2019-12-05__12-51__eventbuffer.csv	465	662017.633067458	6572988.19261998	69
2019-12-05__12-51__eventbuffer.csv	465	448149.649256354	6758619.85050041	69
2019-12-05__12-51__eventbuffer.csv	465	489214.93990725	6233783.16416009	69
2019-12-05__12-51__eventbuffer.csv	465	416654.064396168	11508970.1907002	69
2019-12-05__12-51__eventbuffer.csv	465	678805.812005326	5716723.07979768	69
2019-12-05__12-51__eventbuffer.csv	465	648264.016483692	14178308.8522782	69
2019-12-05__12-51__eventbuffer.csv	465	551577.212132397	7289533.46277195	69
2019-12-05__12-51__eventbuffer.csv	465	404356.932852444	19999475.4474535	69
2019-12-05__12-51__eventbuffer.csv	465	105004.845367395	7528160.81565547	70
2019-12-05__12-51__eventbuffer.csv	465	190671.116162925	12518408.3118335	70
2019-12-05__12-51__eventbuffer.csv	465	36246.6946419562	10084523.3866959	70
2019-12-05__12-51__eventbuffer.csv	465	84290.1931525065	15545225.7849061	70
2019-12-05__12-51__eventbuffer.csv	465	129252.757322417	13678219.5750738	70
2019-12-05__12-51__eventbuffer.csv	465	463997.628633678	14566630.3931108	70
2019-12-05__12-51__eventbuffer.csv	465	877381.035855232	12670566.6395333	70
2019-12-05__12-51__eventbuffer.csv	465	687378.957620621	9847194.6132103	71
2019-12-05__12-51__eventbuffer.csv	465	726814.656831114	9412296.62396349	71
2019-12-05__12-51__eventbuffer.csv	465	883587.420495328	17123296.0326346	71
2019-12-05__12-51__eventbuffer.csv	465	897995.799296646	19983771.4299997	71
2019-12-05__12-51__eventbuffer.csv	465	1228358.43861638	17221055.0722527	71
2019-12-05__12-51__eventbuffer.csv	465	2871576.84647949	22145296.2093707	71
2019-12-05__12-51__eventbuffer.csv	465	380092.795752358	3466372.40319776	72
2019-12-05__12-51__eventbuffer.csv	465	230819.221228676	1863119.72565092	72
2019-12-05__12-51__eventbuffer.csv	465	233809.516048327	666571.370457198	72
2019-12-05__12-51__eventbuffer.csv	465	203141.869367218	7641114.81083808	72
2019-12-05__12-51__eventbuffer.csv	465	448182.928623249	50980616.7693835	72
2019-12-05__12-51__eventbuffer.csv	465	397658.546081276	14479758.2789718	72
2019-12-05__12-51__eventbuffer.csv	465	539997.867768776	5996793.74014013	72
2019-12-05__12-51__eventbuffer.csv	465	219985.789278192	21301624.9636604	72
2019-12-05__12-51__eventbuffer.csv	465	132818.745441299	9990511.16124567	72
2019-12-05__12-51__eventbuffer.csv	465	129941.610713395	20459082.9113676	73
2019-12-05__12-51__eventbuffer.csv	465	126320.238420501	15217688.0757667	73
2019-12-05__12-51__eventbuffer.csv	465	221963.952334692	7145300.05720799	73
2019-12-05__12-51__eventbuffer.csv	465	40389.2413157146	15316733.3428905	73
2019-12-05__12-51__eventbuffer.csv	465	59711.938243266	18314445.278246	73
2019-12-05__12-51__eventbuffer.csv	465	142646.961389934	12809575.5110497	73
2019-12-05__12-51__eventbuffer.csv	465	90210.3693190892	530211.859830476	74
2019-12-05__12-51__eventbuffer.csv	465	645574.708674565	11873744.6037931	74
2019-12-05__12-51__eventbuffer.csv	465	924956.529190627	7431597.35210295	74
2019-12-05__12-51__eventbuffer.csv	465	181969.622404086	10486814.8851191	74
2019-12-05__12-51__eventbuffer.csv	465	518229.58516071	3107040.82638784	74
2019-12-05__12-51__eventbuffer.csv	465	849516.977781665	7857488.27270778	74
2019-12-05__12-51__eventbuffer.csv	465	815306.809528693	18335705.5918197	74
2019-12-05__12-51__eventbuffer.csv	465	2484121.58637473	5596661.54199072	74
2019-12-05__12-51__eventbuffer.csv	465	943016.808007667	4098638.28397147	74
2019-12-05__12-51__eventbuffer.csv	465	89824.1506977869	11783077.6765462	74
2019-12-05__12-51__eventbuffer.csv	465	100804.49776373	9957534.25982915	74
2019-12-05__12-51__eventbuffer.csv	465	548083.881791062	6956844.8654763	74
2019-12-05__12-51__eventbuffer.csv	465	78228.0011324248	6772730.56903092	75
2019-12-05__12-51__eventbuffer.csv	465	142344.602655741	5402010.92751421	75
2019-12-05__12-51__eventbuffer.csv	465	119948.109471362	5886902.56832744	75
2019-12-05__12-51__eventbuffer.csv	465	96142.0248174771	9752129.16719209	75
2019-12-05__12-51__eventbuffer.csv	465	60581.7783580535	14121556.0682827	75
2019-12-05__12-51__eventbuffer.csv	465	378146.868108813	24141688.1362603	75
2019-12-05__12-51__eventbuffer.csv	465	726847.543047336	15966501.9559174	75
2019-12-05__12-51__eventbuffer.csv	465	1348108.4628473	23734228.2270403	75
2019-12-05__12-51__eventbuffer.csv	465	547574.568029945	5460532.84036165	76
2019-12-05__12-51__eventbuffer.csv	465	229610.91558724	4731501.50640244	76
2019-12-05__12-51__eventbuffer.csv	465	63949.2485683853	10659188.6155763	76
2019-12-05__12-51__eventbuffer.csv	465	97504.8436324595	8962219.89798979	76
2019-12-05__12-51__eventbuffer.csv	465	86296.1096125442	4572337.04515825	76
2019-12-05__12-51__eventbuffer.csv	465	437864.674581658	8774670.04579299	76
2019-12-05__12-51__eventbuffer.csv	465	508461.519524646	5330901.25032719	76
2019-12-05__12-51__eventbuffer.csv	465	452477.996559263	12906636.2624113	76
2019-12-05__12-51__eventbuffer.csv	465	927895.285884592	10305558.3155668	76
2019-12-05__12-51__eventbuffer.csv	465	240822.35878461	10408700.372006	76
2019-12-05__12-51__eventbuffer.csv	465	222392.421327647	14849145.9869555	76
2019-12-05__12-51__eventbuffer.csv	465	169771.021570336	9397415.97962794	77
2019-12-05__12-51__eventbuffer.csv	465	92576.2849577686	6617657.1939682	77
2019-12-05__12-51__eventbuffer.csv	465	76602.9414082782	15374619.3847357	77
2019-12-05__12-51__eventbuffer.csv	465	198392.493777094	18747305.002614	77
2019-12-05__12-51__eventbuffer.csv	465	85423.495253998	9359787.79456904	77
2019-12-05__12-51__eventbuffer.csv	465	144402.38280778	2719834.53177633	77
2019-12-05__12-51__eventbuffer.csv	465	279219.05978412	1713325.36297607	77
2019-12-05__12-51__eventbuffer.csv	465	159337.077366643	13489661.640043	77
2019-12-05__12-51__eventbuffer.csv	465	447821.821309162	18116707.7374673	77
2019-12-05__12-51__eventbuffer.csv	465	111013.672999667	2190572.84279401	78
2019-12-05__12-51__eventbuffer.csv	465	76136.7283958656	3898715.82897758	78
2019-12-05__12-51__eventbuffer.csv	465	43884.4019598052	4163488.69113531	78
2019-12-05__12-51__eventbuffer.csv	465	28152.906886685	10097807.8987664	78
2019-12-05__12-51__eventbuffer.csv	465	72872.9869374172	7199248.36370248	78
2019-12-05__12-51__eventbuffer.csv	465	74267.777998451	13787435.1919216	78
2019-12-05__12-51__eventbuffer.csv	465	412851.874299827	15093005.6931616	78
2019-12-05__12-51__eventbuffer.csv	465	557503.735373682	6835127.57425854	78
2019-12-05__12-51__eventbuffer.csv	465	666692.152434158	3384610.5714089	78
2019-12-05__12-51__eventbuffer.csv	465	731609.684944731	10662833.2004918	78
2019-12-05__12-51__eventbuffer.csv	465	348378.326044569	14298243.4749361	78
2019-12-05__12-51__eventbuffer.csv	465	304449.187352242	8467150.64162488	78
2019-12-05__12-51__eventbuffer.csv	465	121631.433634152	746357.320395337	79
2019-12-05__12-51__eventbuffer.csv	465	72938.9514329222	2212292.06170206	79
2019-12-05__12-51__eventbuffer.csv	465	197667.501584134	8034928.00099011	79
2019-12-05__12-51__eventbuffer.csv	465	57234.5173528283	2005716.81939545	79
2019-12-05__12-51__eventbuffer.csv	465	128234.049175937	3979064.92142925	79
2019-12-05__12-51__eventbuffer.csv	465	202754.624392136	3541156.96361209	79
2019-12-05__12-51__eventbuffer.csv	465	259835.895124209	10013613.0999156	79
2019-12-05__12-51__eventbuffer.csv	465	820365.359940395	8246903.67400766	79
2019-12-05__12-51__eventbuffer.csv	465	697840.200559415	8891826.54250166	79
2019-12-05__12-51__eventbuffer.csv	465	705739.127975631	4662443.52939707	79
2019-12-05__12-51__eventbuffer.csv	465	420847.629734437	9504414.52686799	79
2019-12-05__12-51__eventbuffer.csv	465	922219.035402688	11796475.9189424	79
2019-12-05__12-51__eventbuffer.csv	465	202072.941533295	13281105.8837499	79
2019-12-05__12-51__eventbuffer.csv	465	511547.88645748	14512035.5415595	79
2019-12-05__12-51__eventbuffer.csv	465	547764.128841029	13200049.6200369	79
2019-12-05__12-51__eventbuffer.csv	465	177181.462859847	20004476.7078062	80
2019-12-05__12-51__eventbuffer.csv	465	85287.2547601772	15799633.6241804	80
2019-12-05__12-51__eventbuffer.csv	465	54154.6800900858	4570666.76064898	80
2019-12-05__12-51__eventbuffer.csv	465	101799.995349331	9361878.43353581	80
2019-12-05__12-51__eventbuffer.csv	465	462298.827725286	13510891.0891751	80
2019-12-05__12-51__eventbuffer.csv	465	1180328.98006632	11576499.457952	80
2019-12-05__12-51__eventbuffer.csv	465	902074.820338998	21346240.9790511	80
2019-12-05__12-51__eventbuffer.csv	465	144364.718244934	8467261.38434338	81
2019-12-05__12-51__eventbuffer.csv	465	190728.065420604	8203005.00731158	81
2019-12-05__12-51__eventbuffer.csv	465	102415.690156725	5004667.6043296	81
2019-12-05__12-51__eventbuffer.csv	465	81080.7219172193	23088676.3647319	81
2019-12-05__12-51__eventbuffer.csv	465	581199.652362811	12917550.3895989	81
2019-12-05__12-51__eventbuffer.csv	465	1588173.28797298	10378457.2824394	81
2019-12-05__12-51__eventbuffer.csv	465	2056996.13814615	7995759.85734915	81
2019-12-05__12-51__eventbuffer.csv	465	2951068.09589923	15596427.4368027	81
2019-12-05__12-51__eventbuffer.csv	465	48278.0678813586	2159639.64912743	82
2019-12-05__12-51__eventbuffer.csv	465	45923.7357854501	8166183.29659093	82
2019-12-05__12-51__eventbuffer.csv	465	81750.5518130925	2946869.75471772	82
2019-12-05__12-51__eventbuffer.csv	465	178474.717128502	3760851.63961159	82
2019-12-05__12-51__eventbuffer.csv	465	105116.315197533	4353259.97215664	82
2019-12-05__12-51__eventbuffer.csv	465	212614.696906556	8484647.12739566	82
2019-12-05__12-51__eventbuffer.csv	465	366691.799546305	13869792.0925861	82
2019-12-05__12-51__eventbuffer.csv	465	138417.413197818	7865997.33386474	82
2019-12-05__12-51__eventbuffer.csv	465	141451.382056113	4104087.07036189	82
2019-12-05__12-51__eventbuffer.csv	465	244432.94005666	9552327.32356589	82
2019-12-05__12-51__eventbuffer.csv	465	478176.105627856	7449152.07015363	82
2019-12-05__12-51__eventbuffer.csv	465	185814.596811015	19433811.5714981	82
2019-12-05__12-51__eventbuffer.csv	465	157293.123532725	6310157.83952801	82
2019-12-05__12-51__eventbuffer.csv	465	113159.550372551	9976419.80868249	82
2019-12-05__12-51__eventbuffer.csv	465	130011.757041079	7473067.22683046	83
2019-12-05__12-51__eventbuffer.csv	465	129408.584412811	1520082.85526755	83
2019-12-05__12-51__eventbuffer.csv	465	137998.141874436	7894843.80245546	83
2019-12-05__12-51__eventbuffer.csv	465	197275.672762434	8357097.40805062	83
2019-12-05__12-51__eventbuffer.csv	465	46101.5723980571	14332122.1627974	83
2019-12-05__12-51__eventbuffer.csv	465	178534.431072677	12308873.8500635	83
2019-12-05__12-51__eventbuffer.csv	465	178709.063516338	7416948.47696683	83
2019-12-05__12-51__eventbuffer.csv	465	1051710.31778202	9268990.73781776	83
2019-12-05__12-51__eventbuffer.csv	465	1454886.68104042	9678560.02142913	83
2019-12-05__12-51__eventbuffer.csv	465	398908.669559545	6372623.38104636	83
2019-12-05__12-51__eventbuffer.csv	465	91123.7460828006	11645980.5043397	83
2019-12-05__12-51__eventbuffer.csv	465	763508.926785351	5344433.28215769	84
2019-12-05__12-51__eventbuffer.csv	465	332961.215404297	7241921.09635123	84
2019-12-05__12-51__eventbuffer.csv	465	2367387.91697344	4451990.09140725	84
2019-12-05__12-51__eventbuffer.csv	465	197725.034975995	3984594.93917409	84
2019-12-05__12-51__eventbuffer.csv	465	100604.383434499	13510414.202562	84
2019-12-05__12-51__eventbuffer.csv	465	123319.076792016	12938105.515331	84
2019-12-05__12-51__eventbuffer.csv	465	302692.704899528	3585606.21182931	84
2019-12-05__12-51__eventbuffer.csv	465	856671.078414273	9434124.92031088	84
2019-12-05__12-51__eventbuffer.csv	465	556595.753150073	14231834.355483	84
2019-12-05__12-51__eventbuffer.csv	465	446910.851753144	18944319.1855802	84
2019-12-05__12-51__eventbuffer.csv	465	213435.919898106	2117449.6022195	85
2019-12-05__12-51__eventbuffer.csv	465	125714.917118677	4007560.0373474	85
2019-12-05__12-51__eventbuffer.csv	465	164340.973392548	2517581.66279907	85
2019-12-05__12-51__eventbuffer.csv	465	160913.62755894	9986050.09847798	85
2019-12-05__12-51__eventbuffer.csv	465	20764.8355165988	12515268.1860945	85
2019-12-05__12-51__eventbuffer.csv	465	108914.078525081	9794795.38408385	85
2019-12-05__12-51__eventbuffer.csv	465	116132.268106653	3973672.46690434	85
2019-12-05__12-51__eventbuffer.csv	465	173906.149435595	5357222.23647337	85
2019-12-05__12-51__eventbuffer.csv	465	161138.741887624	15502418.6001803	85
2019-12-05__12-51__eventbuffer.csv	465	196258.042190753	27113346.8888087	85
2019-12-05__12-51__eventbuffer.csv	465	503090.482120592	22044375.9904274	85
2019-12-05__12-51__eventbuffer.csv	465	52475.716278078	1006474.16466527	86
2019-12-05__12-51__eventbuffer.csv	465	413106.987867183	2955335.00530626	86
2019-12-05__12-51__eventbuffer.csv	465	192430.407259821	5497383.53878739	86
2019-12-05__12-51__eventbuffer.csv	465	354861.162966639	10448414.3864849	86
2019-12-05__12-51__eventbuffer.csv	465	417702.457610668	8637264.44944727	86
2019-12-05__12-51__eventbuffer.csv	465	474706.988832502	4333526.27077981	86
2019-12-05__12-51__eventbuffer.csv	465	139587.27578413	11461328.7527622	86
2019-12-05__12-51__eventbuffer.csv	465	98765.0093331265	13471450.5116016	86
2019-12-05__12-51__eventbuffer.csv	465	409843.985959015	27743847.1430914	86
2019-12-05__12-51__eventbuffer.csv	465	136394.670742033	5944876.39371359	87
2019-12-05__12-51__eventbuffer.csv	465	22451.3855882625	5057638.28648372	87
2019-12-05__12-51__eventbuffer.csv	465	49297.3622647802	8664405.15488977	87
2019-12-05__12-51__eventbuffer.csv	465	164551.629541594	9423107.86817525	87
2019-12-05__12-51__eventbuffer.csv	465	130058.873262503	10643336.0920974	87
2019-12-05__12-51__eventbuffer.csv	465	190231.395396406	5781541.35982798	87
2019-12-05__12-51__eventbuffer.csv	465	673400.848852714	14335155.9086501	87
2019-12-05__12-51__eventbuffer.csv	465	773824.752756606	8111761.53813743	87
2019-12-05__12-51__eventbuffer.csv	465	535380.09589662	2646282.28460883	87
2019-12-05__12-51__eventbuffer.csv	465	571123.811053101	15311241.7966078	87
2019-12-05__12-51__eventbuffer.csv	465	411766.611616365	13335976.6540416	87
2019-12-05__12-51__eventbuffer.csv	465	160562.501291284	8250670.38678662	88
2019-12-05__12-51__eventbuffer.csv	465	339364.187597147	15400488.1021862	88
2019-12-05__12-51__eventbuffer.csv	465	187483.729730297	22339261.1185518	88
2019-12-05__12-51__eventbuffer.csv	465	173803.663693958	16622531.2641938	88
2019-12-05__12-51__eventbuffer.csv	465	436890.936344589	5026932.37913619	88
2019-12-05__12-51__eventbuffer.csv	465	260086.059769582	6754864.78367447	88
2019-12-05__12-51__eventbuffer.csv	465	788548.467225332	10473827.8551287	88
2019-12-05__12-51__eventbuffer.csv	465	1024955.60815733	6395858.37459655	88
2019-12-05__12-51__eventbuffer.csv	465	308359.977724672	2963503.49481312	89
2019-12-05__12-51__eventbuffer.csv	465	62352.5359507574	1163902.54312638	89
2019-12-05__12-51__eventbuffer.csv	465	221576.97946743	9467510.59722491	89
2019-12-05__12-51__eventbuffer.csv	465	287305.554474233	6715382.02516554	89
2019-12-05__12-51__eventbuffer.csv	465	1293720.01877855	3092801.73537477	89
2019-12-05__12-51__eventbuffer.csv	465	3358123.78661727	6625434.60610404	89
2019-12-05__12-51__eventbuffer.csv	465	1988958.50714957	6471492.78785319	89
2019-12-05__12-51__eventbuffer.csv	465	539206.348200294	4058729.87863391	89
2019-12-05__12-51__eventbuffer.csv	465	797985.17845514	9764887.34353363	89
2019-12-05__12-51__eventbuffer.csv	465	419369.418114048	5407199.71571812	89
2019-12-05__12-51__eventbuffer.csv	465	333615.623416645	8998708.53981407	89
2019-12-05__12-51__eventbuffer.csv	465	434860.96308639	7681787.92604236	89
2019-12-05__12-51__eventbuffer.csv	465	365835.577848979	4136315.58549229	89
2019-12-05__12-51__eventbuffer.csv	465	715683.954281635	11088213.1176168	89
2019-12-05__12-51__eventbuffer.csv	465	519576.16190583	2221227.60909374	89
2019-12-05__12-51__eventbuffer.csv	465	208206.555683151	9696779.57072954	89
2019-12-05__12-51__eventbuffer.csv	465	1451843.16514477	11173168.5788148	89
2019-12-05__12-51__eventbuffer.csv	465	1193662.19408321	8470504.50567711	89
2019-12-05__12-51__eventbuffer.csv	465	98037.327925582	10286615.7041591	90
2019-12-05__12-51__eventbuffer.csv	465	96522.434600107	4142251.63748915	90
2019-12-05__12-51__eventbuffer.csv	465	37881.4758490294	2981448.00281511	90
2019-12-05__12-51__eventbuffer.csv	465	106114.354452478	5727689.37634211	90
2019-12-05__12-51__eventbuffer.csv	465	49783.0104038519	6613288.18511778	90
2019-12-05__12-51__eventbuffer.csv	465	60584.8009746776	4759381.21160401	90
2019-12-05__12-51__eventbuffer.csv	465	225361.469273216	10604708.9270932	90
2019-12-05__12-51__eventbuffer.csv	465	524980.911142664	6878738.31324338	90
2019-12-05__12-51__eventbuffer.csv	465	1000480.07707915	16318776.7354415	90
2019-12-05__12-51__eventbuffer.csv	465	126744.257779154	7657304.55469755	90
2019-12-05__12-51__eventbuffer.csv	465	647143.461280145	14845572.3380672	90
2019-12-05__12-51__eventbuffer.csv	465	379192.6755642	13739859.3791921	90
2019-12-05__12-51__eventbuffer.csv	465	54918.9954849265	6355930.23276128	91
2019-12-05__12-51__eventbuffer.csv	465	87333.5763760008	2242563.5001715	91
2019-12-05__12-51__eventbuffer.csv	465	83692.0680486506	2345874.70357875	91
2019-12-05__12-51__eventbuffer.csv	465	167516.124582139	9461484.52985746	91
2019-12-05__12-51__eventbuffer.csv	465	92537.5085330818	7851547.04806709	91
2019-12-05__12-51__eventbuffer.csv	465	414549.100444245	3598363.45667086	91
2019-12-05__12-51__eventbuffer.csv	465	595583.555039824	2487131.43498296	91
2019-12-05__12-51__eventbuffer.csv	465	933934.409824562	4505628.79164644	91
2019-12-05__12-51__eventbuffer.csv	465	629846.383108216	6743772.44029527	91
2019-12-05__12-51__eventbuffer.csv	465	188273.367944363	30726841.5573097	91
2019-12-05__12-51__eventbuffer.csv	465	247625.527412993	6753665.63240531	91
2019-12-05__12-51__eventbuffer.csv	465	47781.0240661271	10009692.7107819	91
2019-12-05__12-51__eventbuffer.csv	465	178352.803084526	14470437.8111072	91
2019-12-05__12-51__eventbuffer.csv	465	147205.804640485	11126259.6891244	91
2019-12-05__12-51__eventbuffer.csv	465	118205.464615075	7695359.57705628	92
2019-12-05__12-51__eventbuffer.csv	465	105435.976429571	3263487.85124428	92
2019-12-05__12-51__eventbuffer.csv	465	161117.403876598	10191221.3842153	92
2019-12-05__12-51__eventbuffer.csv	465	296745.452643839	7269425.73074733	92
2019-12-05__12-51__eventbuffer.csv	465	532700.046222896	13975598.4489941	92
2019-12-05__12-51__eventbuffer.csv	465	2585435.8431168	13738172.5657846	92
2019-12-05__12-51__eventbuffer.csv	465	2031335.4820171	11707884.6656033	92
2019-12-05__12-51__eventbuffer.csv	465	2679711.89880506	17294351.2219131	92
2019-12-05__12-51__eventbuffer.csv	465	1020178.85798217	15342266.9962351	92
2019-12-05__12-51__eventbuffer.csv	465	158246.720105166	7170465.97793668	93
2019-12-05__12-51__eventbuffer.csv	465	184840.338380324	6461877.90543456	93
2019-12-05__12-51__eventbuffer.csv	465	94926.679338313	2930524.11229638	93
2019-12-05__12-51__eventbuffer.csv	465	60901.83479331	6278580.20607468	93
2019-12-05__12-51__eventbuffer.csv	465	78655.2089044971	4399391.01733118	93
2019-12-05__12-51__eventbuffer.csv	465	96933.3681237826	8366019.008625	93
2019-12-05__12-51__eventbuffer.csv	465	448816.209239552	14408912.0250689	93
2019-12-05__12-51__eventbuffer.csv	465	452221.723287781	9144771.23230798	93
2019-12-05__12-51__eventbuffer.csv	465	1065355.52231802	8040178.77669732	93
2019-12-05__12-51__eventbuffer.csv	465	615683.895592525	9231007.59708604	93
2019-12-05__12-51__eventbuffer.csv	465	223850.349885196	12128470.6641385	93
2019-12-05__12-51__eventbuffer.csv	465	99163.2932468379	20093513.4122603	93
2019-12-05__12-51__eventbuffer.csv	465	439737.644860931	2674627.14566544	94
2019-12-05__12-51__eventbuffer.csv	465	306046.267221535	5336810.93407539	94
2019-12-05__12-51__eventbuffer.csv	465	176964.678354901	9325691.21805968	94
2019-12-05__12-51__eventbuffer.csv	465	217227.878937225	8781803.81810957	94
2019-12-05__12-51__eventbuffer.csv	465	82473.6918893933	4958723.69638194	94
2019-12-05__12-51__eventbuffer.csv	465	470401.59453231	6737207.79208218	94
2019-12-05__12-51__eventbuffer.csv	465	705567.975941441	12739309.7487033	94
2019-12-05__12-51__eventbuffer.csv	465	583222.794605121	13838309.4516077	94
2019-12-05__12-51__eventbuffer.csv	465	1757928.17830795	15312354.7015117	94
2019-12-05__12-51__eventbuffer.csv	465	11871489.5295507	14910628.3469674	94
2019-12-05__12-51__eventbuffer.csv	465	137464.024557826	6789208.08054612	95
2019-12-05__12-51__eventbuffer.csv	465	183965.224351362	3757684.5102397	95
2019-12-05__12-51__eventbuffer.csv	465	43240.3978361676	4185662.23806929	95
2019-12-05__12-51__eventbuffer.csv	465	74664.1245707688	11417229.0871943	95
2019-12-05__12-51__eventbuffer.csv	465	63476.8934020207	10352571.7559552	95
2019-12-05__12-51__eventbuffer.csv	465	490078.047832935	11034224.0682487	95
2019-12-05__12-51__eventbuffer.csv	465	1893104.79146388	11889975.766391	95
2019-12-05__12-51__eventbuffer.csv	465	1923337.51724856	14415790.9271175	95
2019-12-05__12-51__eventbuffer.csv	465	882143.361531311	11330944.3883703	95
2019-12-05__12-51__eventbuffer.csv	465	597981.997510092	15849099.9637348	95
2019-12-05__12-51__eventbuffer.csv	465	334614.906167541	7898324.55502037	96
2019-12-05__12-51__eventbuffer.csv	465	152467.923737626	11075596.3799222	96
2019-12-05__12-51__eventbuffer.csv	465	288906.111521116	16069529.9999127	96
2019-12-05__12-51__eventbuffer.csv	465	1274322.67357093	10365770.8265019	96
2019-12-05__12-51__eventbuffer.csv	465	14391.4091386703	3575263.20720691	96
2019-12-05__12-51__eventbuffer.csv	465	17909.0986391732	8505969.72480813	96
2019-12-05__12-51__eventbuffer.csv	465	26396.5919988611	7884701.61322033	96
2019-12-05__12-51__eventbuffer.csv	465	35861.7627360383	20396157.7354629	96
2019-12-05__12-51__eventbuffer.csv	465	47041.6119158544	11580472.2866365	96
2019-12-05__12-51__eventbuffer.csv	465	57983.3202186334	7057561.78363832	96
2019-12-05__12-51__eventbuffer.csv	465	60138.6419601682	2041229.12696693	97
2019-12-05__12-51__eventbuffer.csv	465	132625.154926361	3007301.07467907	97
2019-12-05__12-51__eventbuffer.csv	465	224459.363216781	3965677.9355991	97
2019-12-05__12-51__eventbuffer.csv	465	74816.5872776932	3512572.53287838	97
2019-12-05__12-51__eventbuffer.csv	465	31012.2314722895	2431716.55938317	97
2019-12-05__12-51__eventbuffer.csv	465	197493.295213411	1646295.42929139	97
2019-12-05__12-51__eventbuffer.csv	465	288519.915948435	2138200.47510575	97
2019-12-05__12-51__eventbuffer.csv	465	249174.732903479	3598847.68852017	97
2019-12-05__12-51__eventbuffer.csv	465	195693.207903613	9258123.87697586	97
2019-12-05__12-51__eventbuffer.csv	465	34280.1010630121	5455107.24692065	97
2019-12-05__12-51__eventbuffer.csv	465	104810.32900577	14555089.1377972	97
2019-12-05__12-51__eventbuffer.csv	465	48428.2932116636	7281979.50298418	97
2019-12-05__12-51__eventbuffer.csv	465	65187.8973955694	10570797.3416176	97
2019-12-05__12-51__eventbuffer.csv	465	165834.340253779	5480469.84505399	97
2019-12-05__12-51__eventbuffer.csv	465	166035.007500832	8948443.31403599	97
2019-12-05__12-51__eventbuffer.csv	465	159175.936173058	9682245.08725941	97
2019-12-05__12-51__eventbuffer.csv	465	156514.728619744	28459563.7767601	97
2019-12-05__12-51__eventbuffer.csv	465	477127.883140466	20204769.8718824	97
2019-12-05__12-51__eventbuffer.csv	465	218287.749206177	2470698.32976562	98
2019-12-05__12-51__eventbuffer.csv	465	171531.225699359	3865450.05100536	98
2019-12-05__12-51__eventbuffer.csv	465	127860.766693029	2442858.18171512	98
2019-12-05__12-51__eventbuffer.csv	465	53820.2795910799	1828453.32477774	98
2019-12-05__12-51__eventbuffer.csv	465	148752.122542674	5373423.92248405	98
2019-12-05__12-51__eventbuffer.csv	465	66764.403329471	5905259.27141098	98
2019-12-05__12-51__eventbuffer.csv	465	109988.872825039	8956884.21122241	98
2019-12-05__12-51__eventbuffer.csv	465	351809.916701744	5626124.61683027	98
2019-12-05__12-51__eventbuffer.csv	465	442539.511859476	8029472.71988449	98
2019-12-05__12-51__eventbuffer.csv	465	1575343.66201971	5155468.52016603	98
2019-12-05__12-51__eventbuffer.csv	465	245628.385658813	8099881.42032341	98
2019-12-05__12-51__eventbuffer.csv	465	418614.109869453	4376546.49098658	98
2019-12-05__12-51__eventbuffer.csv	465	237141.377244038	2492919.95994557	98
2019-12-05__12-51__eventbuffer.csv	465	416666.428843921	6161937.6719194	98
2019-12-05__12-51__eventbuffer.csv	465	182910.882828507	6966075.44816879	98
2019-12-05__12-51__eventbuffer.csv	465	213187.226701492	10597235.4817174	98
2019-12-05__12-51__eventbuffer.csv	465	164194.466149636	5965897.73765763	98
2019-12-05__12-51__eventbuffer.csv	465	169150.803566402	7031749.39440057	98
2019-12-05__12-51__eventbuffer.csv	465	184105.326360836	8724468.45760297	98
2019-12-05__12-51__eventbuffer.csv	465	106758.641549973	10103595.7748524	98
2019-12-05__12-51__eventbuffer.csv	465	119162.881516128	11233953.5697364	98
2019-12-05__12-51__eventbuffer.csv	465	112354.602755056	7657870.60880478	99
2019-12-05__12-51__eventbuffer.csv	465	105152.460197782	4785156.58709525	99
2019-12-05__12-51__eventbuffer.csv	465	41819.2513259167	1076600.47094879	99
2019-12-05__12-51__eventbuffer.csv	465	143504.116635079	5771649.02433186	99
2019-12-05__12-51__eventbuffer.csv	465	109023.137657273	1144305.32866499	99
2019-12-05__12-51__eventbuffer.csv	465	168146.924587304	14698121.3762634	99
2019-12-05__12-51__eventbuffer.csv	465	141624.631072479	11532399.8354646	99
2019-12-05__12-51__eventbuffer.csv	465	256269.527085045	12265582.8682205	99
2019-12-05__12-51__eventbuffer.csv	465	810488.269425421	8991697.99478843	99
2019-12-05__12-51__eventbuffer.csv	465	344938.043277751	8426395.34354046	99
2019-12-05__12-51__eventbuffer.csv	465	1080888.35790223	9166943.13897979	99
2019-12-05__12-51__eventbuffer.csv	465	922685.491511099	8434642.90214169	99
2019-12-05__12-51__eventbuffer.csv	465	1707109.75110365	6901512.76693047	99
2019-12-05__12-51__eventbuffer.csv	465	160968.695680327	9224221.59175329	99
2019-12-05__12-51__eventbuffer.csv	465	211037.280012872	10033748.6344591	99
2019-12-05__12-51__eventbuffer.csv	465	65436.4337055116	7439947.07014624	100
2019-12-05__12-51__eventbuffer.csv	465	148460.002297421	5898390.24138412	100
2019-12-05__12-51__eventbuffer.csv	465	118927.371212203	7129587.70903241	100
2019-12-05__12-51__eventbuffer.csv	465	277285.965954654	6169563.49849374	100
2019-12-05__12-51__eventbuffer.csv	465	260806.567101712	4046089.8974232	100
2019-12-05__12-51__eventbuffer.csv	465	387378.838916868	11959565.6850242	100
2019-12-05__12-51__eventbuffer.csv	465	492721.623014308	18190651.3841104	100
2019-12-05__12-51__eventbuffer.csv	465	587300.593767561	7869126.33436713	100
2019-12-05__12-51__eventbuffer.csv	465	196447.796832188	12988294.9019431	100
2019-12-05__12-51__eventbuffer.csv	465	184124.213895302	17499972.2517396	100
2019-12-05__12-51__eventbuffer.csv	465	220537.188758985	13724502.4173865	100
2019-12-05__12-51__eventbuffer.csv	465	363231.654182134	3456658.40316937	101
2019-12-05__12-51__eventbuffer.csv	465	44020.24632164	13565538.7456794	101
2019-12-05__12-51__eventbuffer.csv	465	136856.649358103	1802606.12655269	101
2019-12-05__12-51__eventbuffer.csv	465	73737.0697573292	9017963.5770843	101
2019-12-05__12-51__eventbuffer.csv	465	72572.3999511209	2644782.42219929	101
2019-12-05__12-51__eventbuffer.csv	465	196434.641574355	13974119.2316009	101
2019-12-05__12-51__eventbuffer.csv	465	472031.989312347	9992682.63048919	101
2019-12-05__12-51__eventbuffer.csv	465	246673.139715371	10049378.2029075	101
2019-12-05__12-51__eventbuffer.csv	465	220542.216005086	8630697.45175796	101
2019-12-05__12-51__eventbuffer.csv	465	147468.077033349	11870935.7223737	101
2019-12-05__12-51__eventbuffer.csv	465	294218.119388798	12324815.3289296	101
2019-12-05__12-51__eventbuffer.csv	465	121871.623781785	13870160.1111089	101
2019-12-05__12-51__eventbuffer.csv	465	526612.120734571	14295586.1080834	101
2019-12-05__12-51__eventbuffer.csv	465	602995.152826943	9031117.17538338	101
2019-12-05__12-51__eventbuffer.csv	465	675126.950427445	6521787.55396873	101
2019-12-05__12-51__eventbuffer.csv	465	194124.716246621	13994223.8891189	102
2019-12-05__12-51__eventbuffer.csv	465	168076.587284449	10436155.2503138	102
2019-12-05__12-51__eventbuffer.csv	465	75965.7910947346	5028954.25833557	102
2019-12-05__12-51__eventbuffer.csv	465	94815.1397885553	8759397.62419952	102
2019-12-05__12-51__eventbuffer.csv	465	258216.098402326	7190120.99618134	102
2019-12-05__12-51__eventbuffer.csv	465	336678.600344076	4116658.69401682	102
2019-12-05__12-51__eventbuffer.csv	465	1498222.59165777	6965062.21590622	102
2019-12-05__12-51__eventbuffer.csv	465	1591199.76535508	5072252.62177019	102
2019-12-05__12-51__eventbuffer.csv	465	1153680.8858202	5364438.22922028	102
2019-12-05__12-51__eventbuffer.csv	465	1065614.41753824	6118249.89521265	102
2019-12-05__12-51__eventbuffer.csv	465	396781.870464846	2887410.51831111	102
2019-12-05__12-51__eventbuffer.csv	465	123875.388465081	2458133.09107204	102
2019-12-05__12-51__eventbuffer.csv	465	662405.882153086	7264199.4176295	102
2019-12-05__12-51__eventbuffer.csv	465	929064.116616157	5431960.45775145	102
2019-12-05__12-51__eventbuffer.csv	465	1046186.48996091	8795493.10428777	102
2019-12-05__12-51__eventbuffer.csv	465	809615.040441431	14657358.2373532	102
2019-12-05__12-51__eventbuffer.csv	465	300719.758092007	11082236.9048563	103
2019-12-05__12-51__eventbuffer.csv	465	207058.357004917	10674169.9066699	103
2019-12-05__12-51__eventbuffer.csv	465	163692.069090671	5418308.53597527	103
2019-12-05__12-51__eventbuffer.csv	465	502702.638507151	3872578.61629302	103
2019-12-05__12-51__eventbuffer.csv	465	257865.465662216	9584468.34306706	103
2019-12-05__12-51__eventbuffer.csv	465	1359146.96881471	8404191.73157828	103
2019-12-05__12-51__eventbuffer.csv	465	1611667.11076911	7091057.84178172	103
2019-12-05__12-51__eventbuffer.csv	465	1519135.54399939	7668082.50627969	103
2019-12-05__12-51__eventbuffer.csv	465	1537142.00076764	7732285.51284006	103
2019-12-05__12-51__eventbuffer.csv	465	1305705.69825753	9265423.36207793	103
2019-12-05__12-51__eventbuffer.csv	465	312604.608834726	4076950.44825243	103
2019-12-05__12-51__eventbuffer.csv	465	747011.490136657	4681605.11062495	103
2019-12-05__12-51__eventbuffer.csv	465	909932.857270711	5959633.91938128	103
2019-12-05__12-51__eventbuffer.csv	465	1103125.08624009	8825085.99600363	103
2019-12-05__12-51__eventbuffer.csv	465	898926.344652813	5835778.82968169	103
2019-12-05__12-51__eventbuffer.csv	465	436360.047946725	11126078.5193758	103
2019-12-05__12-51__eventbuffer.csv	465	719647.450781571	7258164.74287935	103
2019-12-05__12-51__eventbuffer.csv	465	136776.058737708	9882999.18960188	103
2019-12-05__12-51__eventbuffer.csv	465	504700.476590637	12375562.0656364	103
2019-12-05__12-51__eventbuffer.csv	465	98126.0299117907	7083148.73374088	104
2019-12-05__12-51__eventbuffer.csv	465	105582.772292134	7166735.4065271	104
2019-12-05__12-51__eventbuffer.csv	465	102335.819690165	7701578.82115248	104
2019-12-05__12-51__eventbuffer.csv	465	20796.7449959448	9572606.60550358	104
2019-12-05__12-51__eventbuffer.csv	465	82458.0962464428	6195867.17986701	104
2019-12-05__12-51__eventbuffer.csv	465	36170.6835255284	2029056.13639899	104
2019-12-05__12-51__eventbuffer.csv	465	324504.192956071	4571649.84130845	104
2019-12-05__12-51__eventbuffer.csv	465	824027.908177792	18237987.4782888	104
2019-12-05__12-51__eventbuffer.csv	465	370906.900888595	16826337.5188365	104
2019-12-05__12-51__eventbuffer.csv	465	967246.421048715	14550646.1116802	104
2019-12-05__12-51__eventbuffer.csv	465	188426.780701111	2169230.06402831	105
2019-12-05__12-51__eventbuffer.csv	465	16401.7717505053	4668339.99620202	105
2019-12-05__12-51__eventbuffer.csv	465	127541.443646003	6288484.41017891	105
2019-12-05__12-51__eventbuffer.csv	465	19421.1151939064	6148901.57938836	105
2019-12-05__12-51__eventbuffer.csv	465	189399.363716328	5230102.08339543	105
2019-12-05__12-51__eventbuffer.csv	465	138507.612302077	10819283.1502853	105
2019-12-05__12-51__eventbuffer.csv	465	154627.416535106	19624785.1734987	105
2019-12-05__12-51__eventbuffer.csv	465	2074595.93397123	19702499.992229	105
2019-12-05__12-51__eventbuffer.csv	465	2300818.06770462	20779396.4466681	105
2019-12-05__12-51__eventbuffer.csv	465	60434.7029093095	10699315.1441	106
2019-12-05__12-51__eventbuffer.csv	465	102602.430500673	2987060.40066886	106
2019-12-05__12-51__eventbuffer.csv	465	192393.844594104	1532010.88048714	106
2019-12-05__12-51__eventbuffer.csv	465	22966.78756316	8697441.89684899	106
2019-12-05__12-51__eventbuffer.csv	465	230593.081332275	9554503.39496851	106
2019-12-05__12-51__eventbuffer.csv	465	79464.7874937645	4737334.83598142	106
2019-12-05__12-51__eventbuffer.csv	465	128114.024960754	2477514.65060502	106
2019-12-05__12-51__eventbuffer.csv	465	102415.972044823	4540852.1657116	106
2019-12-05__12-51__eventbuffer.csv	465	74660.4155950243	6602277.90072565	106
2019-12-05__12-51__eventbuffer.csv	465	80317.7668341318	9561282.99654695	106
2019-12-05__12-51__eventbuffer.csv	465	132855.834785701	7189361.82111331	106
2019-12-05__12-51__eventbuffer.csv	465	271661.809411489	5256130.40501242	106
2019-12-05__12-51__eventbuffer.csv	465	297855.298470861	12557035.0491948	106
2019-12-05__12-51__eventbuffer.csv	465	96240.1825785949	7339180.10152996	106
2019-12-05__12-51__eventbuffer.csv	465	179668.584116867	8866618.08544441	106
2019-12-05__12-51__eventbuffer.csv	465	364336.383034608	14260334.4432893	106
2019-12-05__12-51__eventbuffer.csv	465	247717.198554026	6668395.15512169	106
2019-12-05__12-51__eventbuffer.csv	465	328476.192423316	8243568.11138358	106
2019-12-05__12-51__eventbuffer.csv	465	192134.139878775	7795425.62417306	106
2019-12-05__12-51__eventbuffer.csv	465	211864.38087692	7489490.70084463	106
2019-12-05__12-51__eventbuffer.csv	465	626904.852916825	3887179.52415649	106
2019-12-05__12-51__eventbuffer.csv	465	74998.7977834235	5229012.09160884	106
2019-12-05__12-51__eventbuffer.csv	465	89190.4779041734	14053940.7477844	106
2019-12-05__12-51__eventbuffer.csv	465	72683.701071092	11779785.5658048	106
2019-12-05__12-51__eventbuffer.csv	465	164165.106170036	5359393.66753344	106
2019-12-05__12-51__eventbuffer.csv	465	69626.5475952415	4012545.27362628	106
2019-12-05__12-51__eventbuffer.csv	465	102946.683695512	7778231.45528451	106
2019-12-05__12-51__eventbuffer.csv	465	140914.176284148	14089125.1047592	106
2019-12-05__12-51__eventbuffer.csv	465	55855.8246279839	6845667.39985401	106
2019-12-05__12-51__eventbuffer.csv	465	82903.2925532109	10376751.9478839	106
2019-12-05__12-51__eventbuffer.csv	465	73345.6406889205	11016080.6626879	106
2019-12-05__12-51__eventbuffer.csv	465	102104.385626141	2019404.20140118	107
2019-12-05__12-51__eventbuffer.csv	465	144108.88477704	13408221.2374697	107
2019-12-05__12-51__eventbuffer.csv	465	209492.715066693	9487375.61872699	107
2019-12-05__12-51__eventbuffer.csv	465	43734.5379276477	14993490.8382785	107
2019-12-05__12-51__eventbuffer.csv	465	249202.316380704	24669007.2704268	107
2019-12-05__12-51__eventbuffer.csv	465	117748.433570873	20640483.8128194	107
2019-12-05__12-51__eventbuffer.csv	465	225748.238854641	29320109.2017036	107
2019-12-05__12-51__eventbuffer.csv	465	348877.642505782	8547222.35323574	108
2019-12-05__12-51__eventbuffer.csv	465	231230.580311841	3564233.05312517	108
2019-12-05__12-51__eventbuffer.csv	465	87337.1970509376	4242056.79477425	108
2019-12-05__12-51__eventbuffer.csv	465	148089.087828481	7822844.26577192	108
2019-12-05__12-51__eventbuffer.csv	465	83458.4518131539	13688570.6012172	108
2019-12-05__12-51__eventbuffer.csv	465	660516.258648083	15403412.5252788	108
2019-12-05__12-51__eventbuffer.csv	465	542006.817779473	17440880.7068219	108
2019-12-05__12-51__eventbuffer.csv	465	376935.248885137	11682978.939184	108
2019-12-05__12-51__eventbuffer.csv	465	719585.047390703	8951813.84598572	108
2019-12-05__12-51__eventbuffer.csv	465	757756.226357193	10651574.8728841	108
2019-12-05__12-51__eventbuffer.csv	465	384689.941951716	1226124.69518861	109
2019-12-05__12-51__eventbuffer.csv	465	305055.636326239	12683138.7521985	109
2019-12-05__12-51__eventbuffer.csv	465	127750.829387185	7247176.60345992	109
2019-12-05__12-51__eventbuffer.csv	465	107004.614705707	7024264.8688789	109
2019-12-05__12-51__eventbuffer.csv	465	153377.654628279	7444769.09660164	109
2019-12-05__12-51__eventbuffer.csv	465	175541.702374461	9233514.4283731	109
2019-12-05__12-51__eventbuffer.csv	465	188830.547091083	6531243.2717499	109
2019-12-05__12-51__eventbuffer.csv	465	130788.678783116	3337197.45968722	109
2019-12-05__12-51__eventbuffer.csv	465	131978.39797919	7505948.18221193	109
2019-12-05__12-51__eventbuffer.csv	465	154394.830185719	14627553.5591879	109
2019-12-05__12-51__eventbuffer.csv	465	882263.116381401	15479025.4613937	109
2019-12-05__12-51__eventbuffer.csv	465	945928.958071643	15554822.8804689	109
2019-12-05__12-51__eventbuffer.csv	465	170788.231309776	6363874.91118489	110
2019-12-05__12-51__eventbuffer.csv	465	143869.04954498	7755083.99901633	110
2019-12-05__12-51__eventbuffer.csv	465	92394.3508964081	5041832.38560799	110
2019-12-05__12-51__eventbuffer.csv	465	142850.059959737	5818549.52161256	110
2019-12-05__12-51__eventbuffer.csv	465	305539.084656502	4936934.3569553	110
2019-12-05__12-51__eventbuffer.csv	465	511638.855917714	5110085.28028223	110
2019-12-05__12-51__eventbuffer.csv	465	901880.644470235	8571877.33312485	110
2019-12-05__12-51__eventbuffer.csv	465	663492.908805301	8503247.15658329	110
2019-12-05__12-51__eventbuffer.csv	465	175468.520598363	12906107.8669035	110
2019-12-05__12-51__eventbuffer.csv	465	137060.51265583	7829428.13163466	110
2019-12-05__12-51__eventbuffer.csv	465	436309.309869756	3583851.70699241	110
2019-12-05__12-51__eventbuffer.csv	465	72851.6852293147	2899329.87229244	110
2019-12-05__12-51__eventbuffer.csv	465	294870.886064213	3927416.83255101	110
2019-12-05__12-51__eventbuffer.csv	465	431811.691542311	4153559.30172256	110
2019-12-05__12-51__eventbuffer.csv	465	143677.475082891	12391645.3858787	110
2019-12-05__12-51__eventbuffer.csv	465	91065.2083092628	19047373.8977277	110
2019-12-05__12-51__eventbuffer.csv	465	105007.687564664	7986921.87808556	110
2019-12-05__12-51__eventbuffer.csv	465	68368.7008700776	8744912.1720038	110
2019-12-05__12-51__eventbuffer.csv	465	97052.0653651518	8032227.63882077	110
2019-12-05__12-51__eventbuffer.csv	465	54344.4346880362	5002838.5066473	111
2019-12-05__12-51__eventbuffer.csv	465	26825.6227655169	6557022.81044774	111
2019-12-05__12-51__eventbuffer.csv	465	41251.9934936436	1606373.29003453	111
2019-12-05__12-51__eventbuffer.csv	465	68817.3981970935	4238308.85044379	111
2019-12-05__12-51__eventbuffer.csv	465	35282.1805495525	10053412.5372407	111
2019-12-05__12-51__eventbuffer.csv	465	105698.609310328	7225559.13569049	111
2019-12-05__12-51__eventbuffer.csv	465	389162.329725424	14224841.8763359	111
2019-12-05__12-51__eventbuffer.csv	465	580629.031611476	8746268.80491878	111
2019-12-05__12-51__eventbuffer.csv	465	307936.439744763	10898352.0600528	111
2019-12-05__12-51__eventbuffer.csv	465	127544.011888858	13521665.4341787	111
2019-12-05__12-51__eventbuffer.csv	465	365771.47838335	12323765.6801275	111
2019-12-05__12-51__eventbuffer.csv	465	563372.978799243	8326932.54048535	111
2019-12-05__12-51__eventbuffer.csv	465	469109.52422585	13212951.6494265	111
2019-12-05__12-51__eventbuffer.csv	465	175957.596179682	13892692.8476107	111
2019-12-05__12-51__eventbuffer.csv	465	116685.298724157	3203215.56513496	112
2019-12-05__12-51__eventbuffer.csv	465	271342.295942528	8886232.53803809	112
2019-12-05__12-51__eventbuffer.csv	465	122938.818884675	9571849.7970755	112
2019-12-05__12-51__eventbuffer.csv	465	144233.162435694	2462451.61462251	112
2019-12-05__12-51__eventbuffer.csv	465	735615.554646159	8624865.67277654	112
2019-12-05__12-51__eventbuffer.csv	465	375461.47186381	5633199.95097945	112
2019-12-05__12-51__eventbuffer.csv	465	474002.239380708	4711937.42753598	112
2019-12-05__12-51__eventbuffer.csv	465	563836.426881622	5945412.3578835	112
2019-12-05__12-51__eventbuffer.csv	465	264842.286571805	13726158.9908319	112
2019-12-05__12-51__eventbuffer.csv	465	188817.579307697	19069957.2790359	112
2019-12-05__12-51__eventbuffer.csv	465	249417.318689686	12229494.4192221	112
2019-12-05__12-51__eventbuffer.csv	465	154584.192426896	10930876.9376964	112
2019-12-05__12-51__eventbuffer.csv	465	116321.233326124	5560022.72099856	112
2019-12-05__12-51__eventbuffer.csv	465	335270.691739479	5658633.64545464	112
2019-12-05__12-51__eventbuffer.csv	465	51113.390786902	7198329.45757431	113
2019-12-05__12-51__eventbuffer.csv	465	33152.0225887053	5752296.85990469	113
2019-12-05__12-51__eventbuffer.csv	465	104568.984356025	5433162.6923958	113
2019-12-05__12-51__eventbuffer.csv	465	198996.091577149	2115315.13750435	113
2019-12-05__12-51__eventbuffer.csv	465	29552.9529895218	11354387.9354639	113
2019-12-05__12-51__eventbuffer.csv	465	339337.653650948	12663087.4178054	113
2019-12-05__12-51__eventbuffer.csv	465	346631.72700313	17349206.8186585	113
2019-12-05__12-51__eventbuffer.csv	465	331454.481875407	13214600.7572709	113
2019-12-05__12-51__eventbuffer.csv	465	532126.517676053	6840922.44545195	113
2019-12-05__12-51__eventbuffer.csv	465	670251.192213847	5588468.11348568	113
2019-12-05__12-51__eventbuffer.csv	465	32012.0250436085	9924732.79931497	113
2019-12-05__12-51__eventbuffer.csv	465	260306.778092981	13390350.5263722	113
2019-12-05__12-51__eventbuffer.csv	465	430653.35103998	5521656.59146371	114
2019-12-05__12-51__eventbuffer.csv	465	203168.525272869	1691409.64410113	114
2019-12-05__12-51__eventbuffer.csv	465	484312.390303706	5335560.66722883	114
2019-12-05__12-51__eventbuffer.csv	465	267124.720572759	5892315.29920143	114
2019-12-05__12-51__eventbuffer.csv	465	111148.289432356	8806250.53502168	114
2019-12-05__12-51__eventbuffer.csv	465	474494.830747812	11844630.8034084	114
2019-12-05__12-51__eventbuffer.csv	465	260290.383683095	6772356.39941469	114
2019-12-05__12-51__eventbuffer.csv	465	170020.321843482	1824335.5907265	114
2019-12-05__12-51__eventbuffer.csv	465	211887.722550092	13096602.9466598	114
2019-12-05__12-51__eventbuffer.csv	465	293234.022225601	18487566.6121934	114
2019-12-05__12-51__eventbuffer.csv	465	310185.506692487	17315433.5328191	114
2019-12-05__12-51__eventbuffer.csv	465	854997.148443352	13311858.344376	114
2019-12-05__12-51__eventbuffer.csv	465	282849.886057934	3755497.01699556	114
2019-12-05__12-51__eventbuffer.csv	465	410324.648932859	11310536.3071321	114
2019-12-05__12-51__eventbuffer.csv	465	202830.920535611	7653357.17817725	114
2019-12-05__12-51__eventbuffer.csv	465	274606.888886709	8857433.36986689	114
2019-12-05__12-51__eventbuffer.csv	465	165537.218315071	23629997.3394437	114
2019-12-05__12-51__eventbuffer.csv	465	585381.251622244	17477580.5282665	114
2019-12-05__12-51__eventbuffer.csv	465	345341.980387709	9576183.77697303	114
2019-12-05__12-51__eventbuffer.csv	465	564369.478080964	6695185.83673492	114
2019-12-05__12-51__eventbuffer.csv	465	322664.997747686	3709524.89407516	114
2019-12-05__12-51__eventbuffer.csv	465	589864.739335533	6056801.65559962	114
2019-12-05__12-51__eventbuffer.csv	465	290029.343117543	6067734.45051252	114
2019-12-05__12-51__eventbuffer.csv	465	283662.860916462	16565650.3876026	114
2019-12-05__12-51__eventbuffer.csv	465	2683355.1651882	18561519.3977696	114
2019-12-05__12-51__eventbuffer.csv	465	186980.337828052	5682266.60476784	114
2019-12-05__12-51__eventbuffer.csv	465	209087.487203341	5262247.06304296	114
2019-12-05__12-51__eventbuffer.csv	465	127252.262786085	6118050.91868835	114
2019-12-05__12-51__eventbuffer.csv	465	73415.3157665154	12637652.7833198	114
2019-12-05__12-51__eventbuffer.csv	465	227673.476838594	4422314.75057423	115
2019-12-05__12-51__eventbuffer.csv	465	176666.06332203	5532106.05970263	115
2019-12-05__12-51__eventbuffer.csv	465	309946.830945693	9052430.04329783	115
2019-12-05__12-51__eventbuffer.csv	465	722337.700587276	10042835.1159349	115
2019-12-05__12-51__eventbuffer.csv	465	1378752.52584424	4031534.68397764	115
2019-12-05__12-51__eventbuffer.csv	465	2027986.11677312	14804512.6386035	115
2019-12-05__12-51__eventbuffer.csv	465	2981944.22745979	12503739.1955713	115
2019-12-05__12-51__eventbuffer.csv	465	1008589.69962783	9679307.79045346	115
2019-12-05__12-51__eventbuffer.csv	465	682021.754447668	11855012.9429328	115
2019-12-05__12-51__eventbuffer.csv	465	434104.517315122	16826612.8569922	115
2019-12-05__12-51__eventbuffer.csv	465	647261.356754444	8001667.37190327	115
2019-12-05__12-51__eventbuffer.csv	465	65595.0735417053	4038491.96373604	116
2019-12-05__12-51__eventbuffer.csv	465	131745.421830611	5375954.80875368	116
2019-12-05__12-51__eventbuffer.csv	465	195533.83584346	1201482.26680927	116
2019-12-05__12-51__eventbuffer.csv	465	91019.885528032	8409272.21394273	116
2019-12-05__12-51__eventbuffer.csv	465	74324.5547744586	7397234.88623324	116
2019-12-05__12-51__eventbuffer.csv	465	246655.881870677	5035781.71420177	116
2019-12-05__12-51__eventbuffer.csv	465	489990.68585809	8393774.24252619	116
2019-12-05__12-51__eventbuffer.csv	465	857795.168738956	14108976.9120169	116
2019-12-05__12-51__eventbuffer.csv	465	435634.838825741	32828952.294359	116
2019-12-05__12-51__eventbuffer.csv	465	355770.998520714	11518272.2550169	116
2019-12-05__12-51__eventbuffer.csv	465	377454.094692888	8215568.59633462	116
2019-12-05__12-51__eventbuffer.csv	465	296934.641538424	8804904.83503267	116
2019-12-05__12-51__eventbuffer.csv	465	386404.636010964	8733039.43017009	116
2019-12-05__12-51__eventbuffer.csv	465	469861.248503306	11545062.3129908	116
2019-12-05__12-51__eventbuffer.csv	465	554716.360200434	11921403.2753401	116
2019-12-05__12-51__eventbuffer.csv	465	89299.884156315	5773595.94841692	117
2019-12-05__12-51__eventbuffer.csv	465	196308.339948284	3234148.75026039	117
2019-12-05__12-51__eventbuffer.csv	465	104622.817021552	2609000.37278083	117
2019-12-05__12-51__eventbuffer.csv	465	196355.694225945	8999046.00596483	117
2019-12-05__12-51__eventbuffer.csv	465	71544.1428080634	16261700.1674534	117
2019-12-05__12-51__eventbuffer.csv	465	96991.4494806383	18589819.2151725	117
2019-12-05__12-51__eventbuffer.csv	465	628787.163003071	7925005.20387139	117
2019-12-05__12-51__eventbuffer.csv	465	283440.316370257	13025268.7259414	117
2019-12-05__12-51__eventbuffer.csv	465	338566.128361131	16782677.4946527	117
2019-12-05__12-51__eventbuffer.csv	465	364633.714271803	17242674.3821269	117
2019-12-05__12-51__eventbuffer.csv	465	172225.684788844	13470311.0775236	118
2019-12-05__12-51__eventbuffer.csv	465	96213.0002496813	2071279.41755271	118
2019-12-05__12-51__eventbuffer.csv	465	87605.5585638508	11382479.4460967	118
2019-12-05__12-51__eventbuffer.csv	465	73374.1983546626	3244749.56438608	118
2019-12-05__12-51__eventbuffer.csv	465	115140.329101687	6740017.81307274	118
2019-12-05__12-51__eventbuffer.csv	465	95731.9944714715	7955552.43886891	118
2019-12-05__12-51__eventbuffer.csv	465	84733.8100616997	4636321.15594473	118
2019-12-05__12-51__eventbuffer.csv	465	198833.54049828	13934820.6052271	118
2019-12-05__12-51__eventbuffer.csv	465	158704.234665713	18854212.5507559	118
2019-12-05__12-51__eventbuffer.csv	465	208040.420154915	14325189.3333397	118
2019-12-05__12-51__eventbuffer.csv	465	310869.306388831	8388625.7348355	118
2019-12-05__12-51__eventbuffer.csv	465	462831.06439339	12231345.9418054	118
2019-12-05__12-51__eventbuffer.csv	465	400780.553419153	13855192.0262592	118
2019-12-05__12-51__eventbuffer.csv	465	267603.185718026	13671314.150319	118
2019-12-05__12-51__eventbuffer.csv	465	169908.24295052	11443077.1101296	118
2019-12-05__12-51__eventbuffer.csv	465	479933.260512831	7441753.88395779	118
2019-12-05__12-51__eventbuffer.csv	465	220026.276786819	13174589.1504115	118
2019-12-05__12-51__eventbuffer.csv	465	256136.400545322	4556864.8898292	118
2019-12-05__12-51__eventbuffer.csv	465	147846.561216175	7476508.82216322	118
2019-12-05__12-51__eventbuffer.csv	465	24256.1251071939	5272085.06478179	118
2019-12-05__12-51__eventbuffer.csv	465	190875.359872714	13335390.0814701	118
2019-12-05__12-51__eventbuffer.csv	465	110697.376225221	6415135.98327661	118
2019-12-05__12-51__eventbuffer.csv	465	44042.5186516681	12760889.350581	118
2019-12-05__12-51__eventbuffer.csv	465	166315.283634011	18226078.9671619	118
2019-12-05__12-51__eventbuffer.csv	465	547897.782089206	12021098.4246904	118
2019-12-05__12-51__eventbuffer.csv	465	410621.198406762	21597985.0943933	118
2019-12-05__12-51__eventbuffer.csv	465	310085.062646545	13338009.7875214	118
2019-12-05__12-51__eventbuffer.csv	465	144767.628912031	8707069.03147706	118
2019-12-05__12-51__eventbuffer.csv	465	82919.5274367433	6576993.00831688	118
2019-12-05__12-51__eventbuffer.csv	465	47847.3547255537	4584219.55721893	118
2019-12-05__12-51__eventbuffer.csv	465	83420.3533652965	7944846.32813573	118
2019-12-05__12-51__eventbuffer.csv	465	91646.9046521646	13253348.421566	118
2019-12-05__12-51__eventbuffer.csv	465	62023.6461265717	4366143.66703067	118
2019-12-05__12-51__eventbuffer.csv	465	70630.901908672	5563073.27120868	118
2019-12-05__12-51__eventbuffer.csv	465	13170.9841749314	23246353.1504104	118
2019-12-05__12-51__eventbuffer.csv	465	37454.1910454028	23616413.0495544	118
2019-12-05__12-51__eventbuffer.csv	465	57701.0243685578	17296301.8009776	118
2019-12-05__12-51__eventbuffer.csv	465	151873.274650945	4671065.33183169	119
2019-12-05__12-51__eventbuffer.csv	465	101867.991687938	11599548.5510911	119
2019-12-05__12-51__eventbuffer.csv	465	29085.0496454775	11624231.1878778	119
2019-12-05__12-51__eventbuffer.csv	465	123777.076472075	6451699.2917785	119
2019-12-05__12-51__eventbuffer.csv	465	80148.0826895473	13724359.7177552	119
2019-12-05__12-51__eventbuffer.csv	465	339309.030875926	12480120.4283202	119
2019-12-05__12-51__eventbuffer.csv	465	665426.647295201	9244043.63095331	119
2019-12-05__12-51__eventbuffer.csv	465	748146.399227268	23061329.5998703	119
2019-12-05__12-51__eventbuffer.csv	465	790339.091910657	12715383.9621519	119
2019-12-05__12-51__eventbuffer.csv	465	123308.423551721	10929097.9170541	120
2019-12-05__12-51__eventbuffer.csv	465	144622.760585709	16650283.681858	120
2019-12-05__12-51__eventbuffer.csv	465	65159.2728928058	12932515.427258	120
2019-12-05__12-51__eventbuffer.csv	465	38182.5453763067	15897174.5624175	120
2019-12-05__12-51__eventbuffer.csv	465	64708.1781780676	9326905.0581267	120
2019-12-05__12-51__eventbuffer.csv	465	52944.4017849745	19121879.4287245	120
2019-12-05__12-51__eventbuffer.csv	465	95009.9663066247	10125535.2372606	120
2019-12-05__12-51__eventbuffer.csv	465	143707.938901362	8031755.55018189	120
2019-12-05__12-51__eventbuffer.csv	465	87866.6951326281	21531452.3683184	120
2019-12-05__12-51__eventbuffer.csv	465	333166.137159394	10538316.246514	121
2019-12-05__12-51__eventbuffer.csv	465	341509.639485552	14009294.7718865	121
2019-12-05__12-51__eventbuffer.csv	465	97485.0606757167	4714898.15265921	121
2019-12-05__12-51__eventbuffer.csv	465	208369.8793733	12818386.7682741	121
2019-12-05__12-51__eventbuffer.csv	465	128096.592073445	6372237.82602508	121
2019-12-05__12-51__eventbuffer.csv	465	177807.169065184	10060691.7828349	121
2019-12-05__12-51__eventbuffer.csv	465	525862.355059936	5269656.22982164	121
2019-12-05__12-51__eventbuffer.csv	465	242472.473431874	7450820.23499276	121
2019-12-05__12-51__eventbuffer.csv	465	934771.752486637	21951253.6318758	121
2019-12-05__12-51__eventbuffer.csv	465	628603.357926238	13095806.0634677	121
2019-12-05__12-51__eventbuffer.csv	465	113929.012883622	7511963.92348343	121
2019-12-05__12-51__eventbuffer.csv	465	985567.955486382	7896925.99877469	121
2019-12-05__12-51__eventbuffer.csv	465	652246.967726997	14204667.1300926	121
2019-12-05__12-51__eventbuffer.csv	465	153548.033872727	7533270.58586692	122
2019-12-05__12-51__eventbuffer.csv	465	208197.654587819	6650059.87906298	122
2019-12-05__12-51__eventbuffer.csv	465	136958.865444209	5833029.77640016	122
2019-12-05__12-51__eventbuffer.csv	465	81589.1039800952	5232097.60379578	122
2019-12-05__12-51__eventbuffer.csv	465	18076.9488647191	4962619.07514897	122
2019-12-05__12-51__eventbuffer.csv	465	104456.844805174	14949259.6842753	122
2019-12-05__12-51__eventbuffer.csv	465	357793.867321355	7561113.13708219	122
2019-12-05__12-51__eventbuffer.csv	465	444663.09609576	8346601.52241084	122
2019-12-05__12-51__eventbuffer.csv	465	1835492.82876259	4592885.55759809	122
2019-12-05__12-51__eventbuffer.csv	465	3879389.93968848	10651148.8203075	122
2019-12-05__12-51__eventbuffer.csv	465	308340.465446221	13080308.7864862	122
2019-12-05__12-51__eventbuffer.csv	465	130855.892955365	6838397.54420982	122
2019-12-05__12-51__eventbuffer.csv	465	416996.342587042	4925618.48126938	122
2019-12-05__12-51__eventbuffer.csv	465	1074911.39820476	8392486.14499438	122
2019-12-05__12-51__eventbuffer.csv	465	402868.460067229	5882973.62578489	122
2019-12-05__12-51__eventbuffer.csv	465	381321.699405516	5936479.28083853	122
2019-12-05__12-51__eventbuffer.csv	465	235295.302030485	8846129.74480505	122
2019-12-05__12-51__eventbuffer.csv	465	145777.232504317	8550824.25302178	122
2019-12-05__12-51__eventbuffer.csv	465	49409.0675152674	4592984.74026627	123
2019-12-05__12-51__eventbuffer.csv	465	102040.251947446	12177018.7052233	123
2019-12-05__12-51__eventbuffer.csv	465	153013.412031465	11798282.3570394	123
2019-12-05__12-51__eventbuffer.csv	465	179338.288462523	14112121.1693214	123
2019-12-05__12-51__eventbuffer.csv	465	515054.77991003	6941794.48550501	123
2019-12-05__12-51__eventbuffer.csv	465	1068535.18588189	7416999.50631877	123
2019-12-05__12-51__eventbuffer.csv	465	1042407.07797247	6592205.18034572	123
2019-12-05__12-51__eventbuffer.csv	465	505385.989304531	11337323.1878385	123
2019-12-05__12-51__eventbuffer.csv	465	728066.70092599	10946121.3058355	123
2019-12-05__12-51__eventbuffer.csv	465	377890.614465823	12329293.2461851	123
2019-12-05__12-51__eventbuffer.csv	465	135471.141148025	2470752.79541158	124
2019-12-05__12-51__eventbuffer.csv	465	376388.092962748	15081982.4234161	124
2019-12-05__12-51__eventbuffer.csv	465	206858.536479291	8743537.18406078	124
2019-12-05__12-51__eventbuffer.csv	465	135544.153403456	5355218.33122939	124
2019-12-05__12-51__eventbuffer.csv	465	88312.6239221274	19938161.2935474	124
2019-12-05__12-51__eventbuffer.csv	465	174058.719082248	15741194.9303807	124
2019-12-05__12-51__eventbuffer.csv	465	128378.210134358	18662121.4478844	124
2019-12-05__12-51__eventbuffer.csv	465	181610.044385621	6423691.85754072	124
2019-12-05__12-51__eventbuffer.csv	465	661845.370838282	6197427.03449056	124
2019-12-05__12-51__eventbuffer.csv	465	1150493.44653581	16933318.7808901	124
2019-12-05__12-51__eventbuffer.csv	465	134011.515186881	6869830.00136269	125
2019-12-05__12-51__eventbuffer.csv	465	1694764.75725151	3707562.95882072	125
2019-12-05__12-51__eventbuffer.csv	465	157165.708275914	9820707.4541726	125
2019-12-05__12-51__eventbuffer.csv	465	132997.046591385	7961338.93364967	125
2019-12-05__12-51__eventbuffer.csv	465	115055.634537135	9996072.92934017	125
2019-12-05__12-51__eventbuffer.csv	465	317809.17835068	13925055.8071004	125
2019-12-05__12-51__eventbuffer.csv	465	354371.741857291	6380772.875234	125
2019-12-05__12-51__eventbuffer.csv	465	330299.111843286	5225006.7992731	125
2019-12-05__12-51__eventbuffer.csv	465	143901.180572205	11211767.9558228	125
2019-12-05__12-51__eventbuffer.csv	465	147425.321998871	11513817.5221267	125
2019-12-05__12-51__eventbuffer.csv	465	374460.642717716	14389572.3805929	125
2019-12-05__12-51__eventbuffer.csv	465	870472.407255079	10454066.9638285	125
2019-12-05__12-51__eventbuffer.csv	465	757216.795813214	5680641.35859905	125
2019-12-05__12-51__eventbuffer.csv	465	350154.333684335	13877118.739854	125
2019-12-05__12-51__eventbuffer.csv	465	664445.266924048	6335543.74574232	125
2019-12-05__12-51__eventbuffer.csv	465	826896.703153694	7474059.04403659	125
2019-12-05__12-51__eventbuffer.csv	465	196000.3224992	9352668.85981299	125
2019-12-05__12-51__eventbuffer.csv	465	119400.894002958	13607950.5638546	125
2019-12-05__12-51__eventbuffer.csv	465	221159.432349751	13545007.6955547	125
2019-12-05__12-51__eventbuffer.csv	465	254670.878672058	20218534.2797363	125
2019-12-05__12-51__eventbuffer.csv	465	333585.977281863	5913056.18763697	125
2019-12-05__12-51__eventbuffer.csv	465	344243.484299243	4065305.96316155	125
2019-12-05__12-51__eventbuffer.csv	465	129405.567006586	7760614.15052953	125
2019-12-05__12-51__eventbuffer.csv	465	146680.350597968	5855498.63675915	126
2019-12-05__12-51__eventbuffer.csv	465	154017.755275666	2474078.95390403	126
2019-12-05__12-51__eventbuffer.csv	465	424406.52580839	12756299.7771818	126
2019-12-05__12-51__eventbuffer.csv	465	253554.086361882	4834979.19736739	126
2019-12-05__12-51__eventbuffer.csv	465	237766.75760836	10608484.3591462	126
2019-12-05__12-51__eventbuffer.csv	465	1051773.04404032	9970241.27759034	126
2019-12-05__12-51__eventbuffer.csv	465	2430756.68163446	10887553.7548881	126
2019-12-05__12-51__eventbuffer.csv	465	2892882.17145292	9176103.48607909	126
2019-12-05__12-51__eventbuffer.csv	465	1368826.71117494	5752926.6686998	126
2019-12-05__12-51__eventbuffer.csv	465	466583.549562105	3389240.69771213	126
2019-12-05__12-51__eventbuffer.csv	465	663074.854187985	6200299.20601671	126
2019-12-05__12-51__eventbuffer.csv	465	274721.655528135	3516207.01400443	126
2019-12-05__12-51__eventbuffer.csv	465	181617.429938304	10654499.9622308	126
2019-12-05__12-51__eventbuffer.csv	465	249540.15374561	10281589.5013185	126
2019-12-05__12-51__eventbuffer.csv	465	258412.535922486	7078965.71309634	126
2019-12-05__12-51__eventbuffer.csv	465	114021.24487096	5253022.01226024	126
2019-12-05__12-51__eventbuffer.csv	465	240463.634734753	3238247.73277015	126
2019-12-05__12-51__eventbuffer.csv	465	367136.782634983	6564349.83064587	126
2019-12-05__12-51__eventbuffer.csv	465	365484.970191709	6657022.21769482	126
2019-12-05__12-51__eventbuffer.csv	465	307243.664389296	5611435.80913163	126
2019-12-05__12-51__eventbuffer.csv	465	459715.636488875	5714777.23548629	126
2019-12-05__12-51__eventbuffer.csv	465	442666.394247009	11062667.8759985	126
2019-12-05__12-51__eventbuffer.csv	465	364544.573816977	11952911.2980458	126
2019-12-05__12-51__eventbuffer.csv	465	240044.462922951	2734468.3047684	127
2019-12-05__12-51__eventbuffer.csv	465	186433.977151664	5984715.03552412	127
2019-12-05__12-51__eventbuffer.csv	465	205314.78308768	8276675.38230051	127
2019-12-05__12-51__eventbuffer.csv	465	267242.159199447	5415261.52566558	127
2019-12-05__12-51__eventbuffer.csv	465	172443.963373007	6560816.97596216	127
2019-12-05__12-51__eventbuffer.csv	465	261273.147883635	3124862.08799496	127
2019-12-05__12-51__eventbuffer.csv	465	207352.078871162	3546789.6795386	127
2019-12-05__12-51__eventbuffer.csv	465	690952.919014963	3851293.34534623	127
2019-12-05__12-51__eventbuffer.csv	465	203697.967495852	7911279.34434283	127
2019-12-05__12-51__eventbuffer.csv	465	209059.172922234	4955860.57836628	127
2019-12-05__12-51__eventbuffer.csv	465	441053.290035216	6804454.91432264	127
2019-12-05__12-51__eventbuffer.csv	465	147039.069080004	11648860.1190695	127
2019-12-05__12-51__eventbuffer.csv	465	327982.416773439	10429994.7317384	127
2019-12-05__12-51__eventbuffer.csv	465	464598.188262634	14015787.8293317	127
2019-12-05__12-51__eventbuffer.csv	465	275777.071359613	11028670.5752014	127
2019-12-05__12-51__eventbuffer.csv	465	774483.856840324	18512459.2058249	127
2019-12-05__12-51__eventbuffer.csv	465	450918.418007593	12848412.9579639	127
2019-12-05__12-51__eventbuffer.csv	465	336952.066653098	9414645.48640147	127
2019-12-05__12-51__eventbuffer.csv	465	197153.890527955	13494469.8569149	127
2019-12-05__12-51__eventbuffer.csv	465	191971.798197954	3474823.70443443	128
2019-12-05__12-51__eventbuffer.csv	465	262468.710670988	7740900.5672996	128
2019-12-05__12-51__eventbuffer.csv	465	254635.09830156	8483269.45261042	128
2019-12-05__12-51__eventbuffer.csv	465	261786.943490584	5851948.80990874	128
2019-12-05__12-51__eventbuffer.csv	465	107059.562442097	10799603.3853837	128
2019-12-05__12-51__eventbuffer.csv	465	214099.698131373	7765526.12044296	128
2019-12-05__12-51__eventbuffer.csv	465	495465.033069746	13154113.6570687	128
2019-12-05__12-51__eventbuffer.csv	465	1078526.15574352	12534894.1369619	128
2019-12-05__12-51__eventbuffer.csv	465	235861.102773422	30689180.3603229	128
2019-12-05__12-51__eventbuffer.csv	465	323140.536251187	20393116.918213	128
2019-12-05__12-51__eventbuffer.csv	465	89468.507253902	3871959.21304975	129
2019-12-05__12-51__eventbuffer.csv	465	28412.0812323924	5905582.07603715	129
2019-12-05__12-51__eventbuffer.csv	465	58238.7076960593	6372781.43718311	129
2019-12-05__12-51__eventbuffer.csv	465	39835.6068452652	5331771.166571	129
2019-12-05__12-51__eventbuffer.csv	465	102251.386441633	2367002.5728711	129
2019-12-05__12-51__eventbuffer.csv	465	175800.471160798	11342831.3890921	129
2019-12-05__12-51__eventbuffer.csv	465	120507.752851678	10851762.227122	129
2019-12-05__12-51__eventbuffer.csv	465	126089.349820491	21380836.4143377	129
2019-12-05__12-51__eventbuffer.csv	465	342971.778717422	6643613.79836453	129
2019-12-05__12-51__eventbuffer.csv	465	133761.864609882	3439012.68436166	129
2019-12-05__12-51__eventbuffer.csv	465	308443.736306172	3770888.73628264	129
2019-12-05__12-51__eventbuffer.csv	465	124952.972581376	17926243.2286153	129
2019-12-05__12-51__eventbuffer.csv	465	347766.395268636	12530978.349628	129
2019-12-05__12-51__eventbuffer.csv	465	293599.371848276	6136730.72499676	129
2019-12-05__12-51__eventbuffer.csv	465	851051.23794799	4446832.72173639	129
2019-12-05__12-51__eventbuffer.csv	465	91803.3613272222	9273991.47479969	129
2019-12-05__12-51__eventbuffer.csv	465	53652.2856578136	4446147.97373119	130
2019-12-05__12-51__eventbuffer.csv	465	126460.854139833	7027435.51500816	130
2019-12-05__12-51__eventbuffer.csv	465	37526.6050487082	12051027.2820706	130
2019-12-05__12-51__eventbuffer.csv	465	32201.565379792	10171148.941122	130
2019-12-05__12-51__eventbuffer.csv	465	82577.1739452333	7138493.05200452	130
2019-12-05__12-51__eventbuffer.csv	465	203258.757304109	8828558.62581244	130
2019-12-05__12-51__eventbuffer.csv	465	365009.713104741	12583030.7391391	130
2019-12-05__12-51__eventbuffer.csv	465	653835.502522235	8602634.95585825	130
2019-12-05__12-51__eventbuffer.csv	465	754287.874858276	8427837.91374377	130
2019-12-05__12-51__eventbuffer.csv	465	604857.897403511	19829532.3360812	130
2019-12-05__12-51__eventbuffer.csv	465	115872.012126725	17396608.2253169	130
2019-12-05__12-51__eventbuffer.csv	465	425609.102781175	18787961.7592016	130
2019-12-05__12-51__eventbuffer.csv	465	138630.46279798	432562.916951421	131
2019-12-05__12-51__eventbuffer.csv	465	267478.49790176	6026346.14294537	131
2019-12-05__12-51__eventbuffer.csv	465	342901.567443254	6110763.0385566	131
2019-12-05__12-51__eventbuffer.csv	465	505913.153387468	7934691.50065301	131
2019-12-05__12-51__eventbuffer.csv	465	497214.345620597	21481344.2702353	131
2019-12-05__12-51__eventbuffer.csv	465	797366.645345008	25800335.4991382	131
2019-12-05__12-51__eventbuffer.csv	465	395593.514809338	10964494.9789877	131
2019-12-05__12-51__eventbuffer.csv	465	437050.532923975	5910689.80415498	131
2019-12-05__12-51__eventbuffer.csv	465	3018168.18604136	1531353.37566777	131
2019-12-05__12-51__eventbuffer.csv	465	572891.989098248	10015643.7927827	131
2019-12-05__12-51__eventbuffer.csv	465	1419012.71669815	20381247.3069199	131
2019-12-05__12-51__eventbuffer.csv	465	2354783.14356882	14604407.7599999	131
2019-12-05__12-51__eventbuffer.csv	465	6163037.32143487	13252243.8500586	131
2019-12-05__12-51__eventbuffer.csv	465	230711.741782266	4017084.3014187	131
2019-12-05__12-51__eventbuffer.csv	465	96387.6523186204	18016091.5617537	131
2019-12-05__12-51__eventbuffer.csv	465	273130.237300539	19176680.7533217	131
2019-12-05__12-51__eventbuffer.csv	465	162006.384967273	10810299.5646606	131
2019-12-05__12-51__eventbuffer.csv	465	294273.724979044	9266398.48674731	131
2019-12-05__12-51__eventbuffer.csv	465	449094.462084946	9812867.46871197	131
2019-12-05__12-51__eventbuffer.csv	465	635586.307851202	10486672.8792887	131
2019-12-05__12-51__eventbuffer.csv	465	1008432.62839058	5682153.59805766	131
2019-12-05__12-51__eventbuffer.csv	465	1135301.28654743	367777.621063482	131
2019-12-05__12-51__eventbuffer.csv	465	1128032.37449721	5985059.60907682	131
2019-12-05__12-51__eventbuffer.csv	465	417258.638919549	5554364.05634137	131
2019-12-05__12-51__eventbuffer.csv	465	221023.231369977	3588070.97837289	131
2019-12-05__12-51__eventbuffer.csv	465	595255.924300138	7866067.76549546	131
2019-12-05__12-51__eventbuffer.csv	465	200889.40686166	9056118.64684817	131
2019-12-05__12-51__eventbuffer.csv	465	440066.181021384	2487690.38987818	131
2019-12-05__12-51__eventbuffer.csv	465	388354.709345135	2343124.86958329	131
2019-12-05__12-51__eventbuffer.csv	465	478621.633865739	6437874.13511456	131
2019-12-05__12-51__eventbuffer.csv	465	234028.347747003	2554828.23115047	131
2019-12-05__12-51__eventbuffer.csv	465	124590.293156805	4484539.28964308	131
2019-12-05__12-51__eventbuffer.csv	465	272591.999492059	10643903.5910815	131
2019-12-05__12-51__eventbuffer.csv	465	545136.46818803	11200579.2493841	131
2019-12-05__12-51__eventbuffer.csv	465	433392.300898374	9399609.49487612	131
2019-12-05__12-51__eventbuffer.csv	465	313569.231595329	7403740.62718744	131
2019-12-05__12-51__eventbuffer.csv	465	21434.7142154746	4204341.80781225	131
2019-12-05__12-51__eventbuffer.csv	465	518381.789549299	3842208.52826336	131
2019-12-05__12-51__eventbuffer.csv	465	344667.701482772	6191147.4037009	131
2019-12-05__12-51__eventbuffer.csv	465	170179.247548225	11074009.4484824	131
2019-12-05__12-51__eventbuffer.csv	465	897926.664684691	20109757.4244767	131
2019-12-05__12-51__eventbuffer.csv	465	3539244.72920982	5578578.89571584	131
2019-12-05__12-51__eventbuffer.csv	465	1977860.81332805	6361417.38154707	131
2019-12-05__12-51__eventbuffer.csv	465	301904.611051176	15490367.3158135	131
2019-12-05__12-51__eventbuffer.csv	465	538626.135675828	9689379.38985399	131
2019-12-05__12-51__eventbuffer.csv	465	246144.218705264	9014575.2337776	131
2019-12-05__12-51__eventbuffer.csv	465	404024.382261739	7033142.2009417	131
2019-12-05__12-51__eventbuffer.csv	465	60651.886658774	7472848.23660418	131
2019-12-05__12-51__eventbuffer.csv	465	303507.855779415	5473721.516064	131
2019-12-05__12-51__eventbuffer.csv	465	503878.386739552	5002258.39751114	131
2019-12-05__12-51__eventbuffer.csv	465	242018.978986473	10249514.6098649	131
2019-12-05__12-51__eventbuffer.csv	465	364063.388374615	7096745.98495376	131
2019-12-05__12-51__eventbuffer.csv	465	530099.135893653	4880702.8264734	131
2019-12-05__12-51__eventbuffer.csv	465	1581271.98833495	3890369.81913967	131
2019-12-05__12-51__eventbuffer.csv	465	2599026.80177842	8600692.79255538	131
2019-12-05__12-51__eventbuffer.csv	465	3628875.45458601	2616093.20694621	131
2019-12-05__12-51__eventbuffer.csv	465	4683397.88097138	7646513.08900193	131
2019-12-05__12-51__eventbuffer.csv	465	8460829.06475788	8184195.19090582	132
2019-12-05__12-51__eventbuffer.csv	465	4165510.283174	8933399.36038242	132
2019-12-05__12-51__eventbuffer.csv	465	4149328.93071672	4985269.2517838	132
2019-12-05__12-51__eventbuffer.csv	465	3839501.8361767	7084885.80362702	132
2019-12-05__12-51__eventbuffer.csv	465	4252330.00020001	11498389.0957996	132
2019-12-05__12-51__eventbuffer.csv	465	4920006.68751409	9431636.48683353	132
2019-12-05__12-51__eventbuffer.csv	465	4376111.8721523	10544894.713941	132
2019-12-05__12-51__eventbuffer.csv	465	4369238.44653653	13574105.5826868	132
2019-12-05__12-51__eventbuffer.csv	465	6622859.0741129	21870241.9019447	132
2019-12-05__12-51__eventbuffer.csv	465	4771799.26912008	17542282.235872	132
2019-12-05__12-51__eventbuffer.csv	465	110217.122337236	6116488.7066812	133
2019-12-05__12-51__eventbuffer.csv	465	164504.57418727	6494860.09598256	133
2019-12-05__12-51__eventbuffer.csv	465	224346.518770474	5089940.78469846	133
2019-12-05__12-51__eventbuffer.csv	465	159449.887984473	7124745.87271865	133
2019-12-05__12-51__eventbuffer.csv	465	552249.209718806	16752167.9316329	133
2019-12-05__12-51__eventbuffer.csv	465	671088.2693154	12587540.3599727	133
2019-12-05__12-51__eventbuffer.csv	465	535574.184918191	14659531.6510548	133
2019-12-05__12-51__eventbuffer.csv	465	185707.584642554	12650577.375911	133
2019-12-05__12-51__eventbuffer.csv	465	666143.130266534	13312910.5621977	133
2019-12-05__12-51__eventbuffer.csv	465	194962.580651188	20930947.6821783	133
2019-12-05__12-51__eventbuffer.csv	465	43469.0719452325	20756942.932648	133
2019-12-05__12-51__eventbuffer.csv	465	111602.324437335	15048958.5738738	133
2019-12-05__12-51__eventbuffer.csv	465	160240.028777545	16861736.8402325	133
2019-12-05__12-51__eventbuffer.csv	465	27338.1673313446	9035726.0535413	133
2019-12-05__12-51__eventbuffer.csv	465	93161.1225629975	9219918.23398231	133
2019-12-05__12-51__eventbuffer.csv	465	55665.1709375621	7718912.81595435	133
2019-12-05__12-51__eventbuffer.csv	465	270179.493057001	7186137.71410005	133
2019-12-05__12-51__eventbuffer.csv	465	174548.730448338	12620714.7256863	133
2019-12-05__12-51__eventbuffer.csv	465	135015.91034311	10797813.9323717	133
2019-12-05__12-51__eventbuffer.csv	465	75900.9399999228	5977038.13759051	133
2019-12-05__12-51__eventbuffer.csv	465	274350.495284138	8671514.59735808	133
2019-12-05__12-51__eventbuffer.csv	465	329290.476792866	17334449.5563649	133
2019-12-05__12-51__eventbuffer.csv	465	459204.259464415	20457746.3142235	133
2019-12-05__12-51__eventbuffer.csv	465	18051.7885511328	2326813.96640648	134
2019-12-05__12-51__eventbuffer.csv	465	45682.438785177	5014363.7713616	134
2019-12-05__12-51__eventbuffer.csv	465	43811.6023090497	4687275.34136553	134
2019-12-05__12-51__eventbuffer.csv	465	54705.9602416853	9054825.20786244	134
2019-12-05__12-51__eventbuffer.csv	465	22209.5894826897	25877275.7916171	134
2019-12-05__12-51__eventbuffer.csv	465	225479.733218639	11449551.1236543	134
2019-12-05__12-51__eventbuffer.csv	465	906383.611788982	18308129.5432741	134
2019-12-05__12-51__eventbuffer.csv	465	981076.215322199	11455402.4808624	134
2019-12-05__12-51__eventbuffer.csv	465	443566.057001059	20564055.0322454	134
2019-12-05__12-51__eventbuffer.csv	465	265064.457267362	15788758.0086967	134
2019-12-05__12-51__eventbuffer.csv	465	499583.105700302	14490070.9124202	134
2019-12-05__12-51__eventbuffer.csv	465	648884.045376931	16226418.935898	134
2019-12-05__12-51__eventbuffer.csv	465	37373.6522012078	13434453.4711238	135
2019-12-05__12-51__eventbuffer.csv	465	230740.869407403	7244530.60546194	135
2019-12-05__12-51__eventbuffer.csv	465	38344.8486062139	9230524.53282969	135
2019-12-05__12-51__eventbuffer.csv	465	207997.938570874	5847168.61201365	135
2019-12-05__12-51__eventbuffer.csv	465	296592.018827495	6792222.85704576	135
2019-12-05__12-51__eventbuffer.csv	465	157080.249291408	2011249.62576268	135
2019-12-05__12-51__eventbuffer.csv	465	6756634.4526976	9966607.47095066	135
2019-12-05__12-51__eventbuffer.csv	465	530652.565486568	18148949.3137735	135
2019-12-05__12-51__eventbuffer.csv	465	5939810.02068661	11157490.2404721	135
2019-12-05__12-51__eventbuffer.csv	465	863252.549021135	15618672.8183191	135
2019-12-05__12-51__eventbuffer.csv	465	299984.801199291	12194407.0509798	135
2019-12-05__12-51__eventbuffer.csv	465	231946.077059985	11208543.7888097	135
2019-12-05__12-51__eventbuffer.csv	465	258990.568542763	13667687.593086	135
2019-12-05__12-51__eventbuffer.csv	465	98599.3116895979	7462947.73892671	135
2019-12-05__12-51__eventbuffer.csv	465	156176.807955579	16440579.8843806	135
2019-12-05__12-51__eventbuffer.csv	465	161856.951469985	12004756.1234252	135
2019-12-05__12-51__eventbuffer.csv	465	144667.271093124	17237848.1198196	135
2019-12-05__12-51__eventbuffer.csv	465	412195.388953165	9740211.33649204	135
2019-12-05__12-51__eventbuffer.csv	465	565544.010308157	14171476.57894	135
2019-12-05__12-51__eventbuffer.csv	465	1016040.11508398	15560293.7988149	135
2019-12-05__12-51__eventbuffer.csv	465	796711.212973669	8720944.44885969	135
2019-12-05__12-51__eventbuffer.csv	465	312694.096412732	10712073.5474258	135
2019-12-05__12-51__eventbuffer.csv	465	368194.217133141	9792796.9184582	135
2019-12-05__12-51__eventbuffer.csv	465	402415.483573056	14067164.4941401	135
2019-12-05__12-51__eventbuffer.csv	465	43972.1590362126	5203204.74863977	136
2019-12-05__12-51__eventbuffer.csv	465	172000.862486614	3282579.35373773	136
2019-12-05__12-51__eventbuffer.csv	465	210417.618065832	5139339.35648862	136
2019-12-05__12-51__eventbuffer.csv	465	105352.744411292	5847163.07729962	136
2019-12-05__12-51__eventbuffer.csv	465	137696.552449899	8805663.2897189	136
2019-12-05__12-51__eventbuffer.csv	465	118538.852436377	15774138.5513374	136
2019-12-05__12-51__eventbuffer.csv	465	131721.227960625	8266892.02600348	136
2019-12-05__12-51__eventbuffer.csv	465	85778.7548812829	6255374.87675191	136
2019-12-05__12-51__eventbuffer.csv	465	80965.2114405176	14931273.7961376	136
2019-12-05__12-51__eventbuffer.csv	465	337059.385862215	14503123.9473328	136
2019-12-05__12-51__eventbuffer.csv	465	286989.653618293	4667603.1627782	136
2019-12-05__12-51__eventbuffer.csv	465	88967.5945498374	8582431.34795046	136
2019-12-05__12-51__eventbuffer.csv	465	276259.759007626	10329094.7642916	136
2019-12-05__12-51__eventbuffer.csv	465	2065474.8273127	4769394.38918296	136
2019-12-05__12-51__eventbuffer.csv	465	44126.2929773241	4555171.57118004	136
2019-12-05__12-51__eventbuffer.csv	465	604465.245686558	15524271.2358592	136
2019-12-05__12-51__eventbuffer.csv	465	398652.754899053	11662917.9015902	136
2019-12-05__12-51__eventbuffer.csv	465	544189.087035658	7789793.15249719	136
2019-12-05__12-51__eventbuffer.csv	465	138335.683080544	8091375.00806425	136
2019-12-05__12-51__eventbuffer.csv	465	385707.79118736	7491217.11225798	136
2019-12-05__12-51__eventbuffer.csv	465	262200.008142584	7904351.24704059	136
2019-12-05__12-51__eventbuffer.csv	465	198648.816585869	6165998.41887543	136
2019-12-05__12-51__eventbuffer.csv	465	160610.353505206	13766047.1983028	136
2019-12-05__12-51__eventbuffer.csv	465	137257.203673042	8291926.42841548	136
2019-12-05__12-51__eventbuffer.csv	465	171909.433241735	12394898.0301076	136
2019-12-05__12-51__eventbuffer.csv	465	446840.222818852	8298820.95927031	137
2019-12-05__12-51__eventbuffer.csv	465	155246.622355919	10177729.0620754	137
2019-12-05__12-51__eventbuffer.csv	465	292129.74295561	11049052.7584092	137
2019-12-05__12-51__eventbuffer.csv	465	212867.759214193	18966344.3124933	137
2019-12-05__12-51__eventbuffer.csv	465	194977.829411445	14129715.3628219	137
2019-12-05__12-51__eventbuffer.csv	465	802221.383332133	24018622.0439175	137
2019-12-05__12-51__eventbuffer.csv	465	767499.89259328	17331404.8957527	137
2019-12-05__12-51__eventbuffer.csv	465	1232035.41639877	13697049.6591991	137
2019-12-05__12-51__eventbuffer.csv	465	902492.688351743	5595133.97706858	137
2019-12-05__12-51__eventbuffer.csv	465	1150818.76138212	7281896.66281106	137
2019-12-05__12-51__eventbuffer.csv	465	75929.6378800714	9675059.40028905	138
2019-12-05__12-51__eventbuffer.csv	465	70000.8843755598	4994554.58696611	138
2019-12-05__12-51__eventbuffer.csv	465	127553.865862468	8855011.30740862	138
2019-12-05__12-51__eventbuffer.csv	465	82949.7585664192	13242926.8096537	138
2019-12-05__12-51__eventbuffer.csv	465	86713.4745656013	9982490.07573724	138
2019-12-05__12-51__eventbuffer.csv	465	31779.702159793	8766548.17490228	138
2019-12-05__12-51__eventbuffer.csv	465	72666.2330310131	17077699.3492319	138
2019-12-05__12-51__eventbuffer.csv	465	89797.7848728308	13952258.7151196	138
2019-12-05__12-51__eventbuffer.csv	465	85290.6095906951	9554094.45945602	138
2019-12-05__12-51__eventbuffer.csv	465	86902.2456081133	6220166.44362439	138
2019-12-05__12-51__eventbuffer.csv	465	110497.072522941	9190909.16215001	138
2019-12-05__12-51__eventbuffer.csv	465	327383.588172255	8806400.32966465	138
2019-12-05__12-51__eventbuffer.csv	465	358678.163797769	10357677.8879121	138
2019-12-05__12-51__eventbuffer.csv	465	125083.492620496	3895309.28191242	139
2019-12-05__12-51__eventbuffer.csv	465	17851.5527156055	2983165.08478966	139
2019-12-05__12-51__eventbuffer.csv	465	112575.176601553	15642392.4493432	139
2019-12-05__12-51__eventbuffer.csv	465	44539.1430669881	13793114.6651593	139
2019-12-05__12-51__eventbuffer.csv	465	115089.114928786	10250295.4894334	139
2019-12-05__12-51__eventbuffer.csv	465	67458.0185230477	7218908.57992938	139
2019-12-05__12-51__eventbuffer.csv	465	196902.003277886	5397720.17014348	139
2019-12-05__12-51__eventbuffer.csv	465	465090.307115159	3846534.3934542	139
2019-12-05__12-51__eventbuffer.csv	465	444332.212305518	19037001.1995356	139
2019-12-05__12-51__eventbuffer.csv	465	588725.991867608	11820498.8976167	139
2019-12-05__12-51__eventbuffer.csv	465	794215.126586027	20008071.3262186	139
2019-12-05__12-51__eventbuffer.csv	465	1541116.64512505	5895327.79065921	139
2019-12-05__12-51__eventbuffer.csv	465	973103.055274479	11398215.5649376	139
2019-12-05__12-51__eventbuffer.csv	465	257199.148997184	8338813.54626784	140
2019-12-05__12-51__eventbuffer.csv	465	33511.8147464069	6064638.78054863	140
2019-12-05__12-51__eventbuffer.csv	465	164518.502585942	4079879.78995015	140
2019-12-05__12-51__eventbuffer.csv	465	270156.447376408	10495195.4464881	140
2019-12-05__12-51__eventbuffer.csv	465	686297.135467955	21471775.1356089	140
2019-12-05__12-51__eventbuffer.csv	465	2300464.97744159	14185620.5069403	140
2019-12-05__12-51__eventbuffer.csv	465	1567282.33809996	6508191.27226161	140
2019-12-05__12-51__eventbuffer.csv	465	881427.842005257	3923248.24943935	140
2019-12-05__12-51__eventbuffer.csv	465	378525.998751536	7704114.67640773	140
2019-12-05__12-51__eventbuffer.csv	465	497345.853884794	7464306.40768053	140
2019-12-05__12-51__eventbuffer.csv	465	388725.140854583	11792126.108049	140
2019-12-05__12-51__eventbuffer.csv	465	617441.384433743	3528604.77930835	140
2019-12-05__12-51__eventbuffer.csv	465	1222735.08710345	5866450.56895902	140
2019-12-05__12-51__eventbuffer.csv	465	1498124.06444618	3384179.30891953	140
2019-12-05__12-51__eventbuffer.csv	465	823045.69960444	6629872.69724885	140
2019-12-05__12-51__eventbuffer.csv	465	978551.00364209	8459227.09320057	140
2019-12-05__12-51__eventbuffer.csv	465	604403.056638513	4441144.95818116	140
2019-12-05__12-51__eventbuffer.csv	465	246987.290599702	15726131.5578242	140
2019-12-05__12-51__eventbuffer.csv	465	199312.822898022	13753581.7978144	140
2019-12-05__12-51__eventbuffer.csv	465	80001.5412988489	11217449.3357563	140
2019-12-05__12-51__eventbuffer.csv	465	171062.570186597	9786798.85507524	140
2019-12-05__12-51__eventbuffer.csv	465	220717.079119046	3108704.32459236	140
2019-12-05__12-51__eventbuffer.csv	465	500221.10129499	5192657.21477325	140
2019-12-05__12-51__eventbuffer.csv	465	1054565.28046973	7106422.29957476	140
2019-12-05__12-51__eventbuffer.csv	465	819908.646417505	3259076.03955297	140
2019-12-05__12-51__eventbuffer.csv	465	528243.105760674	9297184.31745753	140
2019-12-05__12-51__eventbuffer.csv	465	263660.950046227	13830301.2816739	140
2019-12-05__12-51__eventbuffer.csv	465	730609.858689399	9933637.77358481	140
2019-12-05__12-51__eventbuffer.csv	465	971951.499412744	6532026.87061462	140
2019-12-05__12-51__eventbuffer.csv	465	1004629.20162181	6280531.75290148	140
2019-12-05__12-51__eventbuffer.csv	465	150339.739740794	7621212.4277093	141
2019-12-05__12-51__eventbuffer.csv	465	202219.958171976	7383175.35313073	141
2019-12-05__12-51__eventbuffer.csv	465	31428.6178819447	9910347.2818793	141
2019-12-05__12-51__eventbuffer.csv	465	174551.398579974	3569960.38737109	141
2019-12-05__12-51__eventbuffer.csv	465	79200.8187677054	4105647.04554478	141
2019-12-05__12-51__eventbuffer.csv	465	165052.38324771	5246338.52805074	141
2019-12-05__12-51__eventbuffer.csv	465	354526.389161227	7958851.30418787	141
2019-12-05__12-51__eventbuffer.csv	465	454709.529102156	11009198.2587862	141
2019-12-05__12-51__eventbuffer.csv	465	549349.242780287	12108773.9816895	141
2019-12-05__12-51__eventbuffer.csv	465	472968.215265523	12393183.0321435	141
2019-12-05__12-51__eventbuffer.csv	465	2078548.93123579	16803955.6570219	141
2019-12-05__12-51__eventbuffer.csv	465	1821431.00228951	7979344.61096116	141
2019-12-05__12-51__eventbuffer.csv	465	820479.24049454	8460774.30054121	141
2019-12-05__12-51__eventbuffer.csv	465	441954.974641143	5349316.82884972	141
2019-12-05__12-51__eventbuffer.csv	465	88889.5642386322	6639712.30723135	141
2019-12-05__12-51__eventbuffer.csv	465	209024.340533265	5212000.20461443	141
2019-12-05__12-51__eventbuffer.csv	465	145621.109341785	6555406.82944331	142
2019-12-05__12-51__eventbuffer.csv	465	159257.655753116	3110411.27102288	142
2019-12-05__12-51__eventbuffer.csv	465	83901.6563812733	3397715.28882239	142
2019-12-05__12-51__eventbuffer.csv	465	99855.9074910611	11769402.1982941	142
2019-12-05__12-51__eventbuffer.csv	465	569047.964807056	12987022.9293714	142
2019-12-05__12-51__eventbuffer.csv	465	2302709.96804798	10839766.2733376	142
2019-12-05__12-51__eventbuffer.csv	465	3462580.93884807	14674195.5055807	142
2019-12-05__12-51__eventbuffer.csv	465	1313701.12698803	13244211.9588463	142
2019-12-05__12-51__eventbuffer.csv	465	344774.157914985	5805641.51621848	142
2019-12-05__12-51__eventbuffer.csv	465	162690.248947977	4452332.05281791	142
2019-12-05__12-51__eventbuffer.csv	465	215487.838829658	7790093.34225942	142
2019-12-05__12-51__eventbuffer.csv	465	565171.086954863	8116646.84680137	142
2019-12-05__12-51__eventbuffer.csv	465	383401.082100179	13369460.6709988	142
2019-12-05__12-51__eventbuffer.csv	465	131718.303277676	8666109.24495891	143
2019-12-05__12-51__eventbuffer.csv	465	30513.7131158874	5898451.20057612	143
2019-12-05__12-51__eventbuffer.csv	465	82681.5497938997	8765928.24760639	143
2019-12-05__12-51__eventbuffer.csv	465	40014.3976010442	10012241.8642647	143
2019-12-05__12-51__eventbuffer.csv	465	161396.525651615	7386913.56085683	143
2019-12-05__12-51__eventbuffer.csv	465	837930.894473646	5237309.13985825	143
2019-12-05__12-51__eventbuffer.csv	465	1487519.64027195	7065358.46116158	143
2019-12-05__12-51__eventbuffer.csv	465	1135113.5675546	4389825.73739669	143
2019-12-05__12-51__eventbuffer.csv	465	1205415.74715864	6175616.63829824	143
2019-12-05__12-51__eventbuffer.csv	465	751146.9371794	3749357.9762001	143
2019-12-05__12-51__eventbuffer.csv	465	876804.673910103	1337327.28457727	143
2019-12-05__12-51__eventbuffer.csv	465	900274.384502928	5344794.15479702	143
2019-12-05__12-51__eventbuffer.csv	465	279306.977126704	9910069.87765409	143
2019-12-05__12-51__eventbuffer.csv	465	149326.795849875	6912756.76622669	143
2019-12-05__12-51__eventbuffer.csv	465	583642.777405256	6224145.26450128	143
2019-12-05__12-51__eventbuffer.csv	465	388088.936346044	3741926.00597883	143
2019-12-05__12-51__eventbuffer.csv	465	123329.686824731	5842684.33364108	143
2019-12-05__12-51__eventbuffer.csv	465	186212.70213088	3201343.42108452	143
2019-12-05__12-51__eventbuffer.csv	465	129405.871513483	4665355.60603165	143
2019-12-05__12-51__eventbuffer.csv	465	90609.2810431612	16196440.3465196	143
2019-12-05__12-51__eventbuffer.csv	465	47945.2615691184	6711788.82578396	143
2019-12-05__12-51__eventbuffer.csv	465	282514.816738815	8127138.75793049	143
2019-12-05__12-51__eventbuffer.csv	465	86055.1890323673	3361920.19071144	143
2019-12-05__12-51__eventbuffer.csv	465	102259.242597309	11798781.6793522	143
2019-12-05__12-51__eventbuffer.csv	465	184054.480325714	10124062.343067	143
2019-12-05__12-51__eventbuffer.csv	465	229137.488281761	2411145.73861706	143
2019-12-05__12-51__eventbuffer.csv	465	448319.809590713	9282246.0155632	143
2019-12-05__12-51__eventbuffer.csv	465	184944.42649491	7268591.93917296	143
2019-12-05__12-51__eventbuffer.csv	465	415760.494270418	4999279.19333881	143
2019-12-05__12-51__eventbuffer.csv	465	159345.865799112	8870155.86658109	143
2019-12-05__12-51__eventbuffer.csv	465	114902.213836328	6111405.43548504	143
2019-12-05__12-51__eventbuffer.csv	465	127224.412185506	11436008.631608	143
2019-12-05__12-51__eventbuffer.csv	465	270251.537897208	7976680.5189608	143
2019-12-05__12-51__eventbuffer.csv	465	394080.000727489	7662868.14089179	143
2019-12-05__12-51__eventbuffer.csv	465	119971.502792215	18895350.2592381	143
2019-12-05__12-51__eventbuffer.csv	465	321962.543604476	5134477.25587043	144
2019-12-05__12-51__eventbuffer.csv	465	46594.0584368987	11854109.2067956	144
2019-12-05__12-51__eventbuffer.csv	465	102833.788936716	11123423.6417847	144
2019-12-05__12-51__eventbuffer.csv	465	43556.7538590156	18062441.0651482	144
2019-12-05__12-51__eventbuffer.csv	465	68282.5647915162	14224270.6171346	144
2019-12-05__12-51__eventbuffer.csv	465	102550.535021718	9814223.01046336	144
2019-12-05__12-51__eventbuffer.csv	465	263355.605798391	5424514.29388806	144
2019-12-05__12-51__eventbuffer.csv	465	526361.745260158	5084999.14366701	144
2019-12-05__12-51__eventbuffer.csv	465	625141.232177843	18585379.4671339	144
2019-12-05__12-51__eventbuffer.csv	465	561433.774279413	9492189.57312848	144
2019-12-05__12-51__eventbuffer.csv	465	248410.389773198	7240103.44599975	144
2019-12-05__12-51__eventbuffer.csv	465	154052.354332316	9567042.69867018	144
2019-12-05__12-51__eventbuffer.csv	465	331210.352102544	3663236.28705532	144
2019-12-05__12-51__eventbuffer.csv	465	550944.556120474	4632378.35279089	144
2019-12-05__12-51__eventbuffer.csv	465	100314.575636239	4622357.86286643	144
2019-12-05__12-51__eventbuffer.csv	465	114162.393188556	6942337.83657497	144
2019-12-05__12-51__eventbuffer.csv	465	161942.902997566	6606094.0798207	144
2019-12-05__12-51__eventbuffer.csv	465	184446.570011254	5395419.97556765	144
2019-12-05__12-51__eventbuffer.csv	465	245310.524306753	9412711.13284694	144
2019-12-05__12-51__eventbuffer.csv	465	176667.916191172	2147152.1576622	144
2019-12-05__12-51__eventbuffer.csv	465	123306.704699782	7313757.40881765	144
2019-12-05__12-51__eventbuffer.csv	465	32151.7179911735	3079836.46010555	145
2019-12-05__12-51__eventbuffer.csv	465	70885.5648065019	10699452.2642705	145
2019-12-05__12-51__eventbuffer.csv	465	49991.317818051	13953201.63908	145
2019-12-05__12-51__eventbuffer.csv	465	54413.63781084	7846930.44101777	145
2019-12-05__12-51__eventbuffer.csv	465	131190.81738149	11328507.8176255	145
2019-12-05__12-51__eventbuffer.csv	465	327936.934160297	13420315.388195	145
2019-12-05__12-51__eventbuffer.csv	465	333343.763530887	9439803.62480408	145
2019-12-05__12-51__eventbuffer.csv	465	86578.2415071929	11511691.7504954	145
2019-12-05__12-51__eventbuffer.csv	465	106765.91837454	7173763.15114617	145
2019-12-05__12-51__eventbuffer.csv	465	205821.640569309	11445830.4284095	145
2019-12-05__12-51__eventbuffer.csv	465	175198.207310351	12897990.0666234	145
2019-12-05__12-51__eventbuffer.csv	465	89447.7171922403	3703252.93011469	146
2019-12-05__12-51__eventbuffer.csv	465	409168.280440912	7112350.17418593	146
2019-12-05__12-51__eventbuffer.csv	465	303441.737939724	2329048.01609716	146
2019-12-05__12-51__eventbuffer.csv	465	86684.8105214672	9030285.23442458	146
2019-12-05__12-51__eventbuffer.csv	465	74824.1412145169	14117472.8247855	146
2019-12-05__12-51__eventbuffer.csv	465	314919.912042849	10139127.6958469	146
2019-12-05__12-51__eventbuffer.csv	465	51304.4711778403	15758646.8014614	146
2019-12-05__12-51__eventbuffer.csv	465	155125.225371745	10633078.0358628	146
2019-12-05__12-51__eventbuffer.csv	465	241299.257961133	2793598.83840173	146
2019-12-05__12-51__eventbuffer.csv	465	256750.598904245	9931667.23887056	146
2019-12-05__12-51__eventbuffer.csv	465	152266.923570448	5305443.23359151	146
2019-12-05__12-51__eventbuffer.csv	465	32918.3211699111	10805853.7768529	146
2019-12-05__12-51__eventbuffer.csv	465	125313.717981302	7215566.8342314	146
2019-12-05__12-51__eventbuffer.csv	465	57148.1805163966	8625068.25876518	146
2019-12-05__12-51__eventbuffer.csv	465	124773.562993995	4240082.29303465	146
2019-12-05__12-51__eventbuffer.csv	465	132574.208143499	4056177.90151098	146
2019-12-05__12-51__eventbuffer.csv	465	121891.638305153	10440373.7412052	146
2019-12-05__12-51__eventbuffer.csv	465	115066.945574334	12254985.3637026	146
2019-12-05__12-51__eventbuffer.csv	465	253129.396246421	11833576.6776614	146
2019-12-05__12-51__eventbuffer.csv	465	430726.908604562	5607250.34189075	146
2019-12-05__12-51__eventbuffer.csv	465	771236.692352428	8841215.26441058	146
2019-12-05__12-51__eventbuffer.csv	465	1519027.6324251	5211144.04938914	146
2019-12-05__12-51__eventbuffer.csv	465	419197.940229033	8204582.65228064	146
2019-12-05__12-51__eventbuffer.csv	465	145257.343532137	7894789.80697698	146
2019-12-05__12-51__eventbuffer.csv	465	125687.029520201	16164787.9147317	146
2019-12-05__12-51__eventbuffer.csv	465	344101.631656451	12024652.3561985	146
2019-12-05__12-51__eventbuffer.csv	465	172296.302759074	10404027.4149974	146
2019-12-05__12-51__eventbuffer.csv	465	102135.358515285	8724176.86918815	146
2019-12-05__12-51__eventbuffer.csv	465	195469.118329142	7577100.74323205	146
2019-12-05__12-51__eventbuffer.csv	465	118414.042347203	10519829.3788331	146
2019-12-05__12-51__eventbuffer.csv	465	120721.650170125	6070132.2378784	146
2019-12-05__12-51__eventbuffer.csv	465	192259.164926646	5479339.57901168	146
2019-12-05__12-51__eventbuffer.csv	465	125186.278056124	5506765.01256826	146
2019-12-05__12-51__eventbuffer.csv	465	43725.5707882998	7384743.20310125	146
2019-12-05__12-51__eventbuffer.csv	465	224370.459750763	3801127.4878205	146
2019-12-05__12-51__eventbuffer.csv	465	136056.319971647	3129342.06007028	146
2019-12-05__12-51__eventbuffer.csv	465	215430.841859055	7123538.26345797	146
2019-12-05__12-51__eventbuffer.csv	465	127386.204522877	7297723.17098092	146
2019-12-05__12-51__eventbuffer.csv	465	130729.181661064	7549033.13855637	146
2019-12-05__12-51__eventbuffer.csv	465	104265.325197425	3898913.504425	146
2019-12-05__12-51__eventbuffer.csv	465	118808.182528068	5853343.53810076	146
2019-12-05__12-51__eventbuffer.csv	465	181949.096724386	2603145.69232001	146
2019-12-05__12-51__eventbuffer.csv	465	40401.3583851927	4690760.55444968	146
2019-12-05__12-51__eventbuffer.csv	465	33566.7254833825	6494835.76491989	146
2019-12-05__12-51__eventbuffer.csv	465	111689.271018257	3831789.44171457	146
2019-12-05__12-51__eventbuffer.csv	465	125625.187745188	4823131.91931116	146
2019-12-05__12-51__eventbuffer.csv	465	105476.050382513	5503554.87315687	146
2019-12-05__12-51__eventbuffer.csv	465	74762.6691472622	2931012.50960548	146
2019-12-05__12-51__eventbuffer.csv	465	91770.2367360839	6755670.32182762	146
2019-12-05__12-51__eventbuffer.csv	465	43209.8390971147	14560115.1529393	146
2019-12-05__12-51__eventbuffer.csv	465	41148.8040563881	16382228.384092	146
2019-12-05__12-51__eventbuffer.csv	465	86859.0071693556	17179697.4974056	146
2019-12-05__12-51__eventbuffer.csv	465	92296.6336824763	5189224.5123308	147
2019-12-05__12-51__eventbuffer.csv	465	262005.513668365	17555867.4042383	147
2019-12-05__12-51__eventbuffer.csv	465	113913.578715228	4565145.46374216	147
2019-12-05__12-51__eventbuffer.csv	465	167607.246731537	23999519.6746483	147
2019-12-05__12-51__eventbuffer.csv	465	274027.654692705	21601668.4951823	147
2019-12-05__12-51__eventbuffer.csv	465	361962.04028389	14510209.7638877	147
2019-12-05__12-51__eventbuffer.csv	465	408784.430616667	15374373.3726101	147
2019-12-05__12-51__eventbuffer.csv	465	825501.152652879	6431120.63044506	147
2019-12-05__12-51__eventbuffer.csv	465	296625.847730141	7910525.83381865	147
2019-12-05__12-51__eventbuffer.csv	465	286309.113718844	15518550.4026504	147
2019-12-05__12-51__eventbuffer.csv	465	7677703.5029846	4537644.31317023	148
2019-12-05__12-51__eventbuffer.csv	465	2843508.96274662	6797545.99130235	148
2019-12-05__12-51__eventbuffer.csv	465	6689982.00815532	3878314.88023921	148
2019-12-05__12-51__eventbuffer.csv	465	3333829.3785023	6362890.47617074	148
2019-12-05__12-51__eventbuffer.csv	465	6610521.44528981	5259176.4253617	148
2019-12-05__12-51__eventbuffer.csv	465	1953255.99178404	20309690.499113	148
2019-12-05__12-51__eventbuffer.csv	465	7470361.47576226	6431896.2376536	148
2019-12-05__12-51__eventbuffer.csv	465	2936344.58589327	5811727.26117973	148
2019-12-05__12-51__eventbuffer.csv	465	6611318.80062613	8410169.75347975	148
2019-12-05__12-51__eventbuffer.csv	465	1383113.45985329	3828252.54314221	148
2019-12-05__12-51__eventbuffer.csv	465	2206132.57731711	9106744.34753264	148
2019-12-05__12-51__eventbuffer.csv	465	579905.418656018	7752620.38062744	148
2019-12-05__12-51__eventbuffer.csv	465	833038.346850549	11749943.3067959	148
2019-12-05__12-51__eventbuffer.csv	465	371724.564733625	3125654.80867879	148
2019-12-05__12-51__eventbuffer.csv	465	371707.058161254	9447138.9790334	148
2019-12-05__12-51__eventbuffer.csv	465	236652.378672546	3084133.7093706	148
2019-12-05__12-51__eventbuffer.csv	465	149238.220835926	5672335.41762573	148
2019-12-05__12-51__eventbuffer.csv	465	114055.396234775	15424694.3016995	148
2019-12-05__12-51__eventbuffer.csv	465	138920.031972645	16270883.0474521	148
2019-12-05__12-51__eventbuffer.csv	465	146064.012271346	11835027.5059381	148
2019-12-05__12-51__eventbuffer.csv	465	170798.064633521	10185140.2262105	148
2019-12-05__12-51__eventbuffer.csv	465	118523.277257957	12719762.7973626	148
2019-12-05__12-51__eventbuffer.csv	465	207265.624797928	2530988.8493469	148
2019-12-05__12-51__eventbuffer.csv	465	256837.218793156	13632517.4139772	148
2019-12-05__12-51__eventbuffer.csv	465	201358.346634115	5496269.77507188	149
2019-12-05__12-51__eventbuffer.csv	465	246101.961423795	6037650.20964684	149
2019-12-05__12-51__eventbuffer.csv	465	99578.0858720931	12374856.5395729	149
2019-12-05__12-51__eventbuffer.csv	465	127945.828480562	14062659.2399242	149
2019-12-05__12-51__eventbuffer.csv	465	201767.209658983	14329007.405173	149
2019-12-05__12-51__eventbuffer.csv	465	899632.87219145	6452898.38890678	149
2019-12-05__12-51__eventbuffer.csv	465	3280679.3025349	14567204.9334401	149
2019-12-05__12-51__eventbuffer.csv	465	3152306.22402417	13179164.9193256	149
2019-12-05__12-51__eventbuffer.csv	465	1040597.71913425	9662792.82256068	149
2019-12-05__12-51__eventbuffer.csv	465	214563.819352685	9818382.31751054	150
2019-12-05__12-51__eventbuffer.csv	465	43392.5529594153	12086850.130639	150
2019-12-05__12-51__eventbuffer.csv	465	89064.8946491222	9671045.19662504	150
2019-12-05__12-51__eventbuffer.csv	465	73859.756584673	7608536.7889508	150
2019-12-05__12-51__eventbuffer.csv	465	85262.5920121633	5158265.51553327	150
2019-12-05__12-51__eventbuffer.csv	465	172305.263877196	6538499.93161983	150
2019-12-05__12-51__eventbuffer.csv	465	410927.103457723	5264379.31392799	150
2019-12-05__12-51__eventbuffer.csv	465	109538.347132328	11296302.0679658	150
2019-12-05__12-51__eventbuffer.csv	465	378117.813329103	16813269.4356587	150
2019-12-05__12-51__eventbuffer.csv	465	610564.917817795	12466936.4213756	150
2019-12-05__12-51__eventbuffer.csv	465	742017.872309541	7353027.31333191	150
2019-12-05__12-51__eventbuffer.csv	465	890349.977974977	12923669.8448877	150
2019-12-05__12-51__eventbuffer.csv	465	109044.61990968	11038226.379957	150
2019-12-05__12-51__eventbuffer.csv	465	431832.373764182	9459149.74417117	151
2019-12-05__12-51__eventbuffer.csv	465	280106.584677965	4229825.925656	151
2019-12-05__12-51__eventbuffer.csv	465	356499.44314372	4138439.26445007	151
2019-12-05__12-51__eventbuffer.csv	465	302592.094813112	9628025.85765639	151
2019-12-05__12-51__eventbuffer.csv	465	51341.0984181094	12134435.0407552	151
2019-12-05__12-51__eventbuffer.csv	465	178351.494277163	7640698.60638001	151
2019-12-05__12-51__eventbuffer.csv	465	668676.544527761	10288105.947539	151
2019-12-05__12-51__eventbuffer.csv	465	746192.412124791	6116370.44900358	151
2019-12-05__12-51__eventbuffer.csv	465	270874.492861784	15521578.3329303	151
2019-12-05__12-51__eventbuffer.csv	465	257279.376400932	15425595.1995331	151
2019-12-05__12-51__eventbuffer.csv	465	959034.268648438	10860548.5497666	151
2019-12-05__12-51__eventbuffer.csv	465	504413.2832483	10089283.6581392	151
2019-12-05__12-51__eventbuffer.csv	465	238812.120664425	6746635.55161165	151
2019-12-05__12-51__eventbuffer.csv	465	955265.593459034	11810895.2034729	151
2019-12-05__12-51__eventbuffer.csv	465	50143.1471248958	8057537.26142093	152
2019-12-05__12-51__eventbuffer.csv	465	59971.314366238	7226117.83611697	152
2019-12-05__12-51__eventbuffer.csv	465	82344.90485465	5797914.00083204	152
2019-12-05__12-51__eventbuffer.csv	465	54632.8460230719	6272618.62346831	152
2019-12-05__12-51__eventbuffer.csv	465	90105.1224349818	9749595.2914566	152
2019-12-05__12-51__eventbuffer.csv	465	75910.9671155865	9357228.20022053	152
2019-12-05__12-51__eventbuffer.csv	465	46701.4847547219	13293712.9910728	152
2019-12-05__12-51__eventbuffer.csv	465	243670.704057755	9241960.30195314	152
2019-12-05__12-51__eventbuffer.csv	465	142793.071611527	9788797.61014027	152
2019-12-05__12-51__eventbuffer.csv	465	192612.82174898	11556924.9061885	152
2019-12-05__12-51__eventbuffer.csv	465	159864.147088644	10435162.919747	152
2019-12-05__12-51__eventbuffer.csv	465	134968.053174362	5755552.47201401	152
2019-12-05__12-51__eventbuffer.csv	465	228551.11651068	6782975.58814534	152
2019-12-05__12-51__eventbuffer.csv	465	204825.200666253	9570427.07141014	152
2019-12-05__12-51__eventbuffer.csv	465	310102.933212374	9843559.95004036	152
2019-12-05__12-51__eventbuffer.csv	465	402763.832336033	11919522.8105413	152
2019-12-05__12-51__eventbuffer.csv	465	245950.475593669	1520124.44497031	152
2019-12-05__12-51__eventbuffer.csv	465	159813.949427277	7130286.01059804	152
2019-12-05__12-51__eventbuffer.csv	465	65986.8943357414	10583859.8907052	152
2019-12-05__12-51__eventbuffer.csv	465	28729.7305513764	3944267.43882847	152
2019-12-05__12-51__eventbuffer.csv	465	154136.849250407	7093016.94455459	152
2019-12-05__12-51__eventbuffer.csv	465	26691.3980172196	9279667.37856235	152
2019-12-05__12-51__eventbuffer.csv	465	180577.434005969	3495530.65847189	152
2019-12-05__12-51__eventbuffer.csv	465	135067.642815996	6552678.60796567	152
2019-12-05__12-51__eventbuffer.csv	465	122482.87265983	6907553.38335707	152
2019-12-05__12-51__eventbuffer.csv	465	347849.09944562	7109886.89371716	152
2019-12-05__12-51__eventbuffer.csv	465	252477.936783458	6824875.70037347	152
2019-12-05__12-51__eventbuffer.csv	465	202055.672219989	3632098.52685792	152
2019-12-05__12-51__eventbuffer.csv	465	131747.585646058	2879352.66964189	152
2019-12-05__12-51__eventbuffer.csv	465	100561.979008412	6668070.63151405	152
2019-12-05__12-51__eventbuffer.csv	465	67664.5240246137	7109702.96643742	152
2019-12-05__12-51__eventbuffer.csv	465	126191.766476832	9834342.6812683	152
2019-12-05__12-51__eventbuffer.csv	465	40013.4018818135	3218818.3012761	153
2019-12-05__12-51__eventbuffer.csv	465	39869.6968144979	5330662.39790474	153
2019-12-05__12-51__eventbuffer.csv	465	137474.527845094	4789068.45562749	153
2019-12-05__12-51__eventbuffer.csv	465	26702.166784864	4519305.84627397	153
2019-12-05__12-51__eventbuffer.csv	465	93508.4866880745	12914880.6962306	153
2019-12-05__12-51__eventbuffer.csv	465	253526.874675801	11615670.470729	153
2019-12-05__12-51__eventbuffer.csv	465	156796.506006693	15508470.7357818	153
2019-12-05__12-51__eventbuffer.csv	465	450147.293996854	10512140.8812886	153
2019-12-05__12-51__eventbuffer.csv	465	303243.021639442	9728242.77629448	153
2019-12-05__12-51__eventbuffer.csv	465	428143.400670813	15159837.7135762	153
2019-12-05__12-51__eventbuffer.csv	465	540557.163316928	9912845.75821451	153
2019-12-05__12-51__eventbuffer.csv	465	312492.660509509	15894350.3286427	153
2019-12-05__12-51__eventbuffer.csv	465	412389.872182702	19651257.7239509	153
2019-12-05__12-51__eventbuffer.csv	465	224662.387554822	9139681.9059718	154
2019-12-05__12-51__eventbuffer.csv	465	132444.661467317	3974744.09152275	154
2019-12-05__12-51__eventbuffer.csv	465	211899.326096974	6475351.13843799	154
2019-12-05__12-51__eventbuffer.csv	465	33797.0063197854	8482025.37827175	154
2019-12-05__12-51__eventbuffer.csv	465	136813.492319657	3516847.93841921	154
2019-12-05__12-51__eventbuffer.csv	465	259547.893894483	4218732.89211368	154
2019-12-05__12-51__eventbuffer.csv	465	115084.888809661	1840407.1284479	154
2019-12-05__12-51__eventbuffer.csv	465	636118.660826431	11928819.9888186	154
2019-12-05__12-51__eventbuffer.csv	465	841497.251965744	4194348.8882845	154
2019-12-05__12-51__eventbuffer.csv	465	344543.510310476	6589572.57687226	154
2019-12-05__12-51__eventbuffer.csv	465	338606.386639945	10438516.3533893	154
2019-12-05__12-51__eventbuffer.csv	465	405698.902987074	12596606.818123	154
2019-12-05__12-51__eventbuffer.csv	465	353901.142443445	21184399.2120756	154
2019-12-05__12-51__eventbuffer.csv	465	574210.892057103	14562453.7988322	154
2019-12-05__12-51__eventbuffer.csv	465	74662.1344632729	3175270.16611929	155
2019-12-05__12-51__eventbuffer.csv	465	26247.452367576	9646353.60664556	155
2019-12-05__12-51__eventbuffer.csv	465	200130.822775917	7288169.68300227	155
2019-12-05__12-51__eventbuffer.csv	465	147129.654482192	15406020.6682879	155
2019-12-05__12-51__eventbuffer.csv	465	232828.085617604	14942137.5469201	155
2019-12-05__12-51__eventbuffer.csv	465	168016.452818031	17790567.7856813	155
2019-12-05__12-51__eventbuffer.csv	465	520009.55481166	11502310.5563099	155
2019-12-05__12-51__eventbuffer.csv	465	247822.877539406	11164795.4585046	155
2019-12-05__12-51__eventbuffer.csv	465	138603.714581918	4367430.38959027	156
2019-12-05__12-51__eventbuffer.csv	465	324377.947159989	5913931.58232599	156
2019-12-05__12-51__eventbuffer.csv	465	67259.3482258542	7100739.54159537	156
2019-12-05__12-51__eventbuffer.csv	465	132303.668793137	8395960.25896326	156
2019-12-05__12-51__eventbuffer.csv	465	102904.629209593	6934544.96357146	156
2019-12-05__12-51__eventbuffer.csv	465	310010.643354225	8933869.00464866	156
2019-12-05__12-51__eventbuffer.csv	465	344772.028306524	4222332.91905084	156
2019-12-05__12-51__eventbuffer.csv	465	379575.795677995	4440708.75843271	156
2019-12-05__12-51__eventbuffer.csv	465	682191.316298474	10838158.0030301	156
2019-12-05__12-51__eventbuffer.csv	465	795305.737656411	10056853.9445909	156
2019-12-05__12-51__eventbuffer.csv	465	461890.955002927	23999451.3139082	156
2019-12-05__12-51__eventbuffer.csv	465	218398.808973394	11573781.1299309	156
2019-12-05__12-51__eventbuffer.csv	465	365649.106875444	11538556.1122625	156
2019-12-05__12-51__eventbuffer.csv	465	201191.332511298	15361775.1718903	156
2019-12-05__12-51__eventbuffer.csv	465	70848.1737783523	6272688.37613508	157
2019-12-05__12-51__eventbuffer.csv	465	118802.406211827	3838594.43873947	157
2019-12-05__12-51__eventbuffer.csv	465	43100.705535602	8148240.95406007	157
2019-12-05__12-51__eventbuffer.csv	465	108823.148022771	12247779.9321352	157
2019-12-05__12-51__eventbuffer.csv	465	97593.4041050363	11137041.4345159	157
2019-12-05__12-51__eventbuffer.csv	465	125505.152615765	3024346.51542527	157
2019-12-05__12-51__eventbuffer.csv	465	411429.827549611	9320929.32355916	157
2019-12-05__12-51__eventbuffer.csv	465	204123.050420388	12385799.829473	157
2019-12-05__12-51__eventbuffer.csv	465	487717.883784139	5013515.63756324	157
2019-12-05__12-51__eventbuffer.csv	465	612880.034819125	12985165.0631247	157
2019-12-05__12-51__eventbuffer.csv	465	995536.214731156	19072689.8410638	157
2019-12-05__12-51__eventbuffer.csv	465	154966.998134232	3042309.77065558	158
2019-12-05__12-51__eventbuffer.csv	465	70404.408661595	15012219.1535474	158
2019-12-05__12-51__eventbuffer.csv	465	148527.29299261	13538863.5749865	158
2019-12-05__12-51__eventbuffer.csv	465	154187.356994413	6981835.56576508	158
2019-12-05__12-51__eventbuffer.csv	465	80514.0175044955	6870626.74428084	158
2019-12-05__12-51__eventbuffer.csv	465	366613.298224781	10421626.6010424	158
2019-12-05__12-51__eventbuffer.csv	465	115949.599092689	6733744.93949632	158
2019-12-05__12-51__eventbuffer.csv	465	720522.764299019	11597283.2571601	158
2019-12-05__12-51__eventbuffer.csv	465	272811.580008173	11165244.4730055	158
2019-12-05__12-51__eventbuffer.csv	465	530039.78975315	22213088.0190077	158
2019-12-05__12-51__eventbuffer.csv	465	662204.868683726	15945753.6992851	158
2019-12-05__12-51__eventbuffer.csv	465	551265.392184626	11691607.9157681	158
2019-12-05__12-51__eventbuffer.csv	465	392921.167151789	13244430.6996979	158
2019-12-05__12-51__eventbuffer.csv	465	512304.667073266	14543571.0505229	158
2019-12-05__12-51__eventbuffer.csv	465	237148.33883022	6181167.3892016	158
2019-12-05__12-51__eventbuffer.csv	465	173109.353158069	16222919.0765305	158
2019-12-05__12-51__eventbuffer.csv	465	260530.660944143	21031639.3770588	158
2019-12-05__12-51__eventbuffer.csv	465	388022.97881506	23854200.861333	158
2019-12-05__12-51__eventbuffer.csv	465	343596.654626322	13811743.8077852	158
2019-12-05__12-51__eventbuffer.csv	465	239544.561435738	13743369.7762029	158
2019-12-05__12-51__eventbuffer.csv	465	142669.964564744	12761028.538741	158
2019-12-05__12-51__eventbuffer.csv	465	1840681.64839022	9869509.63813833	158
2019-12-05__12-51__eventbuffer.csv	465	159298.45750913	5365980.82785113	159
2019-12-05__12-51__eventbuffer.csv	465	180968.374487368	6146703.10624803	159
2019-12-05__12-51__eventbuffer.csv	465	85831.2786051892	9444982.99692011	159
2019-12-05__12-51__eventbuffer.csv	465	65750.9198725654	5483545.13266564	159
2019-12-05__12-51__eventbuffer.csv	465	94299.902233048	14556552.8321636	159
2019-12-05__12-51__eventbuffer.csv	465	39976.080708986	7689338.2856261	159
2019-12-05__12-51__eventbuffer.csv	465	152725.938258901	6895479.10924439	159
2019-12-05__12-51__eventbuffer.csv	465	1013491.37730231	14146684.8251049	159
2019-12-05__12-51__eventbuffer.csv	465	420715.370401976	11975506.0614827	159
2019-12-05__12-51__eventbuffer.csv	465	468796.677809064	16710843.7127213	159
2019-12-05__12-51__eventbuffer.csv	465	511798.809113284	10234207.2008644	159
2019-12-05__12-51__eventbuffer.csv	465	543775.718471486	12945823.3110841	159
2019-12-05__12-51__eventbuffer.csv	465	310058.862598607	16482080.9323657	159
2019-12-05__12-51__eventbuffer.csv	465	49761.8561210312	6508370.74032296	159
2019-12-05__12-51__eventbuffer.csv	465	135530.198049431	19380042.7468179	159
2019-12-05__12-51__eventbuffer.csv	465	185892.958488959	10733622.7066729	159
2019-12-05__12-51__eventbuffer.csv	465	465544.191249915	17730549.9124836	159
2019-12-05__12-51__eventbuffer.csv	465	737613.372189356	16188831.6529911	159
2019-12-05__12-51__eventbuffer.csv	465	337564.777709483	21734977.0429615	159
2019-12-05__12-51__eventbuffer.csv	465	568240.759137445	10161194.6890895	159
2019-12-05__12-51__eventbuffer.csv	465	529425.07837116	23748816.8529584	159
2019-12-05__12-51__eventbuffer.csv	465	154883.613422725	6412128.67593692	160
2019-12-05__12-51__eventbuffer.csv	465	63332.2336265604	6702239.26802085	160
2019-12-05__12-51__eventbuffer.csv	465	31340.8777777989	5789297.47575005	160
2019-12-05__12-51__eventbuffer.csv	465	96546.0442569624	3543301.25136669	160
2019-12-05__12-51__eventbuffer.csv	465	70174.7868352399	11315337.2899404	160
2019-12-05__12-51__eventbuffer.csv	465	170396.613473241	8103378.91141649	160
2019-12-05__12-51__eventbuffer.csv	465	338128.868874886	8918829.05594409	160
2019-12-05__12-51__eventbuffer.csv	465	235255.488944286	14337551.1361129	160
2019-12-05__12-51__eventbuffer.csv	465	232113.410077364	12844959.2762831	160
2019-12-05__12-51__eventbuffer.csv	465	179562.400317581	10161298.0601721	160
2019-12-05__12-51__eventbuffer.csv	465	181407.87517477	7063555.15182679	160
2019-12-05__12-51__eventbuffer.csv	465	286659.852714473	18710352.6082418	160
2019-12-05__12-51__eventbuffer.csv	465	151643.669454111	25555765.2036079	160
2019-12-05__12-51__eventbuffer.csv	465	135537.674498731	3565771.96260788	161
2019-12-05__12-51__eventbuffer.csv	465	156075.446733305	4732491.73838216	161
2019-12-05__12-51__eventbuffer.csv	465	128241.298159106	6329632.39783793	161
2019-12-05__12-51__eventbuffer.csv	465	17453.8625196445	5220632.83911476	161
2019-12-05__12-51__eventbuffer.csv	465	289120.452118423	5989236.25006704	161
2019-12-05__12-51__eventbuffer.csv	465	457156.473380523	8696027.08088427	161
2019-12-05__12-51__eventbuffer.csv	465	538719.101798206	6084843.93808257	161
2019-12-05__12-51__eventbuffer.csv	465	198332.268644844	9764757.02694365	161
2019-12-05__12-51__eventbuffer.csv	465	319595.325762694	12381676.9569078	161
2019-12-05__12-51__eventbuffer.csv	465	216239.221513083	8205817.37380002	161
2019-12-05__12-51__eventbuffer.csv	465	149283.796984736	7302667.79524858	161
2019-12-05__12-51__eventbuffer.csv	465	101391.373032626	2156139.08682531	161
2019-12-05__12-51__eventbuffer.csv	465	101042.665799793	4781361.72313789	161
2019-12-05__12-51__eventbuffer.csv	465	681237.506723474	7174030.2461374	161
2019-12-05__12-51__eventbuffer.csv	465	524700.138434698	16232261.178669	161
2019-12-05__12-51__eventbuffer.csv	465	537257.812371381	12223739.692747	161
2019-12-05__12-51__eventbuffer.csv	465	837911.242518074	4707841.31456098	161
2019-12-05__12-51__eventbuffer.csv	465	587378.319697661	5739433.30905475	161
2019-12-05__12-51__eventbuffer.csv	465	500795.945218525	6075721.46892169	161
2019-12-05__12-51__eventbuffer.csv	465	326583.536219207	10946056.3633937	161
2019-12-05__12-51__eventbuffer.csv	465	103969.88879297	11224003.7795539	161
2019-12-05__12-51__eventbuffer.csv	465	143928.100860217	8699984.16114877	161
2019-12-05__12-51__eventbuffer.csv	465	211306.156342962	4863073.13723917	161
2019-12-05__12-51__eventbuffer.csv	465	300187.307652046	11092124.0103815	161
2019-12-05__12-51__eventbuffer.csv	465	451504.673960738	1230954.56296915	162
2019-12-05__12-51__eventbuffer.csv	465	584741.268591468	7821846.07734588	162
2019-12-05__12-51__eventbuffer.csv	465	164910.854348005	10695891.6165127	162
2019-12-05__12-51__eventbuffer.csv	465	383571.849176568	11479924.1385044	162
2019-12-05__12-51__eventbuffer.csv	465	480109.915806509	5334469.05047606	162
2019-12-05__12-51__eventbuffer.csv	465	589360.779599667	11284440.9819599	162
2019-12-05__12-51__eventbuffer.csv	465	452640.83282967	10550937.1711221	162
2019-12-05__12-51__eventbuffer.csv	465	287681.077407512	10057677.1124044	162
2019-12-05__12-51__eventbuffer.csv	465	404880.383627371	8273746.90340076	162
2019-12-05__12-51__eventbuffer.csv	465	2810119.94074405	21503863.655695	162
2019-12-05__12-51__eventbuffer.csv	465	1056413.81913398	12116290.4635686	162
2019-12-05__12-51__eventbuffer.csv	465	114145.507740775	4251428.92423579	163
2019-12-05__12-51__eventbuffer.csv	465	67038.2669365665	5534533.00628834	163
2019-12-05__12-51__eventbuffer.csv	465	68644.1274783332	3409570.7618049	163
2019-12-05__12-51__eventbuffer.csv	465	163192.282843165	8748411.76263272	163
2019-12-05__12-51__eventbuffer.csv	465	472348.951945117	9205679.81850715	163
2019-12-05__12-51__eventbuffer.csv	465	1173232.11301464	13428203.8761927	163
2019-12-05__12-51__eventbuffer.csv	465	2289951.62384759	11744433.2792769	163
2019-12-05__12-51__eventbuffer.csv	465	2549101.0441245	17611341.6441412	163
2019-12-05__12-51__eventbuffer.csv	465	1214196.94142854	15939236.530302	163
2019-12-05__12-51__eventbuffer.csv	465	802399.248204615	14549418.5686044	163
2019-12-05__12-51__eventbuffer.csv	465	601749.954463375	18938978.4073165	163
2019-12-05__12-51__eventbuffer.csv	465	266549.322818583	14617382.1876682	163
2019-12-05__12-51__eventbuffer.csv	465	310146.064082565	11095792.0263734	163
2019-12-05__12-51__eventbuffer.csv	465	190069.297239409	9661840.27217961	163
2019-12-05__12-51__eventbuffer.csv	465	113474.296367834	11150646.2770678	164
2019-12-05__12-51__eventbuffer.csv	465	59046.6892682053	5383721.5370069	164
2019-12-05__12-51__eventbuffer.csv	465	89460.4732302027	4502080.07088147	164
2019-12-05__12-51__eventbuffer.csv	465	559985.419198976	10995841.6628664	164
2019-12-05__12-51__eventbuffer.csv	465	151172.95713763	10019555.2246931	164
2019-12-05__12-51__eventbuffer.csv	465	44401.8738686623	13246059.1748461	164
2019-12-05__12-51__eventbuffer.csv	465	316702.843899808	19049228.1287187	164
2019-12-05__12-51__eventbuffer.csv	465	579955.5977267	16108622.3390811	164
2019-12-05__12-51__eventbuffer.csv	465	840954.331918643	13779024.3730224	164
2019-12-05__12-51__eventbuffer.csv	465	1103243.89444408	10674124.2439196	164
2019-12-05__12-51__eventbuffer.csv	465	1363409.06842961	17098692.3611125	164
2019-12-05__12-51__eventbuffer.csv	465	1618214.02696319	8296145.8980554	164
2019-12-05__12-51__eventbuffer.csv	465	1891722.5079777	15886716.3400086	164
2019-12-05__12-51__eventbuffer.csv	465	146657.419863427	8620303.1536113	165
2019-12-05__12-51__eventbuffer.csv	465	73283.6939177903	6270016.2814001	165
2019-12-05__12-51__eventbuffer.csv	465	37350.6748712419	2576488.15422849	165
2019-12-05__12-51__eventbuffer.csv	465	100248.324383693	3500439.44425368	165
2019-12-05__12-51__eventbuffer.csv	465	87496.6328088515	7999597.8657919	165
2019-12-05__12-51__eventbuffer.csv	465	48454.5313817102	7726288.29853372	165
2019-12-05__12-51__eventbuffer.csv	465	133362.427825526	3953796.4694197	165
2019-12-05__12-51__eventbuffer.csv	465	567139.062610087	12623517.9067743	165
2019-12-05__12-51__eventbuffer.csv	465	245170.253305057	11859314.284694	165
2019-12-05__12-51__eventbuffer.csv	465	523553.459920666	11323764.781743	165
2019-12-05__12-51__eventbuffer.csv	465	238013.440816532	20436239.5549431	165
2019-12-05__12-51__eventbuffer.csv	465	739708.660673486	18945660.5823489	165
2019-12-05__12-51__eventbuffer.csv	465	370004.602785574	6800746.50012717	165
2019-12-05__12-51__eventbuffer.csv	465	645341.998529613	4671213.1979226	165
2019-12-05__12-51__eventbuffer.csv	465	221663.421202077	17244585.5544424	165
2019-12-05__12-51__eventbuffer.csv	465	75939.5033606287	16835362.9694185	165
2019-12-05__12-51__eventbuffer.csv	465	2374393.35835385	17242331.1889566	165
2019-12-05__12-51__eventbuffer.csv	465	125541.740278233	2002782.14368804	166
2019-12-05__12-51__eventbuffer.csv	465	54026.5977125594	4284561.83346484	166
2019-12-05__12-51__eventbuffer.csv	465	101176.90487583	7234986.13282106	166
2019-12-05__12-51__eventbuffer.csv	465	41810.7571113001	3889281.59663457	166
2019-12-05__12-51__eventbuffer.csv	465	35476.6299755813	12381564.4870289	166
2019-12-05__12-51__eventbuffer.csv	465	36798.9694726617	8952440.13558413	166
2019-12-05__12-51__eventbuffer.csv	465	140819.79463598	17684419.0355792	166
2019-12-05__12-51__eventbuffer.csv	465	200418.361566571	27441577.5994945	166
2019-12-05__12-51__eventbuffer.csv	465	228837.882273388	24388142.2582917	166
2019-12-05__12-51__eventbuffer.csv	465	927929.420798574	22012864.6944336	166
2019-12-05__12-51__eventbuffer.csv	465	737068.62601972	16103535.0938928	166
2019-12-05__12-51__eventbuffer.csv	465	368131.287903925	3375638.68980492	167
2019-12-05__12-51__eventbuffer.csv	465	130600.464790239	3851745.43889882	167
2019-12-05__12-51__eventbuffer.csv	465	47454.848722394	12850815.0367532	167
2019-12-05__12-51__eventbuffer.csv	465	136438.74626059	6156971.75334551	167
2019-12-05__12-51__eventbuffer.csv	465	213931.176996722	1820880.91193374	167
2019-12-05__12-51__eventbuffer.csv	465	137670.274704251	4232865.75773712	167
2019-12-05__12-51__eventbuffer.csv	465	225664.4418463	4484453.03012792	167
2019-12-05__12-51__eventbuffer.csv	465	642771.23961343	5416471.3038884	167
2019-12-05__12-51__eventbuffer.csv	465	420011.883414922	14369292.3289457	167
2019-12-05__12-51__eventbuffer.csv	465	1158985.11037971	10484307.5034524	167
2019-12-05__12-51__eventbuffer.csv	465	409986.043741749	4685627.80856228	167
2019-12-05__12-51__eventbuffer.csv	465	75941.9804485648	11976157.2125039	167
2019-12-05__12-51__eventbuffer.csv	465	77005.2487782262	18541116.4608488	167
2019-12-05__12-51__eventbuffer.csv	465	174637.818284282	12718624.8339286	167
2019-12-05__12-51__eventbuffer.csv	465	301988.2376587	15075263.313838	167
2019-12-05__12-51__eventbuffer.csv	465	201501.310738393	12518391.5756845	167
2019-12-05__12-51__eventbuffer.csv	465	131015.942412757	16659662.2986656	167
2019-12-05__12-51__eventbuffer.csv	465	236117.010032861	8447823.01168807	167
2019-12-05__12-51__eventbuffer.csv	465	3393827.98602735	4728641.56733458	167
2019-12-05__12-51__eventbuffer.csv	465	511468.454703152	7364806.92823101	167
2019-12-05__12-51__eventbuffer.csv	465	214701.285252782	10699033.4052042	167
2019-12-05__12-51__eventbuffer.csv	465	461429.051211409	12936682.4834318	167
2019-12-05__12-51__eventbuffer.csv	465	299614.567463983	17187395.3460711	167
2019-12-05__12-51__eventbuffer.csv	465	1183381.36222244	9989032.11445331	168
2019-12-05__12-51__eventbuffer.csv	465	6462760.62668975	14776294.5302352	168
2019-12-05__12-51__eventbuffer.csv	465	1600754.4837777	9404583.45580747	168
2019-12-05__12-51__eventbuffer.csv	465	4569096.42992315	11421301.2470553	168
2019-12-05__12-51__eventbuffer.csv	465	6115253.00307764	8753846.89904507	168
2019-12-05__12-51__eventbuffer.csv	465	6888838.4263019	10505366.4452566	168
2019-12-05__12-51__eventbuffer.csv	465	3448349.47536417	8988695.15892101	168
2019-12-05__12-51__eventbuffer.csv	465	1003582.61512493	7533518.21000292	168
2019-12-05__12-51__eventbuffer.csv	465	208213.639086503	4392335.07644716	168
2019-12-05__12-51__eventbuffer.csv	465	149072.416772221	10589549.8828267	168
2019-12-05__12-51__eventbuffer.csv	465	429678.37700486	15619956.3278863	168
2019-12-05__12-51__eventbuffer.csv	465	548376.387317748	15831870.8207405	168
2019-12-05__12-51__eventbuffer.csv	465	1728393.0643322	16829307.9323363	168
2019-12-05__12-51__eventbuffer.csv	465	206951.437162364	7578788.60324323	169
2019-12-05__12-51__eventbuffer.csv	465	69699.2636532827	1110980.221127	169
2019-12-05__12-51__eventbuffer.csv	465	50891.9767717735	6969002.81668037	169
2019-12-05__12-51__eventbuffer.csv	465	234823.410211593	10426260.1926147	169
2019-12-05__12-51__eventbuffer.csv	465	862747.593333405	12625781.7712511	169
2019-12-05__12-51__eventbuffer.csv	465	1314292.97600258	26329383.8068081	169
2019-12-05__12-51__eventbuffer.csv	465	1892707.81609119	18896189.3543999	169
2019-12-05__12-51__eventbuffer.csv	465	449512.079770724	14113036.6945019	169
2019-12-05__12-51__eventbuffer.csv	465	123059.435335155	5051475.92163925	169
2019-12-05__12-51__eventbuffer.csv	465	58055.3144776543	5379296.01106532	169
2019-12-05__12-51__eventbuffer.csv	465	102696.069958729	5408753.319213	169
2019-12-05__12-51__eventbuffer.csv	465	397200.521953957	7816604.3186383	169
2019-12-05__12-51__eventbuffer.csv	465	271130.575437205	8878109.06933363	169
2019-12-05__12-51__eventbuffer.csv	465	1061819.39744551	10208765.5120771	169
2019-12-05__12-51__eventbuffer.csv	465	99848.8870698047	2160685.63283781	170
2019-12-05__12-51__eventbuffer.csv	465	125935.061177048	5937538.17755913	170
2019-12-05__12-51__eventbuffer.csv	465	109193.140843147	9662982.38430811	170
2019-12-05__12-51__eventbuffer.csv	465	35145.9467134346	6877234.61637491	170
2019-12-05__12-51__eventbuffer.csv	465	66089.3061015115	5355199.89624061	170
2019-12-05__12-51__eventbuffer.csv	465	76853.8617637047	5732119.18524951	170
2019-12-05__12-51__eventbuffer.csv	465	119491.840961372	10603101.9797215	170
2019-12-05__12-51__eventbuffer.csv	465	85411.661518621	9046000.67397593	170
2019-12-05__12-51__eventbuffer.csv	465	272928.697140449	6349308.86312373	170
2019-12-05__12-51__eventbuffer.csv	465	321549.429169158	14431464.0626167	170
2019-12-05__12-51__eventbuffer.csv	465	663973.917738164	10173702.0994306	170
2019-12-05__12-51__eventbuffer.csv	465	245282.26028063	17561931.8467116	170
2019-12-05__12-51__eventbuffer.csv	465	205058.810429175	13907091.2418902	170
2019-12-05__12-51__eventbuffer.csv	465	388265.520026097	9973168.40917008	170
2019-12-05__12-51__eventbuffer.csv	465	464354.911003615	16191567.1510431	170
2019-12-05__12-51__eventbuffer.csv	465	97599.2834454284	9000298.53060838	170
2019-12-05__12-51__eventbuffer.csv	465	92998.3908800122	11181071.1764148	170
2019-12-05__12-51__eventbuffer.csv	465	222969.882422281	8967017.5080481	170
2019-12-05__12-51__eventbuffer.csv	465	426913.311299672	7596815.07031242	170
2019-12-05__12-51__eventbuffer.csv	465	331459.580705494	9743962.58839708	170
2019-12-05__12-51__eventbuffer.csv	465	303195.670417706	20929873.0418155	170
2019-12-05__12-51__eventbuffer.csv	465	155754.696731952	17535152.8103313	170
2019-12-05__12-51__eventbuffer.csv	465	162448.755340357	6362251.23021364	171
2019-12-05__12-51__eventbuffer.csv	465	36941.2970218306	3605697.93024703	171
2019-12-05__12-51__eventbuffer.csv	465	87041.1390604325	5236161.10401307	171
2019-12-05__12-51__eventbuffer.csv	465	112752.130794054	4716481.09759151	171
2019-12-05__12-51__eventbuffer.csv	465	128487.385998517	4330538.45186034	171
2019-12-05__12-51__eventbuffer.csv	465	228640.271280877	5548269.2281017	171
2019-12-05__12-51__eventbuffer.csv	465	371988.992937006	9812533.87588864	171
2019-12-05__12-51__eventbuffer.csv	465	225948.549015804	3756497.41279972	171
2019-12-05__12-51__eventbuffer.csv	465	349562.72416103	7456311.71321229	171
2019-12-05__12-51__eventbuffer.csv	465	233802.419640972	13337196.1270645	171
2019-12-05__12-51__eventbuffer.csv	465	167236.168170868	15629074.2660611	171
2019-12-05__12-51__eventbuffer.csv	465	56134.8464631153	13026368.204912	171
2019-12-05__12-51__eventbuffer.csv	465	210120.855909652	11128004.4079657	171
2019-12-05__12-51__eventbuffer.csv	465	123955.347536308	5301159.80124682	171
2019-12-05__12-51__eventbuffer.csv	465	110325.659194321	2643094.57059192	171
2019-12-05__12-51__eventbuffer.csv	465	1602817.24701888	9176218.46733606	171
2019-12-05__12-51__eventbuffer.csv	465	276818.819477013	3729357.21299351	172
2019-12-05__12-51__eventbuffer.csv	465	255561.417158737	8170799.7296558	172
2019-12-05__12-51__eventbuffer.csv	465	289238.801831014	12407038.2461207	172
2019-12-05__12-51__eventbuffer.csv	465	254236.364849985	12512690.6060105	172
2019-12-05__12-51__eventbuffer.csv	465	610885.265025926	22066098.6681678	172
2019-12-05__12-51__eventbuffer.csv	465	1388093.30521993	20424400.4163539	172
2019-12-05__12-51__eventbuffer.csv	465	1467226.03863236	24804933.9995555	172
2019-12-05__12-51__eventbuffer.csv	465	400321.249135657	13139934.6366268	172
2019-12-05__12-51__eventbuffer.csv	465	278645.001313088	12040018.0153313	172
2019-12-05__12-51__eventbuffer.csv	465	125876.759402475	19579649.4148738	172
2019-12-05__12-51__eventbuffer.csv	465	512738.976576656	15757365.8495958	172
2019-12-05__12-51__eventbuffer.csv	465	37402.5674533363	4326427.88718123	173
2019-12-05__12-51__eventbuffer.csv	465	48818.4040476194	10511261.5923482	173
2019-12-05__12-51__eventbuffer.csv	465	224656.439364664	6003625.27683557	173
2019-12-05__12-51__eventbuffer.csv	465	63165.5004771255	10011431.5017297	173
2019-12-05__12-51__eventbuffer.csv	465	160999.087907343	5558754.49336375	173
2019-12-05__12-51__eventbuffer.csv	465	138083.390327027	6259533.67090936	173
2019-12-05__12-51__eventbuffer.csv	465	383893.743835487	7648420.82070593	173
2019-12-05__12-51__eventbuffer.csv	465	269660.479934914	7145141.01885721	173
2019-12-05__12-51__eventbuffer.csv	465	130294.411524758	2749832.48964516	173
2019-12-05__12-51__eventbuffer.csv	465	430459.290599898	6985649.32538173	173
2019-12-05__12-51__eventbuffer.csv	465	306199.10689122	9696767.09777811	173
2019-12-05__12-51__eventbuffer.csv	465	241852.734263265	6143661.90981465	173
2019-12-05__12-51__eventbuffer.csv	465	146751.048944972	10297059.8206663	173
2019-12-05__12-51__eventbuffer.csv	465	5650475.72717264	19526631.4972056	173
2019-12-05__12-51__eventbuffer.csv	465	9003431.18823017	2692005.61892651	174
2019-12-05__12-51__eventbuffer.csv	465	3063114.71976094	8796226.1806533	174
2019-12-05__12-51__eventbuffer.csv	465	400974.400373066	6884363.80325907	174
2019-12-05__12-51__eventbuffer.csv	465	100332.949911469	6946461.20268848	174
2019-12-05__12-51__eventbuffer.csv	465	304539.75220057	6918453.72499438	174
2019-12-05__12-51__eventbuffer.csv	465	136186.338231601	8894932.59909781	174
2019-12-05__12-51__eventbuffer.csv	465	250627.493990265	19548003.8754188	174
2019-12-05__12-51__eventbuffer.csv	465	859307.878560844	21560631.348418	174
2019-12-05__12-51__eventbuffer.csv	465	4203329.22021975	18283896.7650243	174
2019-12-05__12-51__eventbuffer.csv	465	1100341.07559855	8836115.41219771	174
2019-12-05__12-51__eventbuffer.csv	465	1221988.80915601	12087135.5588195	174
2019-12-05__12-51__eventbuffer.csv	465	1593197.2693634	7534056.70045289	174
2019-12-05__12-51__eventbuffer.csv	465	122281.971390444	8624474.15278505	174
2019-12-05__12-51__eventbuffer.csv	465	94492.6014397134	3398722.52433146	174
2019-12-05__12-51__eventbuffer.csv	465	1168196.19413242	5756915.53129601	174
2019-12-05__12-51__eventbuffer.csv	465	621209.402618344	11498546.7889021	174
2019-12-05__12-51__eventbuffer.csv	465	757776.60652516	9762795.05065574	174
2019-12-05__12-51__eventbuffer.csv	465	209796.759373212	7443069.1814266	174
2019-12-05__12-51__eventbuffer.csv	465	911999.324493903	4637352.94454332	174
2019-12-05__12-51__eventbuffer.csv	465	110527.909868279	12068530.7651192	174
2019-12-05__12-51__eventbuffer.csv	465	210260.712282113	15126723.1749557	174
2019-12-05__12-51__eventbuffer.csv	465	191669.26753756	17781635.889707	174
2019-12-05__12-51__eventbuffer.csv	465	155859.187897965	19242851.9624262	174
2019-12-05__12-51__eventbuffer.csv	465	131760.920152397	4593420.29757206	174
2019-12-05__12-51__eventbuffer.csv	465	106592.818610937	6669192.84150874	175
2019-12-05__12-51__eventbuffer.csv	465	155794.868825502	6340335.15151297	175
2019-12-05__12-51__eventbuffer.csv	465	285882.198044383	5590694.94476692	175
2019-12-05__12-51__eventbuffer.csv	465	445694.421620436	12059321.1482748	175
2019-12-05__12-51__eventbuffer.csv	465	256689.751317257	5094570.90055962	175
2019-12-05__12-51__eventbuffer.csv	465	496240.011222672	2759455.92437789	175
2019-12-05__12-51__eventbuffer.csv	465	604547.504617066	8941737.02128372	175
2019-12-05__12-51__eventbuffer.csv	465	1089326.84302499	7444966.39611835	175
2019-12-05__12-51__eventbuffer.csv	465	1011184.64051939	14156733.9061335	175
2019-12-05__12-51__eventbuffer.csv	465	845879.215251865	6736613.34375975	175
2019-12-05__12-51__eventbuffer.csv	465	1260355.98956427	6253346.21505233	175
2019-12-05__12-51__eventbuffer.csv	465	805596.783127235	5008653.19709479	175
2019-12-05__12-51__eventbuffer.csv	465	638371.11179929	13986112.0634883	175
2019-12-05__12-51__eventbuffer.csv	465	580378.367520826	16367945.0681333	175
2019-12-05__12-51__eventbuffer.csv	465	2650857.85975862	8862307.85458941	175
2019-12-05__12-51__eventbuffer.csv	465	775820.026461989	6570141.31775855	175
2019-12-05__12-51__eventbuffer.csv	465	465326.111604187	9331176.88727904	175
2019-12-05__12-51__eventbuffer.csv	465	101559.898478149	3399782.76600924	176
2019-12-05__12-51__eventbuffer.csv	465	93021.050668781	4312998.32580969	176
2019-12-05__12-51__eventbuffer.csv	465	89628.9097830925	10258483.1596479	176
2019-12-05__12-51__eventbuffer.csv	465	128656.467196005	8981987.00458384	176
2019-12-05__12-51__eventbuffer.csv	465	70711.200315323	5513976.94985016	176
2019-12-05__12-51__eventbuffer.csv	465	164397.160914352	6364574.32533154	176
2019-12-05__12-51__eventbuffer.csv	465	131397.609105015	7115835.16985243	176
2019-12-05__12-51__eventbuffer.csv	465	232104.814017615	15229717.7541615	176
2019-12-05__12-51__eventbuffer.csv	465	476151.78626737	15079718.6695733	176
2019-12-05__12-51__eventbuffer.csv	465	939230.257782204	13831543.427517	176
2019-12-05__12-51__eventbuffer.csv	465	511891.090657221	9814285.76309494	176
2019-12-05__12-51__eventbuffer.csv	465	245852.804215065	6851608.65055954	176
2019-12-05__12-51__eventbuffer.csv	465	102319.220995431	12997122.9539897	176
2019-12-05__12-51__eventbuffer.csv	465	419165.575213946	17976402.4167858	176
2019-12-05__12-51__eventbuffer.csv	465	266709.269644806	3493617.50687881	176
2019-12-05__12-51__eventbuffer.csv	465	44234.6230851823	19104962.6016674	176
2019-12-05__12-51__eventbuffer.csv	465	136076.852605169	15991333.289889	176
2019-12-05__12-51__eventbuffer.csv	465	66825.5725658578	4674268.04443069	176
2019-12-05__12-51__eventbuffer.csv	465	90716.5779551745	8993488.25167082	176
2019-12-05__12-51__eventbuffer.csv	465	295685.351596828	9466141.49098358	176
2019-12-05__12-51__eventbuffer.csv	465	319969.359126854	4474739.9402139	176
2019-12-05__12-51__eventbuffer.csv	465	472540.72555776	2989617.30966131	177
2019-12-05__12-51__eventbuffer.csv	465	390256.339333171	11371139.349608	177
2019-12-05__12-51__eventbuffer.csv	465	357032.273831556	6309822.11436167	177
2019-12-05__12-51__eventbuffer.csv	465	735316.386289627	8323657.7853139	177
2019-12-05__12-51__eventbuffer.csv	465	678595.863321426	12306996.0989092	177
2019-12-05__12-51__eventbuffer.csv	465	1477987.51923107	21032314.0987813	177
2019-12-05__12-51__eventbuffer.csv	465	2191418.29552332	20701923.2578395	177
2019-12-05__12-51__eventbuffer.csv	465	2116304.10407343	20803182.8962922	177
2019-12-05__12-51__eventbuffer.csv	465	2046867.41157085	26737094.9265456	177
2019-12-05__12-51__eventbuffer.csv	465	114517.978650525	3231580.18895149	178
2019-12-05__12-51__eventbuffer.csv	465	106723.759157592	3687969.39100563	178
2019-12-05__12-51__eventbuffer.csv	465	261096.9054015	7289929.42748537	178
2019-12-05__12-51__eventbuffer.csv	465	213894.459540243	20701967.3987999	178
2019-12-05__12-51__eventbuffer.csv	465	65088.7821086083	13756869.8205916	178
2019-12-05__12-51__eventbuffer.csv	465	213945.708655609	9818659.79005002	178
2019-12-05__12-51__eventbuffer.csv	465	147478.194778541	9044412.85800066	178
2019-12-05__12-51__eventbuffer.csv	465	322544.084250193	5645774.6650768	178
2019-12-05__12-51__eventbuffer.csv	465	591030.444506301	9730481.45084679	178
2019-12-05__12-51__eventbuffer.csv	465	755766.019510973	9637998.82015193	178
2019-12-05__12-51__eventbuffer.csv	465	1096289.74629335	8232997.86279172	178
2019-12-05__12-51__eventbuffer.csv	465	2754448.2887564	14252087.5080364	178
2019-12-05__12-51__eventbuffer.csv	465	258970.565435013	13465535.7057882	178
2019-12-05__12-51__eventbuffer.csv	465	370327.599700721	12181701.4505684	178
2019-12-05__12-51__eventbuffer.csv	465	546168.011368638	6223102.7614982	178
2019-12-05__12-51__eventbuffer.csv	465	353231.032303454	10400886.6438038	178
2019-12-05__12-51__eventbuffer.csv	465	738701.509562072	8356563.73872937	178
2019-12-05__12-51__eventbuffer.csv	465	804018.208203434	3960841.40665154	178
2019-12-05__12-51__eventbuffer.csv	465	2754262.89429592	7811490.99951291	178
2019-12-05__12-51__eventbuffer.csv	465	1565919.67323435	7663092.78119766	178
2019-12-05__12-51__eventbuffer.csv	465	188905.958031514	15258602.4724996	178
2019-12-05__12-51__eventbuffer.csv	465	42682.6257722519	4991316.15819901	179
2019-12-05__12-51__eventbuffer.csv	465	98667.636292513	8997838.76192379	179
2019-12-05__12-51__eventbuffer.csv	465	82160.8197095051	6442047.92551874	179
2019-12-05__12-51__eventbuffer.csv	465	42729.0480725363	10200619.961298	179
2019-12-05__12-51__eventbuffer.csv	465	78649.9145071563	8404646.58540002	179
2019-12-05__12-51__eventbuffer.csv	465	89837.8286942594	7586964.98916294	179
2019-12-05__12-51__eventbuffer.csv	465	105614.72555778	20004075.3497203	179
2019-12-05__12-51__eventbuffer.csv	465	283100.577252445	11597831.3750509	179
2019-12-05__12-51__eventbuffer.csv	465	693037.158554265	19830540.2328653	179
2019-12-05__12-51__eventbuffer.csv	465	642672.213937653	14670777.6437732	179
2019-12-05__12-51__eventbuffer.csv	465	139001.197463616	8936154.28791907	180
2019-12-05__12-51__eventbuffer.csv	465	111424.551525724	15229219.9710459	180
2019-12-05__12-51__eventbuffer.csv	465	159976.335595334	14090096.0334229	180
2019-12-05__12-51__eventbuffer.csv	465	29973.6646740222	14454319.2388791	180
2019-12-05__12-51__eventbuffer.csv	465	102835.340921044	10744179.5728448	180
2019-12-05__12-51__eventbuffer.csv	465	253164.538413916	17059700.8344769	180
2019-12-05__12-51__eventbuffer.csv	465	977997.361964474	18985459.626029	180
2019-12-05__12-51__eventbuffer.csv	465	579961.635626288	16495830.9992849	180
2019-12-05__12-51__eventbuffer.csv	465	422855.08522593	22570934.5683896	180
2019-12-05__12-51__eventbuffer.csv	465	56064.6020526966	17545442.793998	180
2019-12-05__12-51__eventbuffer.csv	465	701475.467899919	7384159.48223926	180
2019-12-05__12-51__eventbuffer.csv	465	403692.833298435	13509165.2024955	180
2019-12-05__12-51__eventbuffer.csv	465	480484.98874939	14187802.6821028	180
2019-12-05__12-51__eventbuffer.csv	465	325055.620362815	9984315.81049671	180
2019-12-05__12-51__eventbuffer.csv	465	287288.707952859	10705743.7483017	180
2019-12-05__12-51__eventbuffer.csv	465	203755.27876025	6234390.28820065	180
2019-12-05__12-51__eventbuffer.csv	465	47785.7103280061	10182991.227411	181
2019-12-05__12-51__eventbuffer.csv	465	50823.9358742983	5551917.57999099	181
2019-12-05__12-51__eventbuffer.csv	465	96838.7629942535	4938052.50579556	181
2019-12-05__12-51__eventbuffer.csv	465	92048.7582844746	10816594.10109	181
2019-12-05__12-51__eventbuffer.csv	465	129822.71214905	6050827.8627472	181
2019-12-05__12-51__eventbuffer.csv	465	206014.324657868	3155266.309057	181
2019-12-05__12-51__eventbuffer.csv	465	279784.989194572	6342028.83864775	181
2019-12-05__12-51__eventbuffer.csv	465	353779.363760438	9532555.77229628	181
2019-12-05__12-51__eventbuffer.csv	465	385466.070690501	2974233.77949437	181
2019-12-05__12-51__eventbuffer.csv	465	210798.150675481	7885721.50800576	181
2019-12-05__12-51__eventbuffer.csv	465	269344.233752728	12246558.6209767	181
2019-12-05__12-51__eventbuffer.csv	465	144796.22404681	10003846.5948695	181
2019-12-05__12-51__eventbuffer.csv	465	61992.9030188826	5490006.55261228	181
2019-12-05__12-51__eventbuffer.csv	465	178388.602128291	6141779.34460482	181
2019-12-05__12-51__eventbuffer.csv	465	79860.9401466202	8618836.85684985	181
2019-12-05__12-51__eventbuffer.csv	465	120077.676160775	15756761.7447594	181
2019-12-05__12-51__eventbuffer.csv	465	191089.197850171	16144290.68147	181
2019-12-05__12-51__eventbuffer.csv	465	264053.098608261	14219178.4157082	181
2019-12-05__12-51__eventbuffer.csv	465	93468.0275306943	3153620.96528601	182
2019-12-05__12-51__eventbuffer.csv	465	176756.751242578	8868530.00612773	182
2019-12-05__12-51__eventbuffer.csv	465	135781.743327341	12563844.7004234	182
2019-12-05__12-51__eventbuffer.csv	465	713966.557808323	9387447.18458119	182
2019-12-05__12-51__eventbuffer.csv	465	1301108.86719001	10982388.8694815	182
2019-12-05__12-51__eventbuffer.csv	465	1624980.90922319	19938093.3017493	182
2019-12-05__12-51__eventbuffer.csv	465	1280841.26988933	21300918.8189547	182
2019-12-05__12-51__eventbuffer.csv	465	631313.285301889	22666123.9484782	182
2019-12-05__12-51__eventbuffer.csv	465	40548.6191567411	3545445.80152563	183
2019-12-05__12-51__eventbuffer.csv	465	90632.8160504607	8954446.92988487	183
[truncated: 106,934 more rows]
