# Supplementary material for: Frontal and parietal planning signals encode adapted motor commands when learning to control a brain–computer interface
Source: PLoS Biol. 2025 Sep 29;23(9):e3003408. doi: 10.1371/journal.pbio.3003408 (PMC12533969; doi:10.1371/journal.pbio.3003408)
Supplement: S7 Data — (ZIP) [file pbio.3003408.s015.zip]

Archive with 6 entries (4 files):
- S7_Data/
- __MACOSX/._S7_Data
- S7_Data/data/
- __MACOSX/S7_Data/._data
- S7_Data/data/PCA_table_combined.csv
- __MACOSX/S7_Data/data/._PCA_table_combined.csv
