# Supplementary material for: Frontal and parietal planning signals encode adapted motor commands when learning to control a brain–computer interface
Source: PLoS Biol. 2025 Sep 29;23(9):e3003408. doi: 10.1371/journal.pbio.3003408 (PMC12533969; doi:10.1371/journal.pbio.3003408)
Supplement: S7 Data — (ZIP) [file pbio.3003408.s015.zip › S7_Data/data/PCA_table_combined.csv]

file_name	area	period	category	Monkey	alignementIndexN
2016-07-06__15-55__.tc.hdf5	PRR	mem	base	Yoda	1
2016-07-06__15-55__.tc.hdf5	PRR	mem	rot	Yoda	0.936792226765571
2016-07-06__15-55__.tc.hdf5	PRR	mem	wash	Yoda	0.957843853819674
2016-07-06__15-55__.tc.hdf5	PRR	mem	rot_late	Yoda	0.940370513780441
2016-07-06__15-55__.tc.hdf5	PRR	mem	base_late	Yoda	0.944800867375237
2016-07-06__15-55__.tc.hdf5	PRR	mem	wash_late	Yoda	0.945235198443436
2016-07-06__15-55__.tc.hdf5	PRR	mov	base	Yoda	1
2016-07-06__15-55__.tc.hdf5	PRR	mov	rot	Yoda	0.958489928023395
2016-07-06__15-55__.tc.hdf5	PRR	mov	wash	Yoda	0.965334663388098
2016-07-06__15-55__.tc.hdf5	PRR	mov	rot_late	Yoda	0.966027003561439
2016-07-06__15-55__.tc.hdf5	PRR	mov	base_late	Yoda	0.964567200556523
2016-07-06__15-55__.tc.hdf5	PRR	mov	wash_late	Yoda	0.969923354249587
2016-07-06__15-55__.tc.hdf5	M1-PMD	mem	base	Yoda	0.999999999999999
2016-07-06__15-55__.tc.hdf5	M1-PMD	mem	rot	Yoda	0.93902910042469
2016-07-06__15-55__.tc.hdf5	M1-PMD	mem	wash	Yoda	0.612226295251514
2016-07-06__15-55__.tc.hdf5	M1-PMD	mem	rot_late	Yoda	0.798432061035278
2016-07-06__15-55__.tc.hdf5	M1-PMD	mem	base_late	Yoda	0.97510434079953
2016-07-06__15-55__.tc.hdf5	M1-PMD	mem	wash_late	Yoda	0.654452309000776
2016-07-06__15-55__.tc.hdf5	M1-PMD	mov	base	Yoda	1
2016-07-06__15-55__.tc.hdf5	M1-PMD	mov	rot	Yoda	0.909953144268667
2016-07-06__15-55__.tc.hdf5	M1-PMD	mov	wash	Yoda	0.640539012155485
2016-07-06__15-55__.tc.hdf5	M1-PMD	mov	rot_late	Yoda	0.940338605260463
2016-07-06__15-55__.tc.hdf5	M1-PMD	mov	base_late	Yoda	0.890030537928195
2016-07-06__15-55__.tc.hdf5	M1-PMD	mov	wash_late	Yoda	0.691870833243773
2016-07-06__15-55__.tc.hdf5	M1-PMd-C	mem	base	Yoda	1
2016-07-06__15-55__.tc.hdf5	M1-PMd-C	mem	rot	Yoda	0.932736303451777
2016-07-06__15-55__.tc.hdf5	M1-PMd-C	mem	wash	Yoda	0.888718824697823
2016-07-06__15-55__.tc.hdf5	M1-PMd-C	mem	rot_late	Yoda	0.917308301997245
2016-07-06__15-55__.tc.hdf5	M1-PMd-C	mem	base_late	Yoda	0.944262175701824
2016-07-06__15-55__.tc.hdf5	M1-PMd-C	mem	wash_late	Yoda	0.88111746898249
2016-07-06__15-55__.tc.hdf5	M1-PMd-C	mov	base	Yoda	1
2016-07-06__15-55__.tc.hdf5	M1-PMd-C	mov	rot	Yoda	0.93038958362548
2016-07-06__15-55__.tc.hdf5	M1-PMd-C	mov	wash	Yoda	0.885801616022023
2016-07-06__15-55__.tc.hdf5	M1-PMd-C	mov	rot_late	Yoda	0.920074939890555
2016-07-06__15-55__.tc.hdf5	M1-PMd-C	mov	base_late	Yoda	0.948221904035262
2016-07-06__15-55__.tc.hdf5	M1-PMd-C	mov	wash_late	Yoda	0.878945479253044
2016-07-08__14-57__.tc.hdf5	PRR	mem	base	Yoda	1
2016-07-08__14-57__.tc.hdf5	PRR	mem	rot	Yoda	0.963476106231188
2016-07-08__14-57__.tc.hdf5	PRR	mem	wash	Yoda	0.971336147494499
2016-07-08__14-57__.tc.hdf5	PRR	mem	rot_late	Yoda	0.965911479451471
2016-07-08__14-57__.tc.hdf5	PRR	mem	base_late	Yoda	0.96437356360959
2016-07-08__14-57__.tc.hdf5	PRR	mem	wash_late	Yoda	0.963575565862772
2016-07-08__14-57__.tc.hdf5	PRR	mov	base	Yoda	1
2016-07-08__14-57__.tc.hdf5	PRR	mov	rot	Yoda	0.972180753206006
2016-07-08__14-57__.tc.hdf5	PRR	mov	wash	Yoda	0.967461729179992
2016-07-08__14-57__.tc.hdf5	PRR	mov	rot_late	Yoda	0.975723249427323
2016-07-08__14-57__.tc.hdf5	PRR	mov	base_late	Yoda	0.965887966693137
2016-07-08__14-57__.tc.hdf5	PRR	mov	wash_late	Yoda	0.965963866409169
2016-07-08__14-57__.tc.hdf5	M1-PMD	mem	base	Yoda	1
2016-07-08__14-57__.tc.hdf5	M1-PMD	mem	rot	Yoda	0.991899058970695
2016-07-08__14-57__.tc.hdf5	M1-PMD	mem	wash	Yoda	0.989609548826157
2016-07-08__14-57__.tc.hdf5	M1-PMD	mem	rot_late	Yoda	0.988600470740393
2016-07-08__14-57__.tc.hdf5	M1-PMD	mem	base_late	Yoda	0.943188316912052
2016-07-08__14-57__.tc.hdf5	M1-PMD	mem	wash_late	Yoda	0.986482184458281
2016-07-08__14-57__.tc.hdf5	M1-PMD	mov	base	Yoda	1
2016-07-08__14-57__.tc.hdf5	M1-PMD	mov	rot	Yoda	0.96232255287265
2016-07-08__14-57__.tc.hdf5	M1-PMD	mov	wash	Yoda	0.965271859800787
2016-07-08__14-57__.tc.hdf5	M1-PMD	mov	rot_late	Yoda	0.955024091259245
2016-07-08__14-57__.tc.hdf5	M1-PMD	mov	base_late	Yoda	0.961579910745242
2016-07-08__14-57__.tc.hdf5	M1-PMD	mov	wash_late	Yoda	0.964977615652313
2016-07-08__14-57__.tc.hdf5	M1-PMd-C	mem	base	Yoda	1
2016-07-08__14-57__.tc.hdf5	M1-PMd-C	mem	rot	Yoda	0.961902821418516
2016-07-08__14-57__.tc.hdf5	M1-PMd-C	mem	wash	Yoda	0.968711133897144
2016-07-08__14-57__.tc.hdf5	M1-PMd-C	mem	rot_late	Yoda	0.96836413410817
2016-07-08__14-57__.tc.hdf5	M1-PMd-C	mem	base_late	Yoda	0.948773875243242
2016-07-08__14-57__.tc.hdf5	M1-PMd-C	mem	wash_late	Yoda	0.966852759938675
2016-07-08__14-57__.tc.hdf5	M1-PMd-C	mov	base	Yoda	1
2016-07-08__14-57__.tc.hdf5	M1-PMd-C	mov	rot	Yoda	0.978175819551663
2016-07-08__14-57__.tc.hdf5	M1-PMd-C	mov	wash	Yoda	0.973549951768276
2016-07-08__14-57__.tc.hdf5	M1-PMd-C	mov	rot_late	Yoda	0.975605294958936
2016-07-08__14-57__.tc.hdf5	M1-PMd-C	mov	base_late	Yoda	0.967154824267009
2016-07-08__14-57__.tc.hdf5	M1-PMd-C	mov	wash_late	Yoda	0.972645587846865
2016-07-27__15-17__.tc.hdf5	PRR	mem	base	Yoda	1
2016-07-27__15-17__.tc.hdf5	PRR	mem	rot	Yoda	0.96373829973696
2016-07-27__15-17__.tc.hdf5	PRR	mem	wash	Yoda	0.845970109457933
2016-07-27__15-17__.tc.hdf5	PRR	mem	rot_late	Yoda	0.95206340778969
2016-07-27__15-17__.tc.hdf5	PRR	mem	base_late	Yoda	0.947540124620881
2016-07-27__15-17__.tc.hdf5	PRR	mem	wash_late	Yoda	0.834529652486088
2016-07-27__15-17__.tc.hdf5	PRR	mov	base	Yoda	0.999999999999999
2016-07-27__15-17__.tc.hdf5	PRR	mov	rot	Yoda	0.960717778336519
2016-07-27__15-17__.tc.hdf5	PRR	mov	wash	Yoda	0.851140755534432
2016-07-27__15-17__.tc.hdf5	PRR	mov	rot_late	Yoda	0.950439020979919
2016-07-27__15-17__.tc.hdf5	PRR	mov	base_late	Yoda	0.955532882246853
2016-07-27__15-17__.tc.hdf5	PRR	mov	wash_late	Yoda	0.833523639712331
2016-07-27__15-17__.tc.hdf5	M1-PMD	mem	base	Yoda	1
2016-07-27__15-17__.tc.hdf5	M1-PMD	mem	rot	Yoda	0.994238801365166
2016-07-27__15-17__.tc.hdf5	M1-PMD	mem	wash	Yoda	0.959817602470926
2016-07-27__15-17__.tc.hdf5	M1-PMD	mem	rot_late	Yoda	0.934230027512967
2016-07-27__15-17__.tc.hdf5	M1-PMD	mem	base_late	Yoda	0.996266416663146
2016-07-27__15-17__.tc.hdf5	M1-PMD	mem	wash_late	Yoda	0.936457220410848
2016-07-27__15-17__.tc.hdf5	M1-PMD	mov	base	Yoda	0.999999999999999
2016-07-27__15-17__.tc.hdf5	M1-PMD	mov	rot	Yoda	0.98631189874793
2016-07-27__15-17__.tc.hdf5	M1-PMD	mov	wash	Yoda	0.989423047454993
2016-07-27__15-17__.tc.hdf5	M1-PMD	mov	rot_late	Yoda	0.911890336463931
2016-07-27__15-17__.tc.hdf5	M1-PMD	mov	base_late	Yoda	0.985326697657324
2016-07-27__15-17__.tc.hdf5	M1-PMD	mov	wash_late	Yoda	0.97681366233068
2016-07-27__15-17__.tc.hdf5	M1-PMd-C	mem	base	Yoda	1
2016-07-27__15-17__.tc.hdf5	M1-PMd-C	mem	rot	Yoda	0.951508470611806
2016-07-27__15-17__.tc.hdf5	M1-PMd-C	mem	wash	Yoda	0.846037187933275
2016-07-27__15-17__.tc.hdf5	M1-PMd-C	mem	rot_late	Yoda	0.944691690788259
2016-07-27__15-17__.tc.hdf5	M1-PMd-C	mem	base_late	Yoda	0.95369967703707
2016-07-27__15-17__.tc.hdf5	M1-PMd-C	mem	wash_late	Yoda	0.867247348854739
2016-07-27__15-17__.tc.hdf5	M1-PMd-C	mov	base	Yoda	1
2016-07-27__15-17__.tc.hdf5	M1-PMd-C	mov	rot	Yoda	0.95851200161614
2016-07-27__15-17__.tc.hdf5	M1-PMd-C	mov	wash	Yoda	0.863231076550196
2016-07-27__15-17__.tc.hdf5	M1-PMd-C	mov	rot_late	Yoda	0.939941307883744
2016-07-27__15-17__.tc.hdf5	M1-PMd-C	mov	base_late	Yoda	0.963506461262901
2016-07-27__15-17__.tc.hdf5	M1-PMd-C	mov	wash_late	Yoda	0.868414027517678
2016-07-28__12-21__.tc.hdf5	PRR	mem	base	Yoda	0.999999999999999
2016-07-28__12-21__.tc.hdf5	PRR	mem	rot	Yoda	0.964532794333729
2016-07-28__12-21__.tc.hdf5	PRR	mem	wash	Yoda	0.867763289801474
2016-07-28__12-21__.tc.hdf5	PRR	mem	rot_late	Yoda	0.964940072918583
2016-07-28__12-21__.tc.hdf5	PRR	mem	base_late	Yoda	0.954144773040814
2016-07-28__12-21__.tc.hdf5	PRR	mem	wash_late	Yoda	0.882053259670773
2016-07-28__12-21__.tc.hdf5	PRR	mov	base	Yoda	0.999999999999999
2016-07-28__12-21__.tc.hdf5	PRR	mov	rot	Yoda	0.953880229795429
2016-07-28__12-21__.tc.hdf5	PRR	mov	wash	Yoda	0.843584337418844
2016-07-28__12-21__.tc.hdf5	PRR	mov	rot_late	Yoda	0.948424023704908
2016-07-28__12-21__.tc.hdf5	PRR	mov	base_late	Yoda	0.949262845686127
2016-07-28__12-21__.tc.hdf5	PRR	mov	wash_late	Yoda	0.817804540798399
2016-07-28__12-21__.tc.hdf5	M1-PMD	mem	base	Yoda	1
2016-07-28__12-21__.tc.hdf5	M1-PMD	mem	rot	Yoda	0.984649846358695
2016-07-28__12-21__.tc.hdf5	M1-PMD	mem	wash	Yoda	0.905087787963914
2016-07-28__12-21__.tc.hdf5	M1-PMD	mem	rot_late	Yoda	0.977330101662398
2016-07-28__12-21__.tc.hdf5	M1-PMD	mem	base_late	Yoda	0.981264296574608
2016-07-28__12-21__.tc.hdf5	M1-PMD	mem	wash_late	Yoda	0.894387291391137
2016-07-28__12-21__.tc.hdf5	M1-PMD	mov	base	Yoda	1
2016-07-28__12-21__.tc.hdf5	M1-PMD	mov	rot	Yoda	0.9875998792695
2016-07-28__12-21__.tc.hdf5	M1-PMD	mov	wash	Yoda	0.908653204943012
2016-07-28__12-21__.tc.hdf5	M1-PMD	mov	rot_late	Yoda	0.990195560580114
2016-07-28__12-21__.tc.hdf5	M1-PMD	mov	base_late	Yoda	0.985812878543783
2016-07-28__12-21__.tc.hdf5	M1-PMD	mov	wash_late	Yoda	0.937059066322624
2016-07-28__12-21__.tc.hdf5	M1-PMd-C	mem	base	Yoda	1
2016-07-28__12-21__.tc.hdf5	M1-PMd-C	mem	rot	Yoda	0.953069217889001
2016-07-28__12-21__.tc.hdf5	M1-PMd-C	mem	wash	Yoda	0.853539562808371
2016-07-28__12-21__.tc.hdf5	M1-PMd-C	mem	rot_late	Yoda	0.955824880260606
2016-07-28__12-21__.tc.hdf5	M1-PMd-C	mem	base_late	Yoda	0.955392295065735
2016-07-28__12-21__.tc.hdf5	M1-PMd-C	mem	wash_late	Yoda	0.884214783410465
2016-07-28__12-21__.tc.hdf5	M1-PMd-C	mov	base	Yoda	1
2016-07-28__12-21__.tc.hdf5	M1-PMd-C	mov	rot	Yoda	0.96900313498265
2016-07-28__12-21__.tc.hdf5	M1-PMd-C	mov	wash	Yoda	0.880207606283179
2016-07-28__12-21__.tc.hdf5	M1-PMd-C	mov	rot_late	Yoda	0.963443875552375
2016-07-28__12-21__.tc.hdf5	M1-PMd-C	mov	base_late	Yoda	0.967868217543998
2016-07-28__12-21__.tc.hdf5	M1-PMd-C	mov	wash_late	Yoda	0.911134227075994
2016-08-05__15-21__.tc.hdf5	PRR	mem	base	Yoda	1
2016-08-05__15-21__.tc.hdf5	PRR	mem	rot	Yoda	0.963962998142161
2016-08-05__15-21__.tc.hdf5	PRR	mem	wash	Yoda	0.918430744569122
2016-08-05__15-21__.tc.hdf5	PRR	mem	rot_late	Yoda	0.955468519868002
2016-08-05__15-21__.tc.hdf5	PRR	mem	base_late	Yoda	0.952798246597172
2016-08-05__15-21__.tc.hdf5	PRR	mem	wash_late	Yoda	0.916468380281465
2016-08-05__15-21__.tc.hdf5	PRR	mov	base	Yoda	1
2016-08-05__15-21__.tc.hdf5	PRR	mov	rot	Yoda	0.977078723549661
2016-08-05__15-21__.tc.hdf5	PRR	mov	wash	Yoda	0.934622276645565
2016-08-05__15-21__.tc.hdf5	PRR	mov	rot_late	Yoda	0.974463459396244
2016-08-05__15-21__.tc.hdf5	PRR	mov	base_late	Yoda	0.974934462973256
2016-08-05__15-21__.tc.hdf5	PRR	mov	wash_late	Yoda	0.926870644788998
2016-08-05__15-21__.tc.hdf5	M1-PMD	mem	base	Yoda	1
2016-08-05__15-21__.tc.hdf5	M1-PMD	mem	rot	Yoda	0.957781529223679
2016-08-05__15-21__.tc.hdf5	M1-PMD	mem	wash	Yoda	0.906977307668737
2016-08-05__15-21__.tc.hdf5	M1-PMD	mem	rot_late	Yoda	0.957507663384188
2016-08-05__15-21__.tc.hdf5	M1-PMD	mem	base_late	Yoda	0.974937933164812
2016-08-05__15-21__.tc.hdf5	M1-PMD	mem	wash_late	Yoda	0.921724020316068
2016-08-05__15-21__.tc.hdf5	M1-PMD	mov	base	Yoda	1
2016-08-05__15-21__.tc.hdf5	M1-PMD	mov	rot	Yoda	0.967989222797103
2016-08-05__15-21__.tc.hdf5	M1-PMD	mov	wash	Yoda	0.876742235899116
2016-08-05__15-21__.tc.hdf5	M1-PMD	mov	rot_late	Yoda	0.966444793331652
2016-08-05__15-21__.tc.hdf5	M1-PMD	mov	base_late	Yoda	0.98295144143849
2016-08-05__15-21__.tc.hdf5	M1-PMD	mov	wash_late	Yoda	0.907033833794997
2016-08-05__15-21__.tc.hdf5	M1-PMd-C	mem	base	Yoda	1
2016-08-05__15-21__.tc.hdf5	M1-PMd-C	mem	rot	Yoda	0.955458919622796
2016-08-05__15-21__.tc.hdf5	M1-PMd-C	mem	rot_late	Yoda	0.952455065000491
2016-08-05__15-21__.tc.hdf5	M1-PMd-C	mem	base_late	Yoda	0.950134697932121
2016-08-05__15-21__.tc.hdf5	M1-PMd-C	mov	base	Yoda	1
2016-08-05__15-21__.tc.hdf5	M1-PMd-C	mov	rot	Yoda	0.961862469505569
2016-08-05__15-21__.tc.hdf5	M1-PMd-C	mov	rot_late	Yoda	0.956569984612608
2016-08-05__15-21__.tc.hdf5	M1-PMd-C	mov	base_late	Yoda	0.957763349681499
2016-08-09__15-28__.tc.hdf5	PRR	mem	base	Yoda	0.999999999999999
2016-08-09__15-28__.tc.hdf5	PRR	mem	rot	Yoda	0.944737698523538
2016-08-09__15-28__.tc.hdf5	PRR	mem	rot_late	Yoda	0.862457961900061
2016-08-09__15-28__.tc.hdf5	PRR	mem	base_late	Yoda	0.963842454907172
2016-08-09__15-28__.tc.hdf5	PRR	mov	base	Yoda	1
2016-08-09__15-28__.tc.hdf5	PRR	mov	rot	Yoda	0.936921201428229
2016-08-09__15-28__.tc.hdf5	PRR	mov	rot_late	Yoda	0.875332570805156
2016-08-09__15-28__.tc.hdf5	PRR	mov	base_late	Yoda	0.978608490225285
2016-08-09__15-28__.tc.hdf5	M1-PMD	mem	base	Yoda	1
2016-08-09__15-28__.tc.hdf5	M1-PMD	mem	rot	Yoda	0.983239098057748
2016-08-09__15-28__.tc.hdf5	M1-PMD	mem	rot_late	Yoda	0.987113007474591
2016-08-09__15-28__.tc.hdf5	M1-PMD	mem	base_late	Yoda	0.975098286530691
2016-08-09__15-28__.tc.hdf5	M1-PMD	mov	base	Yoda	1
2016-08-09__15-28__.tc.hdf5	M1-PMD	mov	rot	Yoda	0.982223747627151
2016-08-09__15-28__.tc.hdf5	M1-PMD	mov	rot_late	Yoda	0.987046090186594
2016-08-09__15-28__.tc.hdf5	M1-PMD	mov	base_late	Yoda	0.986231004797876
2016-08-09__15-28__.tc.hdf5	M1-PMd-C	mem	base	Yoda	1
2016-08-09__15-28__.tc.hdf5	M1-PMd-C	mem	rot	Yoda	0.958372286582208
2016-08-09__15-28__.tc.hdf5	M1-PMd-C	mem	rot_late	Yoda	0.950553932440682
2016-08-09__15-28__.tc.hdf5	M1-PMd-C	mem	base_late	Yoda	0.955760293136778
2016-08-09__15-28__.tc.hdf5	M1-PMd-C	mov	base	Yoda	1
2016-08-09__15-28__.tc.hdf5	M1-PMd-C	mov	rot	Yoda	0.965109923009536
2016-08-09__15-28__.tc.hdf5	M1-PMd-C	mov	rot_late	Yoda	0.961353754710881
2016-08-09__15-28__.tc.hdf5	M1-PMd-C	mov	base_late	Yoda	0.956955709632935
2016-08-10__17-28__.tc.hdf5	PRR	mem	base	Yoda	0.999999999999999
2016-08-10__17-28__.tc.hdf5	PRR	mem	rot	Yoda	0.950153634649603
2016-08-10__17-28__.tc.hdf5	PRR	mem	rot_late	Yoda	0.952848909792566
2016-08-10__17-28__.tc.hdf5	PRR	mem	base_late	Yoda	0.925263231942429
2016-08-10__17-28__.tc.hdf5	PRR	mov	base	Yoda	1
2016-08-10__17-28__.tc.hdf5	PRR	mov	rot	Yoda	0.973520183987773
2016-08-10__17-28__.tc.hdf5	PRR	mov	rot_late	Yoda	0.974879862664546
2016-08-10__17-28__.tc.hdf5	PRR	mov	base_late	Yoda	0.952805054938754
2016-08-10__17-28__.tc.hdf5	M1-PMD	mem	base	Yoda	1
2016-08-10__17-28__.tc.hdf5	M1-PMD	mem	rot	Yoda	0.969883092617559
2016-08-10__17-28__.tc.hdf5	M1-PMD	mem	rot_late	Yoda	0.964989814754604
2016-08-10__17-28__.tc.hdf5	M1-PMD	mem	base_late	Yoda	0.936146552269408
2016-08-10__17-28__.tc.hdf5	M1-PMD	mov	base	Yoda	1
2016-08-10__17-28__.tc.hdf5	M1-PMD	mov	rot	Yoda	0.959282717914085
2016-08-10__17-28__.tc.hdf5	M1-PMD	mov	rot_late	Yoda	0.958475593123313
2016-08-10__17-28__.tc.hdf5	M1-PMD	mov	base_late	Yoda	0.94609984980996
2016-08-10__17-28__.tc.hdf5	M1-PMd-C	mem	base	Yoda	1
2016-08-10__17-28__.tc.hdf5	M1-PMd-C	mem	rot	Yoda	0.93551062884484
2016-08-10__17-28__.tc.hdf5	M1-PMd-C	mem	rot_late	Yoda	0.936643332897486
2016-08-10__17-28__.tc.hdf5	M1-PMd-C	mem	base_late	Yoda	0.898158179538737
2016-08-10__17-28__.tc.hdf5	M1-PMd-C	mov	base	Yoda	1
2016-08-10__17-28__.tc.hdf5	M1-PMd-C	mov	rot	Yoda	0.943440567832827
2016-08-10__17-28__.tc.hdf5	M1-PMd-C	mov	rot_late	Yoda	0.943167660564574
2016-08-10__17-28__.tc.hdf5	M1-PMd-C	mov	base_late	Yoda	0.929354653356496
2016-08-13__14-06__.tc.hdf5	PRR	mem	base	Yoda	1
2016-08-13__14-06__.tc.hdf5	PRR	mem	rot	Yoda	0.965685437151862
2016-08-13__14-06__.tc.hdf5	PRR	mem	rot_late	Yoda	0.966622906022137
2016-08-13__14-06__.tc.hdf5	PRR	mem	base_late	Yoda	0.965940268693265
2016-08-13__14-06__.tc.hdf5	PRR	mov	base	Yoda	0.999999999999999
2016-08-13__14-06__.tc.hdf5	PRR	mov	rot	Yoda	0.971947149364375
2016-08-13__14-06__.tc.hdf5	PRR	mov	rot_late	Yoda	0.966671810841965
2016-08-13__14-06__.tc.hdf5	PRR	mov	base_late	Yoda	0.978429578944174
2016-08-13__14-06__.tc.hdf5	M1-PMD	mem	base	Yoda	1
2016-08-13__14-06__.tc.hdf5	M1-PMD	mem	rot	Yoda	0.964628718040337
2016-08-13__14-06__.tc.hdf5	M1-PMD	mem	rot_late	Yoda	0.941332648456556
2016-08-13__14-06__.tc.hdf5	M1-PMD	mem	base_late	Yoda	0.970374324878518
2016-08-13__14-06__.tc.hdf5	M1-PMD	mov	base	Yoda	1
2016-08-13__14-06__.tc.hdf5	M1-PMD	mov	rot	Yoda	0.970220816907353
2016-08-13__14-06__.tc.hdf5	M1-PMD	mov	rot_late	Yoda	0.969186114615904
2016-08-13__14-06__.tc.hdf5	M1-PMD	mov	base_late	Yoda	0.973951293691581
2016-08-13__14-06__.tc.hdf5	M1-PMd-C	mem	base	Yoda	0.999999999999999
2016-08-13__14-06__.tc.hdf5	M1-PMd-C	mem	rot	Yoda	0.965987267176886
2016-08-13__14-06__.tc.hdf5	M1-PMd-C	mem	rot_late	Yoda	0.957799178285413
2016-08-13__14-06__.tc.hdf5	M1-PMd-C	mem	base_late	Yoda	0.972978896606652
2016-08-13__14-06__.tc.hdf5	M1-PMd-C	mov	base	Yoda	1
2016-08-13__14-06__.tc.hdf5	M1-PMd-C	mov	rot	Yoda	0.967507196871063
2016-08-13__14-06__.tc.hdf5	M1-PMd-C	mov	rot_late	Yoda	0.968302729074395
2016-08-13__14-06__.tc.hdf5	M1-PMd-C	mov	base_late	Yoda	0.97326183997513
2016-10-07__14-26__.tc.hdf5	PRR	mem	base	Yoda	1
2016-10-07__14-26__.tc.hdf5	PRR	mem	rot	Yoda	0.965740703353981
2016-10-07__14-26__.tc.hdf5	PRR	mem	rot_late	Yoda	0.974067689813285
2016-10-07__14-26__.tc.hdf5	PRR	mem	base_late	Yoda	0.970287207135294
2016-10-07__14-26__.tc.hdf5	PRR	mov	base	Yoda	0.999999999999999
2016-10-07__14-26__.tc.hdf5	PRR	mov	rot	Yoda	0.983132907892963
2016-10-07__14-26__.tc.hdf5	PRR	mov	rot_late	Yoda	0.984684370836658
2016-10-07__14-26__.tc.hdf5	PRR	mov	base_late	Yoda	0.979811769375492
2016-10-07__14-26__.tc.hdf5	M1-PMD	mem	base	Yoda	1
2016-10-07__14-26__.tc.hdf5	M1-PMD	mem	rot	Yoda	0.973007072378202
2016-10-07__14-26__.tc.hdf5	M1-PMD	mem	rot_late	Yoda	0.991256316236433
2016-10-07__14-26__.tc.hdf5	M1-PMD	mem	base_late	Yoda	0.979963607682367
2016-10-07__14-26__.tc.hdf5	M1-PMD	mov	base	Yoda	1
2016-10-07__14-26__.tc.hdf5	M1-PMD	mov	rot	Yoda	0.973374572807307
2016-10-07__14-26__.tc.hdf5	M1-PMD	mov	rot_late	Yoda	0.948441367363689
2016-10-07__14-26__.tc.hdf5	M1-PMD	mov	base_late	Yoda	0.972216796235674
2016-10-07__14-26__.tc.hdf5	M1-PMd-C	mem	base	Yoda	1
2016-10-07__14-26__.tc.hdf5	M1-PMd-C	mem	rot	Yoda	0.95699738300089
2016-10-07__14-26__.tc.hdf5	M1-PMd-C	mem	rot_late	Yoda	0.956595225070266
2016-10-07__14-26__.tc.hdf5	M1-PMd-C	mem	base_late	Yoda	0.95361478785727
2016-10-07__14-26__.tc.hdf5	M1-PMd-C	mov	base	Yoda	1
2016-10-07__14-26__.tc.hdf5	M1-PMd-C	mov	rot	Yoda	0.949421832188387
2016-10-07__14-26__.tc.hdf5	M1-PMd-C	mov	rot_late	Yoda	0.961629873402413
2016-10-07__14-26__.tc.hdf5	M1-PMd-C	mov	base_late	Yoda	0.959081869584652
2016-10-12__15-31__.tc.hdf5	PRR	mem	base	Yoda	1
2016-10-12__15-31__.tc.hdf5	PRR	mem	rot	Yoda	0.968249784814965
2016-10-12__15-31__.tc.hdf5	PRR	mem	wash	Yoda	0.919100652336802
2016-10-12__15-31__.tc.hdf5	PRR	mem	rot_late	Yoda	0.958397632044448
2016-10-12__15-31__.tc.hdf5	PRR	mem	base_late	Yoda	0.969937964548283
2016-10-12__15-31__.tc.hdf5	PRR	mem	wash_late	Yoda	0.94214038342871
2016-10-12__15-31__.tc.hdf5	PRR	mov	base	Yoda	1
2016-10-12__15-31__.tc.hdf5	PRR	mov	rot	Yoda	0.96667292104366
2016-10-12__15-31__.tc.hdf5	PRR	mov	wash	Yoda	0.949596690147559
2016-10-12__15-31__.tc.hdf5	PRR	mov	rot_late	Yoda	0.967734318448022
2016-10-12__15-31__.tc.hdf5	PRR	mov	base_late	Yoda	0.952148305607736
2016-10-12__15-31__.tc.hdf5	PRR	mov	wash_late	Yoda	0.949216577284073
2016-10-12__15-31__.tc.hdf5	M1-PMD	mem	base	Yoda	1
2016-10-12__15-31__.tc.hdf5	M1-PMD	mem	rot	Yoda	0.966271314851209
2016-10-12__15-31__.tc.hdf5	M1-PMD	mem	wash	Yoda	0.939206059704027
2016-10-12__15-31__.tc.hdf5	M1-PMD	mem	rot_late	Yoda	0.961261884398839
2016-10-12__15-31__.tc.hdf5	M1-PMD	mem	base_late	Yoda	0.966688692746055
2016-10-12__15-31__.tc.hdf5	M1-PMD	mem	wash_late	Yoda	0.922304283358736
2016-10-12__15-31__.tc.hdf5	M1-PMD	mov	base	Yoda	1
2016-10-12__15-31__.tc.hdf5	M1-PMD	mov	rot	Yoda	0.967383029467396
2016-10-12__15-31__.tc.hdf5	M1-PMD	mov	wash	Yoda	0.941336083622598
2016-10-12__15-31__.tc.hdf5	M1-PMD	mov	rot_late	Yoda	0.955943558016999
2016-10-12__15-31__.tc.hdf5	M1-PMD	mov	base_late	Yoda	0.96691684520251
2016-10-12__15-31__.tc.hdf5	M1-PMD	mov	wash_late	Yoda	0.948531587391064
2016-10-12__15-31__.tc.hdf5	M1-PMd-C	mem	base	Yoda	1
2016-10-12__15-31__.tc.hdf5	M1-PMd-C	mem	rot	Yoda	0.951042911575385
2016-10-12__15-31__.tc.hdf5	M1-PMd-C	mem	wash	Yoda	0.949181933367325
2016-10-12__15-31__.tc.hdf5	M1-PMd-C	mem	rot_late	Yoda	0.964245805882548
2016-10-12__15-31__.tc.hdf5	M1-PMd-C	mem	base_late	Yoda	0.958725857579363
2016-10-12__15-31__.tc.hdf5	M1-PMd-C	mem	wash_late	Yoda	0.932069651278848
2016-10-12__15-31__.tc.hdf5	M1-PMd-C	mov	base	Yoda	1
2016-10-12__15-31__.tc.hdf5	M1-PMd-C	mov	rot	Yoda	0.974035167147154
2016-10-12__15-31__.tc.hdf5	M1-PMd-C	mov	wash	Yoda	0.96084329697898
2016-10-12__15-31__.tc.hdf5	M1-PMd-C	mov	rot_late	Yoda	0.972193338689765
2016-10-12__15-31__.tc.hdf5	M1-PMd-C	mov	base_late	Yoda	0.964792262378824
2016-10-12__15-31__.tc.hdf5	M1-PMd-C	mov	wash_late	Yoda	0.958742966619565
2016-10-27__14-54__.tc.hdf5	PRR	mem	base	Yoda	1
2016-10-27__14-54__.tc.hdf5	PRR	mem	rot	Yoda	0.979979411466008
2016-10-27__14-54__.tc.hdf5	PRR	mem	rot_late	Yoda	0.978617119572906
2016-10-27__14-54__.tc.hdf5	PRR	mem	base_late	Yoda	0.970228701622454
2016-10-27__14-54__.tc.hdf5	PRR	mov	base	Yoda	1
2016-10-27__14-54__.tc.hdf5	PRR	mov	rot	Yoda	0.984042623353124
2016-10-27__14-54__.tc.hdf5	PRR	mov	rot_late	Yoda	0.979766212240009
2016-10-27__14-54__.tc.hdf5	PRR	mov	base_late	Yoda	0.987321263919828
2016-10-27__14-54__.tc.hdf5	M1-PMD	mem	base	Yoda	1
2016-10-27__14-54__.tc.hdf5	M1-PMD	mem	rot	Yoda	0.988303382272922
2016-10-27__14-54__.tc.hdf5	M1-PMD	mem	rot_late	Yoda	0.990093391095809
2016-10-27__14-54__.tc.hdf5	M1-PMD	mem	base_late	Yoda	0.964848136712761
2016-10-27__14-54__.tc.hdf5	M1-PMD	mov	base	Yoda	1
2016-10-27__14-54__.tc.hdf5	M1-PMD	mov	rot	Yoda	0.997376046057038
2016-10-27__14-54__.tc.hdf5	M1-PMD	mov	rot_late	Yoda	0.996508288330383
2016-10-27__14-54__.tc.hdf5	M1-PMD	mov	base_late	Yoda	0.987473741268134
2016-10-27__14-54__.tc.hdf5	M1-PMd-C	mem	base	Yoda	0.999999999999999
2016-10-27__14-54__.tc.hdf5	M1-PMd-C	mem	rot	Yoda	0.947939588290416
2016-10-27__14-54__.tc.hdf5	M1-PMd-C	mem	rot_late	Yoda	0.931375115556579
2016-10-27__14-54__.tc.hdf5	M1-PMd-C	mem	base_late	Yoda	0.943540405989733
2016-10-27__14-54__.tc.hdf5	M1-PMd-C	mov	base	Yoda	1
2016-10-27__14-54__.tc.hdf5	M1-PMd-C	mov	rot	Yoda	0.952067701732919
2016-10-27__14-54__.tc.hdf5	M1-PMd-C	mov	rot_late	Yoda	0.948774455090488
2016-10-27__14-54__.tc.hdf5	M1-PMd-C	mov	base_late	Yoda	0.947772623119013
2016-11-02__13-45__.tc.hdf5	PRR	mem	base	Yoda	1
2016-11-02__13-45__.tc.hdf5	PRR	mem	rot	Yoda	0.974586895572723
2016-11-02__13-45__.tc.hdf5	PRR	mem	wash	Yoda	0.971298990143435
2016-11-02__13-45__.tc.hdf5	PRR	mem	rot_late	Yoda	0.984953662079318
2016-11-02__13-45__.tc.hdf5	PRR	mem	base_late	Yoda	0.979328536970764
2016-11-02__13-45__.tc.hdf5	PRR	mem	wash_late	Yoda	0.95429881107671
2016-11-02__13-45__.tc.hdf5	PRR	mov	base	Yoda	1
2016-11-02__13-45__.tc.hdf5	PRR	mov	rot	Yoda	0.985685080630909
2016-11-02__13-45__.tc.hdf5	PRR	mov	wash	Yoda	0.973976908607531
2016-11-02__13-45__.tc.hdf5	PRR	mov	rot_late	Yoda	0.984660436858693
2016-11-02__13-45__.tc.hdf5	PRR	mov	base_late	Yoda	0.982477672161277
2016-11-02__13-45__.tc.hdf5	PRR	mov	wash_late	Yoda	0.982290956386661
2016-11-02__13-45__.tc.hdf5	M1-PMD	mem	base	Yoda	1
2016-11-02__13-45__.tc.hdf5	M1-PMD	mem	rot	Yoda	0.973479653921874
2016-11-02__13-45__.tc.hdf5	M1-PMD	mem	wash	Yoda	0.939008684768386
2016-11-02__13-45__.tc.hdf5	M1-PMD	mem	rot_late	Yoda	0.962678365020049
2016-11-02__13-45__.tc.hdf5	M1-PMD	mem	base_late	Yoda	0.964340110493641
2016-11-02__13-45__.tc.hdf5	M1-PMD	mem	wash_late	Yoda	0.966767539732619
2016-11-02__13-45__.tc.hdf5	M1-PMD	mov	base	Yoda	1
2016-11-02__13-45__.tc.hdf5	M1-PMD	mov	rot	Yoda	0.978201116937239
2016-11-02__13-45__.tc.hdf5	M1-PMD	mov	wash	Yoda	0.96124559299564
2016-11-02__13-45__.tc.hdf5	M1-PMD	mov	rot_late	Yoda	0.974607009363963
2016-11-02__13-45__.tc.hdf5	M1-PMD	mov	base_late	Yoda	0.982755718305062
2016-11-02__13-45__.tc.hdf5	M1-PMD	mov	wash_late	Yoda	0.976267824927318
2016-11-02__13-45__.tc.hdf5	M1-PMd-C	mem	base	Yoda	1
2016-11-02__13-45__.tc.hdf5	M1-PMd-C	mem	rot	Yoda	0.953009882816937
2016-11-02__13-45__.tc.hdf5	M1-PMd-C	mem	wash	Yoda	0.86027758433597
2016-11-02__13-45__.tc.hdf5	M1-PMd-C	mem	rot_late	Yoda	0.943328286690641
2016-11-02__13-45__.tc.hdf5	M1-PMd-C	mem	base_late	Yoda	0.953640514420544
2016-11-02__13-45__.tc.hdf5	M1-PMd-C	mem	wash_late	Yoda	0.915914289740221
2016-11-02__13-45__.tc.hdf5	M1-PMd-C	mov	base	Yoda	0.999999999999999
2016-11-02__13-45__.tc.hdf5	M1-PMd-C	mov	rot	Yoda	0.952513774217407
2016-11-02__13-45__.tc.hdf5	M1-PMd-C	mov	wash	Yoda	0.924122501891142
2016-11-02__13-45__.tc.hdf5	M1-PMd-C	mov	rot_late	Yoda	0.951313923026985
2016-11-02__13-45__.tc.hdf5	M1-PMd-C	mov	base_late	Yoda	0.946893019441968
2016-11-02__13-45__.tc.hdf5	M1-PMd-C	mov	wash_late	Yoda	0.92609720562798
2016-11-03__17-16__.tc.hdf5	PRR	mem	base	Yoda	1
2016-11-03__17-16__.tc.hdf5	PRR	mem	rot	Yoda	0.985802096497773
2016-11-03__17-16__.tc.hdf5	PRR	mem	wash	Yoda	0.947604774619023
2016-11-03__17-16__.tc.hdf5	PRR	mem	rot_late	Yoda	0.982033266782594
2016-11-03__17-16__.tc.hdf5	PRR	mem	base_late	Yoda	0.972563775079955
2016-11-03__17-16__.tc.hdf5	PRR	mem	wash_late	Yoda	0.957293698247314
2016-11-03__17-16__.tc.hdf5	PRR	mov	base	Yoda	1
2016-11-03__17-16__.tc.hdf5	PRR	mov	rot	Yoda	0.990409526574919
2016-11-03__17-16__.tc.hdf5	PRR	mov	wash	Yoda	0.974029966073746
2016-11-03__17-16__.tc.hdf5	PRR	mov	rot_late	Yoda	0.986662610727833
2016-11-03__17-16__.tc.hdf5	PRR	mov	base_late	Yoda	0.988982091125739
2016-11-03__17-16__.tc.hdf5	PRR	mov	wash_late	Yoda	0.979870292020652
2016-11-03__17-16__.tc.hdf5	M1-PMD	mem	base	Yoda	1
2016-11-03__17-16__.tc.hdf5	M1-PMD	mem	rot	Yoda	0.945916552681207
2016-11-03__17-16__.tc.hdf5	M1-PMD	mem	wash	Yoda	0.80233544971438
2016-11-03__17-16__.tc.hdf5	M1-PMD	mem	rot_late	Yoda	0.949862140611288
2016-11-03__17-16__.tc.hdf5	M1-PMD	mem	base_late	Yoda	0.976796748622973
2016-11-03__17-16__.tc.hdf5	M1-PMD	mem	wash_late	Yoda	0.821590296759783
2016-11-03__17-16__.tc.hdf5	M1-PMD	mov	base	Yoda	1
2016-11-03__17-16__.tc.hdf5	M1-PMD	mov	rot	Yoda	0.950425372951114
2016-11-03__17-16__.tc.hdf5	M1-PMD	mov	wash	Yoda	0.894778666661061
2016-11-03__17-16__.tc.hdf5	M1-PMD	mov	rot_late	Yoda	0.963472542828535
2016-11-03__17-16__.tc.hdf5	M1-PMD	mov	base_late	Yoda	0.980005626128173
2016-11-03__17-16__.tc.hdf5	M1-PMD	mov	wash_late	Yoda	0.89110086260497
2016-11-03__17-16__.tc.hdf5	M1-PMd-C	mem	base	Yoda	1
2016-11-03__17-16__.tc.hdf5	M1-PMd-C	mem	rot	Yoda	0.931432050778094
2016-11-03__17-16__.tc.hdf5	M1-PMd-C	mem	wash	Yoda	0.880464071001221
2016-11-03__17-16__.tc.hdf5	M1-PMd-C	mem	rot_late	Yoda	0.930042141268345
2016-11-03__17-16__.tc.hdf5	M1-PMd-C	mem	base_late	Yoda	0.950503433532895
2016-11-03__17-16__.tc.hdf5	M1-PMd-C	mem	wash_late	Yoda	0.911225103399917
2016-11-03__17-16__.tc.hdf5	M1-PMd-C	mov	base	Yoda	1
2016-11-03__17-16__.tc.hdf5	M1-PMd-C	mov	rot	Yoda	0.956871622988466
2016-11-03__17-16__.tc.hdf5	M1-PMd-C	mov	wash	Yoda	0.918545276504487
2016-11-03__17-16__.tc.hdf5	M1-PMd-C	mov	rot_late	Yoda	0.960049088811084
2016-11-03__17-16__.tc.hdf5	M1-PMd-C	mov	base_late	Yoda	0.958160682949335
2016-11-03__17-16__.tc.hdf5	M1-PMd-C	mov	wash_late	Yoda	0.922008615973729
2016-11-04__15-53__.tc.hdf5	PRR	mem	base	Yoda	1
2016-11-04__15-53__.tc.hdf5	PRR	mem	rot	Yoda	0.9661856347165
2016-11-04__15-53__.tc.hdf5	PRR	mem	rot_late	Yoda	0.97456718239593
2016-11-04__15-53__.tc.hdf5	PRR	mem	base_late	Yoda	0.973431452551929
2016-11-04__15-53__.tc.hdf5	PRR	mov	base	Yoda	1
2016-11-04__15-53__.tc.hdf5	PRR	mov	rot	Yoda	0.973733323747769
2016-11-04__15-53__.tc.hdf5	PRR	mov	rot_late	Yoda	0.973522870972832
2016-11-04__15-53__.tc.hdf5	PRR	mov	base_late	Yoda	0.969364501019813
2016-11-04__15-53__.tc.hdf5	M1-PMD	mem	base	Yoda	1
2016-11-04__15-53__.tc.hdf5	M1-PMD	mem	rot	Yoda	0.971820774414729
2016-11-04__15-53__.tc.hdf5	M1-PMD	mem	rot_late	Yoda	0.966708493475081
2016-11-04__15-53__.tc.hdf5	M1-PMD	mem	base_late	Yoda	0.972436615775422
2016-11-04__15-53__.tc.hdf5	M1-PMD	mov	base	Yoda	1
2016-11-04__15-53__.tc.hdf5	M1-PMD	mov	rot	Yoda	0.985065225861257
2016-11-04__15-53__.tc.hdf5	M1-PMD	mov	rot_late	Yoda	0.983178188135284
2016-11-04__15-53__.tc.hdf5	M1-PMD	mov	base_late	Yoda	0.983786375055314
2016-11-04__15-53__.tc.hdf5	M1-PMd-C	mem	base	Yoda	1
2016-11-04__15-53__.tc.hdf5	M1-PMd-C	mem	rot	Yoda	0.916542450494297
2016-11-04__15-53__.tc.hdf5	M1-PMd-C	mem	rot_late	Yoda	0.910294295652108
2016-11-04__15-53__.tc.hdf5	M1-PMd-C	mem	base_late	Yoda	0.959426988993362
2016-11-04__15-53__.tc.hdf5	M1-PMd-C	mov	base	Yoda	0.999999999999999
2016-11-04__15-53__.tc.hdf5	M1-PMd-C	mov	rot	Yoda	0.958528522282396
2016-11-04__15-53__.tc.hdf5	M1-PMd-C	mov	rot_late	Yoda	0.947435495887513
2016-11-04__15-53__.tc.hdf5	M1-PMd-C	mov	base_late	Yoda	0.971739522378169
2016-11-09__16-42__.tc.hdf5	PRR	mem	base	Yoda	0.999999999999999
2016-11-09__16-42__.tc.hdf5	PRR	mem	rot	Yoda	0.987126153104071
2016-11-09__16-42__.tc.hdf5	PRR	mem	rot_late	Yoda	0.978827221760934
2016-11-09__16-42__.tc.hdf5	PRR	mem	base_late	Yoda	0.98398926075406
2016-11-09__16-42__.tc.hdf5	PRR	mov	base	Yoda	0.999999999999999
2016-11-09__16-42__.tc.hdf5	PRR	mov	rot	Yoda	0.987074659015493
2016-11-09__16-42__.tc.hdf5	PRR	mov	rot_late	Yoda	0.986464808663688
2016-11-09__16-42__.tc.hdf5	PRR	mov	base_late	Yoda	0.988597662159882
2016-11-09__16-42__.tc.hdf5	M1-PMD	mem	base	Yoda	1
2016-11-09__16-42__.tc.hdf5	M1-PMD	mem	rot	Yoda	0.975317223243587
2016-11-09__16-42__.tc.hdf5	M1-PMD	mem	rot_late	Yoda	0.95773791278959
2016-11-09__16-42__.tc.hdf5	M1-PMD	mem	base_late	Yoda	0.969963787816871
2016-11-09__16-42__.tc.hdf5	M1-PMD	mov	base	Yoda	1
2016-11-09__16-42__.tc.hdf5	M1-PMD	mov	rot	Yoda	0.987418262851365
2016-11-09__16-42__.tc.hdf5	M1-PMD	mov	rot_late	Yoda	0.965523412163734
2016-11-09__16-42__.tc.hdf5	M1-PMD	mov	base_late	Yoda	0.979014479031315
2016-11-09__16-42__.tc.hdf5	M1-PMd-C	mem	base	Yoda	1
2016-11-09__16-42__.tc.hdf5	M1-PMd-C	mem	rot	Yoda	0.972347076162937
2016-11-09__16-42__.tc.hdf5	M1-PMd-C	mem	rot_late	Yoda	0.969081048331453
2016-11-09__16-42__.tc.hdf5	M1-PMd-C	mem	base_late	Yoda	0.957083955881333
2016-11-09__16-42__.tc.hdf5	M1-PMd-C	mov	base	Yoda	1
2016-11-09__16-42__.tc.hdf5	M1-PMd-C	mov	rot	Yoda	0.969440437016502
2016-11-09__16-42__.tc.hdf5	M1-PMd-C	mov	rot_late	Yoda	0.970308126845212
2016-11-09__16-42__.tc.hdf5	M1-PMd-C	mov	base_late	Yoda	0.960019477727234
2016-12-07__14-45__.tc.hdf5	PRR	mem	base	Yoda	1
2016-12-07__14-45__.tc.hdf5	PRR	mem	rot	Yoda	0.98641253863553
2016-12-07__14-45__.tc.hdf5	PRR	mem	rot_late	Yoda	0.985381561365834
2016-12-07__14-45__.tc.hdf5	PRR	mem	base_late	Yoda	0.987680378067212
2016-12-07__14-45__.tc.hdf5	PRR	mov	base	Yoda	1
2016-12-07__14-45__.tc.hdf5	PRR	mov	rot	Yoda	0.98064587542338
2016-12-07__14-45__.tc.hdf5	PRR	mov	rot_late	Yoda	0.982552181329217
2016-12-07__14-45__.tc.hdf5	PRR	mov	base_late	Yoda	0.980854792706329
2016-12-07__14-45__.tc.hdf5	M1-PMD	mem	base	Yoda	1
2016-12-07__14-45__.tc.hdf5	M1-PMD	mem	rot	Yoda	0.979245916625608
2016-12-07__14-45__.tc.hdf5	M1-PMD	mem	rot_late	Yoda	0.984425742939166
2016-12-07__14-45__.tc.hdf5	M1-PMD	mem	base_late	Yoda	0.973351015104751
2016-12-07__14-45__.tc.hdf5	M1-PMD	mov	base	Yoda	0.999999999999999
2016-12-07__14-45__.tc.hdf5	M1-PMD	mov	rot	Yoda	0.979432136598679
2016-12-07__14-45__.tc.hdf5	M1-PMD	mov	rot_late	Yoda	0.980551497560692
2016-12-07__14-45__.tc.hdf5	M1-PMD	mov	base_late	Yoda	0.976758857397877
2016-12-07__14-45__.tc.hdf5	M1-PMd-C	mem	base	Yoda	1
2016-12-07__14-45__.tc.hdf5	M1-PMd-C	mem	rot	Yoda	0.945766854805036
2016-12-07__14-45__.tc.hdf5	M1-PMd-C	mem	rot_late	Yoda	0.940319215481498
2016-12-07__14-45__.tc.hdf5	M1-PMd-C	mem	base_late	Yoda	0.950736936849616
2016-12-07__14-45__.tc.hdf5	M1-PMd-C	mov	base	Yoda	1
2016-12-07__14-45__.tc.hdf5	M1-PMd-C	mov	rot	Yoda	0.940107796605458
2016-12-07__14-45__.tc.hdf5	M1-PMd-C	mov	rot_late	Yoda	0.934723419190675
2016-12-07__14-45__.tc.hdf5	M1-PMd-C	mov	base_late	Yoda	0.95476017393444
2016-12-09__15-23__.tc.hdf5	PRR	mem	base	Yoda	1
2016-12-09__15-23__.tc.hdf5	PRR	mem	rot	Yoda	0.980721251280343
2016-12-09__15-23__.tc.hdf5	PRR	mem	rot_late	Yoda	0.9813414817148
2016-12-09__15-23__.tc.hdf5	PRR	mem	base_late	Yoda	0.975069096390974
2016-12-09__15-23__.tc.hdf5	PRR	mov	base	Yoda	1
2016-12-09__15-23__.tc.hdf5	PRR	mov	rot	Yoda	0.993585902349483
2016-12-09__15-23__.tc.hdf5	PRR	mov	rot_late	Yoda	0.992125709563642
2016-12-09__15-23__.tc.hdf5	PRR	mov	base_late	Yoda	0.990440199909531
2016-12-09__15-23__.tc.hdf5	M1-PMD	mem	base	Yoda	1
2016-12-09__15-23__.tc.hdf5	M1-PMD	mem	rot	Yoda	0.985502358324999
2016-12-09__15-23__.tc.hdf5	M1-PMD	mem	rot_late	Yoda	0.986963665687772
2016-12-09__15-23__.tc.hdf5	M1-PMD	mem	base_late	Yoda	0.983227561029102
2016-12-09__15-23__.tc.hdf5	M1-PMD	mov	base	Yoda	1
2016-12-09__15-23__.tc.hdf5	M1-PMD	mov	rot	Yoda	0.988633835809232
2016-12-09__15-23__.tc.hdf5	M1-PMD	mov	rot_late	Yoda	0.987788906405575
2016-12-09__15-23__.tc.hdf5	M1-PMD	mov	base_late	Yoda	0.986413802779893
2016-12-09__15-23__.tc.hdf5	M1-PMd-C	mem	base	Yoda	1
2016-12-09__15-23__.tc.hdf5	M1-PMd-C	mem	rot	Yoda	0.951213454712218
2016-12-09__15-23__.tc.hdf5	M1-PMd-C	mem	rot_late	Yoda	0.955643786270309
2016-12-09__15-23__.tc.hdf5	M1-PMd-C	mem	base_late	Yoda	0.952419121873775
2016-12-09__15-23__.tc.hdf5	M1-PMd-C	mov	base	Yoda	1
2016-12-09__15-23__.tc.hdf5	M1-PMd-C	mov	rot	Yoda	0.959809332378749
2016-12-09__15-23__.tc.hdf5	M1-PMd-C	mov	rot_late	Yoda	0.956787423677137
2016-12-09__15-23__.tc.hdf5	M1-PMd-C	mov	base_late	Yoda	0.95314670832208
2016-12-20__14-51__.tc.hdf5	PRR	mem	base	Yoda	1
2016-12-20__14-51__.tc.hdf5	PRR	mem	rot	Yoda	0.97717305068367
2016-12-20__14-51__.tc.hdf5	PRR	mem	wash	Yoda	0.949994911987279
2016-12-20__14-51__.tc.hdf5	PRR	mem	rot_late	Yoda	0.979280591993389
2016-12-20__14-51__.tc.hdf5	PRR	mem	base_late	Yoda	0.984699091281153
2016-12-20__14-51__.tc.hdf5	PRR	mem	wash_late	Yoda	0.926410658711851
2016-12-20__14-51__.tc.hdf5	PRR	mov	base	Yoda	1
2016-12-20__14-51__.tc.hdf5	PRR	mov	rot	Yoda	0.988692256877372
2016-12-20__14-51__.tc.hdf5	PRR	mov	wash	Yoda	0.959427019134228
2016-12-20__14-51__.tc.hdf5	PRR	mov	rot_late	Yoda	0.990964780979362
2016-12-20__14-51__.tc.hdf5	PRR	mov	base_late	Yoda	0.981419462122589
2016-12-20__14-51__.tc.hdf5	PRR	mov	wash_late	Yoda	0.939968146222111
2016-12-20__14-51__.tc.hdf5	M1-PMD	mem	base	Yoda	1
2016-12-20__14-51__.tc.hdf5	M1-PMD	mem	rot	Yoda	0.981359919766503
2016-12-20__14-51__.tc.hdf5	M1-PMD	mem	wash	Yoda	0.911186066987499
2016-12-20__14-51__.tc.hdf5	M1-PMD	mem	rot_late	Yoda	0.974646275150897
2016-12-20__14-51__.tc.hdf5	M1-PMD	mem	base_late	Yoda	0.994993435763902
2016-12-20__14-51__.tc.hdf5	M1-PMD	mem	wash_late	Yoda	0.914938266862369
2016-12-20__14-51__.tc.hdf5	M1-PMD	mov	base	Yoda	1
2016-12-20__14-51__.tc.hdf5	M1-PMD	mov	rot	Yoda	0.976991824827095
2016-12-20__14-51__.tc.hdf5	M1-PMD	mov	wash	Yoda	0.976665927436505
2016-12-20__14-51__.tc.hdf5	M1-PMD	mov	rot_late	Yoda	0.983425009379961
2016-12-20__14-51__.tc.hdf5	M1-PMD	mov	base_late	Yoda	0.991381985050061
2016-12-20__14-51__.tc.hdf5	M1-PMD	mov	wash_late	Yoda	0.97349695165637
2016-12-20__14-51__.tc.hdf5	M1-PMd-C	mem	base	Yoda	1
2016-12-20__14-51__.tc.hdf5	M1-PMd-C	mem	rot	Yoda	0.943051338677114
2016-12-20__14-51__.tc.hdf5	M1-PMd-C	mem	wash	Yoda	0.82909703967542
2016-12-20__14-51__.tc.hdf5	M1-PMd-C	mem	rot_late	Yoda	0.92904934017437
2016-12-20__14-51__.tc.hdf5	M1-PMd-C	mem	base_late	Yoda	0.933570772295159
2016-12-20__14-51__.tc.hdf5	M1-PMd-C	mem	wash_late	Yoda	0.845524006501816
2016-12-20__14-51__.tc.hdf5	M1-PMd-C	mov	base	Yoda	1
2016-12-20__14-51__.tc.hdf5	M1-PMd-C	mov	rot	Yoda	0.948048658561442
2016-12-20__14-51__.tc.hdf5	M1-PMd-C	mov	wash	Yoda	0.850662811532706
2016-12-20__14-51__.tc.hdf5	M1-PMd-C	mov	rot_late	Yoda	0.937645881079046
2016-12-20__14-51__.tc.hdf5	M1-PMd-C	mov	base_late	Yoda	0.94716932552365
2016-12-20__14-51__.tc.hdf5	M1-PMd-C	mov	wash_late	Yoda	0.854635244343941
2016-12-21__15-18__.tc.hdf5	PRR	mem	base	Yoda	1
2016-12-21__15-18__.tc.hdf5	PRR	mem	rot	Yoda	0.980841323807956
2016-12-21__15-18__.tc.hdf5	PRR	mem	wash	Yoda	0.978764318490053
2016-12-21__15-18__.tc.hdf5	PRR	mem	rot_late	Yoda	0.979957481368462
2016-12-21__15-18__.tc.hdf5	PRR	mem	base_late	Yoda	0.979284078792898
2016-12-21__15-18__.tc.hdf5	PRR	mem	wash_late	Yoda	0.977192359513204
2016-12-21__15-18__.tc.hdf5	PRR	mov	base	Yoda	0.999999999999999
2016-12-21__15-18__.tc.hdf5	PRR	mov	rot	Yoda	0.9874421346019
2016-12-21__15-18__.tc.hdf5	PRR	mov	wash	Yoda	0.969950140075016
2016-12-21__15-18__.tc.hdf5	PRR	mov	rot_late	Yoda	0.976316823477673
2016-12-21__15-18__.tc.hdf5	PRR	mov	base_late	Yoda	0.988029759242434
2016-12-21__15-18__.tc.hdf5	PRR	mov	wash_late	Yoda	0.979842246328673
2016-12-21__15-18__.tc.hdf5	M1-PMD	mem	base	Yoda	1
2016-12-21__15-18__.tc.hdf5	M1-PMD	mem	rot	Yoda	0.952721594834732
2016-12-21__15-18__.tc.hdf5	M1-PMD	mem	wash	Yoda	0.932166952563517
2016-12-21__15-18__.tc.hdf5	M1-PMD	mem	rot_late	Yoda	0.954354430092622
2016-12-21__15-18__.tc.hdf5	M1-PMD	mem	base_late	Yoda	0.97376907145493
2016-12-21__15-18__.tc.hdf5	M1-PMD	mem	wash_late	Yoda	0.950100699079308
2016-12-21__15-18__.tc.hdf5	M1-PMD	mov	base	Yoda	1
2016-12-21__15-18__.tc.hdf5	M1-PMD	mov	rot	Yoda	0.994195888834815
2016-12-21__15-18__.tc.hdf5	M1-PMD	mov	wash	Yoda	0.984699899006211
2016-12-21__15-18__.tc.hdf5	M1-PMD	mov	rot_late	Yoda	0.98431981786905
2016-12-21__15-18__.tc.hdf5	M1-PMD	mov	base_late	Yoda	0.986832600283101
2016-12-21__15-18__.tc.hdf5	M1-PMD	mov	wash_late	Yoda	0.979560079346328
2016-12-21__15-18__.tc.hdf5	M1-PMd-C	mem	base	Yoda	1
2016-12-21__15-18__.tc.hdf5	M1-PMd-C	mem	rot	Yoda	0.945555078456117
2016-12-21__15-18__.tc.hdf5	M1-PMd-C	mem	wash	Yoda	0.937431396797542
2016-12-21__15-18__.tc.hdf5	M1-PMd-C	mem	rot_late	Yoda	0.932458000093988
2016-12-21__15-18__.tc.hdf5	M1-PMd-C	mem	base_late	Yoda	0.937228716670845
2016-12-21__15-18__.tc.hdf5	M1-PMd-C	mem	wash_late	Yoda	0.92598273165634
2016-12-21__15-18__.tc.hdf5	M1-PMd-C	mov	base	Yoda	1
2016-12-21__15-18__.tc.hdf5	M1-PMd-C	mov	rot	Yoda	0.925144590079762
2016-12-21__15-18__.tc.hdf5	M1-PMd-C	mov	wash	Yoda	0.943449898419709
2016-12-21__15-18__.tc.hdf5	M1-PMd-C	mov	rot_late	Yoda	0.938921819953652
2016-12-21__15-18__.tc.hdf5	M1-PMd-C	mov	base_late	Yoda	0.939079373269304
2016-12-21__15-18__.tc.hdf5	M1-PMd-C	mov	wash_late	Yoda	0.936796685096359
2017-01-04__14-40__.tc.hdf5	PRR	mem	base	Yoda	1
2017-01-04__14-40__.tc.hdf5	PRR	mem	rot	Yoda	0.977000505741364
2017-01-04__14-40__.tc.hdf5	PRR	mem	wash	Yoda	0.979774218095997
2017-01-04__14-40__.tc.hdf5	PRR	mem	rot_late	Yoda	0.978263887540257
2017-01-04__14-40__.tc.hdf5	PRR	mem	base_late	Yoda	0.975772698299004
2017-01-04__14-40__.tc.hdf5	PRR	mem	wash_late	Yoda	0.979567656406817
2017-01-04__14-40__.tc.hdf5	PRR	mov	base	Yoda	1
2017-01-04__14-40__.tc.hdf5	PRR	mov	rot	Yoda	0.979426369205144
2017-01-04__14-40__.tc.hdf5	PRR	mov	wash	Yoda	0.952093111645123
2017-01-04__14-40__.tc.hdf5	PRR	mov	rot_late	Yoda	0.965831633086047
2017-01-04__14-40__.tc.hdf5	PRR	mov	base_late	Yoda	0.978209476421767
2017-01-04__14-40__.tc.hdf5	PRR	mov	wash_late	Yoda	0.937766719214403
2017-01-04__14-40__.tc.hdf5	M1-PMD	mem	base	Yoda	1
2017-01-04__14-40__.tc.hdf5	M1-PMD	mem	rot	Yoda	0.884467341206965
2017-01-04__14-40__.tc.hdf5	M1-PMD	mem	wash	Yoda	0.862038728177174
2017-01-04__14-40__.tc.hdf5	M1-PMD	mem	rot_late	Yoda	0.903299333474587
2017-01-04__14-40__.tc.hdf5	M1-PMD	mem	base_late	Yoda	0.937954780773828
2017-01-04__14-40__.tc.hdf5	M1-PMD	mem	wash_late	Yoda	0.863341252821268
2017-01-04__14-40__.tc.hdf5	M1-PMD	mov	base	Yoda	1
2017-01-04__14-40__.tc.hdf5	M1-PMD	mov	rot	Yoda	0.953683852625027
2017-01-04__14-40__.tc.hdf5	M1-PMD	mov	wash	Yoda	0.964569039080168
2017-01-04__14-40__.tc.hdf5	M1-PMD	mov	rot_late	Yoda	0.971052101120041
2017-01-04__14-40__.tc.hdf5	M1-PMD	mov	base_late	Yoda	0.966064477408038
2017-01-04__14-40__.tc.hdf5	M1-PMD	mov	wash_late	Yoda	0.966689146253528
2017-01-04__14-40__.tc.hdf5	M1-PMd-C	mem	base	Yoda	1
2017-01-04__14-40__.tc.hdf5	M1-PMd-C	mem	rot	Yoda	0.928039461145341
2017-01-04__14-40__.tc.hdf5	M1-PMd-C	mem	wash	Yoda	0.936157243818127
2017-01-04__14-40__.tc.hdf5	M1-PMd-C	mem	rot_late	Yoda	0.940181327041635
2017-01-04__14-40__.tc.hdf5	M1-PMd-C	mem	base_late	Yoda	0.952454991687906
2017-01-04__14-40__.tc.hdf5	M1-PMd-C	mem	wash_late	Yoda	0.921833815969301
2017-01-04__14-40__.tc.hdf5	M1-PMd-C	mov	base	Yoda	0.999999999999999
2017-01-04__14-40__.tc.hdf5	M1-PMd-C	mov	rot	Yoda	0.949906315766931
2017-01-04__14-40__.tc.hdf5	M1-PMd-C	mov	wash	Yoda	0.947927053354436
2017-01-04__14-40__.tc.hdf5	M1-PMd-C	mov	rot_late	Yoda	0.954842692623064
2017-01-04__14-40__.tc.hdf5	M1-PMd-C	mov	base_late	Yoda	0.954983729140106
2017-01-04__14-40__.tc.hdf5	M1-PMd-C	mov	wash_late	Yoda	0.942348685512569
2017-01-05__14-46__.tc.hdf5	PRR	mem	base	Yoda	1
2017-01-05__14-46__.tc.hdf5	PRR	mem	rot	Yoda	0.994935788533231
2017-01-05__14-46__.tc.hdf5	PRR	mem	wash	Yoda	0.982166666918597
2017-01-05__14-46__.tc.hdf5	PRR	mem	rot_late	Yoda	0.991316525119986
2017-01-05__14-46__.tc.hdf5	PRR	mem	base_late	Yoda	0.991043204236629
2017-01-05__14-46__.tc.hdf5	PRR	mem	wash_late	Yoda	0.983108169955756
2017-01-05__14-46__.tc.hdf5	PRR	mov	base	Yoda	0.999999999999999
2017-01-05__14-46__.tc.hdf5	PRR	mov	rot	Yoda	0.980670576198132
2017-01-05__14-46__.tc.hdf5	PRR	mov	wash	Yoda	0.986338877161116
2017-01-05__14-46__.tc.hdf5	PRR	mov	rot_late	Yoda	0.981940146866755
2017-01-05__14-46__.tc.hdf5	PRR	mov	base_late	Yoda	0.990270819968983
2017-01-05__14-46__.tc.hdf5	PRR	mov	wash_late	Yoda	0.976927192237481
2017-01-05__14-46__.tc.hdf5	M1-PMD	mem	base	Yoda	1
2017-01-05__14-46__.tc.hdf5	M1-PMD	mem	rot	Yoda	0.986422273171916
2017-01-05__14-46__.tc.hdf5	M1-PMD	mem	wash	Yoda	0.992639922966018
2017-01-05__14-46__.tc.hdf5	M1-PMD	mem	rot_late	Yoda	0.995030645990481
2017-01-05__14-46__.tc.hdf5	M1-PMD	mem	base_late	Yoda	0.987718702226726
2017-01-05__14-46__.tc.hdf5	M1-PMD	mem	wash_late	Yoda	0.985318408975481
2017-01-05__14-46__.tc.hdf5	M1-PMD	mov	base	Yoda	1
2017-01-05__14-46__.tc.hdf5	M1-PMD	mov	rot	Yoda	0.980178465022662
2017-01-05__14-46__.tc.hdf5	M1-PMD	mov	wash	Yoda	0.987914790877745
2017-01-05__14-46__.tc.hdf5	M1-PMD	mov	rot_late	Yoda	0.995353517636273
2017-01-05__14-46__.tc.hdf5	M1-PMD	mov	base_late	Yoda	0.989329434186638
2017-01-05__14-46__.tc.hdf5	M1-PMD	mov	wash_late	Yoda	0.984464010301133
2017-01-05__14-46__.tc.hdf5	M1-PMd-C	mem	base	Yoda	1
2017-01-05__14-46__.tc.hdf5	M1-PMd-C	mem	rot	Yoda	0.936569018994785
2017-01-05__14-46__.tc.hdf5	M1-PMd-C	mem	wash	Yoda	0.927473760457466
2017-01-05__14-46__.tc.hdf5	M1-PMd-C	mem	rot_late	Yoda	0.945994346538156
2017-01-05__14-46__.tc.hdf5	M1-PMd-C	mem	base_late	Yoda	0.93847933886712
2017-01-05__14-46__.tc.hdf5	M1-PMd-C	mem	wash_late	Yoda	0.903226254263504
2017-01-05__14-46__.tc.hdf5	M1-PMd-C	mov	base	Yoda	1
2017-01-05__14-46__.tc.hdf5	M1-PMd-C	mov	rot	Yoda	0.953211023006967
2017-01-05__14-46__.tc.hdf5	M1-PMd-C	mov	wash	Yoda	0.93442103343368
2017-01-05__14-46__.tc.hdf5	M1-PMd-C	mov	rot_late	Yoda	0.950604422780089
2017-01-05__14-46__.tc.hdf5	M1-PMd-C	mov	base_late	Yoda	0.949213205566103
2017-01-05__14-46__.tc.hdf5	M1-PMd-C	mov	wash_late	Yoda	0.913722763451304
2017-01-11__16-29__.tc.hdf5	PRR	mem	base	Yoda	1
2017-01-11__16-29__.tc.hdf5	PRR	mem	rot	Yoda	0.982410663908214
2017-01-11__16-29__.tc.hdf5	PRR	mem	wash	Yoda	0.976032299466398
2017-01-11__16-29__.tc.hdf5	PRR	mem	rot_late	Yoda	0.968554161016301
2017-01-11__16-29__.tc.hdf5	PRR	mem	base_late	Yoda	0.971340277353857
2017-01-11__16-29__.tc.hdf5	PRR	mem	wash_late	Yoda	0.979277473782889
2017-01-11__16-29__.tc.hdf5	PRR	mov	base	Yoda	1
2017-01-11__16-29__.tc.hdf5	PRR	mov	rot	Yoda	0.985289770995095
2017-01-11__16-29__.tc.hdf5	PRR	mov	wash	Yoda	0.989815129882684
2017-01-11__16-29__.tc.hdf5	PRR	mov	rot_late	Yoda	0.975695755927367
2017-01-11__16-29__.tc.hdf5	PRR	mov	base_late	Yoda	0.987433865103897
2017-01-11__16-29__.tc.hdf5	PRR	mov	wash_late	Yoda	0.978884869519881
2017-01-11__16-29__.tc.hdf5	M1-PMD	mem	base	Yoda	1
2017-01-11__16-29__.tc.hdf5	M1-PMD	mem	rot	Yoda	0.962438429907805
2017-01-11__16-29__.tc.hdf5	M1-PMD	mem	wash	Yoda	0.970032088032741
2017-01-11__16-29__.tc.hdf5	M1-PMD	mem	rot_late	Yoda	0.970863077537423
2017-01-11__16-29__.tc.hdf5	M1-PMD	mem	base_late	Yoda	0.976433226868894
2017-01-11__16-29__.tc.hdf5	M1-PMD	mem	wash_late	Yoda	0.958691032790117
2017-01-11__16-29__.tc.hdf5	M1-PMD	mov	base	Yoda	1
2017-01-11__16-29__.tc.hdf5	M1-PMD	mov	rot	Yoda	0.9774344274683
2017-01-11__16-29__.tc.hdf5	M1-PMD	mov	wash	Yoda	0.984510006631147
2017-01-11__16-29__.tc.hdf5	M1-PMD	mov	rot_late	Yoda	0.98334948361647
2017-01-11__16-29__.tc.hdf5	M1-PMD	mov	base_late	Yoda	0.979520434517196
2017-01-11__16-29__.tc.hdf5	M1-PMD	mov	wash_late	Yoda	0.985026725098336
2017-01-11__16-29__.tc.hdf5	M1-PMd-C	mem	base	Yoda	1
2017-01-11__16-29__.tc.hdf5	M1-PMd-C	mem	rot	Yoda	0.949570827375916
2017-01-11__16-29__.tc.hdf5	M1-PMd-C	mem	wash	Yoda	0.914346210401736
2017-01-11__16-29__.tc.hdf5	M1-PMd-C	mem	rot_late	Yoda	0.938226453373589
2017-01-11__16-29__.tc.hdf5	M1-PMd-C	mem	base_late	Yoda	0.954314824992246
2017-01-11__16-29__.tc.hdf5	M1-PMd-C	mem	wash_late	Yoda	0.915117140652758
2017-01-11__16-29__.tc.hdf5	M1-PMd-C	mov	base	Yoda	1
2017-01-11__16-29__.tc.hdf5	M1-PMd-C	mov	rot	Yoda	0.958108220555856
2017-01-11__16-29__.tc.hdf5	M1-PMd-C	mov	wash	Yoda	0.943410380714183
2017-01-11__16-29__.tc.hdf5	M1-PMd-C	mov	rot_late	Yoda	0.956413225966137
2017-01-11__16-29__.tc.hdf5	M1-PMd-C	mov	base_late	Yoda	0.958653638665521
2017-01-11__16-29__.tc.hdf5	M1-PMd-C	mov	wash_late	Yoda	0.911353628942907
2017-01-15__14-30__.tc.hdf5	PRR	mem	base	Yoda	1
2017-01-15__14-30__.tc.hdf5	PRR	mem	rot	Yoda	0.960087712395364
2017-01-15__14-30__.tc.hdf5	PRR	mem	wash	Yoda	0.959314867473948
2017-01-15__14-30__.tc.hdf5	PRR	mem	rot_late	Yoda	0.960892483680268
2017-01-15__14-30__.tc.hdf5	PRR	mem	base_late	Yoda	0.967800909800214
2017-01-15__14-30__.tc.hdf5	PRR	mem	wash_late	Yoda	0.959283522492704
2017-01-15__14-30__.tc.hdf5	PRR	mov	base	Yoda	1
2017-01-15__14-30__.tc.hdf5	PRR	mov	rot	Yoda	0.963712198163317
2017-01-15__14-30__.tc.hdf5	PRR	mov	wash	Yoda	0.966030857319316
2017-01-15__14-30__.tc.hdf5	PRR	mov	rot_late	Yoda	0.96768307913197
2017-01-15__14-30__.tc.hdf5	PRR	mov	base_late	Yoda	0.969955856194441
2017-01-15__14-30__.tc.hdf5	PRR	mov	wash_late	Yoda	0.965330345022647
2017-01-15__14-30__.tc.hdf5	M1-PMD	mem	base	Yoda	1
2017-01-15__14-30__.tc.hdf5	M1-PMD	mem	rot	Yoda	0.967954238764264
2017-01-15__14-30__.tc.hdf5	M1-PMD	mem	wash	Yoda	0.972378335335403
2017-01-15__14-30__.tc.hdf5	M1-PMD	mem	rot_late	Yoda	0.984840159219438
2017-01-15__14-30__.tc.hdf5	M1-PMD	mem	base_late	Yoda	0.979684365522507
2017-01-15__14-30__.tc.hdf5	M1-PMD	mem	wash_late	Yoda	0.97305373318886
2017-01-15__14-30__.tc.hdf5	M1-PMD	mov	base	Yoda	1
2017-01-15__14-30__.tc.hdf5	M1-PMD	mov	rot	Yoda	0.971971704308729
2017-01-15__14-30__.tc.hdf5	M1-PMD	mov	wash	Yoda	0.957670225724447
2017-01-15__14-30__.tc.hdf5	M1-PMD	mov	rot_late	Yoda	0.974715548675761
2017-01-15__14-30__.tc.hdf5	M1-PMD	mov	base_late	Yoda	0.946248041132526
2017-01-15__14-30__.tc.hdf5	M1-PMD	mov	wash_late	Yoda	0.941015738175411
2017-01-15__14-30__.tc.hdf5	M1-PMd-C	mem	base	Yoda	1
2017-01-15__14-30__.tc.hdf5	M1-PMd-C	mem	rot	Yoda	0.949413430247986
2017-01-15__14-30__.tc.hdf5	M1-PMd-C	mem	wash	Yoda	0.912393517902861
2017-01-15__14-30__.tc.hdf5	M1-PMd-C	mem	rot_late	Yoda	0.947573607835301
2017-01-15__14-30__.tc.hdf5	M1-PMd-C	mem	base_late	Yoda	0.943026251156745
2017-01-15__14-30__.tc.hdf5	M1-PMd-C	mem	wash_late	Yoda	0.8806722540479
2017-01-15__14-30__.tc.hdf5	M1-PMd-C	mov	base	Yoda	1
2017-01-15__14-30__.tc.hdf5	M1-PMd-C	mov	rot	Yoda	0.959544694754704
2017-01-15__14-30__.tc.hdf5	M1-PMd-C	mov	wash	Yoda	0.927745902160918
2017-01-15__14-30__.tc.hdf5	M1-PMd-C	mov	rot_late	Yoda	0.945238922463316
2017-01-15__14-30__.tc.hdf5	M1-PMd-C	mov	base_late	Yoda	0.952993941049923
2017-01-15__14-30__.tc.hdf5	M1-PMd-C	mov	wash_late	Yoda	0.915760608649331
2017-01-18__15-23__.tc.hdf5	PRR	mem	base	Yoda	1
2017-01-18__15-23__.tc.hdf5	PRR	mem	rot	Yoda	0.985092207687121
2017-01-18__15-23__.tc.hdf5	PRR	mem	wash	Yoda	0.977710446384083
2017-01-18__15-23__.tc.hdf5	PRR	mem	rot_late	Yoda	0.982363323693304
2017-01-18__15-23__.tc.hdf5	PRR	mem	base_late	Yoda	0.983726394470768
2017-01-18__15-23__.tc.hdf5	PRR	mem	wash_late	Yoda	0.961952153819986
2017-01-18__15-23__.tc.hdf5	PRR	mov	base	Yoda	1
2017-01-18__15-23__.tc.hdf5	PRR	mov	rot	Yoda	0.986589579802282
2017-01-18__15-23__.tc.hdf5	PRR	mov	wash	Yoda	0.97641178657726
2017-01-18__15-23__.tc.hdf5	PRR	mov	rot_late	Yoda	0.98339112674093
2017-01-18__15-23__.tc.hdf5	PRR	mov	base_late	Yoda	0.985759630288112
2017-01-18__15-23__.tc.hdf5	PRR	mov	wash_late	Yoda	0.972815724379595
2017-01-18__15-23__.tc.hdf5	M1-PMD	mem	base	Yoda	1
2017-01-18__15-23__.tc.hdf5	M1-PMD	mem	rot	Yoda	0.98515971635353
2017-01-18__15-23__.tc.hdf5	M1-PMD	mem	wash	Yoda	0.98764420058516
2017-01-18__15-23__.tc.hdf5	M1-PMD	mem	rot_late	Yoda	0.970909653344864
2017-01-18__15-23__.tc.hdf5	M1-PMD	mem	base_late	Yoda	0.978263954045492
2017-01-18__15-23__.tc.hdf5	M1-PMD	mem	wash_late	Yoda	0.971229694476805
2017-01-18__15-23__.tc.hdf5	M1-PMD	mov	base	Yoda	1
2017-01-18__15-23__.tc.hdf5	M1-PMD	mov	rot	Yoda	0.977952629776032
2017-01-18__15-23__.tc.hdf5	M1-PMD	mov	wash	Yoda	0.980187285238332
2017-01-18__15-23__.tc.hdf5	M1-PMD	mov	rot_late	Yoda	0.975921416237838
2017-01-18__15-23__.tc.hdf5	M1-PMD	mov	base_late	Yoda	0.977833664672046
2017-01-18__15-23__.tc.hdf5	M1-PMD	mov	wash_late	Yoda	0.958951650023273
2017-01-18__15-23__.tc.hdf5	M1-PMd-C	mem	base	Yoda	1
2017-01-18__15-23__.tc.hdf5	M1-PMd-C	mem	rot	Yoda	0.952386300529517
2017-01-18__15-23__.tc.hdf5	M1-PMd-C	mem	wash	Yoda	0.932157832004264
2017-01-18__15-23__.tc.hdf5	M1-PMd-C	mem	rot_late	Yoda	0.943507703991683
2017-01-18__15-23__.tc.hdf5	M1-PMd-C	mem	base_late	Yoda	0.944262782013579
2017-01-18__15-23__.tc.hdf5	M1-PMd-C	mem	wash_late	Yoda	0.902243717377901
2017-01-18__15-23__.tc.hdf5	M1-PMd-C	mov	base	Yoda	0.999999999999999
2017-01-18__15-23__.tc.hdf5	M1-PMd-C	mov	rot	Yoda	0.955973045740983
2017-01-18__15-23__.tc.hdf5	M1-PMd-C	mov	wash	Yoda	0.945169309842139
2017-01-18__15-23__.tc.hdf5	M1-PMd-C	mov	rot_late	Yoda	0.961099532591225
2017-01-18__15-23__.tc.hdf5	M1-PMd-C	mov	base_late	Yoda	0.947404571533253
2017-01-18__15-23__.tc.hdf5	M1-PMd-C	mov	wash_late	Yoda	0.921332422317121
2017-02-23__14-29__.tc.hdf5	PRR	mem	base	Yoda	1
2017-02-23__14-29__.tc.hdf5	PRR	mem	rot	Yoda	0.973823263874647
2017-02-23__14-29__.tc.hdf5	PRR	mem	wash	Yoda	0.964262868868399
2017-02-23__14-29__.tc.hdf5	PRR	mem	rot_late	Yoda	0.96685829827384
2017-02-23__14-29__.tc.hdf5	PRR	mem	base_late	Yoda	0.975549953182583
2017-02-23__14-29__.tc.hdf5	PRR	mov	base	Yoda	1
2017-02-23__14-29__.tc.hdf5	PRR	mov	rot	Yoda	0.96679451575467
2017-02-23__14-29__.tc.hdf5	PRR	mov	wash	Yoda	0.912400096439455
2017-02-23__14-29__.tc.hdf5	PRR	mov	rot_late	Yoda	0.957707502055285
2017-02-23__14-29__.tc.hdf5	PRR	mov	base_late	Yoda	0.948573983118518
2017-02-23__14-29__.tc.hdf5	M1-PMD	mem	base	Yoda	1
2017-02-23__14-29__.tc.hdf5	M1-PMD	mem	rot	Yoda	0.972584899724046
2017-02-23__14-29__.tc.hdf5	M1-PMD	mem	wash	Yoda	0.953208117369738
2017-02-23__14-29__.tc.hdf5	M1-PMD	mem	rot_late	Yoda	0.97049715469769
2017-02-23__14-29__.tc.hdf5	M1-PMD	mem	base_late	Yoda	0.977899337510793
2017-02-23__14-29__.tc.hdf5	M1-PMD	mem	wash_late	Yoda	0.955560318446713
2017-02-23__14-29__.tc.hdf5	M1-PMD	mov	base	Yoda	0.999999999999999
2017-02-23__14-29__.tc.hdf5	M1-PMD	mov	rot	Yoda	0.986775696932248
2017-02-23__14-29__.tc.hdf5	M1-PMD	mov	wash	Yoda	0.960819403755722
2017-02-23__14-29__.tc.hdf5	M1-PMD	mov	rot_late	Yoda	0.984865749506145
2017-02-23__14-29__.tc.hdf5	M1-PMD	mov	base_late	Yoda	0.987613582256106
2017-02-23__14-29__.tc.hdf5	M1-PMD	mov	wash_late	Yoda	0.958527466946463
2017-02-23__14-29__.tc.hdf5	M1-PMd-C	mem	base	Yoda	1
2017-02-23__14-29__.tc.hdf5	M1-PMd-C	mem	rot	Yoda	0.956406586639582
2017-02-23__14-29__.tc.hdf5	M1-PMd-C	mem	wash	Yoda	0.854256718315441
2017-02-23__14-29__.tc.hdf5	M1-PMd-C	mem	rot_late	Yoda	0.925538979013495
2017-02-23__14-29__.tc.hdf5	M1-PMd-C	mem	base_late	Yoda	0.926427138886259
2017-02-23__14-29__.tc.hdf5	M1-PMd-C	mem	wash_late	Yoda	0.881932501232316
2017-02-23__14-29__.tc.hdf5	M1-PMd-C	mov	base	Yoda	1
2017-02-23__14-29__.tc.hdf5	M1-PMd-C	mov	rot	Yoda	0.959073868355062
2017-02-23__14-29__.tc.hdf5	M1-PMd-C	mov	wash	Yoda	0.887276588421028
2017-02-23__14-29__.tc.hdf5	M1-PMd-C	mov	rot_late	Yoda	0.950543138767975
2017-02-23__14-29__.tc.hdf5	M1-PMd-C	mov	base_late	Yoda	0.944852298711268
2017-02-23__14-29__.tc.hdf5	M1-PMd-C	mov	wash_late	Yoda	0.911476119118966
2017-02-23__14-29__.tc.hdf5	PRR-C	mem	base	Yoda	1
2017-02-23__14-29__.tc.hdf5	PRR-C	mem	rot	Yoda	0.995271423735521
2017-02-23__14-29__.tc.hdf5	PRR-C	mem	wash	Yoda	0.993580304963491
2017-02-23__14-29__.tc.hdf5	PRR-C	mem	rot_late	Yoda	0.996762488667534
2017-02-23__14-29__.tc.hdf5	PRR-C	mem	base_late	Yoda	0.990468260271769
2017-02-23__14-29__.tc.hdf5	PRR-C	mem	wash_late	Yoda	0.983430926138647
2017-02-23__14-29__.tc.hdf5	PRR-C	mov	base	Yoda	1
2017-02-23__14-29__.tc.hdf5	PRR-C	mov	rot	Yoda	0.994522809381775
2017-02-23__14-29__.tc.hdf5	PRR-C	mov	wash	Yoda	0.975468468537567
2017-02-23__14-29__.tc.hdf5	PRR-C	mov	rot_late	Yoda	0.996451325388267
2017-02-23__14-29__.tc.hdf5	PRR-C	mov	base_late	Yoda	0.993245464824403
2017-02-23__14-29__.tc.hdf5	PRR-C	mov	wash_late	Yoda	0.991668389983934
2017-02-24__15-01__.tc.hdf5	PRR	mem	base	Yoda	1
2017-02-24__15-01__.tc.hdf5	PRR	mem	rot	Yoda	0.991375810020293
2017-02-24__15-01__.tc.hdf5	PRR	mem	rot_late	Yoda	0.986409285027418
2017-02-24__15-01__.tc.hdf5	PRR	mem	base_late	Yoda	0.983770507343231
2017-02-24__15-01__.tc.hdf5	PRR	mov	base	Yoda	1
2017-02-24__15-01__.tc.hdf5	PRR	mov	rot	Yoda	0.978291000465938
2017-02-24__15-01__.tc.hdf5	PRR	mov	rot_late	Yoda	0.986451319029138
2017-02-24__15-01__.tc.hdf5	PRR	mov	base_late	Yoda	0.975623649560928
2017-02-24__15-01__.tc.hdf5	M1-PMD	mem	base	Yoda	1
2017-02-24__15-01__.tc.hdf5	M1-PMD	mem	rot	Yoda	0.96287643761948
2017-02-24__15-01__.tc.hdf5	M1-PMD	mem	rot_late	Yoda	0.967348315841071
2017-02-24__15-01__.tc.hdf5	M1-PMD	mem	base_late	Yoda	0.985995546835521
2017-02-24__15-01__.tc.hdf5	M1-PMD	mov	base	Yoda	1
2017-02-24__15-01__.tc.hdf5	M1-PMD	mov	rot	Yoda	0.980949864274905
2017-02-24__15-01__.tc.hdf5	M1-PMD	mov	rot_late	Yoda	0.983480797265921
2017-02-24__15-01__.tc.hdf5	M1-PMD	mov	base_late	Yoda	0.988207498075502
2017-02-24__15-01__.tc.hdf5	M1-PMd-C	mem	base	Yoda	1
2017-02-24__15-01__.tc.hdf5	M1-PMd-C	mem	rot	Yoda	0.858537169500528
2017-02-24__15-01__.tc.hdf5	M1-PMd-C	mem	rot_late	Yoda	0.909816725664798
2017-02-24__15-01__.tc.hdf5	M1-PMd-C	mem	base_late	Yoda	0.949354289815515
2017-02-24__15-01__.tc.hdf5	M1-PMd-C	mov	base	Yoda	0.999999999999999
2017-02-24__15-01__.tc.hdf5	M1-PMd-C	mov	rot	Yoda	0.85347175652792
2017-02-24__15-01__.tc.hdf5	M1-PMd-C	mov	rot_late	Yoda	0.92633721617816
2017-02-24__15-01__.tc.hdf5	M1-PMd-C	mov	base_late	Yoda	0.94342372270896
2017-02-24__15-01__.tc.hdf5	PRR-C	mem	base	Yoda	1
2017-02-24__15-01__.tc.hdf5	PRR-C	mem	rot	Yoda	0.974633926518011
2017-02-24__15-01__.tc.hdf5	PRR-C	mem	rot_late	Yoda	0.98836634994179
2017-02-24__15-01__.tc.hdf5	PRR-C	mem	base_late	Yoda	0.992744657783652
2017-02-24__15-01__.tc.hdf5	PRR-C	mov	base	Yoda	1
2017-02-24__15-01__.tc.hdf5	PRR-C	mov	rot	Yoda	0.993267427587253
2017-02-24__15-01__.tc.hdf5	PRR-C	mov	rot_late	Yoda	0.995013963158444
2017-02-24__15-01__.tc.hdf5	PRR-C	mov	base_late	Yoda	0.996356731331121
2017-03-01__17-11__.tc.hdf5	PRR	mem	base	Yoda	1
2017-03-01__17-11__.tc.hdf5	PRR	mem	rot	Yoda	0.981152070107231
2017-03-01__17-11__.tc.hdf5	PRR	mem	wash	Yoda	0.9761479033771
2017-03-01__17-11__.tc.hdf5	PRR	mem	rot_late	Yoda	0.981677239591681
2017-03-01__17-11__.tc.hdf5	PRR	mem	base_late	Yoda	0.97941594285148
2017-03-01__17-11__.tc.hdf5	PRR	mem	wash_late	Yoda	0.953035923295533
2017-03-01__17-11__.tc.hdf5	PRR	mov	base	Yoda	1
2017-03-01__17-11__.tc.hdf5	PRR	mov	rot	Yoda	0.974971864382946
2017-03-01__17-11__.tc.hdf5	PRR	mov	wash	Yoda	0.970483336315939
2017-03-01__17-11__.tc.hdf5	PRR	mov	rot_late	Yoda	0.982362903195849
2017-03-01__17-11__.tc.hdf5	PRR	mov	base_late	Yoda	0.979332207412918
2017-03-01__17-11__.tc.hdf5	PRR	mov	wash_late	Yoda	0.979602526859827
2017-03-01__17-11__.tc.hdf5	M1-PMD	mem	base	Yoda	1
2017-03-01__17-11__.tc.hdf5	M1-PMD	mem	rot	Yoda	0.960816277353291
2017-03-01__17-11__.tc.hdf5	M1-PMD	mem	wash	Yoda	0.906027684692822
2017-03-01__17-11__.tc.hdf5	M1-PMD	mem	rot_late	Yoda	0.936746635045107
2017-03-01__17-11__.tc.hdf5	M1-PMD	mem	base_late	Yoda	0.966549818783991
2017-03-01__17-11__.tc.hdf5	M1-PMD	mem	wash_late	Yoda	0.924783558324759
2017-03-01__17-11__.tc.hdf5	M1-PMD	mov	base	Yoda	1
2017-03-01__17-11__.tc.hdf5	M1-PMD	mov	rot	Yoda	0.97198991674845
2017-03-01__17-11__.tc.hdf5	M1-PMD	mov	wash	Yoda	0.964791043440428
2017-03-01__17-11__.tc.hdf5	M1-PMD	mov	rot_late	Yoda	0.966677952258598
2017-03-01__17-11__.tc.hdf5	M1-PMD	mov	base_late	Yoda	0.973586363589507
2017-03-01__17-11__.tc.hdf5	M1-PMD	mov	wash_late	Yoda	0.952844911193417
2017-03-01__17-11__.tc.hdf5	M1-PMd-C	mem	base	Yoda	1
2017-03-01__17-11__.tc.hdf5	M1-PMd-C	mem	rot	Yoda	0.950749090973316
2017-03-01__17-11__.tc.hdf5	M1-PMd-C	mem	wash	Yoda	0.91278044984373
2017-03-01__17-11__.tc.hdf5	M1-PMd-C	mem	rot_late	Yoda	0.932924917090298
2017-03-01__17-11__.tc.hdf5	M1-PMd-C	mem	base_late	Yoda	0.934857577318177
2017-03-01__17-11__.tc.hdf5	M1-PMd-C	mem	wash_late	Yoda	0.86642057529521
2017-03-01__17-11__.tc.hdf5	M1-PMd-C	mov	base	Yoda	1
2017-03-01__17-11__.tc.hdf5	M1-PMd-C	mov	rot	Yoda	0.952222128661194
2017-03-01__17-11__.tc.hdf5	M1-PMd-C	mov	wash	Yoda	0.897449151419703
2017-03-01__17-11__.tc.hdf5	M1-PMd-C	mov	rot_late	Yoda	0.950341699804305
2017-03-01__17-11__.tc.hdf5	M1-PMd-C	mov	base_late	Yoda	0.956122498071944
2017-03-01__17-11__.tc.hdf5	M1-PMd-C	mov	wash_late	Yoda	0.934031379682199
2017-03-01__17-11__.tc.hdf5	PRR-C	mem	base	Yoda	1
2017-03-01__17-11__.tc.hdf5	PRR-C	mem	rot	Yoda	0.986475930403767
2017-03-01__17-11__.tc.hdf5	PRR-C	mem	wash	Yoda	0.989177306048037
2017-03-01__17-11__.tc.hdf5	PRR-C	mem	rot_late	Yoda	0.975757118135215
2017-03-01__17-11__.tc.hdf5	PRR-C	mem	base_late	Yoda	0.974614330413935
2017-03-01__17-11__.tc.hdf5	PRR-C	mem	wash_late	Yoda	0.987583825753812
2017-03-01__17-11__.tc.hdf5	PRR-C	mov	base	Yoda	1
2017-03-01__17-11__.tc.hdf5	PRR-C	mov	rot	Yoda	0.857470862676352
2017-03-01__17-11__.tc.hdf5	PRR-C	mov	wash	Yoda	0.887862105096981
2017-03-01__17-11__.tc.hdf5	PRR-C	mov	rot_late	Yoda	0.892483273740874
2017-03-01__17-11__.tc.hdf5	PRR-C	mov	base_late	Yoda	0.927745079131836
2017-03-01__17-11__.tc.hdf5	PRR-C	mov	wash_late	Yoda	0.870640144131981
2017-03-14__15-04__.tc.hdf5	PRR	mem	base	Yoda	0.999999999999999
2017-03-14__15-04__.tc.hdf5	PRR	mem	rot	Yoda	0.985719234829498
2017-03-14__15-04__.tc.hdf5	PRR	mem	rot_late	Yoda	0.989118023321214
2017-03-14__15-04__.tc.hdf5	PRR	mem	base_late	Yoda	0.991435815983632
2017-03-14__15-04__.tc.hdf5	PRR	mov	base	Yoda	1
2017-03-14__15-04__.tc.hdf5	PRR	mov	rot	Yoda	0.988811647171801
2017-03-14__15-04__.tc.hdf5	PRR	mov	rot_late	Yoda	0.991396439356846
2017-03-14__15-04__.tc.hdf5	PRR	mov	base_late	Yoda	0.991362018764067
2017-03-14__15-04__.tc.hdf5	M1-PMD	mem	base	Yoda	1
2017-03-14__15-04__.tc.hdf5	M1-PMD	mem	rot	Yoda	0.954854736443395
2017-03-14__15-04__.tc.hdf5	M1-PMD	mem	rot_late	Yoda	0.88945400464574
2017-03-14__15-04__.tc.hdf5	M1-PMD	mem	base_late	Yoda	0.980681055813887
2017-03-14__15-04__.tc.hdf5	M1-PMD	mov	base	Yoda	1
2017-03-14__15-04__.tc.hdf5	M1-PMD	mov	rot	Yoda	0.977205050804783
2017-03-14__15-04__.tc.hdf5	M1-PMD	mov	rot_late	Yoda	0.972653420649052
2017-03-14__15-04__.tc.hdf5	M1-PMD	mov	base_late	Yoda	0.97716990963607
2017-03-14__15-04__.tc.hdf5	M1-PMd-C	mem	base	Yoda	1
2017-03-14__15-04__.tc.hdf5	M1-PMd-C	mem	rot	Yoda	0.899452229775125
2017-03-14__15-04__.tc.hdf5	M1-PMd-C	mem	rot_late	Yoda	0.89973761721135
2017-03-14__15-04__.tc.hdf5	M1-PMd-C	mem	base_late	Yoda	0.927003768560838
2017-03-14__15-04__.tc.hdf5	M1-PMd-C	mov	base	Yoda	0.999999999999999
2017-03-14__15-04__.tc.hdf5	M1-PMd-C	mov	rot	Yoda	0.941234015102838
2017-03-14__15-04__.tc.hdf5	M1-PMd-C	mov	rot_late	Yoda	0.923876568747543
2017-03-14__15-04__.tc.hdf5	M1-PMd-C	mov	base_late	Yoda	0.937950924078479
2017-03-14__15-04__.tc.hdf5	PRR-C	mem	base	Yoda	1
2017-03-14__15-04__.tc.hdf5	PRR-C	mem	rot	Yoda	0.996071911933641
2017-03-14__15-04__.tc.hdf5	PRR-C	mem	rot_late	Yoda	0.996877027560061
2017-03-14__15-04__.tc.hdf5	PRR-C	mem	base_late	Yoda	0.974441607861745
2017-03-14__15-04__.tc.hdf5	PRR-C	mov	base	Yoda	1
2017-03-14__15-04__.tc.hdf5	PRR-C	mov	rot	Yoda	0.994456768344088
2017-03-14__15-04__.tc.hdf5	PRR-C	mov	rot_late	Yoda	0.989470752922576
2017-03-14__15-04__.tc.hdf5	PRR-C	mov	base_late	Yoda	0.985742863908128
2017-03-16__17-14__.tc.hdf5	PRR	mem	base	Yoda	1
2017-03-16__17-14__.tc.hdf5	PRR	mem	rot	Yoda	0.986821958977982
2017-03-16__17-14__.tc.hdf5	PRR	mem	rot_late	Yoda	0.988125115931469
2017-03-16__17-14__.tc.hdf5	PRR	mem	base_late	Yoda	0.98811260069184
2017-03-16__17-14__.tc.hdf5	PRR	mov	base	Yoda	1
2017-03-16__17-14__.tc.hdf5	PRR	mov	rot	Yoda	0.984064285704626
2017-03-16__17-14__.tc.hdf5	PRR	mov	rot_late	Yoda	0.974074258957365
2017-03-16__17-14__.tc.hdf5	PRR	mov	base_late	Yoda	0.958491833638094
2017-03-16__17-14__.tc.hdf5	M1-PMD	mem	base	Yoda	1
2017-03-16__17-14__.tc.hdf5	M1-PMD	mem	rot	Yoda	0.968749894403794
2017-03-16__17-14__.tc.hdf5	M1-PMD	mem	rot_late	Yoda	0.960035379682995
2017-03-16__17-14__.tc.hdf5	M1-PMD	mem	base_late	Yoda	0.96324819524239
2017-03-16__17-14__.tc.hdf5	M1-PMD	mov	base	Yoda	1
2017-03-16__17-14__.tc.hdf5	M1-PMD	mov	rot	Yoda	0.976354266259502
2017-03-16__17-14__.tc.hdf5	M1-PMD	mov	rot_late	Yoda	0.96600774098334
2017-03-16__17-14__.tc.hdf5	M1-PMD	mov	base_late	Yoda	0.975797006435865
2017-03-16__17-14__.tc.hdf5	M1-PMd-C	mem	base	Yoda	1
2017-03-16__17-14__.tc.hdf5	M1-PMd-C	mem	rot	Yoda	0.934692079176441
2017-03-16__17-14__.tc.hdf5	M1-PMd-C	mem	rot_late	Yoda	0.903696857989393
2017-03-16__17-14__.tc.hdf5	M1-PMd-C	mem	base_late	Yoda	0.962833944113971
2017-03-16__17-14__.tc.hdf5	M1-PMd-C	mov	base	Yoda	1
2017-03-16__17-14__.tc.hdf5	M1-PMd-C	mov	rot	Yoda	0.958252538123744
2017-03-16__17-14__.tc.hdf5	M1-PMd-C	mov	rot_late	Yoda	0.942133535155067
2017-03-16__17-14__.tc.hdf5	M1-PMd-C	mov	base_late	Yoda	0.963492728606925
2017-03-29__16-47__.tc.hdf5	PRR	mem	base	Yoda	1
2017-03-29__16-47__.tc.hdf5	PRR	mem	rot	Yoda	0.978650270080737
2017-03-29__16-47__.tc.hdf5	PRR	mem	rot_late	Yoda	0.962157340145748
2017-03-29__16-47__.tc.hdf5	PRR	mem	base_late	Yoda	0.991533933435654
2017-03-29__16-47__.tc.hdf5	PRR	mov	base	Yoda	0.999999999999999
2017-03-29__16-47__.tc.hdf5	PRR	mov	rot	Yoda	0.995089376869113
2017-03-29__16-47__.tc.hdf5	PRR	mov	rot_late	Yoda	0.97352036690413
2017-03-29__16-47__.tc.hdf5	PRR	mov	base_late	Yoda	0.990349272194101
2017-03-29__16-47__.tc.hdf5	M1-PMD	mem	base	Yoda	1
2017-03-29__16-47__.tc.hdf5	M1-PMD	mem	rot	Yoda	0.96127120611235
2017-03-29__16-47__.tc.hdf5	M1-PMD	mem	rot_late	Yoda	0.888371762557379
2017-03-29__16-47__.tc.hdf5	M1-PMD	mem	base_late	Yoda	0.962499317695581
2017-03-29__16-47__.tc.hdf5	M1-PMD	mov	base	Yoda	1
2017-03-29__16-47__.tc.hdf5	M1-PMD	mov	rot	Yoda	0.983551684301135
2017-03-29__16-47__.tc.hdf5	M1-PMD	mov	rot_late	Yoda	0.984974103790468
2017-03-29__16-47__.tc.hdf5	M1-PMD	mov	base_late	Yoda	0.986996805291741
2017-03-29__16-47__.tc.hdf5	M1-PMd-C	mem	base	Yoda	0.999999999999999
2017-03-29__16-47__.tc.hdf5	M1-PMd-C	mem	rot	Yoda	0.910985829409019
2017-03-29__16-47__.tc.hdf5	M1-PMd-C	mem	rot_late	Yoda	0.911427467305421
2017-03-29__16-47__.tc.hdf5	M1-PMd-C	mem	base_late	Yoda	0.964402770972217
2017-03-29__16-47__.tc.hdf5	M1-PMd-C	mov	base	Yoda	1
2017-03-29__16-47__.tc.hdf5	M1-PMd-C	mov	rot	Yoda	0.935417761356947
2017-03-29__16-47__.tc.hdf5	M1-PMd-C	mov	rot_late	Yoda	0.911552111580555
2017-03-29__16-47__.tc.hdf5	M1-PMd-C	mov	base_late	Yoda	0.962520330188855
2017-03-29__16-47__.tc.hdf5	PRR-C	mem	base	Yoda	1
2017-03-29__16-47__.tc.hdf5	PRR-C	mem	rot	Yoda	0.989273500999704
2017-03-29__16-47__.tc.hdf5	PRR-C	mem	rot_late	Yoda	0.994103679731835
2017-03-29__16-47__.tc.hdf5	PRR-C	mem	base_late	Yoda	0.993434010242615
2017-03-29__16-47__.tc.hdf5	PRR-C	mov	base	Yoda	1
2017-03-29__16-47__.tc.hdf5	PRR-C	mov	rot	Yoda	0.989868439201673
2017-03-29__16-47__.tc.hdf5	PRR-C	mov	rot_late	Yoda	0.970766020368018
2017-03-29__16-47__.tc.hdf5	PRR-C	mov	base_late	Yoda	0.99661838856967
2017-03-30__16-47__.tc.hdf5	PRR	mem	base	Yoda	1
2017-03-30__16-47__.tc.hdf5	PRR	mem	rot	Yoda	0.990371639454078
2017-03-30__16-47__.tc.hdf5	PRR	mem	rot_late	Yoda	0.988463893848855
2017-03-30__16-47__.tc.hdf5	PRR	mem	base_late	Yoda	0.992560339097535
2017-03-30__16-47__.tc.hdf5	PRR	mov	base	Yoda	1
2017-03-30__16-47__.tc.hdf5	PRR	mov	rot	Yoda	0.992603042872582
2017-03-30__16-47__.tc.hdf5	PRR	mov	rot_late	Yoda	0.987651173801722
2017-03-30__16-47__.tc.hdf5	PRR	mov	base_late	Yoda	0.995066325313797
2017-03-30__16-47__.tc.hdf5	M1-PMD	mem	base	Yoda	0.999999999999999
2017-03-30__16-47__.tc.hdf5	M1-PMD	mem	rot	Yoda	0.927319108485597
2017-03-30__16-47__.tc.hdf5	M1-PMD	mem	rot_late	Yoda	0.928968354844359
2017-03-30__16-47__.tc.hdf5	M1-PMD	mem	base_late	Yoda	0.946527872186607
2017-03-30__16-47__.tc.hdf5	M1-PMD	mov	base	Yoda	1
2017-03-30__16-47__.tc.hdf5	M1-PMD	mov	rot	Yoda	0.969189592267076
2017-03-30__16-47__.tc.hdf5	M1-PMD	mov	rot_late	Yoda	0.963908574567007
2017-03-30__16-47__.tc.hdf5	M1-PMD	mov	base_late	Yoda	0.975793484162785
2017-03-30__16-47__.tc.hdf5	M1-PMd-C	mem	base	Yoda	1
2017-03-30__16-47__.tc.hdf5	M1-PMd-C	mem	rot	Yoda	0.926293277683999
2017-03-30__16-47__.tc.hdf5	M1-PMd-C	mem	rot_late	Yoda	0.914090443666859
2017-03-30__16-47__.tc.hdf5	M1-PMd-C	mem	base_late	Yoda	0.929152824283195
2017-03-30__16-47__.tc.hdf5	M1-PMd-C	mov	base	Yoda	1
2017-03-30__16-47__.tc.hdf5	M1-PMd-C	mov	rot	Yoda	0.916010059836063
2017-03-30__16-47__.tc.hdf5	M1-PMd-C	mov	rot_late	Yoda	0.89353399899609
2017-03-30__16-47__.tc.hdf5	M1-PMd-C	mov	base_late	Yoda	0.938001285442817
2017-04-04__15-36__.tc.hdf5	M1-PMD	mem	base	Yoda	1
2017-04-04__15-36__.tc.hdf5	M1-PMD	mem	rot	Yoda	0.962072159786706
2017-04-04__15-36__.tc.hdf5	M1-PMD	mem	rot_late	Yoda	0.963813549549076
2017-04-04__15-36__.tc.hdf5	M1-PMD	mem	base_late	Yoda	0.974435092048109
2017-04-04__15-36__.tc.hdf5	M1-PMD	mov	base	Yoda	1
2017-04-04__15-36__.tc.hdf5	M1-PMD	mov	rot	Yoda	0.986717884712894
2017-04-04__15-36__.tc.hdf5	M1-PMD	mov	rot_late	Yoda	0.980926180694691
2017-04-04__15-36__.tc.hdf5	M1-PMD	mov	base_late	Yoda	0.989886725745099
2017-04-04__15-36__.tc.hdf5	M1-PMd-C	mem	base	Yoda	0.999999999999999
2017-04-04__15-36__.tc.hdf5	M1-PMd-C	mem	rot	Yoda	0.96007992572464
2017-04-04__15-36__.tc.hdf5	M1-PMd-C	mem	rot_late	Yoda	0.949822490779751
2017-04-04__15-36__.tc.hdf5	M1-PMd-C	mem	base_late	Yoda	0.949216516366598
2017-04-04__15-36__.tc.hdf5	M1-PMd-C	mov	base	Yoda	1
2017-04-04__15-36__.tc.hdf5	M1-PMd-C	mov	rot	Yoda	0.96433954179578
2017-04-04__15-36__.tc.hdf5	M1-PMd-C	mov	rot_late	Yoda	0.944561907518307
2017-04-04__15-36__.tc.hdf5	M1-PMd-C	mov	base_late	Yoda	0.961105351478486
2017-04-04__15-36__.tc.hdf5	PRR-C	mem	base	Yoda	1
2017-04-04__15-36__.tc.hdf5	PRR-C	mem	rot	Yoda	0.92258179533536
2017-04-04__15-36__.tc.hdf5	PRR-C	mem	rot_late	Yoda	0.914928070682054
2017-04-04__15-36__.tc.hdf5	PRR-C	mem	base_late	Yoda	0.927988729435164
2017-04-04__15-36__.tc.hdf5	PRR-C	mov	base	Yoda	1
2017-04-04__15-36__.tc.hdf5	PRR-C	mov	rot	Yoda	0.993966316003467
2017-04-04__15-36__.tc.hdf5	PRR-C	mov	rot_late	Yoda	0.99662245818556
2017-04-04__15-36__.tc.hdf5	PRR-C	mov	base_late	Yoda	0.995283986894129
2017-04-06__17-33__.tc.hdf5	PRR	mem	base	Yoda	1
2017-04-06__17-33__.tc.hdf5	PRR	mem	rot	Yoda	0.998639939189763
2017-04-06__17-33__.tc.hdf5	PRR	mem	rot_late	Yoda	0.998382708356132
2017-04-06__17-33__.tc.hdf5	PRR	mem	base_late	Yoda	0.997438893741203
2017-04-06__17-33__.tc.hdf5	PRR	mov	base	Yoda	1
2017-04-06__17-33__.tc.hdf5	PRR	mov	rot	Yoda	0.992646983166863
2017-04-06__17-33__.tc.hdf5	PRR	mov	rot_late	Yoda	0.996483511619963
2017-04-06__17-33__.tc.hdf5	PRR	mov	base_late	Yoda	0.982709722467729
2017-04-06__17-33__.tc.hdf5	M1-PMD	mem	base	Yoda	1
2017-04-06__17-33__.tc.hdf5	M1-PMD	mem	rot	Yoda	0.930109942085999
2017-04-06__17-33__.tc.hdf5	M1-PMD	mem	rot_late	Yoda	0.89581833065817
2017-04-06__17-33__.tc.hdf5	M1-PMD	mem	base_late	Yoda	0.953266242621716
2017-04-06__17-33__.tc.hdf5	M1-PMD	mov	base	Yoda	0.999999999999999
2017-04-06__17-33__.tc.hdf5	M1-PMD	mov	rot	Yoda	0.938303549182462
2017-04-06__17-33__.tc.hdf5	M1-PMD	mov	rot_late	Yoda	0.940788838747981
2017-04-06__17-33__.tc.hdf5	M1-PMD	mov	base_late	Yoda	0.943234604009834
2017-04-06__17-33__.tc.hdf5	M1-PMd-C	mem	base	Yoda	0.999999999999999
2017-04-06__17-33__.tc.hdf5	M1-PMd-C	mem	rot	Yoda	0.926198218277382
2017-04-06__17-33__.tc.hdf5	M1-PMd-C	mem	base_late	Yoda	0.93348527134365
2017-04-06__17-33__.tc.hdf5	M1-PMd-C	mov	base	Yoda	1
2017-04-06__17-33__.tc.hdf5	M1-PMd-C	mov	rot	Yoda	0.943267448274279
2017-04-06__17-33__.tc.hdf5	M1-PMd-C	mov	base_late	Yoda	0.926703940661011
2017-04-06__17-33__.tc.hdf5	PRR-C	mem	base	Yoda	1
2017-04-06__17-33__.tc.hdf5	PRR-C	mem	rot	Yoda	0.912512057227035
2017-04-06__17-33__.tc.hdf5	PRR-C	mem	rot_late	Yoda	0.89122646374338
2017-04-06__17-33__.tc.hdf5	PRR-C	mem	base_late	Yoda	0.986735374400683
2017-04-06__17-33__.tc.hdf5	PRR-C	mov	base	Yoda	1
2017-04-06__17-33__.tc.hdf5	PRR-C	mov	rot	Yoda	0.944409323080596
2017-04-06__17-33__.tc.hdf5	PRR-C	mov	rot_late	Yoda	0.927950300410051
2017-04-06__17-33__.tc.hdf5	PRR-C	mov	base_late	Yoda	0.994532494055903
2017-04-07__16-47__.tc.hdf5	M1-PMD	mem	base	Yoda	0.999999999999999
2017-04-07__16-47__.tc.hdf5	M1-PMD	mem	rot	Yoda	0.759273304744061
2017-04-07__16-47__.tc.hdf5	M1-PMD	mem	rot_late	Yoda	0.891454923120886
2017-04-07__16-47__.tc.hdf5	M1-PMD	mem	base_late	Yoda	0.939046474907593
2017-04-07__16-47__.tc.hdf5	M1-PMD	mov	base	Yoda	1
2017-04-07__16-47__.tc.hdf5	M1-PMD	mov	rot	Yoda	0.96301942596497
2017-04-07__16-47__.tc.hdf5	M1-PMD	mov	rot_late	Yoda	0.954416606853839
2017-04-07__16-47__.tc.hdf5	M1-PMD	mov	base_late	Yoda	0.974276037790947
2017-04-07__16-47__.tc.hdf5	M1-PMd-C	mem	base	Yoda	1
2017-04-07__16-47__.tc.hdf5	M1-PMd-C	mem	rot	Yoda	0.918080088809122
2017-04-07__16-47__.tc.hdf5	M1-PMd-C	mem	rot_late	Yoda	0.91893021975481
2017-04-07__16-47__.tc.hdf5	M1-PMd-C	mem	base_late	Yoda	0.954191833523303
2017-04-07__16-47__.tc.hdf5	M1-PMd-C	mov	base	Yoda	1
2017-04-07__16-47__.tc.hdf5	M1-PMd-C	mov	rot	Yoda	0.952154886125895
2017-04-07__16-47__.tc.hdf5	M1-PMd-C	mov	rot_late	Yoda	0.922195205517326
2017-04-07__16-47__.tc.hdf5	M1-PMd-C	mov	base_late	Yoda	0.956188465220889
2017-04-07__16-47__.tc.hdf5	PRR-C	mem	base	Yoda	1
2017-04-07__16-47__.tc.hdf5	PRR-C	mem	rot	Yoda	0.983969273930588
2017-04-07__16-47__.tc.hdf5	PRR-C	mem	rot_late	Yoda	0.996491129402298
2017-04-07__16-47__.tc.hdf5	PRR-C	mem	base_late	Yoda	0.994303468149301
2017-04-07__16-47__.tc.hdf5	PRR-C	mov	base	Yoda	1
2017-04-07__16-47__.tc.hdf5	PRR-C	mov	rot	Yoda	0.964542779736969
2017-04-07__16-47__.tc.hdf5	PRR-C	mov	rot_late	Yoda	0.994307715251264
2017-04-07__16-47__.tc.hdf5	PRR-C	mov	base_late	Yoda	0.963490291672741
2017-04-12__17-19__.tc.hdf5	PRR	mem	base	Yoda	1
2017-04-12__17-19__.tc.hdf5	PRR	mem	rot	Yoda	0.978553187789645
2017-04-12__17-19__.tc.hdf5	PRR	mem	wash	Yoda	0.971198923144381
2017-04-12__17-19__.tc.hdf5	PRR	mem	rot_late	Yoda	0.981787487202795
2017-04-12__17-19__.tc.hdf5	PRR	mem	base_late	Yoda	0.969158810845301
2017-04-12__17-19__.tc.hdf5	PRR	mem	wash_late	Yoda	0.960181824264727
2017-04-12__17-19__.tc.hdf5	PRR	mov	base	Yoda	1
2017-04-12__17-19__.tc.hdf5	PRR	mov	rot	Yoda	0.962489591962084
2017-04-12__17-19__.tc.hdf5	PRR	mov	wash	Yoda	0.930702320648338
2017-04-12__17-19__.tc.hdf5	PRR	mov	rot_late	Yoda	0.979155914312644
2017-04-12__17-19__.tc.hdf5	PRR	mov	base_late	Yoda	0.946507105032543
2017-04-12__17-19__.tc.hdf5	PRR	mov	wash_late	Yoda	0.970581172204282
2017-04-12__17-19__.tc.hdf5	M1-PMD	mem	base	Yoda	1
2017-04-12__17-19__.tc.hdf5	M1-PMD	mem	rot	Yoda	0.973753855069397
2017-04-12__17-19__.tc.hdf5	M1-PMD	mem	base_late	Yoda	0.964423650761597
2017-04-12__17-19__.tc.hdf5	M1-PMD	mov	base	Yoda	1
2017-04-12__17-19__.tc.hdf5	M1-PMD	mov	rot	Yoda	0.9801704623974
2017-04-12__17-19__.tc.hdf5	M1-PMD	mov	base_late	Yoda	0.986867613510894
2017-04-12__17-19__.tc.hdf5	M1-PMd-C	mem	base	Yoda	1
2017-04-12__17-19__.tc.hdf5	M1-PMd-C	mem	rot	Yoda	0.934607271811996
2017-04-12__17-19__.tc.hdf5	M1-PMd-C	mem	wash	Yoda	0.833372866765038
2017-04-12__17-19__.tc.hdf5	M1-PMd-C	mem	rot_late	Yoda	0.920771008416445
2017-04-12__17-19__.tc.hdf5	M1-PMd-C	mem	base_late	Yoda	0.93156597423815
2017-04-12__17-19__.tc.hdf5	M1-PMd-C	mem	wash_late	Yoda	0.842689104315476
2017-04-12__17-19__.tc.hdf5	M1-PMd-C	mov	base	Yoda	1
2017-04-12__17-19__.tc.hdf5	M1-PMd-C	mov	rot	Yoda	0.944482618000584
2017-04-12__17-19__.tc.hdf5	M1-PMd-C	mov	wash	Yoda	0.873387943055603
2017-04-12__17-19__.tc.hdf5	M1-PMd-C	mov	rot_late	Yoda	0.914766210350664
2017-04-12__17-19__.tc.hdf5	M1-PMd-C	mov	base_late	Yoda	0.939104860053197
2017-04-12__17-19__.tc.hdf5	M1-PMd-C	mov	wash_late	Yoda	0.893665618313802
2017-04-12__17-19__.tc.hdf5	PRR-C	mem	base	Yoda	1
2017-04-12__17-19__.tc.hdf5	PRR-C	mem	rot	Yoda	0.95498901319643
2017-04-12__17-19__.tc.hdf5	PRR-C	mem	wash	Yoda	0.990089531222462
2017-04-12__17-19__.tc.hdf5	PRR-C	mem	rot_late	Yoda	0.945962379701959
2017-04-12__17-19__.tc.hdf5	PRR-C	mem	base_late	Yoda	0.939775245880144
2017-04-12__17-19__.tc.hdf5	PRR-C	mem	wash_late	Yoda	0.934319720105991
2017-04-12__17-19__.tc.hdf5	PRR-C	mov	base	Yoda	1
2017-04-12__17-19__.tc.hdf5	PRR-C	mov	rot	Yoda	0.960963040189595
2017-04-12__17-19__.tc.hdf5	PRR-C	mov	wash	Yoda	0.968451231460267
2017-04-12__17-19__.tc.hdf5	PRR-C	mov	rot_late	Yoda	0.94254162585246
2017-04-12__17-19__.tc.hdf5	PRR-C	mov	base_late	Yoda	0.981959496008071
2017-04-12__17-19__.tc.hdf5	PRR-C	mov	wash_late	Yoda	0.973505218816298
2017-04-13__17-17__.tc.hdf5	PRR	mem	base	Yoda	1
2017-04-13__17-17__.tc.hdf5	PRR	mem	rot	Yoda	0.926244650444689
2017-04-13__17-17__.tc.hdf5	PRR	mem	rot_late	Yoda	0.898029513636068
2017-04-13__17-17__.tc.hdf5	PRR	mem	base_late	Yoda	0.922186177832712
2017-04-13__17-17__.tc.hdf5	PRR	mov	base	Yoda	1
2017-04-13__17-17__.tc.hdf5	PRR	mov	rot	Yoda	0.972443051082642
2017-04-13__17-17__.tc.hdf5	PRR	mov	rot_late	Yoda	0.977706813737846
2017-04-13__17-17__.tc.hdf5	PRR	mov	base_late	Yoda	0.956375019828483
2017-04-13__17-17__.tc.hdf5	M1-PMD	mem	base	Yoda	1
2017-04-13__17-17__.tc.hdf5	M1-PMD	mem	rot	Yoda	0.985090078143207
2017-04-13__17-17__.tc.hdf5	M1-PMD	mem	rot_late	Yoda	0.98132666438242
2017-04-13__17-17__.tc.hdf5	M1-PMD	mem	base_late	Yoda	0.977464823331612
2017-04-13__17-17__.tc.hdf5	M1-PMD	mov	base	Yoda	1
2017-04-13__17-17__.tc.hdf5	M1-PMD	mov	rot	Yoda	0.990271852975306
2017-04-13__17-17__.tc.hdf5	M1-PMD	mov	rot_late	Yoda	0.987059266248076
2017-04-13__17-17__.tc.hdf5	M1-PMD	mov	base_late	Yoda	0.993043800565789
2017-04-13__17-17__.tc.hdf5	M1-PMd-C	mem	base	Yoda	1
2017-04-13__17-17__.tc.hdf5	M1-PMd-C	mem	rot	Yoda	0.898522804235488
2017-04-13__17-17__.tc.hdf5	M1-PMd-C	mem	rot_late	Yoda	0.873929843042142
2017-04-13__17-17__.tc.hdf5	M1-PMd-C	mem	base_late	Yoda	0.958644966794832
2017-04-13__17-17__.tc.hdf5	M1-PMd-C	mov	base	Yoda	1
2017-04-13__17-17__.tc.hdf5	M1-PMd-C	mov	rot	Yoda	0.942165499867846
2017-04-13__17-17__.tc.hdf5	M1-PMd-C	mov	rot_late	Yoda	0.945684259439363
2017-04-13__17-17__.tc.hdf5	M1-PMd-C	mov	base_late	Yoda	0.951031077364367
2017-04-13__17-17__.tc.hdf5	PRR-C	mem	base	Yoda	1
2017-04-13__17-17__.tc.hdf5	PRR-C	mem	rot	Yoda	0.972751233778829
2017-04-13__17-17__.tc.hdf5	PRR-C	mem	rot_late	Yoda	0.989114611155895
2017-04-13__17-17__.tc.hdf5	PRR-C	mem	base_late	Yoda	0.97636037460076
2017-04-13__17-17__.tc.hdf5	PRR-C	mov	base	Yoda	1
2017-04-13__17-17__.tc.hdf5	PRR-C	mov	rot	Yoda	0.99046292462352
2017-04-13__17-17__.tc.hdf5	PRR-C	mov	rot_late	Yoda	0.978759338740975
2017-04-13__17-17__.tc.hdf5	PRR-C	mov	base_late	Yoda	0.986652485747576
2017-04-18__14-33__.tc.hdf5	M1-PMD	mem	base	Yoda	1
2017-04-18__14-33__.tc.hdf5	M1-PMD	mem	rot	Yoda	0.970216499804409
2017-04-18__14-33__.tc.hdf5	M1-PMD	mem	rot_late	Yoda	0.97416244557636
2017-04-18__14-33__.tc.hdf5	M1-PMD	mem	base_late	Yoda	0.955465549229236
2017-04-18__14-33__.tc.hdf5	M1-PMD	mov	base	Yoda	1
2017-04-18__14-33__.tc.hdf5	M1-PMD	mov	rot	Yoda	0.989030455371174
2017-04-18__14-33__.tc.hdf5	M1-PMD	mov	rot_late	Yoda	0.988254325779982
2017-04-18__14-33__.tc.hdf5	M1-PMD	mov	base_late	Yoda	0.990588058696384
2017-04-18__14-33__.tc.hdf5	M1-PMd-C	mem	base	Yoda	1
2017-04-18__14-33__.tc.hdf5	M1-PMd-C	mem	rot	Yoda	0.933911422014219
2017-04-18__14-33__.tc.hdf5	M1-PMd-C	mem	rot_late	Yoda	0.887051345016113
2017-04-18__14-33__.tc.hdf5	M1-PMd-C	mem	base_late	Yoda	0.957932865151495
2017-04-18__14-33__.tc.hdf5	M1-PMd-C	mov	base	Yoda	1
2017-04-18__14-33__.tc.hdf5	M1-PMd-C	mov	rot	Yoda	0.940872847363931
2017-04-18__14-33__.tc.hdf5	M1-PMd-C	mov	rot_late	Yoda	0.922385961293233
2017-04-18__14-33__.tc.hdf5	M1-PMd-C	mov	base_late	Yoda	0.957004786534232
2017-04-19__15-40__.tc.hdf5	M1-PMD	mem	base	Yoda	0.999999999999999
2017-04-19__15-40__.tc.hdf5	M1-PMD	mem	rot	Yoda	0.971044376650768
2017-04-19__15-40__.tc.hdf5	M1-PMD	mem	wash	Yoda	0.929787787799658
2017-04-19__15-40__.tc.hdf5	M1-PMD	mem	rot_late	Yoda	0.9694441473993
2017-04-19__15-40__.tc.hdf5	M1-PMD	mem	base_late	Yoda	0.978545413127962
2017-04-19__15-40__.tc.hdf5	M1-PMD	mem	wash_late	Yoda	0.932972905182827
2017-04-19__15-40__.tc.hdf5	M1-PMD	mov	base	Yoda	1
2017-04-19__15-40__.tc.hdf5	M1-PMD	mov	rot	Yoda	0.970933080151199
2017-04-19__15-40__.tc.hdf5	M1-PMD	mov	wash	Yoda	0.948446480692972
2017-04-19__15-40__.tc.hdf5	M1-PMD	mov	rot_late	Yoda	0.970678181924626
2017-04-19__15-40__.tc.hdf5	M1-PMD	mov	base_late	Yoda	0.976247216139372
2017-04-19__15-40__.tc.hdf5	M1-PMD	mov	wash_late	Yoda	0.923367114794564
2017-04-19__15-40__.tc.hdf5	M1-PMd-C	mem	base	Yoda	1
2017-04-19__15-40__.tc.hdf5	M1-PMd-C	mem	rot	Yoda	0.917028380536103
2017-04-19__15-40__.tc.hdf5	M1-PMd-C	mem	wash	Yoda	0.889008759068252
2017-04-19__15-40__.tc.hdf5	M1-PMd-C	mem	rot_late	Yoda	0.922836161684648
2017-04-19__15-40__.tc.hdf5	M1-PMd-C	mem	base_late	Yoda	0.941088906284059
2017-04-19__15-40__.tc.hdf5	M1-PMd-C	mem	wash_late	Yoda	0.883175596521156
2017-04-19__15-40__.tc.hdf5	M1-PMd-C	mov	base	Yoda	1
2017-04-19__15-40__.tc.hdf5	M1-PMd-C	mov	rot	Yoda	0.953722837201187
2017-04-19__15-40__.tc.hdf5	M1-PMd-C	mov	wash	Yoda	0.874212155675269
2017-04-19__15-40__.tc.hdf5	M1-PMd-C	mov	rot_late	Yoda	0.952421022689551
2017-04-19__15-40__.tc.hdf5	M1-PMd-C	mov	base_late	Yoda	0.955193031919999
2017-04-19__15-40__.tc.hdf5	M1-PMd-C	mov	wash_late	Yoda	0.899590266429055
2017-04-20__17-16__.tc.hdf5	PRR	mem	base	Yoda	0.999999999999999
2017-04-20__17-16__.tc.hdf5	PRR	mem	rot	Yoda	0.965025352667702
2017-04-20__17-16__.tc.hdf5	PRR	mem	wash	Yoda	0.966837205789881
2017-04-20__17-16__.tc.hdf5	PRR	mem	rot_late	Yoda	0.977432192816438
2017-04-20__17-16__.tc.hdf5	PRR	mem	base_late	Yoda	0.987162613287333
2017-04-20__17-16__.tc.hdf5	PRR	mem	wash_late	Yoda	0.963768195933614
2017-04-20__17-16__.tc.hdf5	PRR	mov	base	Yoda	1
2017-04-20__17-16__.tc.hdf5	PRR	mov	rot	Yoda	0.991931195875095
2017-04-20__17-16__.tc.hdf5	PRR	mov	wash	Yoda	0.979706899080072
2017-04-20__17-16__.tc.hdf5	PRR	mov	rot_late	Yoda	0.987902466303413
2017-04-20__17-16__.tc.hdf5	PRR	mov	base_late	Yoda	0.993034774130265
2017-04-20__17-16__.tc.hdf5	PRR	mov	wash_late	Yoda	0.988713019514147
2017-04-20__17-16__.tc.hdf5	M1-PMD	mem	base	Yoda	1
2017-04-20__17-16__.tc.hdf5	M1-PMD	mem	rot	Yoda	0.960933202531878
2017-04-20__17-16__.tc.hdf5	M1-PMD	mem	wash	Yoda	0.957085420097807
2017-04-20__17-16__.tc.hdf5	M1-PMD	mem	rot_late	Yoda	0.96334018634665
2017-04-20__17-16__.tc.hdf5	M1-PMD	mem	base_late	Yoda	0.924587604819545
2017-04-20__17-16__.tc.hdf5	M1-PMD	mem	wash_late	Yoda	0.95793051239917
2017-04-20__17-16__.tc.hdf5	M1-PMD	mov	base	Yoda	1
2017-04-20__17-16__.tc.hdf5	M1-PMD	mov	rot	Yoda	0.975472700193623
2017-04-20__17-16__.tc.hdf5	M1-PMD	mov	wash	Yoda	0.973078281149988
2017-04-20__17-16__.tc.hdf5	M1-PMD	mov	rot_late	Yoda	0.979060290737482
2017-04-20__17-16__.tc.hdf5	M1-PMD	mov	base_late	Yoda	0.983378825155175
2017-04-20__17-16__.tc.hdf5	M1-PMD	mov	wash_late	Yoda	0.955738555403108
2017-04-20__17-16__.tc.hdf5	M1-PMd-C	mem	base	Yoda	1
2017-04-20__17-16__.tc.hdf5	M1-PMd-C	mem	rot	Yoda	0.964124443361826
2017-04-20__17-16__.tc.hdf5	M1-PMd-C	mem	wash	Yoda	0.942206470865942
2017-04-20__17-16__.tc.hdf5	M1-PMd-C	mem	rot_late	Yoda	0.966059692110479
2017-04-20__17-16__.tc.hdf5	M1-PMd-C	mem	base_late	Yoda	0.964824013984843
2017-04-20__17-16__.tc.hdf5	M1-PMd-C	mem	wash_late	Yoda	0.909094078247976
2017-04-20__17-16__.tc.hdf5	M1-PMd-C	mov	base	Yoda	1
2017-04-20__17-16__.tc.hdf5	M1-PMd-C	mov	rot	Yoda	0.968415724670352
2017-04-20__17-16__.tc.hdf5	M1-PMd-C	mov	wash	Yoda	0.950711045340873
2017-04-20__17-16__.tc.hdf5	M1-PMd-C	mov	rot_late	Yoda	0.960993064728927
2017-04-20__17-16__.tc.hdf5	M1-PMd-C	mov	base_late	Yoda	0.972251206857555
2017-04-20__17-16__.tc.hdf5	M1-PMd-C	mov	wash_late	Yoda	0.934103883601826
2017-04-26__17-45__.tc.hdf5	PRR	mem	base	Yoda	1
2017-04-26__17-45__.tc.hdf5	PRR	mem	rot	Yoda	0.99486692548185
2017-04-26__17-45__.tc.hdf5	PRR	mem	rot_late	Yoda	0.994163949878216
2017-04-26__17-45__.tc.hdf5	PRR	mem	base_late	Yoda	0.996429683394507
2017-04-26__17-45__.tc.hdf5	PRR	mov	base	Yoda	0.999999999999999
2017-04-26__17-45__.tc.hdf5	PRR	mov	rot	Yoda	0.997441864000154
2017-04-26__17-45__.tc.hdf5	PRR	mov	rot_late	Yoda	0.996560843337686
2017-04-26__17-45__.tc.hdf5	PRR	mov	base_late	Yoda	0.998225984795713
2017-04-26__17-45__.tc.hdf5	M1-PMD	mem	base	Yoda	1
2017-04-26__17-45__.tc.hdf5	M1-PMD	mem	rot	Yoda	0.985009232423817
2017-04-26__17-45__.tc.hdf5	M1-PMD	mem	rot_late	Yoda	0.983348896953393
2017-04-26__17-45__.tc.hdf5	M1-PMD	mem	base_late	Yoda	0.988787508104423
2017-04-26__17-45__.tc.hdf5	M1-PMD	mov	base	Yoda	1
2017-04-26__17-45__.tc.hdf5	M1-PMD	mov	rot	Yoda	0.979081905492199
2017-04-26__17-45__.tc.hdf5	M1-PMD	mov	rot_late	Yoda	0.972540898307535
2017-04-26__17-45__.tc.hdf5	M1-PMD	mov	base_late	Yoda	0.983879707507097
2017-04-26__17-45__.tc.hdf5	M1-PMd-C	mem	base	Yoda	1
2017-04-26__17-45__.tc.hdf5	M1-PMd-C	mem	rot	Yoda	0.967903547951135
2017-04-26__17-45__.tc.hdf5	M1-PMd-C	mem	rot_late	Yoda	0.951392513890014
2017-04-26__17-45__.tc.hdf5	M1-PMd-C	mem	base_late	Yoda	0.971512891124413
2017-04-26__17-45__.tc.hdf5	M1-PMd-C	mov	base	Yoda	1
2017-04-26__17-45__.tc.hdf5	M1-PMd-C	mov	rot	Yoda	0.971010880643799
2017-04-26__17-45__.tc.hdf5	M1-PMd-C	mov	rot_late	Yoda	0.944737944709934
2017-04-26__17-45__.tc.hdf5	M1-PMd-C	mov	base_late	Yoda	0.970268953671739
2017-04-26__17-45__.tc.hdf5	PRR-C	mem	base	Yoda	1
2017-04-26__17-45__.tc.hdf5	PRR-C	mem	rot	Yoda	0.980567177983884
2017-04-26__17-45__.tc.hdf5	PRR-C	mem	rot_late	Yoda	0.990719725929951
2017-04-26__17-45__.tc.hdf5	PRR-C	mem	base_late	Yoda	0.965260150461446
2017-04-26__17-45__.tc.hdf5	PRR-C	mov	base	Yoda	1
2017-04-26__17-45__.tc.hdf5	PRR-C	mov	rot	Yoda	0.983062738269074
2017-04-26__17-45__.tc.hdf5	PRR-C	mov	rot_late	Yoda	0.979536032671553
2017-04-26__17-45__.tc.hdf5	PRR-C	mov	base_late	Yoda	0.993320132885507
2017-04-27__16-08__.tc.hdf5	PRR	mem	base	Yoda	1
2017-04-27__16-08__.tc.hdf5	PRR	mem	rot	Yoda	0.990531246547043
2017-04-27__16-08__.tc.hdf5	PRR	mem	wash	Yoda	0.989340411916292
2017-04-27__16-08__.tc.hdf5	PRR	mem	rot_late	Yoda	0.993636885363837
2017-04-27__16-08__.tc.hdf5	PRR	mem	base_late	Yoda	0.993173290227422
2017-04-27__16-08__.tc.hdf5	PRR	mem	wash_late	Yoda	0.989219611273153
2017-04-27__16-08__.tc.hdf5	PRR	mov	base	Yoda	0.999999999999999
2017-04-27__16-08__.tc.hdf5	PRR	mov	rot	Yoda	0.994507679846179
2017-04-27__16-08__.tc.hdf5	PRR	mov	wash	Yoda	0.984387677420536
2017-04-27__16-08__.tc.hdf5	PRR	mov	rot_late	Yoda	0.993542594768858
2017-04-27__16-08__.tc.hdf5	PRR	mov	base_late	Yoda	0.992531645686715
2017-04-27__16-08__.tc.hdf5	PRR	mov	wash_late	Yoda	0.993693040197806
2017-04-27__16-08__.tc.hdf5	M1-PMD	mem	base	Yoda	1
2017-04-27__16-08__.tc.hdf5	M1-PMD	mem	rot	Yoda	0.905199829224169
2017-04-27__16-08__.tc.hdf5	M1-PMD	mem	wash	Yoda	0.867845287891258
2017-04-27__16-08__.tc.hdf5	M1-PMD	mem	rot_late	Yoda	0.888961247479435
2017-04-27__16-08__.tc.hdf5	M1-PMD	mem	base_late	Yoda	0.975557898594189
2017-04-27__16-08__.tc.hdf5	M1-PMD	mem	wash_late	Yoda	0.857015764338911
2017-04-27__16-08__.tc.hdf5	M1-PMD	mov	base	Yoda	1
2017-04-27__16-08__.tc.hdf5	M1-PMD	mov	rot	Yoda	0.902229084546669
2017-04-27__16-08__.tc.hdf5	M1-PMD	mov	wash	Yoda	0.920727645069886
2017-04-27__16-08__.tc.hdf5	M1-PMD	mov	rot_late	Yoda	0.920918469896828
2017-04-27__16-08__.tc.hdf5	M1-PMD	mov	base_late	Yoda	0.969553264195404
2017-04-27__16-08__.tc.hdf5	M1-PMD	mov	wash_late	Yoda	0.90254924147463
2017-04-27__16-08__.tc.hdf5	M1-PMd-C	mem	base	Yoda	1
2017-04-27__16-08__.tc.hdf5	M1-PMd-C	mem	rot	Yoda	0.956014486598741
2017-04-27__16-08__.tc.hdf5	M1-PMd-C	mem	wash	Yoda	0.918799268994125
2017-04-27__16-08__.tc.hdf5	M1-PMd-C	mem	rot_late	Yoda	0.962634713229494
2017-04-27__16-08__.tc.hdf5	M1-PMd-C	mem	base_late	Yoda	0.967228255673089
2017-04-27__16-08__.tc.hdf5	M1-PMd-C	mem	wash_late	Yoda	0.905049602452616
2017-04-27__16-08__.tc.hdf5	M1-PMd-C	mov	base	Yoda	1
2017-04-27__16-08__.tc.hdf5	M1-PMd-C	mov	rot	Yoda	0.951346616120768
2017-04-27__16-08__.tc.hdf5	M1-PMd-C	mov	wash	Yoda	0.884924529738944
2017-04-27__16-08__.tc.hdf5	M1-PMd-C	mov	rot_late	Yoda	0.945576318048007
2017-04-27__16-08__.tc.hdf5	M1-PMd-C	mov	base_late	Yoda	0.966829302901179
2017-04-27__16-08__.tc.hdf5	M1-PMd-C	mov	wash_late	Yoda	0.851150441009693
2017-04-27__16-08__.tc.hdf5	PRR-C	mem	base	Yoda	1
2017-04-27__16-08__.tc.hdf5	PRR-C	mem	rot	Yoda	0.995234549653272
2017-04-27__16-08__.tc.hdf5	PRR-C	mem	wash	Yoda	0.95743272064852
2017-04-27__16-08__.tc.hdf5	PRR-C	mem	rot_late	Yoda	0.935877230647746
2017-04-27__16-08__.tc.hdf5	PRR-C	mem	base_late	Yoda	0.994684247254581
2017-04-27__16-08__.tc.hdf5	PRR-C	mem	wash_late	Yoda	0.959048487730745
2017-04-27__16-08__.tc.hdf5	PRR-C	mov	base	Yoda	1
2017-04-27__16-08__.tc.hdf5	PRR-C	mov	rot	Yoda	0.982249971445072
2017-04-27__16-08__.tc.hdf5	PRR-C	mov	wash	Yoda	0.930344290094919
2017-04-27__16-08__.tc.hdf5	PRR-C	mov	rot_late	Yoda	0.936936256160705
2017-04-27__16-08__.tc.hdf5	PRR-C	mov	base_late	Yoda	0.96880983313023
2017-04-27__16-08__.tc.hdf5	PRR-C	mov	wash_late	Yoda	0.928001655800869
2017-05-10__16-58__.tc.hdf5	M1-PMD	mem	base	Yoda	1
2017-05-10__16-58__.tc.hdf5	M1-PMD	mem	rot	Yoda	0.991521875391316
2017-05-10__16-58__.tc.hdf5	M1-PMD	mem	rot_late	Yoda	0.994626148109686
2017-05-10__16-58__.tc.hdf5	M1-PMD	mem	base_late	Yoda	0.993757752466359
2017-05-10__16-58__.tc.hdf5	M1-PMD	mov	base	Yoda	1
2017-05-10__16-58__.tc.hdf5	M1-PMD	mov	rot	Yoda	0.98646991189739
2017-05-10__16-58__.tc.hdf5	M1-PMD	mov	rot_late	Yoda	0.9881693941916
2017-05-10__16-58__.tc.hdf5	M1-PMD	mov	base_late	Yoda	0.973998144042269
2017-05-10__16-58__.tc.hdf5	M1-PMd-C	mem	base	Yoda	1
2017-05-10__16-58__.tc.hdf5	M1-PMd-C	mem	rot	Yoda	0.958494960109979
2017-05-10__16-58__.tc.hdf5	M1-PMd-C	mem	rot_late	Yoda	0.95443395554966
2017-05-10__16-58__.tc.hdf5	M1-PMd-C	mem	base_late	Yoda	0.966081836751639
2017-05-10__16-58__.tc.hdf5	M1-PMd-C	mov	base	Yoda	1
2017-05-10__16-58__.tc.hdf5	M1-PMd-C	mov	rot	Yoda	0.96699236651666
2017-05-10__16-58__.tc.hdf5	M1-PMd-C	mov	rot_late	Yoda	0.959306598468494
2017-05-10__16-58__.tc.hdf5	M1-PMd-C	mov	base_late	Yoda	0.960491772258876
2017-05-10__16-58__.tc.hdf5	PRR-C	mem	base	Yoda	1
2017-05-10__16-58__.tc.hdf5	PRR-C	mem	rot	Yoda	0.993712770574674
2017-05-10__16-58__.tc.hdf5	PRR-C	mem	rot_late	Yoda	0.993719414672718
2017-05-10__16-58__.tc.hdf5	PRR-C	mem	base_late	Yoda	0.991518933234291
2017-05-10__16-58__.tc.hdf5	PRR-C	mov	base	Yoda	1
2017-05-10__16-58__.tc.hdf5	PRR-C	mov	rot	Yoda	0.995184907944882
2017-05-10__16-58__.tc.hdf5	PRR-C	mov	rot_late	Yoda	0.990423781423306
2017-05-10__16-58__.tc.hdf5	PRR-C	mov	base_late	Yoda	0.98984772427385
2017-05-11__16-19__.tc.hdf5	M1-PMD	mem	base	Yoda	0.999999999999999
2017-05-11__16-19__.tc.hdf5	M1-PMD	mem	rot	Yoda	0.988168501672523
2017-05-11__16-19__.tc.hdf5	M1-PMD	mem	wash	Yoda	0.911631384105891
2017-05-11__16-19__.tc.hdf5	M1-PMD	mem	rot_late	Yoda	0.900869346217778
2017-05-11__16-19__.tc.hdf5	M1-PMD	mem	base_late	Yoda	0.989195717382765
2017-05-11__16-19__.tc.hdf5	M1-PMD	mem	wash_late	Yoda	0.993963484862893
2017-05-11__16-19__.tc.hdf5	M1-PMD	mov	base	Yoda	1
2017-05-11__16-19__.tc.hdf5	M1-PMD	mov	rot	Yoda	0.990143285194454
2017-05-11__16-19__.tc.hdf5	M1-PMD	mov	wash	Yoda	0.994140151497225
2017-05-11__16-19__.tc.hdf5	M1-PMD	mov	rot_late	Yoda	0.990067546469297
2017-05-11__16-19__.tc.hdf5	M1-PMD	mov	base_late	Yoda	0.988379517027094
2017-05-11__16-19__.tc.hdf5	M1-PMD	mov	wash_late	Yoda	0.985724052028362
2017-05-11__16-19__.tc.hdf5	M1-PMd-C	mem	base	Yoda	1
2017-05-11__16-19__.tc.hdf5	M1-PMd-C	mem	rot	Yoda	0.975668158899586
2017-05-11__16-19__.tc.hdf5	M1-PMd-C	mem	wash	Yoda	0.966323988815481
2017-05-11__16-19__.tc.hdf5	M1-PMd-C	mem	rot_late	Yoda	0.970945502487272
2017-05-11__16-19__.tc.hdf5	M1-PMd-C	mem	base_late	Yoda	0.966989569487015
2017-05-11__16-19__.tc.hdf5	M1-PMd-C	mem	wash_late	Yoda	0.95848858454823
2017-05-11__16-19__.tc.hdf5	M1-PMd-C	mov	base	Yoda	0.999999999999999
2017-05-11__16-19__.tc.hdf5	M1-PMd-C	mov	rot	Yoda	0.963610412752475
2017-05-11__16-19__.tc.hdf5	M1-PMd-C	mov	wash	Yoda	0.952133830400595
2017-05-11__16-19__.tc.hdf5	M1-PMd-C	mov	rot_late	Yoda	0.954808187925815
2017-05-11__16-19__.tc.hdf5	M1-PMd-C	mov	base_late	Yoda	0.94636573978033
2017-05-11__16-19__.tc.hdf5	M1-PMd-C	mov	wash_late	Yoda	0.941099912253302
2017-05-11__16-19__.tc.hdf5	PRR-C	mem	base	Yoda	0.999999999999999
2017-05-11__16-19__.tc.hdf5	PRR-C	mem	rot	Yoda	0.995093444335967
2017-05-11__16-19__.tc.hdf5	PRR-C	mem	wash	Yoda	0.989711894539232
2017-05-11__16-19__.tc.hdf5	PRR-C	mem	rot_late	Yoda	0.983000797012301
2017-05-11__16-19__.tc.hdf5	PRR-C	mem	base_late	Yoda	0.983726652663464
2017-05-11__16-19__.tc.hdf5	PRR-C	mem	wash_late	Yoda	0.98811010333718
2017-05-11__16-19__.tc.hdf5	PRR-C	mov	base	Yoda	1
2017-05-11__16-19__.tc.hdf5	PRR-C	mov	rot	Yoda	0.993270736789894
2017-05-11__16-19__.tc.hdf5	PRR-C	mov	wash	Yoda	0.989250437990736
2017-05-11__16-19__.tc.hdf5	PRR-C	mov	rot_late	Yoda	0.99117627542617
2017-05-11__16-19__.tc.hdf5	PRR-C	mov	base_late	Yoda	0.992812290159303
2017-05-11__16-19__.tc.hdf5	PRR-C	mov	wash_late	Yoda	0.99149212928956
2017-05-12__16-30__.tc.hdf5	M1-PMD	mem	base	Yoda	1
2017-05-12__16-30__.tc.hdf5	M1-PMD	mem	rot	Yoda	0.983644723244642
2017-05-12__16-30__.tc.hdf5	M1-PMD	mem	wash	Yoda	0.861046722498665
2017-05-12__16-30__.tc.hdf5	M1-PMD	mem	rot_late	Yoda	0.953525640112855
2017-05-12__16-30__.tc.hdf5	M1-PMD	mem	base_late	Yoda	0.9784187350012
2017-05-12__16-30__.tc.hdf5	M1-PMD	mem	wash_late	Yoda	0.896128654682071
2017-05-12__16-30__.tc.hdf5	M1-PMD	mov	base	Yoda	1
2017-05-12__16-30__.tc.hdf5	M1-PMD	mov	rot	Yoda	0.98139767280929
2017-05-12__16-30__.tc.hdf5	M1-PMD	mov	wash	Yoda	0.870829392047876
2017-05-12__16-30__.tc.hdf5	M1-PMD	mov	rot_late	Yoda	0.973238461919603
2017-05-12__16-30__.tc.hdf5	M1-PMD	mov	base_late	Yoda	0.982107676104896
2017-05-12__16-30__.tc.hdf5	M1-PMD	mov	wash_late	Yoda	0.894168808731314
2017-05-12__16-30__.tc.hdf5	M1-PMd-C	mem	base	Yoda	1
2017-05-12__16-30__.tc.hdf5	M1-PMd-C	mem	rot	Yoda	0.961044511985129
2017-05-12__16-30__.tc.hdf5	M1-PMd-C	mem	wash	Yoda	0.87791838982471
2017-05-12__16-30__.tc.hdf5	M1-PMd-C	mem	rot_late	Yoda	0.935150703393754
2017-05-12__16-30__.tc.hdf5	M1-PMd-C	mem	base_late	Yoda	0.953934591217285
2017-05-12__16-30__.tc.hdf5	M1-PMd-C	mem	wash_late	Yoda	0.840847648493522
2017-05-12__16-30__.tc.hdf5	M1-PMd-C	mov	base	Yoda	1
2017-05-12__16-30__.tc.hdf5	M1-PMd-C	mov	rot	Yoda	0.971770210504185
2017-05-12__16-30__.tc.hdf5	M1-PMd-C	mov	wash	Yoda	0.892189117564677
2017-05-12__16-30__.tc.hdf5	M1-PMd-C	mov	rot_late	Yoda	0.959750980705921
2017-05-12__16-30__.tc.hdf5	M1-PMd-C	mov	base_late	Yoda	0.971793966727031
2017-05-12__16-30__.tc.hdf5	M1-PMd-C	mov	wash_late	Yoda	0.898284341188543
2017-05-12__16-30__.tc.hdf5	PRR-C	mem	base	Yoda	1
2017-05-12__16-30__.tc.hdf5	PRR-C	mem	rot	Yoda	0.990071639329592
2017-05-12__16-30__.tc.hdf5	PRR-C	mem	wash	Yoda	0.939130349331843
2017-05-12__16-30__.tc.hdf5	PRR-C	mem	rot_late	Yoda	0.985142994109082
2017-05-12__16-30__.tc.hdf5	PRR-C	mem	base_late	Yoda	0.990487540375371
2017-05-12__16-30__.tc.hdf5	PRR-C	mem	wash_late	Yoda	0.940428468025614
2017-05-12__16-30__.tc.hdf5	PRR-C	mov	base	Yoda	1
2017-05-12__16-30__.tc.hdf5	PRR-C	mov	rot	Yoda	0.977384118430599
2017-05-12__16-30__.tc.hdf5	PRR-C	mov	wash	Yoda	0.937004025581574
2017-05-12__16-30__.tc.hdf5	PRR-C	mov	rot_late	Yoda	0.983820269641253
2017-05-12__16-30__.tc.hdf5	PRR-C	mov	base_late	Yoda	0.978013136476713
2017-05-12__16-30__.tc.hdf5	PRR-C	mov	wash_late	Yoda	0.926234891468075
2017-05-16__16-24__.tc.hdf5	M1-PMD	mem	base	Yoda	0.999999999999999
2017-05-16__16-24__.tc.hdf5	M1-PMD	mem	rot	Yoda	0.970420563539474
2017-05-16__16-24__.tc.hdf5	M1-PMD	mem	rot_late	Yoda	0.972136270590605
2017-05-16__16-24__.tc.hdf5	M1-PMD	mem	base_late	Yoda	0.979867358938332
2017-05-16__16-24__.tc.hdf5	M1-PMD	mov	base	Yoda	1
2017-05-16__16-24__.tc.hdf5	M1-PMD	mov	rot	Yoda	0.964555131309805
2017-05-16__16-24__.tc.hdf5	M1-PMD	mov	rot_late	Yoda	0.958281893560574
2017-05-16__16-24__.tc.hdf5	M1-PMD	mov	base_late	Yoda	0.965473020078779
2017-05-16__16-24__.tc.hdf5	M1-PMd-C	mem	base	Yoda	1
2017-05-16__16-24__.tc.hdf5	M1-PMd-C	mem	rot	Yoda	0.936713635952826
2017-05-16__16-24__.tc.hdf5	M1-PMd-C	mem	rot_late	Yoda	0.935810000456895
2017-05-16__16-24__.tc.hdf5	M1-PMd-C	mem	base_late	Yoda	0.948893053654286
2017-05-16__16-24__.tc.hdf5	M1-PMd-C	mov	base	Yoda	1
2017-05-16__16-24__.tc.hdf5	M1-PMd-C	mov	rot	Yoda	0.934544322081441
2017-05-16__16-24__.tc.hdf5	M1-PMd-C	mov	rot_late	Yoda	0.934940480928727
2017-05-16__16-24__.tc.hdf5	M1-PMd-C	mov	base_late	Yoda	0.959577900364097
2017-05-16__16-24__.tc.hdf5	PRR-C	mem	base	Yoda	1
2017-05-16__16-24__.tc.hdf5	PRR-C	mem	rot	Yoda	0.977266598709739
2017-05-16__16-24__.tc.hdf5	PRR-C	mem	rot_late	Yoda	0.968193190599207
2017-05-16__16-24__.tc.hdf5	PRR-C	mem	base_late	Yoda	0.978189755176447
2017-05-16__16-24__.tc.hdf5	PRR-C	mov	base	Yoda	1
2017-05-16__16-24__.tc.hdf5	PRR-C	mov	rot	Yoda	0.97031442100254
2017-05-16__16-24__.tc.hdf5	PRR-C	mov	rot_late	Yoda	0.976475611198051
2017-05-16__16-24__.tc.hdf5	PRR-C	mov	base_late	Yoda	0.985950881223492
2017-05-17__16-14__.tc.hdf5	M1-PMD	mem	base	Yoda	0.999999999999999
2017-05-17__16-14__.tc.hdf5	M1-PMD	mem	rot	Yoda	0.988950877509928
2017-05-17__16-14__.tc.hdf5	M1-PMD	mem	rot_late	Yoda	0.956407015475145
2017-05-17__16-14__.tc.hdf5	M1-PMD	mem	base_late	Yoda	0.976342224601327
2017-05-17__16-14__.tc.hdf5	M1-PMD	mov	base	Yoda	1
2017-05-17__16-14__.tc.hdf5	M1-PMD	mov	rot	Yoda	0.97681112132675
2017-05-17__16-14__.tc.hdf5	M1-PMD	mov	rot_late	Yoda	0.960593841585945
2017-05-17__16-14__.tc.hdf5	M1-PMD	mov	base_late	Yoda	0.97487050176257
2017-05-17__16-14__.tc.hdf5	M1-PMd-C	mem	base	Yoda	1
2017-05-17__16-14__.tc.hdf5	M1-PMd-C	mem	rot	Yoda	0.949545616762421
2017-05-17__16-14__.tc.hdf5	M1-PMd-C	mem	rot_late	Yoda	0.903842522346616
2017-05-17__16-14__.tc.hdf5	M1-PMd-C	mem	base_late	Yoda	0.947152860491606
2017-05-17__16-14__.tc.hdf5	M1-PMd-C	mov	base	Yoda	1
2017-05-17__16-14__.tc.hdf5	M1-PMd-C	mov	rot	Yoda	0.950328055064414
2017-05-17__16-14__.tc.hdf5	M1-PMd-C	mov	rot_late	Yoda	0.888833543279016
2017-05-17__16-14__.tc.hdf5	M1-PMd-C	mov	base_late	Yoda	0.956381890680956
2017-05-17__16-14__.tc.hdf5	PRR-C	mem	base	Yoda	1
2017-05-17__16-14__.tc.hdf5	PRR-C	mem	rot	Yoda	0.98845769664256
2017-05-17__16-14__.tc.hdf5	PRR-C	mem	rot_late	Yoda	0.988609997577435
2017-05-17__16-14__.tc.hdf5	PRR-C	mem	base_late	Yoda	0.974207017910753
2017-05-17__16-14__.tc.hdf5	PRR-C	mov	base	Yoda	1
2017-05-17__16-14__.tc.hdf5	PRR-C	mov	rot	Yoda	0.990319744208683
2017-05-17__16-14__.tc.hdf5	PRR-C	mov	rot_late	Yoda	0.990951170822078
2017-05-17__16-14__.tc.hdf5	PRR-C	mov	base_late	Yoda	0.971510332793887
2017-05-19__15-03__.tc.hdf5	M1-PMD	mem	base	Yoda	1
2017-05-19__15-03__.tc.hdf5	M1-PMD	mem	rot	Yoda	0.979098006190892
2017-05-19__15-03__.tc.hdf5	M1-PMD	mem	rot_late	Yoda	0.952845822925242
2017-05-19__15-03__.tc.hdf5	M1-PMD	mem	base_late	Yoda	0.980108194684199
2017-05-19__15-03__.tc.hdf5	M1-PMD	mov	base	Yoda	0.999999999999999
2017-05-19__15-03__.tc.hdf5	M1-PMD	mov	rot	Yoda	0.963823333435685
2017-05-19__15-03__.tc.hdf5	M1-PMD	mov	rot_late	Yoda	0.96957104631022
2017-05-19__15-03__.tc.hdf5	M1-PMD	mov	base_late	Yoda	0.964755534386141
2017-05-19__15-03__.tc.hdf5	M1-PMd-C	mem	base	Yoda	1
2017-05-19__15-03__.tc.hdf5	M1-PMd-C	mem	rot	Yoda	0.948232654316135
2017-05-19__15-03__.tc.hdf5	M1-PMd-C	mem	rot_late	Yoda	0.921757735959915
2017-05-19__15-03__.tc.hdf5	M1-PMd-C	mem	base_late	Yoda	0.956741807549439
2017-05-19__15-03__.tc.hdf5	M1-PMd-C	mov	base	Yoda	1
2017-05-19__15-03__.tc.hdf5	M1-PMd-C	mov	rot	Yoda	0.964757120378025
2017-05-19__15-03__.tc.hdf5	M1-PMd-C	mov	rot_late	Yoda	0.953446160563001
2017-05-19__15-03__.tc.hdf5	M1-PMd-C	mov	base_late	Yoda	0.96667155271767
2017-05-19__15-03__.tc.hdf5	PRR-C	mem	base	Yoda	1
2017-05-19__15-03__.tc.hdf5	PRR-C	mem	rot	Yoda	0.960954489150724
2017-05-19__15-03__.tc.hdf5	PRR-C	mem	rot_late	Yoda	0.983086474132565
2017-05-19__15-03__.tc.hdf5	PRR-C	mem	base_late	Yoda	0.95401565824423
2017-05-19__15-03__.tc.hdf5	PRR-C	mov	base	Yoda	1
2017-05-19__15-03__.tc.hdf5	PRR-C	mov	rot	Yoda	0.960878666899282
2017-05-19__15-03__.tc.hdf5	PRR-C	mov	rot_late	Yoda	0.954285056630305
2017-05-19__15-03__.tc.hdf5	PRR-C	mov	base_late	Yoda	0.980658229627724
2017-05-31__11-31__.tc.hdf5	M1-PMD	mem	base	Yoda	1
2017-05-31__11-31__.tc.hdf5	M1-PMD	mem	rot	Yoda	0.947138878987303
2017-05-31__11-31__.tc.hdf5	M1-PMD	mem	wash	Yoda	0.882314432334506
2017-05-31__11-31__.tc.hdf5	M1-PMD	mem	rot_late	Yoda	0.953830661768128
2017-05-31__11-31__.tc.hdf5	M1-PMD	mem	base_late	Yoda	0.959961252306673
2017-05-31__11-31__.tc.hdf5	M1-PMD	mem	wash_late	Yoda	0.861802486273265
2017-05-31__11-31__.tc.hdf5	M1-PMD	mov	base	Yoda	1
2017-05-31__11-31__.tc.hdf5	M1-PMD	mov	rot	Yoda	0.965967391828476
2017-05-31__11-31__.tc.hdf5	M1-PMD	mov	wash	Yoda	0.886258367455167
2017-05-31__11-31__.tc.hdf5	M1-PMD	mov	rot_late	Yoda	0.959065042898592
2017-05-31__11-31__.tc.hdf5	M1-PMD	mov	base_late	Yoda	0.966382803101815
2017-05-31__11-31__.tc.hdf5	M1-PMD	mov	wash_late	Yoda	0.904135901351502
2017-05-31__11-31__.tc.hdf5	M1-PMd-C	mem	base	Yoda	1
2017-05-31__11-31__.tc.hdf5	M1-PMd-C	mem	rot	Yoda	0.946892857675795
2017-05-31__11-31__.tc.hdf5	M1-PMd-C	mem	wash	Yoda	0.817204566935128
2017-05-31__11-31__.tc.hdf5	M1-PMd-C	mem	rot_late	Yoda	0.915815328927777
2017-05-31__11-31__.tc.hdf5	M1-PMd-C	mem	base_late	Yoda	0.938908501542828
2017-05-31__11-31__.tc.hdf5	M1-PMd-C	mem	wash_late	Yoda	0.799295656846332
2017-05-31__11-31__.tc.hdf5	M1-PMd-C	mov	base	Yoda	1
2017-05-31__11-31__.tc.hdf5	M1-PMd-C	mov	rot	Yoda	0.964204026065183
2017-05-31__11-31__.tc.hdf5	M1-PMd-C	mov	wash	Yoda	0.860545277652647
2017-05-31__11-31__.tc.hdf5	M1-PMd-C	mov	rot_late	Yoda	0.956132518373537
2017-05-31__11-31__.tc.hdf5	M1-PMd-C	mov	base_late	Yoda	0.972009964636424
2017-05-31__11-31__.tc.hdf5	M1-PMd-C	mov	wash_late	Yoda	0.858513516261283
2017-05-31__11-31__.tc.hdf5	PRR-C	mem	base	Yoda	1
2017-05-31__11-31__.tc.hdf5	PRR-C	mem	rot	Yoda	0.995819258863729
2017-05-31__11-31__.tc.hdf5	PRR-C	mem	wash	Yoda	0.942039327108956
2017-05-31__11-31__.tc.hdf5	PRR-C	mem	rot_late	Yoda	0.996260121248613
2017-05-31__11-31__.tc.hdf5	PRR-C	mem	base_late	Yoda	0.994251683367526
2017-05-31__11-31__.tc.hdf5	PRR-C	mem	wash_late	Yoda	0.970410223261119
2017-05-31__11-31__.tc.hdf5	PRR-C	mov	base	Yoda	1
2017-05-31__11-31__.tc.hdf5	PRR-C	mov	rot	Yoda	0.991979859548289
2017-05-31__11-31__.tc.hdf5	PRR-C	mov	wash	Yoda	0.950189006744378
2017-05-31__11-31__.tc.hdf5	PRR-C	mov	rot_late	Yoda	0.990581495799581
2017-05-31__11-31__.tc.hdf5	PRR-C	mov	base_late	Yoda	0.992798671892833
2017-05-31__11-31__.tc.hdf5	PRR-C	mov	wash_late	Yoda	0.886593249105495
2017-06-01__17-04__.tc.hdf5	PRR	mem	base	Yoda	1
2017-06-01__17-04__.tc.hdf5	PRR	mem	rot	Yoda	0.998056794929101
2017-06-01__17-04__.tc.hdf5	PRR	mem	wash	Yoda	0.993570178752749
2017-06-01__17-04__.tc.hdf5	PRR	mem	rot_late	Yoda	0.99215322184524
2017-06-01__17-04__.tc.hdf5	PRR	mem	base_late	Yoda	0.967627930624853
2017-06-01__17-04__.tc.hdf5	PRR	mem	wash_late	Yoda	0.994041699765956
2017-06-01__17-04__.tc.hdf5	PRR	mov	base	Yoda	1
2017-06-01__17-04__.tc.hdf5	PRR	mov	rot	Yoda	0.982285444098844
2017-06-01__17-04__.tc.hdf5	PRR	mov	wash	Yoda	0.976792373237705
2017-06-01__17-04__.tc.hdf5	PRR	mov	rot_late	Yoda	0.970221508242008
2017-06-01__17-04__.tc.hdf5	PRR	mov	base_late	Yoda	0.989876405169207
2017-06-01__17-04__.tc.hdf5	PRR	mov	wash_late	Yoda	0.956534975227863
2017-06-01__17-04__.tc.hdf5	M1-PMD	mem	base	Yoda	1
2017-06-01__17-04__.tc.hdf5	M1-PMD	mem	rot	Yoda	0.986493767558438
2017-06-01__17-04__.tc.hdf5	M1-PMD	mem	wash	Yoda	0.934555814123288
2017-06-01__17-04__.tc.hdf5	M1-PMD	mem	rot_late	Yoda	0.966375786181822
2017-06-01__17-04__.tc.hdf5	M1-PMD	mem	base_late	Yoda	0.990889321101169
2017-06-01__17-04__.tc.hdf5	M1-PMD	mem	wash_late	Yoda	0.952648346483729
2017-06-01__17-04__.tc.hdf5	M1-PMD	mov	base	Yoda	1
2017-06-01__17-04__.tc.hdf5	M1-PMD	mov	rot	Yoda	0.977263165141198
2017-06-01__17-04__.tc.hdf5	M1-PMD	mov	wash	Yoda	0.909969724817032
2017-06-01__17-04__.tc.hdf5	M1-PMD	mov	rot_late	Yoda	0.972740524471233
2017-06-01__17-04__.tc.hdf5	M1-PMD	mov	base_late	Yoda	0.983637646774168
2017-06-01__17-04__.tc.hdf5	M1-PMD	mov	wash_late	Yoda	0.932942340612327
2017-06-01__17-04__.tc.hdf5	M1-PMd-C	mem	base	Yoda	1
2017-06-01__17-04__.tc.hdf5	M1-PMd-C	mem	rot	Yoda	0.954065218633412
2017-06-01__17-04__.tc.hdf5	M1-PMd-C	mem	wash	Yoda	0.911000886735973
2017-06-01__17-04__.tc.hdf5	M1-PMd-C	mem	rot_late	Yoda	0.940835988398203
2017-06-01__17-04__.tc.hdf5	M1-PMd-C	mem	base_late	Yoda	0.95282988049811
2017-06-01__17-04__.tc.hdf5	M1-PMd-C	mem	wash_late	Yoda	0.916542794601482
2017-06-01__17-04__.tc.hdf5	M1-PMd-C	mov	base	Yoda	1
2017-06-01__17-04__.tc.hdf5	M1-PMd-C	mov	rot	Yoda	0.94457892451473
2017-06-01__17-04__.tc.hdf5	M1-PMd-C	mov	wash	Yoda	0.906082367210364
2017-06-01__17-04__.tc.hdf5	M1-PMd-C	mov	rot_late	Yoda	0.945089385786246
2017-06-01__17-04__.tc.hdf5	M1-PMd-C	mov	base_late	Yoda	0.962454718710876
2017-06-01__17-04__.tc.hdf5	M1-PMd-C	mov	wash_late	Yoda	0.897306376052108
2017-06-01__17-04__.tc.hdf5	PRR-C	mem	base	Yoda	1
2017-06-01__17-04__.tc.hdf5	PRR-C	mem	rot	Yoda	0.9958585721576
2017-06-01__17-04__.tc.hdf5	PRR-C	mem	wash	Yoda	0.984496549863926
2017-06-01__17-04__.tc.hdf5	PRR-C	mem	rot_late	Yoda	0.996931082786727
2017-06-01__17-04__.tc.hdf5	PRR-C	mem	base_late	Yoda	0.997065131992045
2017-06-01__17-04__.tc.hdf5	PRR-C	mem	wash_late	Yoda	0.991694817491511
2017-06-01__17-04__.tc.hdf5	PRR-C	mov	base	Yoda	1
2017-06-01__17-04__.tc.hdf5	PRR-C	mov	rot	Yoda	0.983032541582887
2017-06-01__17-04__.tc.hdf5	PRR-C	mov	wash	Yoda	0.954499544929511
2017-06-01__17-04__.tc.hdf5	PRR-C	mov	rot_late	Yoda	0.984589570851835
2017-06-01__17-04__.tc.hdf5	PRR-C	mov	base_late	Yoda	0.974980957851476
2017-06-01__17-04__.tc.hdf5	PRR-C	mov	wash_late	Yoda	0.982567215256747
2017-06-09__16-29__.tc.hdf5	M1-PMD	mem	base	Yoda	1
2017-06-09__16-29__.tc.hdf5	M1-PMD	mem	rot	Yoda	0.941489283198729
2017-06-09__16-29__.tc.hdf5	M1-PMD	mem	rot_late	Yoda	0.908313170980697
2017-06-09__16-29__.tc.hdf5	M1-PMD	mem	base_late	Yoda	0.932776870448874
2017-06-09__16-29__.tc.hdf5	M1-PMD	mov	base	Yoda	0.999999999999999
2017-06-09__16-29__.tc.hdf5	M1-PMD	mov	rot	Yoda	0.954286570149278
2017-06-09__16-29__.tc.hdf5	M1-PMD	mov	rot_late	Yoda	0.954299370125342
2017-06-09__16-29__.tc.hdf5	M1-PMD	mov	base_late	Yoda	0.954676911876941
2017-06-09__16-29__.tc.hdf5	M1-PMd-C	mem	base	Yoda	1
2017-06-09__16-29__.tc.hdf5	M1-PMd-C	mem	rot	Yoda	0.936021160860811
2017-06-09__16-29__.tc.hdf5	M1-PMd-C	mem	rot_late	Yoda	0.919917633943285
2017-06-09__16-29__.tc.hdf5	M1-PMd-C	mem	base_late	Yoda	0.947978335831861
2017-06-09__16-29__.tc.hdf5	M1-PMd-C	mov	base	Yoda	0.999999999999999
2017-06-09__16-29__.tc.hdf5	M1-PMd-C	mov	rot	Yoda	0.967160138017216
2017-06-09__16-29__.tc.hdf5	M1-PMd-C	mov	rot_late	Yoda	0.936892656529564
2017-06-09__16-29__.tc.hdf5	M1-PMd-C	mov	base_late	Yoda	0.962027379009121
2017-06-09__16-29__.tc.hdf5	PRR-C	mem	base	Yoda	1
2017-06-09__16-29__.tc.hdf5	PRR-C	mem	rot	Yoda	0.991635894939504
2017-06-09__16-29__.tc.hdf5	PRR-C	mem	rot_late	Yoda	0.989453030307658
2017-06-09__16-29__.tc.hdf5	PRR-C	mem	base_late	Yoda	0.993205706783173
2017-06-09__16-29__.tc.hdf5	PRR-C	mov	base	Yoda	1
2017-06-09__16-29__.tc.hdf5	PRR-C	mov	rot	Yoda	0.990773876493155
2017-06-09__16-29__.tc.hdf5	PRR-C	mov	rot_late	Yoda	0.993834817306247
2017-06-09__16-29__.tc.hdf5	PRR-C	mov	base_late	Yoda	0.979751789500841
2017-06-15__12-28__.tc.hdf5	M1-PMd-C	mem	base	Yoda	1
2017-06-15__12-28__.tc.hdf5	M1-PMd-C	mem	rot	Yoda	0.948130749569164
2017-06-15__12-28__.tc.hdf5	M1-PMd-C	mem	wash	Yoda	0.903532443889815
2017-06-15__12-28__.tc.hdf5	M1-PMd-C	mem	rot_late	Yoda	0.950370622448667
2017-06-15__12-28__.tc.hdf5	M1-PMd-C	mem	base_late	Yoda	0.939837839900346
2017-06-15__12-28__.tc.hdf5	M1-PMd-C	mem	wash_late	Yoda	0.869905256152035
2017-06-15__12-28__.tc.hdf5	M1-PMd-C	mov	base	Yoda	1
2017-06-15__12-28__.tc.hdf5	M1-PMd-C	mov	rot	Yoda	0.9529602236427
2017-06-15__12-28__.tc.hdf5	M1-PMd-C	mov	wash	Yoda	0.897133177747999
2017-06-15__12-28__.tc.hdf5	M1-PMd-C	mov	rot_late	Yoda	0.947700033347639
2017-06-15__12-28__.tc.hdf5	M1-PMd-C	mov	base_late	Yoda	0.948268780920063
2017-06-15__12-28__.tc.hdf5	M1-PMd-C	mov	wash_late	Yoda	0.896269495220705
2017-06-15__12-28__.tc.hdf5	PRR-C	mem	base	Yoda	0.999999999999999
2017-06-15__12-28__.tc.hdf5	PRR-C	mem	rot	Yoda	0.992992997516828
2017-06-15__12-28__.tc.hdf5	PRR-C	mem	wash	Yoda	0.97130613226901
2017-06-15__12-28__.tc.hdf5	PRR-C	mem	rot_late	Yoda	0.993813495312288
2017-06-15__12-28__.tc.hdf5	PRR-C	mem	base_late	Yoda	0.99034939857584
2017-06-15__12-28__.tc.hdf5	PRR-C	mem	wash_late	Yoda	0.984917976320632
2017-06-15__12-28__.tc.hdf5	PRR-C	mov	base	Yoda	1
2017-06-15__12-28__.tc.hdf5	PRR-C	mov	rot	Yoda	0.993830435740362
2017-06-15__12-28__.tc.hdf5	PRR-C	mov	wash	Yoda	0.971799865145784
2017-06-15__12-28__.tc.hdf5	PRR-C	mov	rot_late	Yoda	0.996714871547338
2017-06-15__12-28__.tc.hdf5	PRR-C	mov	base_late	Yoda	0.983657417290731
2017-06-15__12-28__.tc.hdf5	PRR-C	mov	wash_late	Yoda	0.939926433866261
2019-12-05__12-51__.tc.hdf5	PRR	mem	base	Zeppo	1
2019-12-05__12-51__.tc.hdf5	PRR	mem	rot	Zeppo	0.938896575576326
2019-12-05__12-51__.tc.hdf5	PRR	mem	rot_late	Zeppo	0.945071017700816
2019-12-05__12-51__.tc.hdf5	PRR	mem	base_late	Zeppo	0.951381140276655
2019-12-05__12-51__.tc.hdf5	PRR	mov	base	Zeppo	1
2019-12-05__12-51__.tc.hdf5	PRR	mov	rot	Zeppo	0.938316373646068
2019-12-05__12-51__.tc.hdf5	PRR	mov	rot_late	Zeppo	0.940800183794716
2019-12-05__12-51__.tc.hdf5	PRR	mov	base_late	Zeppo	0.954516228427201
2019-12-05__12-51__.tc.hdf5	M1-PMD	mem	base	Zeppo	1
2019-12-05__12-51__.tc.hdf5	M1-PMD	mem	rot	Zeppo	0.954409959250612
2019-12-05__12-51__.tc.hdf5	M1-PMD	mem	rot_late	Zeppo	0.952709971391178
2019-12-05__12-51__.tc.hdf5	M1-PMD	mem	base_late	Zeppo	0.964539915463204
2019-12-05__12-51__.tc.hdf5	M1-PMD	mov	base	Zeppo	1
2019-12-05__12-51__.tc.hdf5	M1-PMD	mov	rot	Zeppo	0.94394368556657
2019-12-05__12-51__.tc.hdf5	M1-PMD	mov	rot_late	Zeppo	0.937943160555378
2019-12-05__12-51__.tc.hdf5	M1-PMD	mov	base_late	Zeppo	0.952260395968374
2019-12-05__12-51__.tc.hdf5	M1-PMd-C	mem	base	Zeppo	1
2019-12-05__12-51__.tc.hdf5	M1-PMd-C	mem	rot	Zeppo	0.937757809564803
2019-12-05__12-51__.tc.hdf5	M1-PMd-C	mem	rot_late	Zeppo	0.934742578020984
2019-12-05__12-51__.tc.hdf5	M1-PMd-C	mem	base_late	Zeppo	0.950061747382628
2019-12-05__12-51__.tc.hdf5	M1-PMd-C	mov	base	Zeppo	1
2019-12-05__12-51__.tc.hdf5	M1-PMd-C	mov	rot	Zeppo	0.940926219830477
2019-12-05__12-51__.tc.hdf5	M1-PMd-C	mov	rot_late	Zeppo	0.941972456676565
2019-12-05__12-51__.tc.hdf5	M1-PMd-C	mov	base_late	Zeppo	0.948808606248363
2019-12-05__12-51__.tc.hdf5	PRR-C	mem	base	Zeppo	1
2019-12-05__12-51__.tc.hdf5	PRR-C	mem	rot	Zeppo	0.986428037037794
2019-12-05__12-51__.tc.hdf5	PRR-C	mem	rot_late	Zeppo	0.977656558526111
2019-12-05__12-51__.tc.hdf5	PRR-C	mem	base_late	Zeppo	0.969670950671964
2019-12-05__12-51__.tc.hdf5	PRR-C	mov	base	Zeppo	1
2019-12-05__12-51__.tc.hdf5	PRR-C	mov	rot	Zeppo	0.980477828526652
2019-12-05__12-51__.tc.hdf5	PRR-C	mov	rot_late	Zeppo	0.983030852958201
2019-12-05__12-51__.tc.hdf5	PRR-C	mov	base_late	Zeppo	0.982257772504289
2019-12-06__12-15__.tc.hdf5	PRR	mem	base	Zeppo	1
2019-12-06__12-15__.tc.hdf5	PRR	mem	rot	Zeppo	0.91034432325105
2019-12-06__12-15__.tc.hdf5	PRR	mem	rot_late	Zeppo	0.907675225588122
2019-12-06__12-15__.tc.hdf5	PRR	mem	base_late	Zeppo	0.924689148758634
2019-12-06__12-15__.tc.hdf5	PRR	mov	base	Zeppo	1
2019-12-06__12-15__.tc.hdf5	PRR	mov	rot	Zeppo	0.912783903308701
2019-12-06__12-15__.tc.hdf5	PRR	mov	rot_late	Zeppo	0.914654427470724
2019-12-06__12-15__.tc.hdf5	PRR	mov	base_late	Zeppo	0.92773247518752
2019-12-06__12-15__.tc.hdf5	M1-PMD	mem	base	Zeppo	1
2019-12-06__12-15__.tc.hdf5	M1-PMD	mem	rot	Zeppo	0.928931200029212
2019-12-06__12-15__.tc.hdf5	M1-PMD	mem	rot_late	Zeppo	0.926233841553801
2019-12-06__12-15__.tc.hdf5	M1-PMD	mem	base_late	Zeppo	0.926260203306672
2019-12-06__12-15__.tc.hdf5	M1-PMD	mov	base	Zeppo	1
2019-12-06__12-15__.tc.hdf5	M1-PMD	mov	rot	Zeppo	0.93716600870928
2019-12-06__12-15__.tc.hdf5	M1-PMD	mov	rot_late	Zeppo	0.938716878066974
2019-12-06__12-15__.tc.hdf5	M1-PMD	mov	base_late	Zeppo	0.940541687164537
2019-12-06__12-15__.tc.hdf5	M1-PMd-C	mem	base	Zeppo	1
2019-12-06__12-15__.tc.hdf5	M1-PMd-C	mem	rot	Zeppo	0.936313528250987
2019-12-06__12-15__.tc.hdf5	M1-PMd-C	mem	rot_late	Zeppo	0.932745926235379
2019-12-06__12-15__.tc.hdf5	M1-PMd-C	mem	base_late	Zeppo	0.931849280987143
2019-12-06__12-15__.tc.hdf5	M1-PMd-C	mov	base	Zeppo	0.999999999999999
2019-12-06__12-15__.tc.hdf5	M1-PMd-C	mov	rot	Zeppo	0.940613519309621
2019-12-06__12-15__.tc.hdf5	M1-PMd-C	mov	rot_late	Zeppo	0.944806043496826
2019-12-06__12-15__.tc.hdf5	M1-PMd-C	mov	base_late	Zeppo	0.941997812290384
2019-12-06__12-15__.tc.hdf5	PRR-C	mem	base	Zeppo	1
2019-12-06__12-15__.tc.hdf5	PRR-C	mem	rot	Zeppo	0.969447421275342
2019-12-06__12-15__.tc.hdf5	PRR-C	mem	rot_late	Zeppo	0.945461493512938
2019-12-06__12-15__.tc.hdf5	PRR-C	mem	base_late	Zeppo	0.974490905613771
2019-12-06__12-15__.tc.hdf5	PRR-C	mov	base	Zeppo	1
2019-12-06__12-15__.tc.hdf5	PRR-C	mov	rot	Zeppo	0.973469885066928
2019-12-06__12-15__.tc.hdf5	PRR-C	mov	rot_late	Zeppo	0.935276982225017
2019-12-06__12-15__.tc.hdf5	PRR-C	mov	base_late	Zeppo	0.982786370211728
2019-12-07__11-46__.tc.hdf5	PRR	mem	base	Zeppo	1
2019-12-07__11-46__.tc.hdf5	PRR	mem	rot	Zeppo	0.914150587954749
2019-12-07__11-46__.tc.hdf5	PRR	mem	rot_late	Zeppo	0.904908605871916
2019-12-07__11-46__.tc.hdf5	PRR	mem	base_late	Zeppo	0.940087687153272
2019-12-07__11-46__.tc.hdf5	PRR	mov	base	Zeppo	1
2019-12-07__11-46__.tc.hdf5	PRR	mov	rot	Zeppo	0.917011962859108
2019-12-07__11-46__.tc.hdf5	PRR	mov	rot_late	Zeppo	0.909104305066394
2019-12-07__11-46__.tc.hdf5	PRR	mov	base_late	Zeppo	0.928118549842406
2019-12-07__11-46__.tc.hdf5	M1-PMD	mem	base	Zeppo	1
2019-12-07__11-46__.tc.hdf5	M1-PMD	mem	rot	Zeppo	0.967709834343882
2019-12-07__11-46__.tc.hdf5	M1-PMD	mem	rot_late	Zeppo	0.907714095212936
2019-12-07__11-46__.tc.hdf5	M1-PMD	mem	base_late	Zeppo	0.976260718881444
2019-12-07__11-46__.tc.hdf5	M1-PMD	mov	base	Zeppo	0.999999999999999
2019-12-07__11-46__.tc.hdf5	M1-PMD	mov	rot	Zeppo	0.960688528905903
2019-12-07__11-46__.tc.hdf5	M1-PMD	mov	rot_late	Zeppo	0.958120402748995
2019-12-07__11-46__.tc.hdf5	M1-PMD	mov	base_late	Zeppo	0.974454809986041
2019-12-07__11-46__.tc.hdf5	M1-PMd-C	mem	base	Zeppo	1
2019-12-07__11-46__.tc.hdf5	M1-PMd-C	mem	rot	Zeppo	0.929880299478785
2019-12-07__11-46__.tc.hdf5	M1-PMd-C	mem	rot_late	Zeppo	0.928974733199217
2019-12-07__11-46__.tc.hdf5	M1-PMd-C	mem	base_late	Zeppo	0.950899069428807
2019-12-07__11-46__.tc.hdf5	M1-PMd-C	mov	base	Zeppo	1
2019-12-07__11-46__.tc.hdf5	M1-PMd-C	mov	rot	Zeppo	0.937924399058396
2019-12-07__11-46__.tc.hdf5	M1-PMd-C	mov	rot_late	Zeppo	0.933005593208903
2019-12-07__11-46__.tc.hdf5	M1-PMd-C	mov	base_late	Zeppo	0.943392577920155
2019-12-07__11-46__.tc.hdf5	PRR-C	mem	base	Zeppo	1
2019-12-07__11-46__.tc.hdf5	PRR-C	mem	rot	Zeppo	0.960022819556255
2019-12-07__11-46__.tc.hdf5	PRR-C	mem	rot_late	Zeppo	0.950651636928667
2019-12-07__11-46__.tc.hdf5	PRR-C	mem	base_late	Zeppo	0.974978066809995
2019-12-07__11-46__.tc.hdf5	PRR-C	mov	base	Zeppo	0.999999999999999
2019-12-07__11-46__.tc.hdf5	PRR-C	mov	rot	Zeppo	0.966845429449223
2019-12-07__11-46__.tc.hdf5	PRR-C	mov	rot_late	Zeppo	0.953535458094304
2019-12-07__11-46__.tc.hdf5	PRR-C	mov	base_late	Zeppo	0.970800124088538
2019-12-09__12-20__.tc.hdf5	PRR	mem	base	Zeppo	1
2019-12-09__12-20__.tc.hdf5	PRR	mem	rot	Zeppo	0.932440621627702
2019-12-09__12-20__.tc.hdf5	PRR	mem	rot_late	Zeppo	0.92722859456227
2019-12-09__12-20__.tc.hdf5	PRR	mem	base_late	Zeppo	0.925252639257753
2019-12-09__12-20__.tc.hdf5	PRR	mov	base	Zeppo	1
2019-12-09__12-20__.tc.hdf5	PRR	mov	rot	Zeppo	0.92373496054462
2019-12-09__12-20__.tc.hdf5	PRR	mov	rot_late	Zeppo	0.914088936942377
2019-12-09__12-20__.tc.hdf5	PRR	mov	base_late	Zeppo	0.917775038285072
2019-12-09__12-20__.tc.hdf5	M1-PMD	mem	base	Zeppo	1
2019-12-09__12-20__.tc.hdf5	M1-PMD	mem	rot	Zeppo	0.975870962877627
2019-12-09__12-20__.tc.hdf5	M1-PMD	mem	rot_late	Zeppo	0.974491880462462
2019-12-09__12-20__.tc.hdf5	M1-PMD	mem	base_late	Zeppo	0.973095090718446
2019-12-09__12-20__.tc.hdf5	M1-PMD	mov	base	Zeppo	1
2019-12-09__12-20__.tc.hdf5	M1-PMD	mov	rot	Zeppo	0.97449734678892
2019-12-09__12-20__.tc.hdf5	M1-PMD	mov	rot_late	Zeppo	0.975005454330189
2019-12-09__12-20__.tc.hdf5	M1-PMD	mov	base_late	Zeppo	0.972811703608098
2019-12-09__12-20__.tc.hdf5	M1-PMd-C	mem	base	Zeppo	1
2019-12-09__12-20__.tc.hdf5	M1-PMd-C	mem	rot	Zeppo	0.964020855105596
2019-12-09__12-20__.tc.hdf5	M1-PMd-C	mem	rot_late	Zeppo	0.96402302106205
2019-12-09__12-20__.tc.hdf5	M1-PMd-C	mem	base_late	Zeppo	0.958207999382721
2019-12-09__12-20__.tc.hdf5	M1-PMd-C	mov	base	Zeppo	1
2019-12-09__12-20__.tc.hdf5	M1-PMd-C	mov	rot	Zeppo	0.955914120645208
2019-12-09__12-20__.tc.hdf5	M1-PMd-C	mov	rot_late	Zeppo	0.957750321962271
2019-12-09__12-20__.tc.hdf5	M1-PMd-C	mov	base_late	Zeppo	0.957121292157348
2019-12-09__12-20__.tc.hdf5	PRR-C	mem	base	Zeppo	1
2019-12-09__12-20__.tc.hdf5	PRR-C	mem	rot	Zeppo	0.943796989080802
2019-12-09__12-20__.tc.hdf5	PRR-C	mem	rot_late	Zeppo	0.946333854285885
2019-12-09__12-20__.tc.hdf5	PRR-C	mem	base_late	Zeppo	0.95171560451048
2019-12-09__12-20__.tc.hdf5	PRR-C	mov	base	Zeppo	1
2019-12-09__12-20__.tc.hdf5	PRR-C	mov	rot	Zeppo	0.949124143993663
2019-12-09__12-20__.tc.hdf5	PRR-C	mov	rot_late	Zeppo	0.959498783463825
2019-12-09__12-20__.tc.hdf5	PRR-C	mov	base_late	Zeppo	0.949904675080176
2019-12-12__12-40__.tc.hdf5	PRR	mem	base	Zeppo	1
2019-12-12__12-40__.tc.hdf5	PRR	mem	rot	Zeppo	0.890795683573453
2019-12-12__12-40__.tc.hdf5	PRR	mem	rot_late	Zeppo	0.892489154507375
2019-12-12__12-40__.tc.hdf5	PRR	mem	base_late	Zeppo	0.915860100767777
2019-12-12__12-40__.tc.hdf5	PRR	mov	base	Zeppo	1
2019-12-12__12-40__.tc.hdf5	PRR	mov	rot	Zeppo	0.905959198187747
2019-12-12__12-40__.tc.hdf5	PRR	mov	rot_late	Zeppo	0.898778756757711
2019-12-12__12-40__.tc.hdf5	PRR	mov	base_late	Zeppo	0.927074030598176
2019-12-12__12-40__.tc.hdf5	M1-PMD	mem	base	Zeppo	1
2019-12-12__12-40__.tc.hdf5	M1-PMD	mem	rot	Zeppo	0.949368644023969
2019-12-12__12-40__.tc.hdf5	M1-PMD	mem	rot_late	Zeppo	0.939187859740106
2019-12-12__12-40__.tc.hdf5	M1-PMD	mem	base_late	Zeppo	0.938356246245433
2019-12-12__12-40__.tc.hdf5	M1-PMD	mov	base	Zeppo	1
2019-12-12__12-40__.tc.hdf5	M1-PMD	mov	rot	Zeppo	0.941150006190681
2019-12-12__12-40__.tc.hdf5	M1-PMD	mov	rot_late	Zeppo	0.937751500717968
2019-12-12__12-40__.tc.hdf5	M1-PMD	mov	base_late	Zeppo	0.935574020944774
2019-12-12__12-40__.tc.hdf5	M1-PMd-C	mem	base	Zeppo	1
2019-12-12__12-40__.tc.hdf5	M1-PMd-C	mem	rot	Zeppo	0.953498988550893
2019-12-12__12-40__.tc.hdf5	M1-PMd-C	mem	rot_late	Zeppo	0.952909222402906
2019-12-12__12-40__.tc.hdf5	M1-PMd-C	mem	base_late	Zeppo	0.95127557983756
2019-12-12__12-40__.tc.hdf5	M1-PMd-C	mov	base	Zeppo	1
2019-12-12__12-40__.tc.hdf5	M1-PMd-C	mov	rot	Zeppo	0.946131770287428
2019-12-12__12-40__.tc.hdf5	M1-PMd-C	mov	rot_late	Zeppo	0.940460346703537
2019-12-12__12-40__.tc.hdf5	M1-PMd-C	mov	base_late	Zeppo	0.946690144070111
2019-12-12__12-40__.tc.hdf5	PRR-C	mem	base	Zeppo	1
2019-12-12__12-40__.tc.hdf5	PRR-C	mem	rot	Zeppo	0.969294238910256
2019-12-12__12-40__.tc.hdf5	PRR-C	mem	rot_late	Zeppo	0.974381259549682
2019-12-12__12-40__.tc.hdf5	PRR-C	mem	base_late	Zeppo	0.976548502326854
2019-12-12__12-40__.tc.hdf5	PRR-C	mov	base	Zeppo	1
2019-12-12__12-40__.tc.hdf5	PRR-C	mov	rot	Zeppo	0.97695470090323
2019-12-12__12-40__.tc.hdf5	PRR-C	mov	rot_late	Zeppo	0.973216913666594
2019-12-12__12-40__.tc.hdf5	PRR-C	mov	base_late	Zeppo	0.97893011404913
2019-12-14__11-31__.tc.hdf5	PRR	mem	base	Zeppo	1
2019-12-14__11-31__.tc.hdf5	PRR	mem	rot	Zeppo	0.914919650568499
2019-12-14__11-31__.tc.hdf5	PRR	mem	rot_late	Zeppo	0.907107949892201
2019-12-14__11-31__.tc.hdf5	PRR	mem	base_late	Zeppo	0.937271298957375
2019-12-14__11-31__.tc.hdf5	PRR	mov	base	Zeppo	1
2019-12-14__11-31__.tc.hdf5	PRR	mov	rot	Zeppo	0.911966886886725
2019-12-14__11-31__.tc.hdf5	PRR	mov	rot_late	Zeppo	0.882485422297418
2019-12-14__11-31__.tc.hdf5	PRR	mov	base_late	Zeppo	0.930311404751973
2019-12-14__11-31__.tc.hdf5	M1-PMD	mem	base	Zeppo	0.999999999999999
2019-12-14__11-31__.tc.hdf5	M1-PMD	mem	rot	Zeppo	0.93536236236287
2019-12-14__11-31__.tc.hdf5	M1-PMD	mem	rot_late	Zeppo	0.943023274720109
2019-12-14__11-31__.tc.hdf5	M1-PMD	mem	base_late	Zeppo	0.825528810122497
2019-12-14__11-31__.tc.hdf5	M1-PMD	mov	base	Zeppo	1
2019-12-14__11-31__.tc.hdf5	M1-PMD	mov	rot	Zeppo	0.940953312920333
2019-12-14__11-31__.tc.hdf5	M1-PMD	mov	rot_late	Zeppo	0.931859926105535
2019-12-14__11-31__.tc.hdf5	M1-PMD	mov	base_late	Zeppo	0.934165625592546
2019-12-14__11-31__.tc.hdf5	M1-PMd-C	mem	base	Zeppo	1
2019-12-14__11-31__.tc.hdf5	M1-PMd-C	mem	rot	Zeppo	0.945727330619092
2019-12-14__11-31__.tc.hdf5	M1-PMd-C	mem	rot_late	Zeppo	0.938974513782178
2019-12-14__11-31__.tc.hdf5	M1-PMd-C	mem	base_late	Zeppo	0.959740469508093
2019-12-14__11-31__.tc.hdf5	M1-PMd-C	mov	base	Zeppo	1
2019-12-14__11-31__.tc.hdf5	M1-PMd-C	mov	rot	Zeppo	0.922360228920438
2019-12-14__11-31__.tc.hdf5	M1-PMd-C	mov	rot_late	Zeppo	0.919789096861502
2019-12-14__11-31__.tc.hdf5	M1-PMd-C	mov	base_late	Zeppo	0.944386120840596
2019-12-14__11-31__.tc.hdf5	PRR-C	mem	base	Zeppo	0.999999999999999
2019-12-14__11-31__.tc.hdf5	PRR-C	mem	rot	Zeppo	0.942750936938779
2019-12-14__11-31__.tc.hdf5	PRR-C	mem	rot_late	Zeppo	0.923288768456337
2019-12-14__11-31__.tc.hdf5	PRR-C	mem	base_late	Zeppo	0.948829940000927
2019-12-14__11-31__.tc.hdf5	PRR-C	mov	base	Zeppo	1
2019-12-14__11-31__.tc.hdf5	PRR-C	mov	rot	Zeppo	0.942429057135649
2019-12-14__11-31__.tc.hdf5	PRR-C	mov	rot_late	Zeppo	0.924149921078421
2019-12-14__11-31__.tc.hdf5	PRR-C	mov	base_late	Zeppo	0.965045803759551
2020-01-10__12-04__.tc.hdf5	PRR	mem	base	Zeppo	1
2020-01-10__12-04__.tc.hdf5	PRR	mem	rot	Zeppo	0.916946355296756
2020-01-10__12-04__.tc.hdf5	PRR	mem	rot_late	Zeppo	0.91446901215036
2020-01-10__12-04__.tc.hdf5	PRR	mem	base_late	Zeppo	0.91852994974719
2020-01-10__12-04__.tc.hdf5	PRR	mov	base	Zeppo	1
2020-01-10__12-04__.tc.hdf5	PRR	mov	rot	Zeppo	0.911384656836588
2020-01-10__12-04__.tc.hdf5	PRR	mov	rot_late	Zeppo	0.922610698100014
2020-01-10__12-04__.tc.hdf5	PRR	mov	base_late	Zeppo	0.924952014056766
2020-01-10__12-04__.tc.hdf5	M1-PMD	mem	base	Zeppo	1
2020-01-10__12-04__.tc.hdf5	M1-PMD	mem	rot	Zeppo	0.933530354887863
2020-01-10__12-04__.tc.hdf5	M1-PMD	mem	rot_late	Zeppo	0.945769175875178
2020-01-10__12-04__.tc.hdf5	M1-PMD	mem	base_late	Zeppo	0.937632393027378
2020-01-10__12-04__.tc.hdf5	M1-PMD	mov	base	Zeppo	1
2020-01-10__12-04__.tc.hdf5	M1-PMD	mov	rot	Zeppo	0.940721178333195
2020-01-10__12-04__.tc.hdf5	M1-PMD	mov	rot_late	Zeppo	0.951474166033383
2020-01-10__12-04__.tc.hdf5	M1-PMD	mov	base_late	Zeppo	0.936972635139568
2020-01-10__12-04__.tc.hdf5	M1-PMd-C	mem	base	Zeppo	0.999999999999999
2020-01-10__12-04__.tc.hdf5	M1-PMd-C	mem	rot	Zeppo	0.943158068612534
2020-01-10__12-04__.tc.hdf5	M1-PMd-C	mem	rot_late	Zeppo	0.85743534813567
2020-01-10__12-04__.tc.hdf5	M1-PMd-C	mem	base_late	Zeppo	0.94585987849818
2020-01-10__12-04__.tc.hdf5	M1-PMd-C	mov	base	Zeppo	1
2020-01-10__12-04__.tc.hdf5	M1-PMd-C	mov	rot	Zeppo	0.939714156400393
2020-01-10__12-04__.tc.hdf5	M1-PMd-C	mov	rot_late	Zeppo	0.870112417867808
2020-01-10__12-04__.tc.hdf5	M1-PMd-C	mov	base_late	Zeppo	0.944626471955664
2020-01-10__12-04__.tc.hdf5	PRR-C	mem	base	Zeppo	0.999999999999999
2020-01-10__12-04__.tc.hdf5	PRR-C	mem	rot	Zeppo	0.98888170900982
2020-01-10__12-04__.tc.hdf5	PRR-C	mem	rot_late	Zeppo	0.99215533181762
2020-01-10__12-04__.tc.hdf5	PRR-C	mem	base_late	Zeppo	0.994075267710964
2020-01-10__12-04__.tc.hdf5	PRR-C	mov	base	Zeppo	1
2020-01-10__12-04__.tc.hdf5	PRR-C	mov	rot	Zeppo	0.995258307793125
2020-01-10__12-04__.tc.hdf5	PRR-C	mov	rot_late	Zeppo	0.996382094100766
2020-01-10__12-04__.tc.hdf5	PRR-C	mov	base_late	Zeppo	0.995131992285512
2020-01-21__11-45__.tc.hdf5	PRR	mem	base	Zeppo	0.999999999999999
2020-01-21__11-45__.tc.hdf5	PRR	mem	rot	Zeppo	0.961118926499356
2020-01-21__11-45__.tc.hdf5	PRR	mem	rot_late	Zeppo	0.911974719015629
2020-01-21__11-45__.tc.hdf5	PRR	mem	base_late	Zeppo	0.947768049246139
2020-01-21__11-45__.tc.hdf5	PRR	mov	base	Zeppo	1
2020-01-21__11-45__.tc.hdf5	PRR	mov	rot	Zeppo	0.942128868449454
2020-01-21__11-45__.tc.hdf5	PRR	mov	rot_late	Zeppo	0.879705503220385
2020-01-21__11-45__.tc.hdf5	PRR	mov	base_late	Zeppo	0.946704027433603
2020-01-21__11-45__.tc.hdf5	M1-PMD	mem	base	Zeppo	1
2020-01-21__11-45__.tc.hdf5	M1-PMD	mem	rot	Zeppo	0.920092098573012
2020-01-21__11-45__.tc.hdf5	M1-PMD	mem	rot_late	Zeppo	0.917945137766515
2020-01-21__11-45__.tc.hdf5	M1-PMD	mem	base_late	Zeppo	0.921507475345206
2020-01-21__11-45__.tc.hdf5	M1-PMD	mov	base	Zeppo	1
2020-01-21__11-45__.tc.hdf5	M1-PMD	mov	rot	Zeppo	0.919073884852392
2020-01-21__11-45__.tc.hdf5	M1-PMD	mov	rot_late	Zeppo	0.911317451074841
2020-01-21__11-45__.tc.hdf5	M1-PMD	mov	base_late	Zeppo	0.911071593473195
2020-01-21__11-45__.tc.hdf5	M1-PMd-C	mem	base	Zeppo	0.999999999999999
2020-01-21__11-45__.tc.hdf5	M1-PMd-C	mem	rot	Zeppo	0.936696052524859
2020-01-21__11-45__.tc.hdf5	M1-PMd-C	mem	rot_late	Zeppo	0.928473512563162
2020-01-21__11-45__.tc.hdf5	M1-PMd-C	mem	base_late	Zeppo	0.939601412680822
2020-01-21__11-45__.tc.hdf5	M1-PMd-C	mov	base	Zeppo	1
2020-01-21__11-45__.tc.hdf5	M1-PMd-C	mov	rot	Zeppo	0.935383000006291
2020-01-21__11-45__.tc.hdf5	M1-PMd-C	mov	rot_late	Zeppo	0.926718645429364
2020-01-21__11-45__.tc.hdf5	M1-PMd-C	mov	base_late	Zeppo	0.937046629886801
2020-01-21__11-45__.tc.hdf5	PRR-C	mem	base	Zeppo	0.999999999999999
2020-01-21__11-45__.tc.hdf5	PRR-C	mem	rot	Zeppo	0.960859452533537
2020-01-21__11-45__.tc.hdf5	PRR-C	mem	rot_late	Zeppo	0.955454334307889
2020-01-21__11-45__.tc.hdf5	PRR-C	mem	base_late	Zeppo	0.965318429008926
2020-01-21__11-45__.tc.hdf5	PRR-C	mov	base	Zeppo	1
2020-01-21__11-45__.tc.hdf5	PRR-C	mov	rot	Zeppo	0.955648350480798
2020-01-21__11-45__.tc.hdf5	PRR-C	mov	rot_late	Zeppo	0.963296541528417
2020-01-21__11-45__.tc.hdf5	PRR-C	mov	base_late	Zeppo	0.977523931426479
2020-01-22__11-24__.tc.hdf5	PRR	mem	base	Zeppo	1
2020-01-22__11-24__.tc.hdf5	PRR	mem	rot	Zeppo	0.933777523276932
2020-01-22__11-24__.tc.hdf5	PRR	mem	rot_late	Zeppo	0.924216501698722
2020-01-22__11-24__.tc.hdf5	PRR	mem	base_late	Zeppo	0.926231962975216
2020-01-22__11-24__.tc.hdf5	PRR	mov	base	Zeppo	1
2020-01-22__11-24__.tc.hdf5	PRR	mov	rot	Zeppo	0.959697551004065
2020-01-22__11-24__.tc.hdf5	PRR	mov	rot_late	Zeppo	0.948724698522535
2020-01-22__11-24__.tc.hdf5	PRR	mov	base_late	Zeppo	0.954882822550727
2020-01-22__11-24__.tc.hdf5	M1-PMD	mem	base	Zeppo	1
2020-01-22__11-24__.tc.hdf5	M1-PMD	mem	rot	Zeppo	0.90528693273404
2020-01-22__11-24__.tc.hdf5	M1-PMD	mem	rot_late	Zeppo	0.902606916099953
2020-01-22__11-24__.tc.hdf5	M1-PMD	mem	base_late	Zeppo	0.932307637293922
2020-01-22__11-24__.tc.hdf5	M1-PMD	mov	base	Zeppo	1
2020-01-22__11-24__.tc.hdf5	M1-PMD	mov	rot	Zeppo	0.91350283262783
2020-01-22__11-24__.tc.hdf5	M1-PMD	mov	rot_late	Zeppo	0.907623892622927
2020-01-22__11-24__.tc.hdf5	M1-PMD	mov	base_late	Zeppo	0.92203237543109
2020-01-22__11-24__.tc.hdf5	M1-PMd-C	mem	base	Zeppo	1
2020-01-22__11-24__.tc.hdf5	M1-PMd-C	mem	rot	Zeppo	0.904287265433695
2020-01-22__11-24__.tc.hdf5	M1-PMd-C	mem	rot_late	Zeppo	0.909129456073878
2020-01-22__11-24__.tc.hdf5	M1-PMd-C	mem	base_late	Zeppo	0.920758823468444
2020-01-22__11-24__.tc.hdf5	M1-PMd-C	mov	base	Zeppo	1
2020-01-22__11-24__.tc.hdf5	M1-PMd-C	mov	rot	Zeppo	0.909278389167681
2020-01-22__11-24__.tc.hdf5	M1-PMd-C	mov	rot_late	Zeppo	0.916279760794356
2020-01-22__11-24__.tc.hdf5	M1-PMd-C	mov	base_late	Zeppo	0.930209805680568
2020-01-22__11-24__.tc.hdf5	PRR-C	mem	base	Zeppo	1
2020-01-22__11-24__.tc.hdf5	PRR-C	mem	rot	Zeppo	0.927624475537863
2020-01-22__11-24__.tc.hdf5	PRR-C	mem	rot_late	Zeppo	0.926561612670459
2020-01-22__11-24__.tc.hdf5	PRR-C	mem	base_late	Zeppo	0.936611778898069
2020-01-22__11-24__.tc.hdf5	PRR-C	mov	base	Zeppo	1
2020-01-22__11-24__.tc.hdf5	PRR-C	mov	rot	Zeppo	0.921507761280783
2020-01-22__11-24__.tc.hdf5	PRR-C	mov	rot_late	Zeppo	0.932360003492738
2020-01-22__11-24__.tc.hdf5	PRR-C	mov	base_late	Zeppo	0.939964583033726
2020-01-23__11-28__.tc.hdf5	PRR	mem	base	Zeppo	1
2020-01-23__11-28__.tc.hdf5	PRR	mem	rot	Zeppo	0.971567650503273
2020-01-23__11-28__.tc.hdf5	PRR	mem	rot_late	Zeppo	0.929785392690346
2020-01-23__11-28__.tc.hdf5	PRR	mem	base_late	Zeppo	0.956795919125371
2020-01-23__11-28__.tc.hdf5	PRR	mov	base	Zeppo	1
2020-01-23__11-28__.tc.hdf5	PRR	mov	rot	Zeppo	0.95633576198394
2020-01-23__11-28__.tc.hdf5	PRR	mov	rot_late	Zeppo	0.933146400202467
2020-01-23__11-28__.tc.hdf5	PRR	mov	base_late	Zeppo	0.94231047645437
2020-01-23__11-28__.tc.hdf5	M1-PMD	mem	base	Zeppo	1
2020-01-23__11-28__.tc.hdf5	M1-PMD	mem	rot	Zeppo	0.921571090712713
2020-01-23__11-28__.tc.hdf5	M1-PMD	mem	rot_late	Zeppo	0.894905324223692
2020-01-23__11-28__.tc.hdf5	M1-PMD	mem	base_late	Zeppo	0.914735429829613
2020-01-23__11-28__.tc.hdf5	M1-PMD	mov	base	Zeppo	1
2020-01-23__11-28__.tc.hdf5	M1-PMD	mov	rot	Zeppo	0.916438732810069
2020-01-23__11-28__.tc.hdf5	M1-PMD	mov	rot_late	Zeppo	0.877668678326476
2020-01-23__11-28__.tc.hdf5	M1-PMD	mov	base_late	Zeppo	0.913770423886798
2020-01-23__11-28__.tc.hdf5	M1-PMd-C	mem	base	Zeppo	1
2020-01-23__11-28__.tc.hdf5	M1-PMd-C	mem	rot	Zeppo	0.947815520811811
2020-01-23__11-28__.tc.hdf5	M1-PMd-C	mem	rot_late	Zeppo	0.940389675346132
2020-01-23__11-28__.tc.hdf5	M1-PMd-C	mem	base_late	Zeppo	0.936833713627495
2020-01-23__11-28__.tc.hdf5	M1-PMd-C	mov	base	Zeppo	1
2020-01-23__11-28__.tc.hdf5	M1-PMd-C	mov	rot	Zeppo	0.955972455301814
2020-01-23__11-28__.tc.hdf5	M1-PMd-C	mov	rot_late	Zeppo	0.949393960026877
2020-01-23__11-28__.tc.hdf5	M1-PMd-C	mov	base_late	Zeppo	0.946133837836962
2020-01-23__11-28__.tc.hdf5	PRR-C	mem	base	Zeppo	1
2020-01-23__11-28__.tc.hdf5	PRR-C	mem	rot	Zeppo	0.949812191727631
2020-01-23__11-28__.tc.hdf5	PRR-C	mem	rot_late	Zeppo	0.95022511007935
2020-01-23__11-28__.tc.hdf5	PRR-C	mem	base_late	Zeppo	0.947824818776498
2020-01-23__11-28__.tc.hdf5	PRR-C	mov	base	Zeppo	1
2020-01-23__11-28__.tc.hdf5	PRR-C	mov	rot	Zeppo	0.950268600092927
2020-01-23__11-28__.tc.hdf5	PRR-C	mov	rot_late	Zeppo	0.951987601737792
2020-01-23__11-28__.tc.hdf5	PRR-C	mov	base_late	Zeppo	0.941702868810701
2020-01-24__11-29__.tc.hdf5	PRR	mem	base	Zeppo	1
2020-01-24__11-29__.tc.hdf5	PRR	mem	rot	Zeppo	0.98671213804787
2020-01-24__11-29__.tc.hdf5	PRR	mem	rot_late	Zeppo	0.988172481989801
2020-01-24__11-29__.tc.hdf5	PRR	mem	base_late	Zeppo	0.983814199309502
2020-01-24__11-29__.tc.hdf5	PRR	mov	base	Zeppo	0.999999999999999
2020-01-24__11-29__.tc.hdf5	PRR	mov	rot	Zeppo	0.98223603864844
2020-01-24__11-29__.tc.hdf5	PRR	mov	rot_late	Zeppo	0.987951560275871
2020-01-24__11-29__.tc.hdf5	PRR	mov	base_late	Zeppo	0.979791854507007
2020-01-24__11-29__.tc.hdf5	M1-PMD	mem	base	Zeppo	1
2020-01-24__11-29__.tc.hdf5	M1-PMD	mem	rot	Zeppo	0.924579621313183
2020-01-24__11-29__.tc.hdf5	M1-PMD	mem	rot_late	Zeppo	0.924443055474559
2020-01-24__11-29__.tc.hdf5	M1-PMD	mem	base_late	Zeppo	0.916560381446755
2020-01-24__11-29__.tc.hdf5	M1-PMD	mov	base	Zeppo	1
2020-01-24__11-29__.tc.hdf5	M1-PMD	mov	rot	Zeppo	0.923810939878334
2020-01-24__11-29__.tc.hdf5	M1-PMD	mov	rot_late	Zeppo	0.928072524803798
2020-01-24__11-29__.tc.hdf5	M1-PMD	mov	base_late	Zeppo	0.915094355566543
2020-01-24__11-29__.tc.hdf5	M1-PMd-C	mem	base	Zeppo	1
2020-01-24__11-29__.tc.hdf5	M1-PMd-C	mem	rot	Zeppo	0.959156180615888
2020-01-24__11-29__.tc.hdf5	M1-PMd-C	mem	rot_late	Zeppo	0.960078089601593
2020-01-24__11-29__.tc.hdf5	M1-PMd-C	mem	base_late	Zeppo	0.950264123353918
2020-01-24__11-29__.tc.hdf5	M1-PMd-C	mov	base	Zeppo	1
2020-01-24__11-29__.tc.hdf5	M1-PMd-C	mov	rot	Zeppo	0.960231513408946
2020-01-24__11-29__.tc.hdf5	M1-PMd-C	mov	rot_late	Zeppo	0.956689246754305
2020-01-24__11-29__.tc.hdf5	M1-PMd-C	mov	base_late	Zeppo	0.960154581734618
2020-01-24__11-29__.tc.hdf5	PRR-C	mem	base	Zeppo	1
2020-01-24__11-29__.tc.hdf5	PRR-C	mem	rot	Zeppo	0.967475600839081
2020-01-24__11-29__.tc.hdf5	PRR-C	mem	rot_late	Zeppo	0.964598185260798
2020-01-24__11-29__.tc.hdf5	PRR-C	mem	base_late	Zeppo	0.960360638904711
2020-01-24__11-29__.tc.hdf5	PRR-C	mov	base	Zeppo	1
2020-01-24__11-29__.tc.hdf5	PRR-C	mov	rot	Zeppo	0.951354933539609
2020-01-24__11-29__.tc.hdf5	PRR-C	mov	rot_late	Zeppo	0.961661608529657
2020-01-24__11-29__.tc.hdf5	PRR-C	mov	base_late	Zeppo	0.955184036206769
2020-01-25__11-46__.tc.hdf5	PRR	mem	base	Zeppo	1
2020-01-25__11-46__.tc.hdf5	PRR	mem	rot	Zeppo	0.961435945626516
2020-01-25__11-46__.tc.hdf5	PRR	mem	wash	Zeppo	0.957518887285655
2020-01-25__11-46__.tc.hdf5	PRR	mem	rot_late	Zeppo	0.968045603020115
2020-01-25__11-46__.tc.hdf5	PRR	mem	base_late	Zeppo	0.969471111816498
2020-01-25__11-46__.tc.hdf5	PRR	mem	wash_late	Zeppo	0.952510344830665
2020-01-25__11-46__.tc.hdf5	PRR	mov	base	Zeppo	1
2020-01-25__11-46__.tc.hdf5	PRR	mov	rot	Zeppo	0.975926676368571
2020-01-25__11-46__.tc.hdf5	PRR	mov	wash	Zeppo	0.961453541285126
2020-01-25__11-46__.tc.hdf5	PRR	mov	rot_late	Zeppo	0.983247729432037
2020-01-25__11-46__.tc.hdf5	PRR	mov	base_late	Zeppo	0.973222868619389
2020-01-25__11-46__.tc.hdf5	PRR	mov	wash_late	Zeppo	0.967423954923378
2020-01-25__11-46__.tc.hdf5	M1-PMD	mem	base	Zeppo	1
2020-01-25__11-46__.tc.hdf5	M1-PMD	mem	rot	Zeppo	0.910093640681194
2020-01-25__11-46__.tc.hdf5	M1-PMD	mem	wash	Zeppo	0.889106587995475
2020-01-25__11-46__.tc.hdf5	M1-PMD	mem	rot_late	Zeppo	0.921010878455064
2020-01-25__11-46__.tc.hdf5	M1-PMD	mem	base_late	Zeppo	0.914056319270685
2020-01-25__11-46__.tc.hdf5	M1-PMD	mem	wash_late	Zeppo	0.8689708967007
2020-01-25__11-46__.tc.hdf5	M1-PMD	mov	base	Zeppo	1
2020-01-25__11-46__.tc.hdf5	M1-PMD	mov	rot	Zeppo	0.942175086560383
2020-01-25__11-46__.tc.hdf5	M1-PMD	mov	wash	Zeppo	0.903018172118019
2020-01-25__11-46__.tc.hdf5	M1-PMD	mov	rot_late	Zeppo	0.941928931547585
2020-01-25__11-46__.tc.hdf5	M1-PMD	mov	base_late	Zeppo	0.931177424849517
2020-01-25__11-46__.tc.hdf5	M1-PMD	mov	wash_late	Zeppo	0.893347447407272
2020-01-25__11-46__.tc.hdf5	M1-PMd-C	mem	base	Zeppo	1
2020-01-25__11-46__.tc.hdf5	M1-PMd-C	mem	rot	Zeppo	0.944244867778783
2020-01-25__11-46__.tc.hdf5	M1-PMd-C	mem	wash	Zeppo	0.904849693854703
2020-01-25__11-46__.tc.hdf5	M1-PMd-C	mem	rot_late	Zeppo	0.937631614697641
2020-01-25__11-46__.tc.hdf5	M1-PMd-C	mem	base_late	Zeppo	0.929993949836745
2020-01-25__11-46__.tc.hdf5	M1-PMd-C	mem	wash_late	Zeppo	0.885027338057181
2020-01-25__11-46__.tc.hdf5	M1-PMd-C	mov	base	Zeppo	1
2020-01-25__11-46__.tc.hdf5	M1-PMd-C	mov	rot	Zeppo	0.943701675264563
2020-01-25__11-46__.tc.hdf5	M1-PMd-C	mov	wash	Zeppo	0.898405283836744
2020-01-25__11-46__.tc.hdf5	M1-PMd-C	mov	rot_late	Zeppo	0.934780971772021
2020-01-25__11-46__.tc.hdf5	M1-PMd-C	mov	base_late	Zeppo	0.932036681875721
2020-01-25__11-46__.tc.hdf5	M1-PMd-C	mov	wash_late	Zeppo	0.899522762800334
2020-01-25__11-46__.tc.hdf5	PRR-C	mem	base	Zeppo	1
2020-01-25__11-46__.tc.hdf5	PRR-C	mem	rot	Zeppo	0.955843235439151
2020-01-25__11-46__.tc.hdf5	PRR-C	mem	wash	Zeppo	0.941872973709108
2020-01-25__11-46__.tc.hdf5	PRR-C	mem	rot_late	Zeppo	0.956217909136371
2020-01-25__11-46__.tc.hdf5	PRR-C	mem	base_late	Zeppo	0.954755193286446
2020-01-25__11-46__.tc.hdf5	PRR-C	mem	wash_late	Zeppo	0.921365213646104
2020-01-25__11-46__.tc.hdf5	PRR-C	mov	base	Zeppo	1
2020-01-25__11-46__.tc.hdf5	PRR-C	mov	rot	Zeppo	0.958775249536839
2020-01-25__11-46__.tc.hdf5	PRR-C	mov	wash	Zeppo	0.917690675880662
2020-01-25__11-46__.tc.hdf5	PRR-C	mov	rot_late	Zeppo	0.948358926793549
2020-01-25__11-46__.tc.hdf5	PRR-C	mov	base_late	Zeppo	0.943850824134913
2020-01-25__11-46__.tc.hdf5	PRR-C	mov	wash_late	Zeppo	0.930447032489914
2020-01-28__12-18__.tc.hdf5	PRR	mem	base	Zeppo	0.999999999999998
[truncated: 143 more rows]
