# Supplementary material for: Frontal and parietal planning signals encode adapted motor commands when learning to control a brain–computer interface
Source: PLoS Biol. 2025 Sep 29;23(9):e3003408. doi: 10.1371/journal.pbio.3003408 (PMC12533969; doi:10.1371/journal.pbio.3003408)
Supplement: S8 Data — (ZIP) [file pbio.3003408.s016.zip › S8_Data/data/PCA_table_combined.csv]

file_name	area	period	Monkey	alignementIndexN
2016-07-06__15-55__.tc.hdf5	PRR	mem	Yoda	0.911340570571413
2016-07-06__15-55__.tc.hdf5	PRR	mov	Yoda	1
2016-07-06__15-55__.tc.hdf5	PRR	mov_late	Yoda	0.972017933948168
2016-07-06__15-55__.tc.hdf5	M1-PMD	mem	Yoda	0.735159120515512
2016-07-06__15-55__.tc.hdf5	M1-PMD	mov	Yoda	1
2016-07-06__15-55__.tc.hdf5	M1-PMD	mov_late	Yoda	0.915136741683412
2016-07-08__14-57__.tc.hdf5	PRR	mem	Yoda	0.657281966282687
2016-07-08__14-57__.tc.hdf5	PRR	mov	Yoda	1
2016-07-08__14-57__.tc.hdf5	PRR	mov_late	Yoda	0.912934551075019
2016-07-08__14-57__.tc.hdf5	M1-PMD	mem	Yoda	0.751259452827526
2016-07-08__14-57__.tc.hdf5	M1-PMD	mov	Yoda	1
2016-07-08__14-57__.tc.hdf5	M1-PMD	mov_late	Yoda	0.970830116353778
2016-07-27__15-17__.tc.hdf5	PRR	mem	Yoda	0.673482121134545
2016-07-27__15-17__.tc.hdf5	PRR	mov	Yoda	0.999999999999999
2016-07-27__15-17__.tc.hdf5	PRR	mov_late	Yoda	0.849195045157231
2016-07-27__15-17__.tc.hdf5	M1-PMD	mem	Yoda	0.674370194305674
2016-07-27__15-17__.tc.hdf5	M1-PMD	mov	Yoda	1
2016-07-27__15-17__.tc.hdf5	M1-PMD	mov_late	Yoda	0.914844174139898
2016-07-28__12-21__.tc.hdf5	PRR	mem	Yoda	0.846706576609086
2016-07-28__12-21__.tc.hdf5	PRR	mov	Yoda	0.999999999999999
2016-07-28__12-21__.tc.hdf5	PRR	mov_late	Yoda	0.941311706844495
2016-07-28__12-21__.tc.hdf5	M1-PMD	mem	Yoda	0.716368366925567
2016-07-28__12-21__.tc.hdf5	M1-PMD	mov	Yoda	0.999999999999998
2016-07-28__12-21__.tc.hdf5	M1-PMD	mov_late	Yoda	0.948462816747948
2016-08-05__15-21__.tc.hdf5	PRR	mem	Yoda	0.789778059177522
2016-08-05__15-21__.tc.hdf5	PRR	mov	Yoda	1
2016-08-05__15-21__.tc.hdf5	PRR	mov_late	Yoda	0.950762640008516
2016-08-05__15-21__.tc.hdf5	M1-PMD	mem	Yoda	0.675960178057749
2016-08-05__15-21__.tc.hdf5	M1-PMD	mov	Yoda	1
2016-08-05__15-21__.tc.hdf5	M1-PMD	mov_late	Yoda	0.897531659179268
2016-08-09__15-28__.tc.hdf5	PRR	mem	Yoda	0.89678116761005
2016-08-09__15-28__.tc.hdf5	PRR	mov	Yoda	1
2016-08-09__15-28__.tc.hdf5	PRR	mov_late	Yoda	0.974900275808761
2016-08-09__15-28__.tc.hdf5	M1-PMD	mem	Yoda	0.757984082155961
2016-08-09__15-28__.tc.hdf5	M1-PMD	mov	Yoda	1
2016-08-09__15-28__.tc.hdf5	M1-PMD	mov_late	Yoda	0.940873795700993
2016-08-10__17-28__.tc.hdf5	PRR	mem	Yoda	0.724826161127992
2016-08-10__17-28__.tc.hdf5	PRR	mov	Yoda	1
2016-08-10__17-28__.tc.hdf5	PRR	mov_late	Yoda	0.87215580542174
2016-08-10__17-28__.tc.hdf5	M1-PMD	mem	Yoda	0.616991776343207
2016-08-10__17-28__.tc.hdf5	M1-PMD	mov	Yoda	1
2016-08-10__17-28__.tc.hdf5	M1-PMD	mov_late	Yoda	0.853185894338183
2016-08-13__14-06__.tc.hdf5	PRR	mem	Yoda	0.723439518812928
2016-08-13__14-06__.tc.hdf5	PRR	mov	Yoda	1
2016-08-13__14-06__.tc.hdf5	PRR	mov_late	Yoda	0.927336551109732
2016-08-13__14-06__.tc.hdf5	M1-PMD	mem	Yoda	0.597743782493104
2016-08-13__14-06__.tc.hdf5	M1-PMD	mov	Yoda	1
2016-08-13__14-06__.tc.hdf5	M1-PMD	mov_late	Yoda	0.953972652507391
2016-10-07__14-26__.tc.hdf5	PRR	mem	Yoda	0.786840855211542
2016-10-07__14-26__.tc.hdf5	PRR	mov	Yoda	0.999999999999999
2016-10-07__14-26__.tc.hdf5	PRR	mov_late	Yoda	0.974720131333308
2016-10-07__14-26__.tc.hdf5	M1-PMD	mem	Yoda	0.747966616427856
2016-10-07__14-26__.tc.hdf5	M1-PMD	mov	Yoda	1
2016-10-07__14-26__.tc.hdf5	M1-PMD	mov_late	Yoda	0.947441498903169
2016-10-12__15-31__.tc.hdf5	PRR	mem	Yoda	0.649174454050139
2016-10-12__15-31__.tc.hdf5	PRR	mov	Yoda	0.999999999999999
2016-10-12__15-31__.tc.hdf5	PRR	mov_late	Yoda	0.911009953966234
2016-10-12__15-31__.tc.hdf5	M1-PMD	mem	Yoda	0.712166617782552
2016-10-12__15-31__.tc.hdf5	M1-PMD	mov	Yoda	1
2016-10-12__15-31__.tc.hdf5	M1-PMD	mov_late	Yoda	0.929737775733233
2016-10-27__14-54__.tc.hdf5	PRR	mem	Yoda	0.771244505231821
2016-10-27__14-54__.tc.hdf5	PRR	mov	Yoda	1
2016-10-27__14-54__.tc.hdf5	PRR	mov_late	Yoda	0.970587648354761
2016-10-27__14-54__.tc.hdf5	M1-PMD	mem	Yoda	0.615502519836009
2016-10-27__14-54__.tc.hdf5	M1-PMD	mov	Yoda	1
2016-10-27__14-54__.tc.hdf5	M1-PMD	mov_late	Yoda	0.871339133505942
2016-11-02__13-45__.tc.hdf5	PRR	mem	Yoda	0.764464896470489
2016-11-02__13-45__.tc.hdf5	PRR	mov	Yoda	1
2016-11-02__13-45__.tc.hdf5	PRR	mov_late	Yoda	0.973026446731076
2016-11-02__13-45__.tc.hdf5	M1-PMD	mem	Yoda	0.558049129879455
2016-11-02__13-45__.tc.hdf5	M1-PMD	mov	Yoda	1
2016-11-02__13-45__.tc.hdf5	M1-PMD	mov_late	Yoda	0.889232591791631
2016-11-03__17-16__.tc.hdf5	PRR	mem	Yoda	0.908270309351717
2016-11-03__17-16__.tc.hdf5	PRR	mov	Yoda	1
2016-11-03__17-16__.tc.hdf5	PRR	mov_late	Yoda	0.993740947664753
2016-11-03__17-16__.tc.hdf5	M1-PMD	mem	Yoda	0.547284951588194
2016-11-03__17-16__.tc.hdf5	M1-PMD	mov	Yoda	1
2016-11-03__17-16__.tc.hdf5	M1-PMD	mov_late	Yoda	0.887615046253697
2016-11-04__15-53__.tc.hdf5	PRR	mem	Yoda	0.872891512528428
2016-11-04__15-53__.tc.hdf5	PRR	mov	Yoda	1
2016-11-04__15-53__.tc.hdf5	PRR	mov_late	Yoda	0.976409812078929
2016-11-04__15-53__.tc.hdf5	M1-PMD	mem	Yoda	0.695805696868735
2016-11-04__15-53__.tc.hdf5	M1-PMD	mov	Yoda	1
2016-11-04__15-53__.tc.hdf5	M1-PMD	mov_late	Yoda	0.947933668800945
2016-11-09__16-42__.tc.hdf5	PRR	mem	Yoda	0.869888879649385
2016-11-09__16-42__.tc.hdf5	PRR	mov	Yoda	0.999999999999999
2016-11-09__16-42__.tc.hdf5	PRR	mov_late	Yoda	0.983347287349623
2016-11-09__16-42__.tc.hdf5	M1-PMD	mem	Yoda	0.563909193263311
2016-11-09__16-42__.tc.hdf5	M1-PMD	mov	Yoda	1
2016-11-09__16-42__.tc.hdf5	M1-PMD	mov_late	Yoda	0.904198649775875
2016-12-07__14-45__.tc.hdf5	PRR	mem	Yoda	0.939176263214669
2016-12-07__14-45__.tc.hdf5	PRR	mov	Yoda	1
2016-12-07__14-45__.tc.hdf5	PRR	mov_late	Yoda	0.983430639002573
2016-12-07__14-45__.tc.hdf5	M1-PMD	mem	Yoda	0.672317637293368
2016-12-07__14-45__.tc.hdf5	M1-PMD	mov	Yoda	1
2016-12-07__14-45__.tc.hdf5	M1-PMD	mov_late	Yoda	0.901060554698815
2016-12-09__15-23__.tc.hdf5	PRR	mem	Yoda	0.905533852065793
2016-12-09__15-23__.tc.hdf5	PRR	mov	Yoda	1
2016-12-09__15-23__.tc.hdf5	PRR	mov_late	Yoda	0.980275530427723
2016-12-09__15-23__.tc.hdf5	M1-PMD	mem	Yoda	0.760865343823878
2016-12-09__15-23__.tc.hdf5	M1-PMD	mov	Yoda	1
2016-12-09__15-23__.tc.hdf5	M1-PMD	mov_late	Yoda	0.935691125652189
2016-12-20__14-51__.tc.hdf5	PRR	mem	Yoda	0.80328753616949
2016-12-20__14-51__.tc.hdf5	PRR	mov	Yoda	1
2016-12-20__14-51__.tc.hdf5	PRR	mov_late	Yoda	0.950261214544238
2016-12-20__14-51__.tc.hdf5	M1-PMD	mem	Yoda	0.690258640516665
2016-12-20__14-51__.tc.hdf5	M1-PMD	mov	Yoda	1
2016-12-20__14-51__.tc.hdf5	M1-PMD	mov_late	Yoda	0.91318831272731
2016-12-21__15-18__.tc.hdf5	PRR	mem	Yoda	0.941756869001916
2016-12-21__15-18__.tc.hdf5	PRR	mov	Yoda	1
2016-12-21__15-18__.tc.hdf5	PRR	mov_late	Yoda	0.985127870323109
2016-12-21__15-18__.tc.hdf5	M1-PMD	mem	Yoda	0.760420578482366
2016-12-21__15-18__.tc.hdf5	M1-PMD	mov	Yoda	1
2016-12-21__15-18__.tc.hdf5	M1-PMD	mov_late	Yoda	0.89393963054282
2017-01-04__14-40__.tc.hdf5	PRR	mem	Yoda	0.895436322612067
2017-01-04__14-40__.tc.hdf5	PRR	mov	Yoda	1
2017-01-04__14-40__.tc.hdf5	PRR	mov_late	Yoda	0.96076870604465
2017-01-04__14-40__.tc.hdf5	M1-PMD	mem	Yoda	0.726968451223285
2017-01-04__14-40__.tc.hdf5	M1-PMD	mov	Yoda	1
2017-01-04__14-40__.tc.hdf5	M1-PMD	mov_late	Yoda	0.871354573542583
2017-01-05__14-46__.tc.hdf5	PRR	mem	Yoda	0.903170420875337
2017-01-05__14-46__.tc.hdf5	PRR	mov	Yoda	0.999999999999999
2017-01-05__14-46__.tc.hdf5	PRR	mov_late	Yoda	0.977411830291863
2017-01-05__14-46__.tc.hdf5	M1-PMD	mem	Yoda	0.637090817784822
2017-01-05__14-46__.tc.hdf5	M1-PMD	mov	Yoda	0.999999999999999
2017-01-05__14-46__.tc.hdf5	M1-PMD	mov_late	Yoda	0.883167712918116
2017-01-11__16-29__.tc.hdf5	PRR	mem	Yoda	0.905437850429657
2017-01-11__16-29__.tc.hdf5	PRR	mov	Yoda	1
2017-01-11__16-29__.tc.hdf5	PRR	mov_late	Yoda	0.988895801960702
2017-01-11__16-29__.tc.hdf5	M1-PMD	mem	Yoda	0.653855815676021
2017-01-11__16-29__.tc.hdf5	M1-PMD	mov	Yoda	1
2017-01-11__16-29__.tc.hdf5	M1-PMD	mov_late	Yoda	0.88697870630091
2017-01-18__15-23__.tc.hdf5	PRR	mem	Yoda	0.854184400687453
2017-01-18__15-23__.tc.hdf5	PRR	mov	Yoda	1
2017-01-18__15-23__.tc.hdf5	PRR	mov_late	Yoda	0.984820614652802
2017-01-18__15-23__.tc.hdf5	M1-PMD	mem	Yoda	0.661789967517426
2017-01-18__15-23__.tc.hdf5	M1-PMD	mov	Yoda	1
2017-01-18__15-23__.tc.hdf5	M1-PMD	mov_late	Yoda	0.956857306811406
2017-02-23__14-29__.tc.hdf5	PRR	mem	Yoda	0.661411393536126
2017-02-23__14-29__.tc.hdf5	PRR	mov	Yoda	1
2017-02-23__14-29__.tc.hdf5	PRR	mov_late	Yoda	0.904335108332774
2017-02-23__14-29__.tc.hdf5	M1-PMD	mem	Yoda	0.621882749513975
2017-02-23__14-29__.tc.hdf5	M1-PMD	mov	Yoda	1
2017-02-23__14-29__.tc.hdf5	M1-PMD	mov_late	Yoda	0.893550028948647
2017-02-24__15-01__.tc.hdf5	PRR	mem	Yoda	0.937909287117282
2017-02-24__15-01__.tc.hdf5	PRR	mov	Yoda	1
2017-02-24__15-01__.tc.hdf5	PRR	mov_late	Yoda	0.960797087455591
2017-02-24__15-01__.tc.hdf5	M1-PMD	mem	Yoda	0.669632507550442
2017-02-24__15-01__.tc.hdf5	M1-PMD	mov	Yoda	1
2017-02-24__15-01__.tc.hdf5	M1-PMD	mov_late	Yoda	0.953368709838236
2017-03-01__17-11__.tc.hdf5	PRR	mem	Yoda	0.825133900991071
2017-03-01__17-11__.tc.hdf5	PRR	mov	Yoda	0.999999999999999
2017-03-01__17-11__.tc.hdf5	PRR	mov_late	Yoda	0.939527769058809
2017-03-01__17-11__.tc.hdf5	M1-PMD	mem	Yoda	0.739829493687626
2017-03-01__17-11__.tc.hdf5	M1-PMD	mov	Yoda	0.999999999999999
2017-03-01__17-11__.tc.hdf5	M1-PMD	mov_late	Yoda	0.953263860149454
2017-03-14__15-04__.tc.hdf5	PRR	mem	Yoda	0.972892670680621
2017-03-14__15-04__.tc.hdf5	PRR	mov	Yoda	0.999999999999999
2017-03-14__15-04__.tc.hdf5	PRR	mov_late	Yoda	0.97541368526449
2017-03-14__15-04__.tc.hdf5	M1-PMD	mem	Yoda	0.639268544322615
2017-03-14__15-04__.tc.hdf5	M1-PMD	mov	Yoda	1
2017-03-14__15-04__.tc.hdf5	M1-PMD	mov_late	Yoda	0.858413778044806
2017-03-16__17-14__.tc.hdf5	PRR	mem	Yoda	0.949835927393159
2017-03-16__17-14__.tc.hdf5	PRR	mov	Yoda	0.999999999999999
2017-03-16__17-14__.tc.hdf5	PRR	mov_late	Yoda	0.964900692587876
2017-03-16__17-14__.tc.hdf5	M1-PMD	mem	Yoda	0.691693014447631
2017-03-16__17-14__.tc.hdf5	M1-PMD	mov	Yoda	1
2017-03-16__17-14__.tc.hdf5	M1-PMD	mov_late	Yoda	0.922405284113849
2017-03-29__16-47__.tc.hdf5	PRR	mem	Yoda	0.965470121718263
2017-03-29__16-47__.tc.hdf5	PRR	mov	Yoda	0.999999999999999
2017-03-29__16-47__.tc.hdf5	PRR	mov_late	Yoda	0.96855454727284
2017-03-29__16-47__.tc.hdf5	M1-PMD	mem	Yoda	0.69449915551274
2017-03-29__16-47__.tc.hdf5	M1-PMD	mov	Yoda	1
2017-03-29__16-47__.tc.hdf5	M1-PMD	mov_late	Yoda	0.929355153511684
2017-03-30__16-47__.tc.hdf5	PRR	mem	Yoda	0.877548106958312
2017-03-30__16-47__.tc.hdf5	PRR	mov	Yoda	1
2017-03-30__16-47__.tc.hdf5	PRR	mov_late	Yoda	0.987160472808418
2017-03-30__16-47__.tc.hdf5	M1-PMD	mem	Yoda	0.640282186712003
2017-03-30__16-47__.tc.hdf5	M1-PMD	mov	Yoda	1
2017-03-30__16-47__.tc.hdf5	M1-PMD	mov_late	Yoda	0.935850168426845
2017-04-04__15-36__.tc.hdf5	PRR	mem	Yoda	0.99619604243051
2017-04-04__15-36__.tc.hdf5	PRR	mov	Yoda	1
2017-04-04__15-36__.tc.hdf5	PRR	mov_late	Yoda	0.994227980062955
2017-04-04__15-36__.tc.hdf5	M1-PMD	mem	Yoda	0.727769606638503
2017-04-04__15-36__.tc.hdf5	M1-PMD	mov	Yoda	1
2017-04-04__15-36__.tc.hdf5	M1-PMD	mov_late	Yoda	0.936378780173787
2017-04-06__17-33__.tc.hdf5	PRR	mem	Yoda	0.990010123061872
2017-04-06__17-33__.tc.hdf5	PRR	mov	Yoda	1
2017-04-06__17-33__.tc.hdf5	PRR	mov_late	Yoda	0.991643630162653
2017-04-06__17-33__.tc.hdf5	M1-PMD	mem	Yoda	0.643920350176184
2017-04-06__17-33__.tc.hdf5	M1-PMD	mov	Yoda	1
2017-04-06__17-33__.tc.hdf5	M1-PMD	mov_late	Yoda	0.868744697206181
2017-04-07__16-47__.tc.hdf5	PRR	mem	Yoda	0.960963409506912
2017-04-07__16-47__.tc.hdf5	PRR	mov	Yoda	1
2017-04-07__16-47__.tc.hdf5	PRR	mov_late	Yoda	0.961274172531048
2017-04-07__16-47__.tc.hdf5	M1-PMD	mem	Yoda	0.733767086237765
2017-04-07__16-47__.tc.hdf5	M1-PMD	mov	Yoda	1
2017-04-07__16-47__.tc.hdf5	M1-PMD	mov_late	Yoda	0.936029467647641
2017-04-12__17-19__.tc.hdf5	PRR	mem	Yoda	0.881034015034312
2017-04-12__17-19__.tc.hdf5	PRR	mov	Yoda	0.999999999999999
2017-04-12__17-19__.tc.hdf5	PRR	mov_late	Yoda	0.941583475414859
2017-04-12__17-19__.tc.hdf5	M1-PMD	mem	Yoda	0.657385208255463
2017-04-12__17-19__.tc.hdf5	M1-PMD	mov	Yoda	1
2017-04-12__17-19__.tc.hdf5	M1-PMD	mov_late	Yoda	0.942948712058522
2017-04-13__17-17__.tc.hdf5	PRR	mem	Yoda	0.940345743703997
2017-04-13__17-17__.tc.hdf5	PRR	mov	Yoda	1
2017-04-13__17-17__.tc.hdf5	PRR	mov_late	Yoda	0.975637169132549
2017-04-13__17-17__.tc.hdf5	M1-PMD	mem	Yoda	0.662808334763226
2017-04-13__17-17__.tc.hdf5	M1-PMD	mov	Yoda	1
2017-04-13__17-17__.tc.hdf5	M1-PMD	mov_late	Yoda	0.908532245898913
2017-04-18__14-33__.tc.hdf5	PRR	mem	Yoda	0.921728477574047
2017-04-18__14-33__.tc.hdf5	PRR	mov	Yoda	1
2017-04-18__14-33__.tc.hdf5	PRR	mov_late	Yoda	0.977763416736989
2017-04-18__14-33__.tc.hdf5	M1-PMD	mem	Yoda	0.718528738208011
2017-04-18__14-33__.tc.hdf5	M1-PMD	mov	Yoda	1
2017-04-18__14-33__.tc.hdf5	M1-PMD	mov_late	Yoda	0.914926862029301
2017-04-19__15-40__.tc.hdf5	PRR	mem	Yoda	0.974487837164233
2017-04-19__15-40__.tc.hdf5	PRR	mov	Yoda	1
2017-04-19__15-40__.tc.hdf5	PRR	mov_late	Yoda	0.96819532301204
2017-04-19__15-40__.tc.hdf5	M1-PMD	mem	Yoda	0.534422314046137
2017-04-19__15-40__.tc.hdf5	M1-PMD	mov	Yoda	1
2017-04-19__15-40__.tc.hdf5	M1-PMD	mov_late	Yoda	0.913286853132171
2017-04-20__17-16__.tc.hdf5	PRR	mem	Yoda	0.995158719498028
2017-04-20__17-16__.tc.hdf5	PRR	mov	Yoda	1
2017-04-20__17-16__.tc.hdf5	PRR	mov_late	Yoda	0.995565261139451
2017-04-20__17-16__.tc.hdf5	M1-PMD	mem	Yoda	0.686719556522892
2017-04-20__17-16__.tc.hdf5	M1-PMD	mov	Yoda	1
2017-04-20__17-16__.tc.hdf5	M1-PMD	mov_late	Yoda	0.955226431390715
2017-04-26__17-45__.tc.hdf5	PRR	mem	Yoda	0.949737788733323
2017-04-26__17-45__.tc.hdf5	PRR	mov	Yoda	1
2017-04-26__17-45__.tc.hdf5	PRR	mov_late	Yoda	0.990838066274453
2017-04-26__17-45__.tc.hdf5	M1-PMD	mem	Yoda	0.721637377734294
2017-04-26__17-45__.tc.hdf5	M1-PMD	mov	Yoda	1
2017-04-26__17-45__.tc.hdf5	M1-PMD	mov_late	Yoda	0.939941115095259
2017-04-27__16-08__.tc.hdf5	PRR	mem	Yoda	0.909903695598695
2017-04-27__16-08__.tc.hdf5	PRR	mov	Yoda	1
2017-04-27__16-08__.tc.hdf5	PRR	mov_late	Yoda	0.9750106670801
2017-04-27__16-08__.tc.hdf5	M1-PMD	mem	Yoda	0.593932450144502
2017-04-27__16-08__.tc.hdf5	M1-PMD	mov	Yoda	1
2017-04-27__16-08__.tc.hdf5	M1-PMD	mov_late	Yoda	0.933009642510909
2017-05-10__16-58__.tc.hdf5	PRR	mem	Yoda	0.955504152760324
2017-05-10__16-58__.tc.hdf5	PRR	mov	Yoda	1
2017-05-10__16-58__.tc.hdf5	PRR	mov_late	Yoda	0.994236465124456
2017-05-10__16-58__.tc.hdf5	M1-PMD	mem	Yoda	0.585044733683952
2017-05-10__16-58__.tc.hdf5	M1-PMD	mov	Yoda	1
2017-05-10__16-58__.tc.hdf5	M1-PMD	mov_late	Yoda	0.858870445448297
2017-05-11__16-19__.tc.hdf5	PRR	mem	Yoda	0.948689977352226
2017-05-11__16-19__.tc.hdf5	PRR	mov	Yoda	1
2017-05-11__16-19__.tc.hdf5	PRR	mov_late	Yoda	0.981656350065226
2017-05-11__16-19__.tc.hdf5	M1-PMD	mem	Yoda	0.596054267165886
2017-05-11__16-19__.tc.hdf5	M1-PMD	mov	Yoda	1
2017-05-11__16-19__.tc.hdf5	M1-PMD	mov_late	Yoda	0.928115855033002
2017-05-12__16-30__.tc.hdf5	PRR	mem	Yoda	0.878477964920609
2017-05-12__16-30__.tc.hdf5	PRR	mov	Yoda	1
2017-05-12__16-30__.tc.hdf5	PRR	mov_late	Yoda	0.960579806991681
2017-05-12__16-30__.tc.hdf5	M1-PMD	mem	Yoda	0.59131146747659
2017-05-12__16-30__.tc.hdf5	M1-PMD	mov	Yoda	1
2017-05-12__16-30__.tc.hdf5	M1-PMD	mov_late	Yoda	0.945097721852284
2017-05-16__16-24__.tc.hdf5	PRR	mem	Yoda	0.907030381059945
2017-05-16__16-24__.tc.hdf5	PRR	mov	Yoda	1
2017-05-16__16-24__.tc.hdf5	PRR	mov_late	Yoda	0.924175997192901
2017-05-16__16-24__.tc.hdf5	M1-PMD	mem	Yoda	0.5693773149524
2017-05-16__16-24__.tc.hdf5	M1-PMD	mov	Yoda	1
2017-05-16__16-24__.tc.hdf5	M1-PMD	mov_late	Yoda	0.937451066970105
2017-05-17__16-14__.tc.hdf5	PRR	mem	Yoda	0.796169342291594
2017-05-17__16-14__.tc.hdf5	PRR	mov	Yoda	1
2017-05-17__16-14__.tc.hdf5	PRR	mov_late	Yoda	0.954083824541522
2017-05-17__16-14__.tc.hdf5	M1-PMD	mem	Yoda	0.657824742971091
2017-05-17__16-14__.tc.hdf5	M1-PMD	mov	Yoda	1
2017-05-17__16-14__.tc.hdf5	M1-PMD	mov_late	Yoda	0.932512805553383
2017-05-19__15-03__.tc.hdf5	PRR	mem	Yoda	0.964104891875392
2017-05-19__15-03__.tc.hdf5	PRR	mov	Yoda	1
2017-05-19__15-03__.tc.hdf5	PRR	mov_late	Yoda	0.947574857986352
2017-05-19__15-03__.tc.hdf5	M1-PMD	mem	Yoda	0.65424511570983
2017-05-19__15-03__.tc.hdf5	M1-PMD	mov	Yoda	1
2017-05-19__15-03__.tc.hdf5	M1-PMD	mov_late	Yoda	0.932949667258379
2017-05-31__11-31__.tc.hdf5	PRR	mem	Yoda	0.975941554326172
2017-05-31__11-31__.tc.hdf5	PRR	mov	Yoda	1
2017-05-31__11-31__.tc.hdf5	PRR	mov_late	Yoda	0.990831323822666
2017-05-31__11-31__.tc.hdf5	M1-PMD	mem	Yoda	0.66957856969574
2017-05-31__11-31__.tc.hdf5	M1-PMD	mov	Yoda	1
2017-05-31__11-31__.tc.hdf5	M1-PMD	mov_late	Yoda	0.939252132077909
2017-06-01__17-04__.tc.hdf5	PRR	mem	Yoda	0.859606218513834
2017-06-01__17-04__.tc.hdf5	PRR	mov	Yoda	1
2017-06-01__17-04__.tc.hdf5	PRR	mov_late	Yoda	0.985434569044577
2017-06-01__17-04__.tc.hdf5	M1-PMD	mem	Yoda	0.633091692871433
2017-06-01__17-04__.tc.hdf5	M1-PMD	mov	Yoda	1
2017-06-01__17-04__.tc.hdf5	M1-PMD	mov_late	Yoda	0.915998296553919
2017-06-09__16-29__.tc.hdf5	PRR	mem	Yoda	0.975488977807955
2017-06-09__16-29__.tc.hdf5	PRR	mov	Yoda	1
2017-06-09__16-29__.tc.hdf5	PRR	mov_late	Yoda	0.976929447280611
2017-06-09__16-29__.tc.hdf5	M1-PMD	mem	Yoda	0.690071433521681
2017-06-09__16-29__.tc.hdf5	M1-PMD	mov	Yoda	1
2017-06-09__16-29__.tc.hdf5	M1-PMD	mov_late	Yoda	0.925726890624363
2017-06-15__12-28__.tc.hdf5	PRR	mem	Yoda	0.890180444472748
2017-06-15__12-28__.tc.hdf5	PRR	mov	Yoda	0.999999999999999
2017-06-15__12-28__.tc.hdf5	PRR	mov_late	Yoda	0.942330992420172
2017-06-15__12-28__.tc.hdf5	M1-PMD	mem	Yoda	0.70461887451659
2017-06-15__12-28__.tc.hdf5	M1-PMD	mov	Yoda	1
2017-06-15__12-28__.tc.hdf5	M1-PMD	mov_late	Yoda	0.905074205747423
2016-07-06__15-55__.tc.hdf5	PRR	mem	Yoda	0.911340570571413
2016-07-06__15-55__.tc.hdf5	PRR	mov	Yoda	1
2016-07-06__15-55__.tc.hdf5	PRR	mov_late	Yoda	0.972017933948168
2016-07-06__15-55__.tc.hdf5	M1-PMD	mem	Yoda	0.735159120515512
2016-07-06__15-55__.tc.hdf5	M1-PMD	mov	Yoda	1
2016-07-06__15-55__.tc.hdf5	M1-PMD	mov_late	Yoda	0.915136741683412
2016-07-08__14-57__.tc.hdf5	PRR	mem	Yoda	0.657281966282687
2016-07-08__14-57__.tc.hdf5	PRR	mov	Yoda	1
2016-07-08__14-57__.tc.hdf5	PRR	mov_late	Yoda	0.912934551075019
2016-07-08__14-57__.tc.hdf5	M1-PMD	mem	Yoda	0.751259452827526
2016-07-08__14-57__.tc.hdf5	M1-PMD	mov	Yoda	1
2016-07-08__14-57__.tc.hdf5	M1-PMD	mov_late	Yoda	0.970830116353778
2016-07-27__15-17__.tc.hdf5	PRR	mem	Yoda	0.673482121134545
2016-07-27__15-17__.tc.hdf5	PRR	mov	Yoda	0.999999999999999
2016-07-27__15-17__.tc.hdf5	PRR	mov_late	Yoda	0.849195045157231
2016-07-27__15-17__.tc.hdf5	M1-PMD	mem	Yoda	0.674370194305674
2016-07-27__15-17__.tc.hdf5	M1-PMD	mov	Yoda	1
2016-07-27__15-17__.tc.hdf5	M1-PMD	mov_late	Yoda	0.914844174139898
2016-07-28__12-21__.tc.hdf5	PRR	mem	Yoda	0.846706576609086
2016-07-28__12-21__.tc.hdf5	PRR	mov	Yoda	0.999999999999999
2016-07-28__12-21__.tc.hdf5	PRR	mov_late	Yoda	0.941311706844495
2016-07-28__12-21__.tc.hdf5	M1-PMD	mem	Yoda	0.716368366925567
2016-07-28__12-21__.tc.hdf5	M1-PMD	mov	Yoda	0.999999999999998
2016-07-28__12-21__.tc.hdf5	M1-PMD	mov_late	Yoda	0.948462816747948
2016-08-05__15-21__.tc.hdf5	PRR	mem	Yoda	0.789778059177522
2016-08-05__15-21__.tc.hdf5	PRR	mov	Yoda	1
2016-08-05__15-21__.tc.hdf5	PRR	mov_late	Yoda	0.950762640008516
2016-08-05__15-21__.tc.hdf5	M1-PMD	mem	Yoda	0.675960178057749
2016-08-05__15-21__.tc.hdf5	M1-PMD	mov	Yoda	1
2016-08-05__15-21__.tc.hdf5	M1-PMD	mov_late	Yoda	0.897531659179268
2016-08-09__15-28__.tc.hdf5	PRR	mem	Yoda	0.89678116761005
2016-08-09__15-28__.tc.hdf5	PRR	mov	Yoda	1
2016-08-09__15-28__.tc.hdf5	PRR	mov_late	Yoda	0.974900275808761
2016-08-09__15-28__.tc.hdf5	M1-PMD	mem	Yoda	0.757984082155961
2016-08-09__15-28__.tc.hdf5	M1-PMD	mov	Yoda	1
2016-08-09__15-28__.tc.hdf5	M1-PMD	mov_late	Yoda	0.940873795700993
2016-08-10__17-28__.tc.hdf5	PRR	mem	Yoda	0.724826161127992
2016-08-10__17-28__.tc.hdf5	PRR	mov	Yoda	1
2016-08-10__17-28__.tc.hdf5	PRR	mov_late	Yoda	0.87215580542174
2016-08-10__17-28__.tc.hdf5	M1-PMD	mem	Yoda	0.616991776343207
2016-08-10__17-28__.tc.hdf5	M1-PMD	mov	Yoda	1
2016-08-10__17-28__.tc.hdf5	M1-PMD	mov_late	Yoda	0.853185894338183
2016-08-13__14-06__.tc.hdf5	PRR	mem	Yoda	0.723439518812928
2016-08-13__14-06__.tc.hdf5	PRR	mov	Yoda	1
2016-08-13__14-06__.tc.hdf5	PRR	mov_late	Yoda	0.927336551109732
2016-08-13__14-06__.tc.hdf5	M1-PMD	mem	Yoda	0.597743782493104
2016-08-13__14-06__.tc.hdf5	M1-PMD	mov	Yoda	1
2016-08-13__14-06__.tc.hdf5	M1-PMD	mov_late	Yoda	0.953972652507391
2016-10-07__14-26__.tc.hdf5	PRR	mem	Yoda	0.786840855211542
2016-10-07__14-26__.tc.hdf5	PRR	mov	Yoda	0.999999999999999
2016-10-07__14-26__.tc.hdf5	PRR	mov_late	Yoda	0.974720131333308
2016-10-07__14-26__.tc.hdf5	M1-PMD	mem	Yoda	0.747966616427856
2016-10-07__14-26__.tc.hdf5	M1-PMD	mov	Yoda	1
2016-10-07__14-26__.tc.hdf5	M1-PMD	mov_late	Yoda	0.947441498903169
2016-10-12__15-31__.tc.hdf5	PRR	mem	Yoda	0.649174454050139
2016-10-12__15-31__.tc.hdf5	PRR	mov	Yoda	0.999999999999999
2016-10-12__15-31__.tc.hdf5	PRR	mov_late	Yoda	0.911009953966234
2016-10-12__15-31__.tc.hdf5	M1-PMD	mem	Yoda	0.712166617782552
2016-10-12__15-31__.tc.hdf5	M1-PMD	mov	Yoda	1
2016-10-12__15-31__.tc.hdf5	M1-PMD	mov_late	Yoda	0.929737775733233
2016-10-27__14-54__.tc.hdf5	PRR	mem	Yoda	0.771244505231821
2016-10-27__14-54__.tc.hdf5	PRR	mov	Yoda	1
2016-10-27__14-54__.tc.hdf5	PRR	mov_late	Yoda	0.970587648354761
2016-10-27__14-54__.tc.hdf5	M1-PMD	mem	Yoda	0.615502519836009
2016-10-27__14-54__.tc.hdf5	M1-PMD	mov	Yoda	1
2016-10-27__14-54__.tc.hdf5	M1-PMD	mov_late	Yoda	0.871339133505942
2016-11-02__13-45__.tc.hdf5	PRR	mem	Yoda	0.764464896470489
2016-11-02__13-45__.tc.hdf5	PRR	mov	Yoda	1
2016-11-02__13-45__.tc.hdf5	PRR	mov_late	Yoda	0.973026446731076
2016-11-02__13-45__.tc.hdf5	M1-PMD	mem	Yoda	0.558049129879455
2016-11-02__13-45__.tc.hdf5	M1-PMD	mov	Yoda	1
2016-11-02__13-45__.tc.hdf5	M1-PMD	mov_late	Yoda	0.889232591791631
2016-11-03__17-16__.tc.hdf5	PRR	mem	Yoda	0.908270309351717
2016-11-03__17-16__.tc.hdf5	PRR	mov	Yoda	1
2016-11-03__17-16__.tc.hdf5	PRR	mov_late	Yoda	0.993740947664753
2016-11-03__17-16__.tc.hdf5	M1-PMD	mem	Yoda	0.547284951588194
2016-11-03__17-16__.tc.hdf5	M1-PMD	mov	Yoda	1
2016-11-03__17-16__.tc.hdf5	M1-PMD	mov_late	Yoda	0.887615046253697
2016-11-04__15-53__.tc.hdf5	PRR	mem	Yoda	0.872891512528428
2016-11-04__15-53__.tc.hdf5	PRR	mov	Yoda	1
2016-11-04__15-53__.tc.hdf5	PRR	mov_late	Yoda	0.976409812078929
2016-11-04__15-53__.tc.hdf5	M1-PMD	mem	Yoda	0.695805696868735
2016-11-04__15-53__.tc.hdf5	M1-PMD	mov	Yoda	1
2016-11-04__15-53__.tc.hdf5	M1-PMD	mov_late	Yoda	0.947933668800945
2016-11-09__16-42__.tc.hdf5	PRR	mem	Yoda	0.869888879649385
2016-11-09__16-42__.tc.hdf5	PRR	mov	Yoda	0.999999999999999
2016-11-09__16-42__.tc.hdf5	PRR	mov_late	Yoda	0.983347287349623
2016-11-09__16-42__.tc.hdf5	M1-PMD	mem	Yoda	0.563909193263311
2016-11-09__16-42__.tc.hdf5	M1-PMD	mov	Yoda	1
2016-11-09__16-42__.tc.hdf5	M1-PMD	mov_late	Yoda	0.904198649775875
2016-12-07__14-45__.tc.hdf5	PRR	mem	Yoda	0.939176263214669
2016-12-07__14-45__.tc.hdf5	PRR	mov	Yoda	1
2016-12-07__14-45__.tc.hdf5	PRR	mov_late	Yoda	0.983430639002573
2016-12-07__14-45__.tc.hdf5	M1-PMD	mem	Yoda	0.672317637293368
2016-12-07__14-45__.tc.hdf5	M1-PMD	mov	Yoda	1
2016-12-07__14-45__.tc.hdf5	M1-PMD	mov_late	Yoda	0.901060554698815
2016-12-09__15-23__.tc.hdf5	PRR	mem	Yoda	0.905533852065793
2016-12-09__15-23__.tc.hdf5	PRR	mov	Yoda	1
2016-12-09__15-23__.tc.hdf5	PRR	mov_late	Yoda	0.980275530427723
2016-12-09__15-23__.tc.hdf5	M1-PMD	mem	Yoda	0.760865343823878
2016-12-09__15-23__.tc.hdf5	M1-PMD	mov	Yoda	1
2016-12-09__15-23__.tc.hdf5	M1-PMD	mov_late	Yoda	0.935691125652189
2016-12-20__14-51__.tc.hdf5	PRR	mem	Yoda	0.80328753616949
2016-12-20__14-51__.tc.hdf5	PRR	mov	Yoda	1
2016-12-20__14-51__.tc.hdf5	PRR	mov_late	Yoda	0.950261214544238
2016-12-20__14-51__.tc.hdf5	M1-PMD	mem	Yoda	0.690258640516665
2016-12-20__14-51__.tc.hdf5	M1-PMD	mov	Yoda	1
2016-12-20__14-51__.tc.hdf5	M1-PMD	mov_late	Yoda	0.91318831272731
2016-12-21__15-18__.tc.hdf5	PRR	mem	Yoda	0.941756869001916
2016-12-21__15-18__.tc.hdf5	PRR	mov	Yoda	1
2016-12-21__15-18__.tc.hdf5	PRR	mov_late	Yoda	0.985127870323109
2016-12-21__15-18__.tc.hdf5	M1-PMD	mem	Yoda	0.760420578482366
2016-12-21__15-18__.tc.hdf5	M1-PMD	mov	Yoda	1
2016-12-21__15-18__.tc.hdf5	M1-PMD	mov_late	Yoda	0.89393963054282
2017-01-04__14-40__.tc.hdf5	PRR	mem	Yoda	0.895436322612067
2017-01-04__14-40__.tc.hdf5	PRR	mov	Yoda	1
2017-01-04__14-40__.tc.hdf5	PRR	mov_late	Yoda	0.96076870604465
2017-01-04__14-40__.tc.hdf5	M1-PMD	mem	Yoda	0.726968451223285
2017-01-04__14-40__.tc.hdf5	M1-PMD	mov	Yoda	1
2017-01-04__14-40__.tc.hdf5	M1-PMD	mov_late	Yoda	0.871354573542583
2017-01-05__14-46__.tc.hdf5	PRR	mem	Yoda	0.903170420875337
2017-01-05__14-46__.tc.hdf5	PRR	mov	Yoda	0.999999999999999
2017-01-05__14-46__.tc.hdf5	PRR	mov_late	Yoda	0.977411830291863
2017-01-05__14-46__.tc.hdf5	M1-PMD	mem	Yoda	0.637090817784822
2017-01-05__14-46__.tc.hdf5	M1-PMD	mov	Yoda	0.999999999999999
2017-01-05__14-46__.tc.hdf5	M1-PMD	mov_late	Yoda	0.883167712918116
2017-01-11__16-29__.tc.hdf5	PRR	mem	Yoda	0.905437850429657
2017-01-11__16-29__.tc.hdf5	PRR	mov	Yoda	1
2017-01-11__16-29__.tc.hdf5	PRR	mov_late	Yoda	0.988895801960702
2017-01-11__16-29__.tc.hdf5	M1-PMD	mem	Yoda	0.653855815676021
2017-01-11__16-29__.tc.hdf5	M1-PMD	mov	Yoda	1
2017-01-11__16-29__.tc.hdf5	M1-PMD	mov_late	Yoda	0.88697870630091
2017-01-18__15-23__.tc.hdf5	PRR	mem	Yoda	0.854184400687453
2017-01-18__15-23__.tc.hdf5	PRR	mov	Yoda	1
2017-01-18__15-23__.tc.hdf5	PRR	mov_late	Yoda	0.984820614652802
2017-01-18__15-23__.tc.hdf5	M1-PMD	mem	Yoda	0.661789967517426
2017-01-18__15-23__.tc.hdf5	M1-PMD	mov	Yoda	1
2017-01-18__15-23__.tc.hdf5	M1-PMD	mov_late	Yoda	0.956857306811406
2017-02-23__14-29__.tc.hdf5	PRR	mem	Yoda	0.661411393536126
2017-02-23__14-29__.tc.hdf5	PRR	mov	Yoda	1
2017-02-23__14-29__.tc.hdf5	PRR	mov_late	Yoda	0.904335108332774
2017-02-23__14-29__.tc.hdf5	M1-PMD	mem	Yoda	0.621882749513975
2017-02-23__14-29__.tc.hdf5	M1-PMD	mov	Yoda	1
2017-02-23__14-29__.tc.hdf5	M1-PMD	mov_late	Yoda	0.893550028948647
2017-02-24__15-01__.tc.hdf5	PRR	mem	Yoda	0.937909287117282
2017-02-24__15-01__.tc.hdf5	PRR	mov	Yoda	1
2017-02-24__15-01__.tc.hdf5	PRR	mov_late	Yoda	0.960797087455591
2017-02-24__15-01__.tc.hdf5	M1-PMD	mem	Yoda	0.669632507550442
2017-02-24__15-01__.tc.hdf5	M1-PMD	mov	Yoda	1
2017-02-24__15-01__.tc.hdf5	M1-PMD	mov_late	Yoda	0.953368709838236
2017-03-01__17-11__.tc.hdf5	PRR	mem	Yoda	0.825133900991071
2017-03-01__17-11__.tc.hdf5	PRR	mov	Yoda	0.999999999999999
2017-03-01__17-11__.tc.hdf5	PRR	mov_late	Yoda	0.939527769058809
2017-03-01__17-11__.tc.hdf5	M1-PMD	mem	Yoda	0.739829493687626
2017-03-01__17-11__.tc.hdf5	M1-PMD	mov	Yoda	0.999999999999999
2017-03-01__17-11__.tc.hdf5	M1-PMD	mov_late	Yoda	0.953263860149454
2017-03-14__15-04__.tc.hdf5	PRR	mem	Yoda	0.972892670680621
2017-03-14__15-04__.tc.hdf5	PRR	mov	Yoda	0.999999999999999
2017-03-14__15-04__.tc.hdf5	PRR	mov_late	Yoda	0.97541368526449
2017-03-14__15-04__.tc.hdf5	M1-PMD	mem	Yoda	0.639268544322615
2017-03-14__15-04__.tc.hdf5	M1-PMD	mov	Yoda	1
2017-03-14__15-04__.tc.hdf5	M1-PMD	mov_late	Yoda	0.858413778044806
2017-03-16__17-14__.tc.hdf5	PRR	mem	Yoda	0.949835927393159
2017-03-16__17-14__.tc.hdf5	PRR	mov	Yoda	0.999999999999999
2017-03-16__17-14__.tc.hdf5	PRR	mov_late	Yoda	0.964900692587876
2017-03-16__17-14__.tc.hdf5	M1-PMD	mem	Yoda	0.691693014447631
2017-03-16__17-14__.tc.hdf5	M1-PMD	mov	Yoda	1
2017-03-16__17-14__.tc.hdf5	M1-PMD	mov_late	Yoda	0.922405284113849
2017-03-29__16-47__.tc.hdf5	PRR	mem	Yoda	0.965470121718263
2017-03-29__16-47__.tc.hdf5	PRR	mov	Yoda	0.999999999999999
2017-03-29__16-47__.tc.hdf5	PRR	mov_late	Yoda	0.96855454727284
2017-03-29__16-47__.tc.hdf5	M1-PMD	mem	Yoda	0.69449915551274
2017-03-29__16-47__.tc.hdf5	M1-PMD	mov	Yoda	1
2017-03-29__16-47__.tc.hdf5	M1-PMD	mov_late	Yoda	0.929355153511684
2017-03-30__16-47__.tc.hdf5	PRR	mem	Yoda	0.877548106958312
2017-03-30__16-47__.tc.hdf5	PRR	mov	Yoda	1
2017-03-30__16-47__.tc.hdf5	PRR	mov_late	Yoda	0.987160472808418
2017-03-30__16-47__.tc.hdf5	M1-PMD	mem	Yoda	0.640282186712003
2017-03-30__16-47__.tc.hdf5	M1-PMD	mov	Yoda	1
2017-03-30__16-47__.tc.hdf5	M1-PMD	mov_late	Yoda	0.935850168426845
2017-04-04__15-36__.tc.hdf5	PRR	mem	Yoda	0.99619604243051
2017-04-04__15-36__.tc.hdf5	PRR	mov	Yoda	1
2017-04-04__15-36__.tc.hdf5	PRR	mov_late	Yoda	0.994227980062955
2017-04-04__15-36__.tc.hdf5	M1-PMD	mem	Yoda	0.727769606638503
2017-04-04__15-36__.tc.hdf5	M1-PMD	mov	Yoda	1
2017-04-04__15-36__.tc.hdf5	M1-PMD	mov_late	Yoda	0.936378780173787
2017-04-06__17-33__.tc.hdf5	PRR	mem	Yoda	0.990010123061872
2017-04-06__17-33__.tc.hdf5	PRR	mov	Yoda	1
2017-04-06__17-33__.tc.hdf5	PRR	mov_late	Yoda	0.991643630162653
2017-04-06__17-33__.tc.hdf5	M1-PMD	mem	Yoda	0.643920350176184
2017-04-06__17-33__.tc.hdf5	M1-PMD	mov	Yoda	1
2017-04-06__17-33__.tc.hdf5	M1-PMD	mov_late	Yoda	0.868744697206181
2017-04-07__16-47__.tc.hdf5	PRR	mem	Yoda	0.960963409506912
2017-04-07__16-47__.tc.hdf5	PRR	mov	Yoda	1
2017-04-07__16-47__.tc.hdf5	PRR	mov_late	Yoda	0.961274172531048
2017-04-07__16-47__.tc.hdf5	M1-PMD	mem	Yoda	0.733767086237765
2017-04-07__16-47__.tc.hdf5	M1-PMD	mov	Yoda	1
2017-04-07__16-47__.tc.hdf5	M1-PMD	mov_late	Yoda	0.936029467647641
2017-04-12__17-19__.tc.hdf5	PRR	mem	Yoda	0.881034015034312
2017-04-12__17-19__.tc.hdf5	PRR	mov	Yoda	0.999999999999999
2017-04-12__17-19__.tc.hdf5	PRR	mov_late	Yoda	0.941583475414859
2017-04-12__17-19__.tc.hdf5	M1-PMD	mem	Yoda	0.657385208255463
2017-04-12__17-19__.tc.hdf5	M1-PMD	mov	Yoda	1
2017-04-12__17-19__.tc.hdf5	M1-PMD	mov_late	Yoda	0.942948712058522
2017-04-13__17-17__.tc.hdf5	PRR	mem	Yoda	0.940345743703997
2017-04-13__17-17__.tc.hdf5	PRR	mov	Yoda	1
2017-04-13__17-17__.tc.hdf5	PRR	mov_late	Yoda	0.975637169132549
2017-04-13__17-17__.tc.hdf5	M1-PMD	mem	Yoda	0.662808334763226
2017-04-13__17-17__.tc.hdf5	M1-PMD	mov	Yoda	1
2017-04-13__17-17__.tc.hdf5	M1-PMD	mov_late	Yoda	0.908532245898913
2017-04-18__14-33__.tc.hdf5	PRR	mem	Yoda	0.921728477574047
2017-04-18__14-33__.tc.hdf5	PRR	mov	Yoda	1
2017-04-18__14-33__.tc.hdf5	PRR	mov_late	Yoda	0.977763416736989
2017-04-18__14-33__.tc.hdf5	M1-PMD	mem	Yoda	0.718528738208011
2017-04-18__14-33__.tc.hdf5	M1-PMD	mov	Yoda	1
2017-04-18__14-33__.tc.hdf5	M1-PMD	mov_late	Yoda	0.914926862029301
2017-04-19__15-40__.tc.hdf5	PRR	mem	Yoda	0.974487837164233
2017-04-19__15-40__.tc.hdf5	PRR	mov	Yoda	1
2017-04-19__15-40__.tc.hdf5	PRR	mov_late	Yoda	0.96819532301204
2017-04-19__15-40__.tc.hdf5	M1-PMD	mem	Yoda	0.534422314046137
2017-04-19__15-40__.tc.hdf5	M1-PMD	mov	Yoda	1
2017-04-19__15-40__.tc.hdf5	M1-PMD	mov_late	Yoda	0.913286853132171
2017-04-20__17-16__.tc.hdf5	PRR	mem	Yoda	0.995158719498028
2017-04-20__17-16__.tc.hdf5	PRR	mov	Yoda	1
2017-04-20__17-16__.tc.hdf5	PRR	mov_late	Yoda	0.995565261139451
2017-04-20__17-16__.tc.hdf5	M1-PMD	mem	Yoda	0.686719556522892
2017-04-20__17-16__.tc.hdf5	M1-PMD	mov	Yoda	1
2017-04-20__17-16__.tc.hdf5	M1-PMD	mov_late	Yoda	0.955226431390715
2017-04-26__17-45__.tc.hdf5	PRR	mem	Yoda	0.949737788733323
2017-04-26__17-45__.tc.hdf5	PRR	mov	Yoda	1
2017-04-26__17-45__.tc.hdf5	PRR	mov_late	Yoda	0.990838066274453
2017-04-26__17-45__.tc.hdf5	M1-PMD	mem	Yoda	0.721637377734294
2017-04-26__17-45__.tc.hdf5	M1-PMD	mov	Yoda	1
2017-04-26__17-45__.tc.hdf5	M1-PMD	mov_late	Yoda	0.939941115095259
2017-04-27__16-08__.tc.hdf5	PRR	mem	Yoda	0.909903695598695
2017-04-27__16-08__.tc.hdf5	PRR	mov	Yoda	1
2017-04-27__16-08__.tc.hdf5	PRR	mov_late	Yoda	0.9750106670801
2017-04-27__16-08__.tc.hdf5	M1-PMD	mem	Yoda	0.593932450144502
2017-04-27__16-08__.tc.hdf5	M1-PMD	mov	Yoda	1
2017-04-27__16-08__.tc.hdf5	M1-PMD	mov_late	Yoda	0.933009642510909
2017-05-10__16-58__.tc.hdf5	PRR	mem	Yoda	0.955504152760324
2017-05-10__16-58__.tc.hdf5	PRR	mov	Yoda	1
2017-05-10__16-58__.tc.hdf5	PRR	mov_late	Yoda	0.994236465124456
2017-05-10__16-58__.tc.hdf5	M1-PMD	mem	Yoda	0.585044733683952
2017-05-10__16-58__.tc.hdf5	M1-PMD	mov	Yoda	1
2017-05-10__16-58__.tc.hdf5	M1-PMD	mov_late	Yoda	0.858870445448297
2017-05-11__16-19__.tc.hdf5	PRR	mem	Yoda	0.948689977352226
2017-05-11__16-19__.tc.hdf5	PRR	mov	Yoda	1
2017-05-11__16-19__.tc.hdf5	PRR	mov_late	Yoda	0.981656350065226
2017-05-11__16-19__.tc.hdf5	M1-PMD	mem	Yoda	0.596054267165886
2017-05-11__16-19__.tc.hdf5	M1-PMD	mov	Yoda	1
2017-05-11__16-19__.tc.hdf5	M1-PMD	mov_late	Yoda	0.928115855033002
2017-05-12__16-30__.tc.hdf5	PRR	mem	Yoda	0.878477964920609
2017-05-12__16-30__.tc.hdf5	PRR	mov	Yoda	1
2017-05-12__16-30__.tc.hdf5	PRR	mov_late	Yoda	0.960579806991681
2017-05-12__16-30__.tc.hdf5	M1-PMD	mem	Yoda	0.59131146747659
2017-05-12__16-30__.tc.hdf5	M1-PMD	mov	Yoda	1
2017-05-12__16-30__.tc.hdf5	M1-PMD	mov_late	Yoda	0.945097721852284
2017-05-16__16-24__.tc.hdf5	PRR	mem	Yoda	0.907030381059945
2017-05-16__16-24__.tc.hdf5	PRR	mov	Yoda	1
2017-05-16__16-24__.tc.hdf5	PRR	mov_late	Yoda	0.924175997192901
2017-05-16__16-24__.tc.hdf5	M1-PMD	mem	Yoda	0.5693773149524
2017-05-16__16-24__.tc.hdf5	M1-PMD	mov	Yoda	1
2017-05-16__16-24__.tc.hdf5	M1-PMD	mov_late	Yoda	0.937451066970105
2017-05-17__16-14__.tc.hdf5	PRR	mem	Yoda	0.796169342291594
2017-05-17__16-14__.tc.hdf5	PRR	mov	Yoda	1
2017-05-17__16-14__.tc.hdf5	PRR	mov_late	Yoda	0.954083824541522
2017-05-17__16-14__.tc.hdf5	M1-PMD	mem	Yoda	0.657824742971091
2017-05-17__16-14__.tc.hdf5	M1-PMD	mov	Yoda	1
2017-05-17__16-14__.tc.hdf5	M1-PMD	mov_late	Yoda	0.932512805553383
2017-05-19__15-03__.tc.hdf5	PRR	mem	Yoda	0.964104891875392
2017-05-19__15-03__.tc.hdf5	PRR	mov	Yoda	1
2017-05-19__15-03__.tc.hdf5	PRR	mov_late	Yoda	0.947574857986352
2017-05-19__15-03__.tc.hdf5	M1-PMD	mem	Yoda	0.65424511570983
2017-05-19__15-03__.tc.hdf5	M1-PMD	mov	Yoda	1
2017-05-19__15-03__.tc.hdf5	M1-PMD	mov_late	Yoda	0.932949667258379
2017-05-31__11-31__.tc.hdf5	PRR	mem	Yoda	0.975941554326172
2017-05-31__11-31__.tc.hdf5	PRR	mov	Yoda	1
2017-05-31__11-31__.tc.hdf5	PRR	mov_late	Yoda	0.990831323822666
2017-05-31__11-31__.tc.hdf5	M1-PMD	mem	Yoda	0.66957856969574
2017-05-31__11-31__.tc.hdf5	M1-PMD	mov	Yoda	1
2017-05-31__11-31__.tc.hdf5	M1-PMD	mov_late	Yoda	0.939252132077909
2017-06-01__17-04__.tc.hdf5	PRR	mem	Yoda	0.859606218513834
2017-06-01__17-04__.tc.hdf5	PRR	mov	Yoda	1
2017-06-01__17-04__.tc.hdf5	PRR	mov_late	Yoda	0.985434569044577
2017-06-01__17-04__.tc.hdf5	M1-PMD	mem	Yoda	0.633091692871433
2017-06-01__17-04__.tc.hdf5	M1-PMD	mov	Yoda	1
2017-06-01__17-04__.tc.hdf5	M1-PMD	mov_late	Yoda	0.915998296553919
2017-06-09__16-29__.tc.hdf5	PRR	mem	Yoda	0.975488977807955
2017-06-09__16-29__.tc.hdf5	PRR	mov	Yoda	1
2017-06-09__16-29__.tc.hdf5	PRR	mov_late	Yoda	0.976929447280611
2017-06-09__16-29__.tc.hdf5	M1-PMD	mem	Yoda	0.690071433521681
2017-06-09__16-29__.tc.hdf5	M1-PMD	mov	Yoda	1
2017-06-09__16-29__.tc.hdf5	M1-PMD	mov_late	Yoda	0.925726890624363
2017-06-15__12-28__.tc.hdf5	PRR	mem	Yoda	0.890180444472748
2017-06-15__12-28__.tc.hdf5	PRR	mov	Yoda	0.999999999999999
2017-06-15__12-28__.tc.hdf5	PRR	mov_late	Yoda	0.942330992420172
2017-06-15__12-28__.tc.hdf5	M1-PMD	mem	Yoda	0.70461887451659
2017-06-15__12-28__.tc.hdf5	M1-PMD	mov	Yoda	1
2017-06-15__12-28__.tc.hdf5	M1-PMD	mov_late	Yoda	0.905074205747423
2019-12-05__12-51__.tc.hdf5	PRR	mem	Zeppo	0.749172487795077
2019-12-05__12-51__.tc.hdf5	PRR	mov	Zeppo	0.999999999999999
2019-12-05__12-51__.tc.hdf5	PRR	mov_late	Zeppo	0.9306342037284
2019-12-05__12-51__.tc.hdf5	M1-PMD	mem	Zeppo	0.752681327464022
2019-12-05__12-51__.tc.hdf5	M1-PMD	mov	Zeppo	0.999999999999999
2019-12-05__12-51__.tc.hdf5	M1-PMD	mov_late	Zeppo	0.889122175812908
2019-12-06__12-15__.tc.hdf5	PRR	mem	Zeppo	0.756708037130995
2019-12-06__12-15__.tc.hdf5	PRR	mov	Zeppo	1
2019-12-06__12-15__.tc.hdf5	PRR	mov_late	Zeppo	0.874004850793155
2019-12-06__12-15__.tc.hdf5	M1-PMD	mem	Zeppo	0.567640633746011
2019-12-06__12-15__.tc.hdf5	M1-PMD	mov	Zeppo	1
2019-12-06__12-15__.tc.hdf5	M1-PMD	mov_late	Zeppo	0.872904113154572
2019-12-07__11-46__.tc.hdf5	PRR	mem	Zeppo	0.820397920347622
2019-12-07__11-46__.tc.hdf5	PRR	mov	Zeppo	1
2019-12-07__11-46__.tc.hdf5	PRR	mov_late	Zeppo	0.927129451039376
2019-12-07__11-46__.tc.hdf5	M1-PMD	mem	Zeppo	0.567541393403578
2019-12-07__11-46__.tc.hdf5	M1-PMD	mov	Zeppo	1
2019-12-07__11-46__.tc.hdf5	M1-PMD	mov_late	Zeppo	0.854957604747086
2019-12-09__12-20__.tc.hdf5	PRR	mem	Zeppo	0.650474454232086
2019-12-09__12-20__.tc.hdf5	PRR	mov	Zeppo	1
2019-12-09__12-20__.tc.hdf5	PRR	mov_late	Zeppo	0.798977642257772
2019-12-09__12-20__.tc.hdf5	M1-PMD	mem	Zeppo	0.742560676806613
2019-12-09__12-20__.tc.hdf5	M1-PMD	mov	Zeppo	0.999999999999999
2019-12-09__12-20__.tc.hdf5	M1-PMD	mov_late	Zeppo	0.857972062892402
2019-12-12__12-40__.tc.hdf5	PRR	mem	Zeppo	0.826552989762142
2019-12-12__12-40__.tc.hdf5	PRR	mov	Zeppo	1
2019-12-12__12-40__.tc.hdf5	PRR	mov_late	Zeppo	0.87813653962358
2019-12-12__12-40__.tc.hdf5	M1-PMD	mem	Zeppo	0.796254134501797
2019-12-12__12-40__.tc.hdf5	M1-PMD	mov	Zeppo	1
2019-12-12__12-40__.tc.hdf5	M1-PMD	mov_late	Zeppo	0.896132813642574
2019-12-14__11-31__.tc.hdf5	PRR	mem	Zeppo	0.845012418259022
2019-12-14__11-31__.tc.hdf5	PRR	mov	Zeppo	1
2019-12-14__11-31__.tc.hdf5	PRR	mov_late	Zeppo	0.818982374524957
2019-12-14__11-31__.tc.hdf5	M1-PMD	mem	Zeppo	0.500019577910701
2019-12-14__11-31__.tc.hdf5	M1-PMD	mov	Zeppo	0.999999999999999
2019-12-14__11-31__.tc.hdf5	M1-PMD	mov_late	Zeppo	0.578855315911054
2020-01-10__12-04__.tc.hdf5	PRR	mem	Zeppo	0.840741769165329
2020-01-10__12-04__.tc.hdf5	PRR	mov	Zeppo	1
2020-01-10__12-04__.tc.hdf5	PRR	mov_late	Zeppo	0.799534434917298
2020-01-10__12-04__.tc.hdf5	M1-PMD	mem	Zeppo	0.603504889591219
2020-01-10__12-04__.tc.hdf5	M1-PMD	mov	Zeppo	0.999999999999999
2020-01-10__12-04__.tc.hdf5	M1-PMD	mov_late	Zeppo	0.810585644825459
2020-01-21__11-45__.tc.hdf5	PRR	mem	Zeppo	0.88927705440576
2020-01-21__11-45__.tc.hdf5	PRR	mov	Zeppo	1
2020-01-21__11-45__.tc.hdf5	PRR	mov_late	Zeppo	0.944476904195061
2020-01-21__11-45__.tc.hdf5	M1-PMD	mem	Zeppo	0.612249113877122
2020-01-21__11-45__.tc.hdf5	M1-PMD	mov	Zeppo	1
2020-01-21__11-45__.tc.hdf5	M1-PMD	mov_late	Zeppo	0.841449991234137
2020-01-22__11-24__.tc.hdf5	PRR	mem	Zeppo	0.716004786949981
2020-01-22__11-24__.tc.hdf5	PRR	mov	Zeppo	1
2020-01-22__11-24__.tc.hdf5	PRR	mov_late	Zeppo	0.836632803548333
2020-01-22__11-24__.tc.hdf5	M1-PMD	mem	Zeppo	0.434948091918198
2020-01-22__11-24__.tc.hdf5	M1-PMD	mov	Zeppo	1
2020-01-22__11-24__.tc.hdf5	M1-PMD	mov_late	Zeppo	0.766676401994794
2020-01-23__11-28__.tc.hdf5	PRR	mem	Zeppo	0.692963098698572
2020-01-23__11-28__.tc.hdf5	PRR	mov	Zeppo	1
2020-01-23__11-28__.tc.hdf5	PRR	mov_late	Zeppo	0.843354162460307
2020-01-23__11-28__.tc.hdf5	M1-PMD	mem	Zeppo	0.560503756427378
2020-01-23__11-28__.tc.hdf5	M1-PMD	mov	Zeppo	1
2020-01-23__11-28__.tc.hdf5	M1-PMD	mov_late	Zeppo	0.785916994164594
2020-01-24__11-29__.tc.hdf5	PRR	mem	Zeppo	0.863651139944736
2020-01-24__11-29__.tc.hdf5	PRR	mov	Zeppo	1
2020-01-24__11-29__.tc.hdf5	PRR	mov_late	Zeppo	0.887598190188958
2020-01-24__11-29__.tc.hdf5	M1-PMD	mem	Zeppo	0.633840397461293
2020-01-24__11-29__.tc.hdf5	M1-PMD	mov	Zeppo	1
2020-01-24__11-29__.tc.hdf5	M1-PMD	mov_late	Zeppo	0.873089267668987
2020-01-25__11-46__.tc.hdf5	PRR	mem	Zeppo	0.669815838214534
2020-01-25__11-46__.tc.hdf5	PRR	mov	Zeppo	1
2020-01-25__11-46__.tc.hdf5	PRR	mov_late	Zeppo	0.759555590996298
2020-01-25__11-46__.tc.hdf5	M1-PMD	mem	Zeppo	0.527055797786808
2020-01-25__11-46__.tc.hdf5	M1-PMD	mov	Zeppo	1
2020-01-25__11-46__.tc.hdf5	M1-PMD	mov_late	Zeppo	0.755886704808015
2020-01-28__12-18__.tc.hdf5	PRR	mem	Zeppo	0.753223235672768
2020-01-28__12-18__.tc.hdf5	PRR	mov	Zeppo	0.999999999999999
2020-01-28__12-18__.tc.hdf5	PRR	mov_late	Zeppo	0.922807940332665
2020-01-28__12-18__.tc.hdf5	M1-PMD	mem	Zeppo	0.601931905800097
2020-01-28__12-18__.tc.hdf5	M1-PMD	mov	Zeppo	0.999999999999999
2020-01-28__12-18__.tc.hdf5	M1-PMD	mov_late	Zeppo	0.888147992694285
2020-01-29__11-42__.tc.hdf5	PRR	mem	Zeppo	0.801257825091407
2020-01-29__11-42__.tc.hdf5	PRR	mov	Zeppo	1
2020-01-29__11-42__.tc.hdf5	PRR	mov_late	Zeppo	0.874306753682271
2020-01-29__11-42__.tc.hdf5	M1-PMD	mem	Zeppo	0.633425469859354
2020-01-29__11-42__.tc.hdf5	M1-PMD	mov	Zeppo	0.999999999999999
2020-01-29__11-42__.tc.hdf5	M1-PMD	mov_late	Zeppo	0.880373928669545
2020-01-31__10-45__.tc.hdf5	PRR	mem	Zeppo	0.91618307927818
2020-01-31__10-45__.tc.hdf5	PRR	mov	Zeppo	1
2020-01-31__10-45__.tc.hdf5	PRR	mov_late	Zeppo	0.931753427521624
2020-01-31__10-45__.tc.hdf5	M1-PMD	mem	Zeppo	0.728446061028435
2020-01-31__10-45__.tc.hdf5	M1-PMD	mov	Zeppo	1
2020-01-31__10-45__.tc.hdf5	M1-PMD	mov_late	Zeppo	0.83507606460204
2019-12-05__12-51__.tc.hdf5	PRR	mem	Zeppo	0.749172487795077
2019-12-05__12-51__.tc.hdf5	PRR	mov	Zeppo	0.999999999999999
2019-12-05__12-51__.tc.hdf5	PRR	mov_late	Zeppo	0.9306342037284
2019-12-05__12-51__.tc.hdf5	M1-PMD	mem	Zeppo	0.752681327464022
2019-12-05__12-51__.tc.hdf5	M1-PMD	mov	Zeppo	0.999999999999999
2019-12-05__12-51__.tc.hdf5	M1-PMD	mov_late	Zeppo	0.889122175812908
2019-12-06__12-15__.tc.hdf5	PRR	mem	Zeppo	0.756708037130995
2019-12-06__12-15__.tc.hdf5	PRR	mov	Zeppo	1
2019-12-06__12-15__.tc.hdf5	PRR	mov_late	Zeppo	0.874004850793155
2019-12-06__12-15__.tc.hdf5	M1-PMD	mem	Zeppo	0.567640633746011
2019-12-06__12-15__.tc.hdf5	M1-PMD	mov	Zeppo	1
2019-12-06__12-15__.tc.hdf5	M1-PMD	mov_late	Zeppo	0.872904113154572
2019-12-07__11-46__.tc.hdf5	PRR	mem	Zeppo	0.820397920347622
2019-12-07__11-46__.tc.hdf5	PRR	mov	Zeppo	1
2019-12-07__11-46__.tc.hdf5	PRR	mov_late	Zeppo	0.927129451039376
2019-12-07__11-46__.tc.hdf5	M1-PMD	mem	Zeppo	0.567541393403578
2019-12-07__11-46__.tc.hdf5	M1-PMD	mov	Zeppo	1
2019-12-07__11-46__.tc.hdf5	M1-PMD	mov_late	Zeppo	0.854957604747086
2019-12-09__12-20__.tc.hdf5	PRR	mem	Zeppo	0.650474454232086
2019-12-09__12-20__.tc.hdf5	PRR	mov	Zeppo	1
2019-12-09__12-20__.tc.hdf5	PRR	mov_late	Zeppo	0.798977642257772
2019-12-09__12-20__.tc.hdf5	M1-PMD	mem	Zeppo	0.742560676806613
2019-12-09__12-20__.tc.hdf5	M1-PMD	mov	Zeppo	0.999999999999999
2019-12-09__12-20__.tc.hdf5	M1-PMD	mov_late	Zeppo	0.857972062892402
2019-12-12__12-40__.tc.hdf5	PRR	mem	Zeppo	0.826552989762142
2019-12-12__12-40__.tc.hdf5	PRR	mov	Zeppo	1
2019-12-12__12-40__.tc.hdf5	PRR	mov_late	Zeppo	0.87813653962358
2019-12-12__12-40__.tc.hdf5	M1-PMD	mem	Zeppo	0.796254134501797
2019-12-12__12-40__.tc.hdf5	M1-PMD	mov	Zeppo	1
2019-12-12__12-40__.tc.hdf5	M1-PMD	mov_late	Zeppo	0.896132813642574
2019-12-14__11-31__.tc.hdf5	PRR	mem	Zeppo	0.845012418259022
2019-12-14__11-31__.tc.hdf5	PRR	mov	Zeppo	1
2019-12-14__11-31__.tc.hdf5	PRR	mov_late	Zeppo	0.818982374524957
2019-12-14__11-31__.tc.hdf5	M1-PMD	mem	Zeppo	0.500019577910701
2019-12-14__11-31__.tc.hdf5	M1-PMD	mov	Zeppo	0.999999999999999
2019-12-14__11-31__.tc.hdf5	M1-PMD	mov_late	Zeppo	0.578855315911054
2020-01-10__12-04__.tc.hdf5	PRR	mem	Zeppo	0.840741769165329
2020-01-10__12-04__.tc.hdf5	PRR	mov	Zeppo	1
2020-01-10__12-04__.tc.hdf5	PRR	mov_late	Zeppo	0.799534434917298
2020-01-10__12-04__.tc.hdf5	M1-PMD	mem	Zeppo	0.603504889591219
2020-01-10__12-04__.tc.hdf5	M1-PMD	mov	Zeppo	0.999999999999999
2020-01-10__12-04__.tc.hdf5	M1-PMD	mov_late	Zeppo	0.810585644825459
2020-01-21__11-45__.tc.hdf5	PRR	mem	Zeppo	0.88927705440576
2020-01-21__11-45__.tc.hdf5	PRR	mov	Zeppo	1
2020-01-21__11-45__.tc.hdf5	PRR	mov_late	Zeppo	0.944476904195061
2020-01-21__11-45__.tc.hdf5	M1-PMD	mem	Zeppo	0.612249113877122
2020-01-21__11-45__.tc.hdf5	M1-PMD	mov	Zeppo	1
2020-01-21__11-45__.tc.hdf5	M1-PMD	mov_late	Zeppo	0.841449991234137
2020-01-22__11-24__.tc.hdf5	PRR	mem	Zeppo	0.716004786949981
2020-01-22__11-24__.tc.hdf5	PRR	mov	Zeppo	1
2020-01-22__11-24__.tc.hdf5	PRR	mov_late	Zeppo	0.836632803548333
2020-01-22__11-24__.tc.hdf5	M1-PMD	mem	Zeppo	0.434948091918198
2020-01-22__11-24__.tc.hdf5	M1-PMD	mov	Zeppo	1
2020-01-22__11-24__.tc.hdf5	M1-PMD	mov_late	Zeppo	0.766676401994794
2020-01-23__11-28__.tc.hdf5	PRR	mem	Zeppo	0.692963098698572
2020-01-23__11-28__.tc.hdf5	PRR	mov	Zeppo	1
2020-01-23__11-28__.tc.hdf5	PRR	mov_late	Zeppo	0.843354162460307
2020-01-23__11-28__.tc.hdf5	M1-PMD	mem	Zeppo	0.560503756427378
2020-01-23__11-28__.tc.hdf5	M1-PMD	mov	Zeppo	1
2020-01-23__11-28__.tc.hdf5	M1-PMD	mov_late	Zeppo	0.785916994164594
2020-01-24__11-29__.tc.hdf5	PRR	mem	Zeppo	0.863651139944736
2020-01-24__11-29__.tc.hdf5	PRR	mov	Zeppo	1
2020-01-24__11-29__.tc.hdf5	PRR	mov_late	Zeppo	0.887598190188958
2020-01-24__11-29__.tc.hdf5	M1-PMD	mem	Zeppo	0.633840397461293
2020-01-24__11-29__.tc.hdf5	M1-PMD	mov	Zeppo	1
2020-01-24__11-29__.tc.hdf5	M1-PMD	mov_late	Zeppo	0.873089267668987
2020-01-25__11-46__.tc.hdf5	PRR	mem	Zeppo	0.669815838214534
2020-01-25__11-46__.tc.hdf5	PRR	mov	Zeppo	1
2020-01-25__11-46__.tc.hdf5	PRR	mov_late	Zeppo	0.759555590996298
2020-01-25__11-46__.tc.hdf5	M1-PMD	mem	Zeppo	0.527055797786808
2020-01-25__11-46__.tc.hdf5	M1-PMD	mov	Zeppo	1
2020-01-25__11-46__.tc.hdf5	M1-PMD	mov_late	Zeppo	0.755886704808015
2020-01-28__12-18__.tc.hdf5	PRR	mem	Zeppo	0.753223235672768
2020-01-28__12-18__.tc.hdf5	PRR	mov	Zeppo	0.999999999999999
2020-01-28__12-18__.tc.hdf5	PRR	mov_late	Zeppo	0.922807940332665
2020-01-28__12-18__.tc.hdf5	M1-PMD	mem	Zeppo	0.601931905800097
2020-01-28__12-18__.tc.hdf5	M1-PMD	mov	Zeppo	0.999999999999999
2020-01-28__12-18__.tc.hdf5	M1-PMD	mov_late	Zeppo	0.888147992694285
2020-01-29__11-42__.tc.hdf5	PRR	mem	Zeppo	0.801257825091407
2020-01-29__11-42__.tc.hdf5	PRR	mov	Zeppo	1
2020-01-29__11-42__.tc.hdf5	PRR	mov_late	Zeppo	0.874306753682271
2020-01-29__11-42__.tc.hdf5	M1-PMD	mem	Zeppo	0.633425469859354
2020-01-29__11-42__.tc.hdf5	M1-PMD	mov	Zeppo	0.999999999999999
2020-01-29__11-42__.tc.hdf5	M1-PMD	mov_late	Zeppo	0.880373928669545
2020-01-31__10-45__.tc.hdf5	PRR	mem	Zeppo	0.91618307927818
2020-01-31__10-45__.tc.hdf5	PRR	mov	Zeppo	1
2020-01-31__10-45__.tc.hdf5	PRR	mov_late	Zeppo	0.931753427521624
2020-01-31__10-45__.tc.hdf5	M1-PMD	mem	Zeppo	0.728446061028435
2020-01-31__10-45__.tc.hdf5	M1-PMD	mov	Zeppo	1
2020-01-31__10-45__.tc.hdf5	M1-PMD	mov_late	Zeppo	0.83507606460204
