# Supplementary material for: Frontal and parietal planning signals encode adapted motor commands when learning to control a brain–computer interface
Source: PLoS Biol. 2025 Sep 29;23(9):e3003408. doi: 10.1371/journal.pbio.3003408 (PMC12533969; doi:10.1371/journal.pbio.3003408)
Supplement: S9 Data — (ZIP) [file pbio.3003408.s017.zip]

Archive with 8 entries (6 files):
- S9_Data/
- __MACOSX/._S9_Data
- S9_Data/data/
- __MACOSX/S9_Data/._data
- S9_Data/data/animal_y_to_save.csv
- __MACOSX/S9_Data/data/._animal_y_to_save.csv
- S9_Data/data/animal_z_to_save.csv
- __MACOSX/S9_Data/data/._animal_z_to_save.csv
