# Supplementary material for: Frontal and parietal planning signals encode adapted motor commands when learning to control a brain–computer interface
Source: PLoS Biol. 2025 Sep 29;23(9):e3003408. doi: 10.1371/journal.pbio.3003408 (PMC12533969; doi:10.1371/journal.pbio.3003408)
Supplement: S9 Data — (ZIP) [file pbio.3003408.s017.zip › S9_Data/data/animal_y_to_save.csv]

file_name	period	category	newarea	angle_along_perturb
2016-07-06__15-55__.tc.hdf5	mov	base	C-M1	-3.18055468146352e-15
2016-07-06__15-55__.tc.hdf5	mov	rot	C-M1	33.430304981806
2016-07-06__15-55__.tc.hdf5	mov	wash	C-M1	-1.05940199934613
2016-07-06__15-55__.tc.hdf5	mem	base	C-M1	0
2016-07-06__15-55__.tc.hdf5	mem	rot	C-M1	-16.2253116041116
2016-07-06__15-55__.tc.hdf5	mem	wash	C-M1	-26.8610902303583
2016-07-06__15-55__.tc.hdf5	mov	base	C-M1	0
2016-07-06__15-55__.tc.hdf5	mov	rot	C-M1	-37.8516825557756
2016-07-06__15-55__.tc.hdf5	mov	wash	C-M1	-62.737349208991
2016-07-06__15-55__.tc.hdf5	mov	base	C-M1	-1.59027734073176e-15
2016-07-06__15-55__.tc.hdf5	mov	rot	C-M1	14.1711566282787
2016-07-06__15-55__.tc.hdf5	mov	wash	C-M1	-24.9460666577266
2016-07-06__15-55__.tc.hdf5	mov	base	C-M1	0
2016-07-06__15-55__.tc.hdf5	mov	rot	C-M1	30.9905530718283
2016-07-06__15-55__.tc.hdf5	mov	wash	C-M1	15.2353906130859
2016-07-06__15-55__.tc.hdf5	mem	base	C-M1	0
2016-07-06__15-55__.tc.hdf5	mem	rot	C-M1	-12.3498472910007
2016-07-06__15-55__.tc.hdf5	mem	wash	C-M1	-14.1039164781321
2016-07-06__15-55__.tc.hdf5	mov	base	C-M1	0
2016-07-06__15-55__.tc.hdf5	mov	rot	C-M1	6.6360422845775
2016-07-06__15-55__.tc.hdf5	mov	wash	C-M1	-14.689042386395
2016-07-06__15-55__.tc.hdf5	mov	base	C-M1	0
2016-07-06__15-55__.tc.hdf5	mov	rot	C-M1	-12.0959123000889
2016-07-06__15-55__.tc.hdf5	mov	wash	C-M1	4.33327466779581
2016-07-06__15-55__.tc.hdf5	mem	base	C-M1	0
2016-07-06__15-55__.tc.hdf5	mem	rot	C-M1	27.2570889785064
2016-07-06__15-55__.tc.hdf5	mem	wash	C-M1	15.8327166033731
2016-07-06__15-55__.tc.hdf5	mov	base	C-M1	1.59027734073176e-15
2016-07-06__15-55__.tc.hdf5	mov	rot	C-M1	49.0930242230238
2016-07-06__15-55__.tc.hdf5	mov	wash	C-M1	7.19207809749068
2016-07-06__15-55__.tc.hdf5	mem	base	NC-M1	1.59027734073176e-15
2016-07-06__15-55__.tc.hdf5	mem	rot	NC-M1	11.8556598615172
2016-07-06__15-55__.tc.hdf5	mem	wash	NC-M1	10.4359145340973
2016-07-06__15-55__.tc.hdf5	mov	base	NC-M1	1.59027734073176e-15
2016-07-06__15-55__.tc.hdf5	mov	rot	NC-M1	6.90634966393787
2016-07-06__15-55__.tc.hdf5	mov	wash	NC-M1	29.2704097696265
2016-07-06__15-55__.tc.hdf5	mov	base	C-M1	3.18055468146352e-15
2016-07-06__15-55__.tc.hdf5	mov	rot	C-M1	21.9137838203619
2016-07-06__15-55__.tc.hdf5	mov	wash	C-M1	4.65408884573092
2016-07-06__15-55__.tc.hdf5	mov	base	NC-M1	0
2016-07-06__15-55__.tc.hdf5	mov	rot	NC-M1	-3.16998051971583
2016-07-06__15-55__.tc.hdf5	mov	wash	NC-M1	49.9143250763912
2016-07-06__15-55__.tc.hdf5	mem	base	C-M1	0
2016-07-06__15-55__.tc.hdf5	mem	rot	C-M1	8.18430755422432
2016-07-06__15-55__.tc.hdf5	mem	wash	C-M1	-10.0940570289599
2016-07-06__15-55__.tc.hdf5	mov	base	C-M1	0
2016-07-06__15-55__.tc.hdf5	mov	rot	C-M1	9.59716853152515
2016-07-06__15-55__.tc.hdf5	mov	wash	C-M1	-7.01065839859873
2016-07-06__15-55__.tc.hdf5	mem	base	C-M1	0
2016-07-06__15-55__.tc.hdf5	mem	rot	C-M1	22.3913120085771
2016-07-06__15-55__.tc.hdf5	mem	wash	C-M1	-7.76387628688246
2016-07-06__15-55__.tc.hdf5	mov	base	C-M1	0
2016-07-06__15-55__.tc.hdf5	mov	rot	C-M1	19.0352286730797
2016-07-06__15-55__.tc.hdf5	mov	wash	C-M1	-10.8905870629234
2016-07-06__15-55__.tc.hdf5	mem	base	C-M1	-1.59027734073176e-15
2016-07-06__15-55__.tc.hdf5	mem	rot	C-M1	23.5319528755283
2016-07-06__15-55__.tc.hdf5	mem	wash	C-M1	0.168765716124437
2016-07-06__15-55__.tc.hdf5	mov	base	C-M1	0
2016-07-06__15-55__.tc.hdf5	mov	rot	C-M1	15.9882073906732
2016-07-06__15-55__.tc.hdf5	mov	wash	C-M1	12.7384308604607
2016-07-06__15-55__.tc.hdf5	mov	base	C-M1	0
2016-07-06__15-55__.tc.hdf5	mov	rot	C-M1	11.7210118240866
2016-07-06__15-55__.tc.hdf5	mov	wash	C-M1	0.314287506703522
2016-07-06__15-55__.tc.hdf5	mov	base	C-M1	3.9756933518294e-16
2016-07-06__15-55__.tc.hdf5	mov	rot	C-M1	8.02479619992018
2016-07-06__15-55__.tc.hdf5	mov	wash	C-M1	21.7166846680857
2016-07-06__15-55__.tc.hdf5	mov	base	C-M1	0
2016-07-06__15-55__.tc.hdf5	mov	rot	C-M1	77.1524993545861
2016-07-06__15-55__.tc.hdf5	mov	wash	C-M1	29.0421497204252
2016-07-06__15-55__.tc.hdf5	mem	base	C-M1	0
2016-07-06__15-55__.tc.hdf5	mem	rot	C-M1	7.89936457671977
2016-07-06__15-55__.tc.hdf5	mem	wash	C-M1	13.2534520437518
2016-07-06__15-55__.tc.hdf5	mov	base	C-M1	0
2016-07-06__15-55__.tc.hdf5	mov	rot	C-M1	29.9015310639042
2016-07-06__15-55__.tc.hdf5	mov	wash	C-M1	15.2926853753356
2016-07-06__15-55__.tc.hdf5	mem	base	C-M1	1.59027734073176e-15
2016-07-06__15-55__.tc.hdf5	mem	rot	C-M1	17.1705832951707
2016-07-06__15-55__.tc.hdf5	mem	wash	C-M1	29.5380091793772
2016-07-06__15-55__.tc.hdf5	mov	base	C-M1	0
2016-07-06__15-55__.tc.hdf5	mov	rot	C-M1	31.9249744987806
2016-07-06__15-55__.tc.hdf5	mov	wash	C-M1	32.1665969205355
2016-07-06__15-55__.tc.hdf5	mov	base	C-M1	-1.59027734073176e-15
2016-07-06__15-55__.tc.hdf5	mov	rot	C-M1	21.0170176182395
2016-07-06__15-55__.tc.hdf5	mov	wash	C-M1	7.31054540019673
2016-07-06__15-55__.tc.hdf5	mem	base	C-M1	0
2016-07-06__15-55__.tc.hdf5	mem	rot	C-M1	51.9080199883933
2016-07-06__15-55__.tc.hdf5	mem	wash	C-M1	-10.5598904507021
2016-07-06__15-55__.tc.hdf5	mov	base	C-M1	0
2016-07-06__15-55__.tc.hdf5	mov	rot	C-M1	40.0060448545359
2016-07-06__15-55__.tc.hdf5	mov	wash	C-M1	-4.91979496280684
2016-07-06__15-55__.tc.hdf5	mem	base	C-M1	0
2016-07-06__15-55__.tc.hdf5	mem	rot	C-M1	-30.6662759038072
2016-07-06__15-55__.tc.hdf5	mem	wash	C-M1	-34.9524721914849
2016-07-06__15-55__.tc.hdf5	mov	base	C-M1	0
2016-07-06__15-55__.tc.hdf5	mov	rot	C-M1	-12.2023205443052
2016-07-06__15-55__.tc.hdf5	mov	wash	C-M1	-24.4974677727111
2016-07-06__15-55__.tc.hdf5	mem	base	C-M1	0
2016-07-06__15-55__.tc.hdf5	mem	rot	C-M1	-6.35529030056491
2016-07-06__15-55__.tc.hdf5	mem	wash	C-M1	-4.02445221534153
2016-07-06__15-55__.tc.hdf5	mov	base	C-M1	0
2016-07-06__15-55__.tc.hdf5	mov	rot	C-M1	13.8955958016005
2016-07-06__15-55__.tc.hdf5	mov	wash	C-M1	-12.5974632239433
2016-07-06__15-55__.tc.hdf5	mem	base	C-M1	0
2016-07-06__15-55__.tc.hdf5	mem	rot	C-M1	-8.19074268245656
2016-07-06__15-55__.tc.hdf5	mem	wash	C-M1	-4.16501917519207
2016-07-06__15-55__.tc.hdf5	mov	base	C-M1	3.18055468146352e-15
2016-07-06__15-55__.tc.hdf5	mov	rot	C-M1	22.8122129179443
2016-07-06__15-55__.tc.hdf5	mov	wash	C-M1	3.92340242792878
2016-07-06__15-55__.tc.hdf5	mem	base	NC-PMd	-3.18055468146352e-15
2016-07-06__15-55__.tc.hdf5	mem	rot	NC-PMd	0.328302205509624
2016-07-06__15-55__.tc.hdf5	mem	wash	NC-PMd	3.32628582398912
2016-07-06__15-55__.tc.hdf5	mov	base	NC-PMd	-3.18055468146352e-15
2016-07-06__15-55__.tc.hdf5	mov	rot	NC-PMd	32.1683411858515
2016-07-06__15-55__.tc.hdf5	mov	wash	NC-PMd	-3.90612163839997
2016-07-06__15-55__.tc.hdf5	mov	base	C-PMd	0
2016-07-06__15-55__.tc.hdf5	mov	rot	C-PMd	-30.2919360568397
2016-07-06__15-55__.tc.hdf5	mov	wash	C-PMd	-61.6386058955596
2016-07-06__15-55__.tc.hdf5	mem	base	C-PMd	0
2016-07-06__15-55__.tc.hdf5	mem	rot	C-PMd	27.533834937555
2016-07-06__15-55__.tc.hdf5	mem	wash	C-PMd	6.54737943576383
2016-07-06__15-55__.tc.hdf5	mov	base	NC-PMd	3.18055468146352e-15
2016-07-06__15-55__.tc.hdf5	mov	rot	NC-PMd	-25.1241744646596
2016-07-06__15-55__.tc.hdf5	mov	wash	NC-PMd	-2.67916104450119
2016-07-06__15-55__.tc.hdf5	mov	base	NC-PMd	0
2016-07-06__15-55__.tc.hdf5	mov	rot	NC-PMd	57.5434353203389
2016-07-06__15-55__.tc.hdf5	mov	wash	NC-PMd	8.69464225568999
2016-07-06__15-55__.tc.hdf5	mem	base	C-PMd	0
2016-07-06__15-55__.tc.hdf5	mem	rot	C-PMd	48.0009282017194
2016-07-06__15-55__.tc.hdf5	mem	wash	C-PMd	21.6644715495701
2016-07-06__15-55__.tc.hdf5	mem	base	C-PMd	0
2016-07-06__15-55__.tc.hdf5	mem	rot	C-PMd	42.3951687770925
2016-07-06__15-55__.tc.hdf5	mem	wash	C-PMd	-16.6310468977974
2016-07-06__15-55__.tc.hdf5	mov	base	C-PMd	0
2016-07-06__15-55__.tc.hdf5	mov	rot	C-PMd	4.62291998808856
2016-07-06__15-55__.tc.hdf5	mov	wash	C-PMd	12.8582036032846
2016-07-06__15-55__.tc.hdf5	mov	base	C-PMd	7.95138670365879e-16
2016-07-06__15-55__.tc.hdf5	mov	rot	C-PMd	22.6661277775993
2016-07-06__15-55__.tc.hdf5	mov	wash	C-PMd	16.7628845233207
2016-07-06__15-55__.tc.hdf5	mem	base	C-PMd	1.59027734073176e-15
2016-07-06__15-55__.tc.hdf5	mem	rot	C-PMd	0.495010117151041
2016-07-06__15-55__.tc.hdf5	mem	wash	C-PMd	3.00198566889049
2016-07-06__15-55__.tc.hdf5	mov	base	C-PMd	-7.95138670365879e-16
2016-07-06__15-55__.tc.hdf5	mov	rot	C-PMd	-2.84760716860954
2016-07-06__15-55__.tc.hdf5	mov	wash	C-PMd	1.47189551414151
2016-07-06__15-55__.tc.hdf5	mov	base	NC-PRR	0
2016-07-06__15-55__.tc.hdf5	mov	rot	NC-PRR	-12.2794176013659
2016-07-06__15-55__.tc.hdf5	mov	wash	NC-PRR	3.07504957928296
2016-07-06__15-55__.tc.hdf5	mem	base	NC-PRR	0
2016-07-06__15-55__.tc.hdf5	mem	rot	NC-PRR	-7.32574001783879
2016-07-06__15-55__.tc.hdf5	mem	wash	NC-PRR	33.3994032685505
2016-07-06__15-55__.tc.hdf5	mov	base	NC-PRR	0
2016-07-06__15-55__.tc.hdf5	mov	rot	NC-PRR	-7.92806565056658
2016-07-06__15-55__.tc.hdf5	mov	wash	NC-PRR	-2.67344987263076
2016-07-06__15-55__.tc.hdf5	mem	base	NC-PRR	3.18055468146352e-15
2016-07-06__15-55__.tc.hdf5	mem	rot	NC-PRR	-13.9864775607197
2016-07-06__15-55__.tc.hdf5	mem	wash	NC-PRR	2.58180623461792
2016-07-06__15-55__.tc.hdf5	mov	base	NC-PRR	0
2016-07-06__15-55__.tc.hdf5	mov	rot	NC-PRR	1.76982753836132
2016-07-06__15-55__.tc.hdf5	mov	wash	NC-PRR	8.53790138257801
2016-07-06__15-55__.tc.hdf5	mov	base	NC-PRR	0
2016-07-06__15-55__.tc.hdf5	mov	rot	NC-PRR	7.22706779940913
2016-07-06__15-55__.tc.hdf5	mov	wash	NC-PRR	14.8889378891828
2016-07-06__15-55__.tc.hdf5	mov	base	NC-PRR	0
2016-07-06__15-55__.tc.hdf5	mov	rot	NC-PRR	3.9692182947157
2016-07-06__15-55__.tc.hdf5	mov	wash	NC-PRR	12.7370269281249
2016-07-06__15-55__.tc.hdf5	mem	base	NC-PRR	0
2016-07-06__15-55__.tc.hdf5	mem	rot	NC-PRR	86.7964131139012
2016-07-06__15-55__.tc.hdf5	mem	wash	NC-PRR	16.9038420083895
2016-07-06__15-55__.tc.hdf5	mem	base	NC-PRR	0
2016-07-06__15-55__.tc.hdf5	mem	rot	NC-PRR	41.1402222491305
2016-07-06__15-55__.tc.hdf5	mem	wash	NC-PRR	4.29488274857759
2016-07-06__15-55__.tc.hdf5	mov	base	NC-PRR	0
2016-07-06__15-55__.tc.hdf5	mov	rot	NC-PRR	5.69109806557515
2016-07-06__15-55__.tc.hdf5	mov	wash	NC-PRR	-9.01483163917291
2016-07-06__15-55__.tc.hdf5	mem	base	NC-PRR	0
2016-07-06__15-55__.tc.hdf5	mem	rot	NC-PRR	17.5123092259319
2016-07-06__15-55__.tc.hdf5	mem	wash	NC-PRR	12.8884850968302
2016-07-06__15-55__.tc.hdf5	mov	base	NC-PRR	0
2016-07-06__15-55__.tc.hdf5	mov	rot	NC-PRR	5.55242860978928
2016-07-06__15-55__.tc.hdf5	mov	wash	NC-PRR	20.3288936700419
2016-07-06__15-55__.tc.hdf5	mem	base	NC-PRR	0
2016-07-06__15-55__.tc.hdf5	mem	rot	NC-PRR	-4.91784894007291
2016-07-06__15-55__.tc.hdf5	mem	wash	NC-PRR	-0.859097229190252
2016-07-06__15-55__.tc.hdf5	mem	base	NC-PRR	-3.18055468146352e-15
2016-07-06__15-55__.tc.hdf5	mem	rot	NC-PRR	-4.32867912195184
2016-07-06__15-55__.tc.hdf5	mem	wash	NC-PRR	-13.6688138124434
2016-07-06__15-55__.tc.hdf5	mov	base	NC-PRR	-3.18055468146352e-15
2016-07-06__15-55__.tc.hdf5	mov	rot	NC-PRR	1.03109158301458
2016-07-06__15-55__.tc.hdf5	mov	wash	NC-PRR	-1.83881994786672
2016-07-08__14-57__.tc.hdf5	mov	base	C-M1	0
2016-07-08__14-57__.tc.hdf5	mov	rot	C-M1	-12.429740903774
2016-07-08__14-57__.tc.hdf5	mov	wash	C-M1	-19.8203809368194
2016-07-08__14-57__.tc.hdf5	mov	base	C-M1	0
2016-07-08__14-57__.tc.hdf5	mov	rot	C-M1	12.3560728961215
2016-07-08__14-57__.tc.hdf5	mov	wash	C-M1	-46.4997118308163
2016-07-08__14-57__.tc.hdf5	mem	base	NC-M1	7.95138670365879e-16
2016-07-08__14-57__.tc.hdf5	mem	rot	NC-M1	60.5859424992154
2016-07-08__14-57__.tc.hdf5	mem	wash	NC-M1	34.9156033355742
2016-07-08__14-57__.tc.hdf5	mov	base	NC-M1	0
2016-07-08__14-57__.tc.hdf5	mov	rot	NC-M1	50.5802684843575
2016-07-08__14-57__.tc.hdf5	mov	wash	NC-M1	70.5602855858582
2016-07-08__14-57__.tc.hdf5	mem	base	NC-M1	0
2016-07-08__14-57__.tc.hdf5	mem	rot	NC-M1	19.8016871973466
2016-07-08__14-57__.tc.hdf5	mem	wash	NC-M1	-17.2850816075425
2016-07-08__14-57__.tc.hdf5	mov	base	NC-M1	0
2016-07-08__14-57__.tc.hdf5	mov	rot	NC-M1	2.89751528477288
2016-07-08__14-57__.tc.hdf5	mov	wash	NC-M1	-9.31862062590786
2016-07-08__14-57__.tc.hdf5	mov	base	C-M1	-1.59027734073176e-15
2016-07-08__14-57__.tc.hdf5	mov	rot	C-M1	16.3686857006666
2016-07-08__14-57__.tc.hdf5	mov	wash	C-M1	8.66633553832429
2016-07-08__14-57__.tc.hdf5	mem	base	C-M1	0
2016-07-08__14-57__.tc.hdf5	mem	rot	C-M1	-3.5743688405259
2016-07-08__14-57__.tc.hdf5	mem	wash	C-M1	-18.5895880977406
2016-07-08__14-57__.tc.hdf5	mov	base	C-M1	0
2016-07-08__14-57__.tc.hdf5	mov	rot	C-M1	10.4826321955973
2016-07-08__14-57__.tc.hdf5	mov	wash	C-M1	-4.00718864789784
2016-07-08__14-57__.tc.hdf5	mem	base	C-M1	1.59027734073176e-15
2016-07-08__14-57__.tc.hdf5	mem	rot	C-M1	23.7709135935348
2016-07-08__14-57__.tc.hdf5	mem	wash	C-M1	-7.92465374511095
2016-07-08__14-57__.tc.hdf5	mov	base	C-M1	0
2016-07-08__14-57__.tc.hdf5	mov	rot	C-M1	16.1286240225005
2016-07-08__14-57__.tc.hdf5	mov	wash	C-M1	19.9238945496567
2016-07-08__14-57__.tc.hdf5	mov	base	C-M1	0
2016-07-08__14-57__.tc.hdf5	mov	rot	C-M1	5.19295013009152
2016-07-08__14-57__.tc.hdf5	mov	wash	C-M1	-16.0140546172984
2016-07-08__14-57__.tc.hdf5	mem	base	C-M1	3.18055468146352e-15
2016-07-08__14-57__.tc.hdf5	mem	rot	C-M1	-12.6886715151423
2016-07-08__14-57__.tc.hdf5	mem	wash	C-M1	-9.42953235141712
2016-07-08__14-57__.tc.hdf5	mov	base	C-M1	0
2016-07-08__14-57__.tc.hdf5	mov	rot	C-M1	37.5449509610557
2016-07-08__14-57__.tc.hdf5	mov	wash	C-M1	5.45461598545405
2016-07-08__14-57__.tc.hdf5	mem	base	C-M1	0
2016-07-08__14-57__.tc.hdf5	mem	rot	C-M1	-12.7958171455106
2016-07-08__14-57__.tc.hdf5	mem	wash	C-M1	16.6420111311548
2016-07-08__14-57__.tc.hdf5	mov	base	C-M1	0
2016-07-08__14-57__.tc.hdf5	mov	rot	C-M1	-28.6225796367574
2016-07-08__14-57__.tc.hdf5	mov	wash	C-M1	36.4631820664241
2016-07-08__14-57__.tc.hdf5	mem	base	C-M1	0
2016-07-08__14-57__.tc.hdf5	mem	rot	C-M1	18.236590727528
2016-07-08__14-57__.tc.hdf5	mem	wash	C-M1	19.1490147482365
2016-07-08__14-57__.tc.hdf5	mov	base	C-M1	1.59027734073176e-15
2016-07-08__14-57__.tc.hdf5	mov	rot	C-M1	41.0447209242059
2016-07-08__14-57__.tc.hdf5	mov	wash	C-M1	12.5515671146833
2016-07-08__14-57__.tc.hdf5	mem	base	C-M1	0
2016-07-08__14-57__.tc.hdf5	mem	rot	C-M1	-0.982202866164935
2016-07-08__14-57__.tc.hdf5	mem	wash	C-M1	-0.701493284927661
2016-07-08__14-57__.tc.hdf5	mov	base	C-M1	3.18055468146352e-15
2016-07-08__14-57__.tc.hdf5	mov	rot	C-M1	25.9335193141956
2016-07-08__14-57__.tc.hdf5	mov	wash	C-M1	11.5664699249768
2016-07-08__14-57__.tc.hdf5	mem	base	C-M1	-3.18055468146352e-15
2016-07-08__14-57__.tc.hdf5	mem	rot	C-M1	13.6530046373462
2016-07-08__14-57__.tc.hdf5	mem	wash	C-M1	2.90632300456213
2016-07-08__14-57__.tc.hdf5	mov	base	C-M1	0
2016-07-08__14-57__.tc.hdf5	mov	rot	C-M1	30.1687637421628
2016-07-08__14-57__.tc.hdf5	mov	wash	C-M1	8.90773239330545
2016-07-08__14-57__.tc.hdf5	mov	base	C-M1	0
2016-07-08__14-57__.tc.hdf5	mov	rot	C-M1	69.4916509412988
2016-07-08__14-57__.tc.hdf5	mov	wash	C-M1	21.4280895427831
2016-07-08__14-57__.tc.hdf5	mem	base	C-M1	0
2016-07-08__14-57__.tc.hdf5	mem	rot	C-M1	4.77666078270151
2016-07-08__14-57__.tc.hdf5	mem	wash	C-M1	6.28915132710117
2016-07-08__14-57__.tc.hdf5	mov	base	C-M1	4.96961668978675e-17
2016-07-08__14-57__.tc.hdf5	mov	rot	C-M1	25.3108290809712
2016-07-08__14-57__.tc.hdf5	mov	wash	C-M1	5.91774547228919
2016-07-08__14-57__.tc.hdf5	mem	base	C-M1	0
2016-07-08__14-57__.tc.hdf5	mem	rot	C-M1	22.8440100344938
2016-07-08__14-57__.tc.hdf5	mem	wash	C-M1	22.386762911128
2016-07-08__14-57__.tc.hdf5	mov	base	C-M1	0
2016-07-08__14-57__.tc.hdf5	mov	rot	C-M1	22.4257167402595
2016-07-08__14-57__.tc.hdf5	mov	wash	C-M1	-14.1658295283701
2016-07-08__14-57__.tc.hdf5	mem	base	C-M1	0
2016-07-08__14-57__.tc.hdf5	mem	rot	C-M1	11.0166890879734
2016-07-08__14-57__.tc.hdf5	mem	wash	C-M1	-27.5577309419932
2016-07-08__14-57__.tc.hdf5	mov	base	C-M1	0
2016-07-08__14-57__.tc.hdf5	mov	rot	C-M1	0.662690105227135
2016-07-08__14-57__.tc.hdf5	mov	wash	C-M1	6.25311367837534
2016-07-08__14-57__.tc.hdf5	mem	base	C-M1	7.95138670365879e-16
2016-07-08__14-57__.tc.hdf5	mem	rot	C-M1	2.1283144735926
2016-07-08__14-57__.tc.hdf5	mem	wash	C-M1	1.65328549222746
2016-07-08__14-57__.tc.hdf5	mov	base	C-M1	0
2016-07-08__14-57__.tc.hdf5	mov	rot	C-M1	12.7955102330534
2016-07-08__14-57__.tc.hdf5	mov	wash	C-M1	0.448908098582404
2016-07-08__14-57__.tc.hdf5	mem	base	C-M1	0
2016-07-08__14-57__.tc.hdf5	mem	rot	C-M1	3.0591601323197
2016-07-08__14-57__.tc.hdf5	mem	wash	C-M1	27.7056832603428
2016-07-08__14-57__.tc.hdf5	mov	base	C-M1	0
2016-07-08__14-57__.tc.hdf5	mov	rot	C-M1	29.9782797530246
2016-07-08__14-57__.tc.hdf5	mov	wash	C-M1	16.0926539936081
2016-07-08__14-57__.tc.hdf5	mov	base	C-M1	1.9878466759147e-16
2016-07-08__14-57__.tc.hdf5	mov	rot	C-M1	47.2453749816628
2016-07-08__14-57__.tc.hdf5	mov	wash	C-M1	14.0426101330804
2016-07-08__14-57__.tc.hdf5	mem	base	NC-M1	3.18055468146352e-15
2016-07-08__14-57__.tc.hdf5	mem	rot	NC-M1	17.7705482233366
2016-07-08__14-57__.tc.hdf5	mem	wash	NC-M1	24.4320427909478
2016-07-08__14-57__.tc.hdf5	mov	base	NC-M1	0
2016-07-08__14-57__.tc.hdf5	mov	rot	NC-M1	11.0481138189833
2016-07-08__14-57__.tc.hdf5	mov	wash	NC-M1	7.93477565886794
2016-07-08__14-57__.tc.hdf5	mem	base	C-M1	0
2016-07-08__14-57__.tc.hdf5	mem	rot	C-M1	0.00556357859771769
2016-07-08__14-57__.tc.hdf5	mem	wash	C-M1	6.26444230230796
2016-07-08__14-57__.tc.hdf5	mov	base	C-M1	0
2016-07-08__14-57__.tc.hdf5	mov	rot	C-M1	2.21203464743246
2016-07-08__14-57__.tc.hdf5	mov	wash	C-M1	6.8371284857577
2016-07-08__14-57__.tc.hdf5	mem	base	NC-M1	0
2016-07-08__14-57__.tc.hdf5	mem	rot	NC-M1	-2.04386284583194
2016-07-08__14-57__.tc.hdf5	mem	wash	NC-M1	-9.97075167701637
2016-07-08__14-57__.tc.hdf5	mem	base	C-M1	0
2016-07-08__14-57__.tc.hdf5	mem	rot	C-M1	-1.94431322939862
2016-07-08__14-57__.tc.hdf5	mem	wash	C-M1	14.5648329181655
2016-07-08__14-57__.tc.hdf5	mov	base	C-M1	0
2016-07-08__14-57__.tc.hdf5	mov	rot	C-M1	18.4749217532856
2016-07-08__14-57__.tc.hdf5	mov	wash	C-M1	8.0448040827772
2016-07-08__14-57__.tc.hdf5	mem	base	C-M1	0
2016-07-08__14-57__.tc.hdf5	mem	rot	C-M1	-2.01385315054435
2016-07-08__14-57__.tc.hdf5	mem	wash	C-M1	-3.88385196019178
2016-07-08__14-57__.tc.hdf5	mov	base	C-M1	-3.18055468146352e-15
2016-07-08__14-57__.tc.hdf5	mov	rot	C-M1	7.26640592570554
2016-07-08__14-57__.tc.hdf5	mov	wash	C-M1	-9.34853396268327
2016-07-08__14-57__.tc.hdf5	mem	base	C-M1	0
2016-07-08__14-57__.tc.hdf5	mem	rot	C-M1	19.8207592993331
2016-07-08__14-57__.tc.hdf5	mem	wash	C-M1	7.15536677098425
2016-07-08__14-57__.tc.hdf5	mov	base	C-M1	0
2016-07-08__14-57__.tc.hdf5	mov	rot	C-M1	25.515637203386
2016-07-08__14-57__.tc.hdf5	mov	wash	C-M1	7.79394555771799
2016-07-08__14-57__.tc.hdf5	mov	base	C-M1	0
2016-07-08__14-57__.tc.hdf5	mov	rot	C-M1	23.7338980293189
2016-07-08__14-57__.tc.hdf5	mov	wash	C-M1	8.62386116364362
2016-07-08__14-57__.tc.hdf5	mem	base	NC-M1	0
2016-07-08__14-57__.tc.hdf5	mem	rot	NC-M1	35.4418714243776
2016-07-08__14-57__.tc.hdf5	mem	wash	NC-M1	42.7036170621234
2016-07-08__14-57__.tc.hdf5	mov	base	NC-M1	0
2016-07-08__14-57__.tc.hdf5	mov	rot	NC-M1	21.1571211072152
2016-07-08__14-57__.tc.hdf5	mov	wash	NC-M1	3.33517580989169
2016-07-08__14-57__.tc.hdf5	mem	base	NC-PMd	-3.18055468146352e-15
2016-07-08__14-57__.tc.hdf5	mem	rot	NC-PMd	3.46355625030931
2016-07-08__14-57__.tc.hdf5	mem	wash	NC-PMd	7.79908309360976
2016-07-08__14-57__.tc.hdf5	mov	base	NC-PMd	0
2016-07-08__14-57__.tc.hdf5	mov	rot	NC-PMd	11.6227537457505
2016-07-08__14-57__.tc.hdf5	mov	wash	NC-PMd	13.3711029433021
2016-07-08__14-57__.tc.hdf5	mov	base	C-PMd	0
2016-07-08__14-57__.tc.hdf5	mov	rot	C-PMd	7.69736901615866
2016-07-08__14-57__.tc.hdf5	mov	wash	C-PMd	-13.121020531747
2016-07-08__14-57__.tc.hdf5	mem	base	NC-PMd	0
2016-07-08__14-57__.tc.hdf5	mem	rot	NC-PMd	-12.626702009727
2016-07-08__14-57__.tc.hdf5	mem	wash	NC-PMd	14.0873144070809
2016-07-08__14-57__.tc.hdf5	mov	base	NC-PMd	0
2016-07-08__14-57__.tc.hdf5	mov	rot	NC-PMd	26.9293540431894
2016-07-08__14-57__.tc.hdf5	mov	wash	NC-PMd	0.085869684114179
2016-07-08__14-57__.tc.hdf5	mem	base	C-PMd	0
2016-07-08__14-57__.tc.hdf5	mem	rot	C-PMd	-2.28806261710001
2016-07-08__14-57__.tc.hdf5	mem	wash	C-PMd	15.8759401760554
2016-07-08__14-57__.tc.hdf5	mov	base	C-PMd	0
2016-07-08__14-57__.tc.hdf5	mov	rot	C-PMd	-4.11763398550053
2016-07-08__14-57__.tc.hdf5	mov	wash	C-PMd	5.75623767361112
2016-07-08__14-57__.tc.hdf5	mem	base	NC-PMd	0
2016-07-08__14-57__.tc.hdf5	mem	rot	NC-PMd	13.2751910893908
2016-07-08__14-57__.tc.hdf5	mem	wash	NC-PMd	-12.5034040681557
2016-07-08__14-57__.tc.hdf5	mov	base	NC-PMd	0
2016-07-08__14-57__.tc.hdf5	mov	rot	NC-PMd	-22.1737758021288
2016-07-08__14-57__.tc.hdf5	mov	wash	NC-PMd	4.44056368544194
2016-07-08__14-57__.tc.hdf5	mem	base	C-PMd	0
2016-07-08__14-57__.tc.hdf5	mem	rot	C-PMd	-22.7723202934032
2016-07-08__14-57__.tc.hdf5	mem	wash	C-PMd	8.53831371281181
2016-07-08__14-57__.tc.hdf5	mov	base	C-PMd	0
2016-07-08__14-57__.tc.hdf5	mov	rot	C-PMd	42.9587068728016
2016-07-08__14-57__.tc.hdf5	mov	wash	C-PMd	3.0198483241302
2016-07-08__14-57__.tc.hdf5	mem	base	C-PMd	-3.18055468146352e-15
2016-07-08__14-57__.tc.hdf5	mem	rot	C-PMd	-13.6911310185021
2016-07-08__14-57__.tc.hdf5	mem	wash	C-PMd	-20.916020754822
2016-07-08__14-57__.tc.hdf5	mov	base	C-PMd	-3.18055468146352e-15
2016-07-08__14-57__.tc.hdf5	mov	rot	C-PMd	7.28427375424854
2016-07-08__14-57__.tc.hdf5	mov	wash	C-PMd	6.11098705097975
2016-07-08__14-57__.tc.hdf5	mem	base	C-PMd	7.95138670365879e-16
2016-07-08__14-57__.tc.hdf5	mem	rot	C-PMd	39.2973275116248
2016-07-08__14-57__.tc.hdf5	mem	wash	C-PMd	13.9280606501298
2016-07-08__14-57__.tc.hdf5	mov	base	C-PMd	0
2016-07-08__14-57__.tc.hdf5	mov	rot	C-PMd	12.3235156972715
2016-07-08__14-57__.tc.hdf5	mov	wash	C-PMd	-17.2140402088424
2016-07-08__14-57__.tc.hdf5	mem	base	C-PMd	0
2016-07-08__14-57__.tc.hdf5	mem	rot	C-PMd	12.9817218353838
2016-07-08__14-57__.tc.hdf5	mem	wash	C-PMd	0.116958739796888
2016-07-08__14-57__.tc.hdf5	mov	base	C-PMd	0
2016-07-08__14-57__.tc.hdf5	mov	rot	C-PMd	6.89386685897584
2016-07-08__14-57__.tc.hdf5	mov	wash	C-PMd	-11.8240983316531
2016-07-08__14-57__.tc.hdf5	mem	base	NC-PMd	0
2016-07-08__14-57__.tc.hdf5	mem	rot	NC-PMd	-35.8750808365039
2016-07-08__14-57__.tc.hdf5	mem	wash	NC-PMd	-8.69362983670307
2016-07-08__14-57__.tc.hdf5	mem	base	C-PMd	0
2016-07-08__14-57__.tc.hdf5	mem	rot	C-PMd	17.0361941724132
2016-07-08__14-57__.tc.hdf5	mem	wash	C-PMd	2.30841144829749
2016-07-08__14-57__.tc.hdf5	mov	base	C-PMd	-3.18055468146352e-15
2016-07-08__14-57__.tc.hdf5	mov	rot	C-PMd	12.1918274638856
2016-07-08__14-57__.tc.hdf5	mov	wash	C-PMd	-4.34720875478151
2016-07-08__14-57__.tc.hdf5	mem	base	C-PMd	0
2016-07-08__14-57__.tc.hdf5	mem	rot	C-PMd	-11.5186164418003
2016-07-08__14-57__.tc.hdf5	mem	wash	C-PMd	-26.6144538258038
2016-07-08__14-57__.tc.hdf5	mov	base	C-PMd	1.9878466759147e-16
2016-07-08__14-57__.tc.hdf5	mov	rot	C-PMd	12.6567830259332
2016-07-08__14-57__.tc.hdf5	mov	wash	C-PMd	-2.75121855973849
2016-07-08__14-57__.tc.hdf5	mem	base	C-PMd	0
2016-07-08__14-57__.tc.hdf5	mem	rot	C-PMd	7.33446579650055
2016-07-08__14-57__.tc.hdf5	mem	wash	C-PMd	5.73796482233139
2016-07-08__14-57__.tc.hdf5	mov	base	C-PMd	1.9878466759147e-16
2016-07-08__14-57__.tc.hdf5	mov	rot	C-PMd	11.0719446553498
2016-07-08__14-57__.tc.hdf5	mov	wash	C-PMd	5.67897426115062
2016-07-08__14-57__.tc.hdf5	mem	base	C-PMd	-1.59027734073176e-15
2016-07-08__14-57__.tc.hdf5	mem	rot	C-PMd	1.64376140189763
2016-07-08__14-57__.tc.hdf5	mem	wash	C-PMd	5.69610635807577
2016-07-08__14-57__.tc.hdf5	mov	base	C-PMd	0
2016-07-08__14-57__.tc.hdf5	mov	rot	C-PMd	-11.1378777621401
2016-07-08__14-57__.tc.hdf5	mov	wash	C-PMd	5.39536522404341
2016-07-08__14-57__.tc.hdf5	mem	base	NC-PMd	0
2016-07-08__14-57__.tc.hdf5	mem	rot	NC-PMd	13.9584190927308
2016-07-08__14-57__.tc.hdf5	mem	wash	NC-PMd	0.690451412423325
2016-07-08__14-57__.tc.hdf5	mov	base	NC-PMd	1.59027734073176e-15
2016-07-08__14-57__.tc.hdf5	mov	rot	NC-PMd	15.6654887380472
2016-07-08__14-57__.tc.hdf5	mov	wash	NC-PMd	9.66492611393749
2016-07-08__14-57__.tc.hdf5	mem	base	NC-PRR	0
2016-07-08__14-57__.tc.hdf5	mem	rot	NC-PRR	-6.06901064958443
2016-07-08__14-57__.tc.hdf5	mem	wash	NC-PRR	19.8027480718131
2016-07-08__14-57__.tc.hdf5	mem	base	NC-PRR	0
2016-07-08__14-57__.tc.hdf5	mem	rot	NC-PRR	1.21854361180551
2016-07-08__14-57__.tc.hdf5	mem	wash	NC-PRR	1.95397637187368
2016-07-08__14-57__.tc.hdf5	mem	base	NC-PRR	0
2016-07-08__14-57__.tc.hdf5	mem	rot	NC-PRR	-8.87048613253912
2016-07-08__14-57__.tc.hdf5	mem	wash	NC-PRR	-22.0365101206824
2016-07-08__14-57__.tc.hdf5	mov	base	NC-PRR	-1.55300521555836e-18
2016-07-08__14-57__.tc.hdf5	mov	rot	NC-PRR	-8.2904925716934
2016-07-08__14-57__.tc.hdf5	mov	wash	NC-PRR	29.1230797544884
2016-07-08__14-57__.tc.hdf5	mem	base	NC-PRR	7.95138670365879e-16
2016-07-08__14-57__.tc.hdf5	mem	rot	NC-PRR	-15.4304852643119
2016-07-08__14-57__.tc.hdf5	mem	wash	NC-PRR	-7.02574737062445
2016-07-08__14-57__.tc.hdf5	mov	base	NC-PRR	0
2016-07-08__14-57__.tc.hdf5	mov	rot	NC-PRR	-6.58862434260915
2016-07-08__14-57__.tc.hdf5	mov	wash	NC-PRR	-1.21155529132865
2016-07-08__14-57__.tc.hdf5	mem	base	NC-PRR	0
2016-07-08__14-57__.tc.hdf5	mem	rot	NC-PRR	15.1126079607717
2016-07-08__14-57__.tc.hdf5	mem	wash	NC-PRR	6.40426986930402
2016-07-08__14-57__.tc.hdf5	mov	base	NC-PRR	-1.9878466759147e-16
2016-07-08__14-57__.tc.hdf5	mov	rot	NC-PRR	13.179546882984
2016-07-08__14-57__.tc.hdf5	mov	wash	NC-PRR	-0.638756522357884
2016-07-08__14-57__.tc.hdf5	mov	base	NC-PRR	0
2016-07-08__14-57__.tc.hdf5	mov	rot	NC-PRR	2.1997122473358
2016-07-08__14-57__.tc.hdf5	mov	wash	NC-PRR	2.07883007894966
2016-07-08__14-57__.tc.hdf5	mov	base	NC-PRR	-1.59027734073176e-15
2016-07-08__14-57__.tc.hdf5	mov	rot	NC-PRR	19.8218147868563
2016-07-08__14-57__.tc.hdf5	mov	wash	NC-PRR	-30.0551128915443
2016-07-08__14-57__.tc.hdf5	mov	base	NC-PRR	0
2016-07-08__14-57__.tc.hdf5	mov	rot	NC-PRR	26.3673245528389
2016-07-08__14-57__.tc.hdf5	mov	wash	NC-PRR	24.0179143218675
2016-07-08__14-57__.tc.hdf5	mem	base	NC-PRR	0
2016-07-08__14-57__.tc.hdf5	mem	rot	NC-PRR	-28.338434306895
2016-07-08__14-57__.tc.hdf5	mem	wash	NC-PRR	10.9472746474125
2016-07-08__14-57__.tc.hdf5	mov	base	NC-PRR	0
2016-07-08__14-57__.tc.hdf5	mov	rot	NC-PRR	4.21118451911579
2016-07-08__14-57__.tc.hdf5	mov	wash	NC-PRR	-11.7755674366371
2016-07-08__14-57__.tc.hdf5	mov	base	NC-PRR	-3.18055468146352e-15
2016-07-08__14-57__.tc.hdf5	mov	rot	NC-PRR	6.13860326982293
2016-07-08__14-57__.tc.hdf5	mov	wash	NC-PRR	-21.4936654810104
2016-07-08__14-57__.tc.hdf5	mem	base	NC-PRR	0
2016-07-08__14-57__.tc.hdf5	mem	rot	NC-PRR	1.15846612341771
2016-07-08__14-57__.tc.hdf5	mem	wash	NC-PRR	17.0349350074098
2016-07-08__14-57__.tc.hdf5	mov	base	NC-PRR	0
2016-07-08__14-57__.tc.hdf5	mov	rot	NC-PRR	41.6994231743978
2016-07-08__14-57__.tc.hdf5	mov	wash	NC-PRR	13.4446612652877
2016-07-08__14-57__.tc.hdf5	mem	base	NC-PRR	0
2016-07-08__14-57__.tc.hdf5	mem	rot	NC-PRR	-4.66130503022993
2016-07-08__14-57__.tc.hdf5	mem	wash	NC-PRR	5.40979202889035
2016-07-08__14-57__.tc.hdf5	mov	base	NC-PRR	-3.18055468146352e-15
2016-07-08__14-57__.tc.hdf5	mov	rot	NC-PRR	12.0845116954639
2016-07-08__14-57__.tc.hdf5	mov	wash	NC-PRR	-4.65050691656556
2016-07-08__14-57__.tc.hdf5	mem	base	NC-PRR	0
2016-07-08__14-57__.tc.hdf5	mem	rot	NC-PRR	10.6307306461464
2016-07-08__14-57__.tc.hdf5	mem	wash	NC-PRR	-12.646127837961
2016-07-08__14-57__.tc.hdf5	mov	base	NC-PRR	0
2016-07-08__14-57__.tc.hdf5	mov	rot	NC-PRR	2.13195848254845
2016-07-08__14-57__.tc.hdf5	mov	wash	NC-PRR	-0.10597287054541
2016-07-08__14-57__.tc.hdf5	mem	base	NC-PRR	0
2016-07-08__14-57__.tc.hdf5	mem	rot	NC-PRR	5.23613095007519
2016-07-08__14-57__.tc.hdf5	mem	wash	NC-PRR	-4.99604777137514
2016-07-08__14-57__.tc.hdf5	mov	base	NC-PRR	-1.59027734073176e-15
2016-07-08__14-57__.tc.hdf5	mov	rot	NC-PRR	6.60866803909317
2016-07-08__14-57__.tc.hdf5	mov	wash	NC-PRR	15.613266172257
2016-07-08__14-57__.tc.hdf5	mem	base	NC-PRR	0
2016-07-08__14-57__.tc.hdf5	mem	rot	NC-PRR	19.8600187740135
2016-07-08__14-57__.tc.hdf5	mem	wash	NC-PRR	10.8397930407043
2016-07-08__14-57__.tc.hdf5	mov	base	NC-PRR	-3.18055468146352e-15
2016-07-08__14-57__.tc.hdf5	mov	rot	NC-PRR	14.8591760755839
2016-07-08__14-57__.tc.hdf5	mov	wash	NC-PRR	-15.8324007126105
2016-07-08__14-57__.tc.hdf5	mov	base	NC-PRR	0
2016-07-08__14-57__.tc.hdf5	mov	rot	NC-PRR	-1.43059472566423
2016-07-08__14-57__.tc.hdf5	mov	wash	NC-PRR	-5.11008958731271
2016-07-08__14-57__.tc.hdf5	mov	base	NC-PRR	-3.18055468146352e-15
2016-07-08__14-57__.tc.hdf5	mov	rot	NC-PRR	-21.8951420052464
2016-07-08__14-57__.tc.hdf5	mov	wash	NC-PRR	3.07059912120001
2016-07-08__14-57__.tc.hdf5	mov	base	NC-PRR	2.48480834489337e-17
2016-07-08__14-57__.tc.hdf5	mov	rot	NC-PRR	4.1728311277778
2016-07-08__14-57__.tc.hdf5	mov	wash	NC-PRR	-16.2104671090924
2016-07-08__14-57__.tc.hdf5	mov	base	NC-PRR	-3.18055468146352e-15
2016-07-08__14-57__.tc.hdf5	mov	rot	NC-PRR	-14.8497678695697
2016-07-08__14-57__.tc.hdf5	mov	wash	NC-PRR	-19.5293365231189
2016-07-27__15-17__.tc.hdf5	mem	base	C-M1	0
2016-07-27__15-17__.tc.hdf5	mem	rot	C-M1	-19.3325735126881
2016-07-27__15-17__.tc.hdf5	mov	base	C-M1	0
2016-07-27__15-17__.tc.hdf5	mov	rot	C-M1	23.4823532573703
2016-07-27__15-17__.tc.hdf5	mov	base	C-M1	-3.18055468146352e-15
2016-07-27__15-17__.tc.hdf5	mov	rot	C-M1	77.2400970000351
2016-07-27__15-17__.tc.hdf5	mem	base	C-M1	3.18055468146352e-15
2016-07-27__15-17__.tc.hdf5	mem	rot	C-M1	-20.0761308010772
2016-07-27__15-17__.tc.hdf5	mov	base	C-M1	3.18055468146352e-15
2016-07-27__15-17__.tc.hdf5	mov	rot	C-M1	-31.5023337662598
2016-07-27__15-17__.tc.hdf5	mov	base	NC-M1	0
2016-07-27__15-17__.tc.hdf5	mov	rot	NC-M1	37.500844006368
2016-07-27__15-17__.tc.hdf5	mov	base	C-M1	0
2016-07-27__15-17__.tc.hdf5	mov	rot	C-M1	20.7646466219209
2016-07-27__15-17__.tc.hdf5	mem	base	C-M1	0
2016-07-27__15-17__.tc.hdf5	mem	rot	C-M1	13.3300733794246
2016-07-27__15-17__.tc.hdf5	mov	base	C-M1	0
2016-07-27__15-17__.tc.hdf5	mov	rot	C-M1	27.7437984274356
2016-07-27__15-17__.tc.hdf5	mem	base	C-M1	-7.95138670365879e-16
2016-07-27__15-17__.tc.hdf5	mem	rot	C-M1	-15.8544728813212
2016-07-27__15-17__.tc.hdf5	mov	base	C-M1	0
2016-07-27__15-17__.tc.hdf5	mov	rot	C-M1	9.80869958077094
2016-07-27__15-17__.tc.hdf5	mem	base	C-M1	0
2016-07-27__15-17__.tc.hdf5	mem	rot	C-M1	0.618557792482664
2016-07-27__15-17__.tc.hdf5	mov	base	C-M1	0
2016-07-27__15-17__.tc.hdf5	mov	rot	C-M1	0.0702177769535589
2016-07-27__15-17__.tc.hdf5	mem	base	C-M1	0
2016-07-27__15-17__.tc.hdf5	mem	rot	C-M1	-2.69763325928398
2016-07-27__15-17__.tc.hdf5	mov	base	C-M1	1.59027734073176e-15
2016-07-27__15-17__.tc.hdf5	mov	rot	C-M1	17.8323714902665
2016-07-27__15-17__.tc.hdf5	mem	base	C-M1	-1.59027734073176e-15
2016-07-27__15-17__.tc.hdf5	mem	rot	C-M1	-33.0592043885069
2016-07-27__15-17__.tc.hdf5	mov	base	C-M1	7.95138670365879e-16
2016-07-27__15-17__.tc.hdf5	mov	rot	C-M1	3.27644422145797
2016-07-27__15-17__.tc.hdf5	mem	base	C-M1	0
2016-07-27__15-17__.tc.hdf5	mem	rot	C-M1	-6.70084838570152
2016-07-27__15-17__.tc.hdf5	mov	base	C-M1	0
2016-07-27__15-17__.tc.hdf5	mov	rot	C-M1	30.6880493693527
2016-07-27__15-17__.tc.hdf5	mov	base	C-M1	7.95138670365879e-16
2016-07-27__15-17__.tc.hdf5	mov	rot	C-M1	7.84593415694432
2016-07-27__15-17__.tc.hdf5	mem	base	C-M1	7.95138670365879e-16
2016-07-27__15-17__.tc.hdf5	mem	rot	C-M1	10.9687164514466
2016-07-27__15-17__.tc.hdf5	mov	base	C-M1	0
2016-07-27__15-17__.tc.hdf5	mov	rot	C-M1	15.6350560451701
2016-07-27__15-17__.tc.hdf5	mov	base	C-M1	-1.59027734073176e-15
2016-07-27__15-17__.tc.hdf5	mov	rot	C-M1	-16.7070711570762
2016-07-27__15-17__.tc.hdf5	mem	base	C-M1	0
2016-07-27__15-17__.tc.hdf5	mem	rot	C-M1	6.39021439046565
2016-07-27__15-17__.tc.hdf5	mov	base	C-M1	0
2016-07-27__15-17__.tc.hdf5	mov	rot	C-M1	30.4649435590645
2016-07-27__15-17__.tc.hdf5	mem	base	C-M1	0
2016-07-27__15-17__.tc.hdf5	mem	rot	C-M1	44.8583441029387
2016-07-27__15-17__.tc.hdf5	mov	base	C-M1	-3.18055468146352e-15
2016-07-27__15-17__.tc.hdf5	mov	rot	C-M1	23.7029718369717
2016-07-27__15-17__.tc.hdf5	mem	base	C-M1	0
2016-07-27__15-17__.tc.hdf5	mem	rot	C-M1	5.56347121327725
2016-07-27__15-17__.tc.hdf5	mov	base	C-M1	-7.95138670365879e-16
2016-07-27__15-17__.tc.hdf5	mov	rot	C-M1	15.5121230895835
2016-07-27__15-17__.tc.hdf5	mem	base	C-M1	0
2016-07-27__15-17__.tc.hdf5	mem	rot	C-M1	-19.5683979277486
2016-07-27__15-17__.tc.hdf5	mov	base	C-M1	0
2016-07-27__15-17__.tc.hdf5	mov	rot	C-M1	-5.12672230248637
2016-07-27__15-17__.tc.hdf5	mem	base	C-M1	0
2016-07-27__15-17__.tc.hdf5	mem	rot	C-M1	-3.29117442214471
2016-07-27__15-17__.tc.hdf5	mov	base	C-M1	0
2016-07-27__15-17__.tc.hdf5	mov	rot	C-M1	1.87180547699372
2016-07-27__15-17__.tc.hdf5	mem	base	C-M1	0
2016-07-27__15-17__.tc.hdf5	mem	rot	C-M1	16.6616789461146
2016-07-27__15-17__.tc.hdf5	mov	base	C-M1	0
2016-07-27__15-17__.tc.hdf5	mov	rot	C-M1	46.1141898023808
2016-07-27__15-17__.tc.hdf5	mem	base	C-M1	0
2016-07-27__15-17__.tc.hdf5	mem	rot	C-M1	12.3955056793623
2016-07-27__15-17__.tc.hdf5	mov	base	C-M1	0
2016-07-27__15-17__.tc.hdf5	mov	rot	C-M1	6.0035014209504
2016-07-27__15-17__.tc.hdf5	mem	base	C-M1	0
2016-07-27__15-17__.tc.hdf5	mem	rot	C-M1	1.22882740001586
2016-07-27__15-17__.tc.hdf5	mov	base	C-M1	3.18055468146352e-15
2016-07-27__15-17__.tc.hdf5	mov	rot	C-M1	9.63906190898651
2016-07-27__15-17__.tc.hdf5	mem	base	C-M1	0
2016-07-27__15-17__.tc.hdf5	mem	rot	C-M1	24.8793079005621
2016-07-27__15-17__.tc.hdf5	mov	base	C-M1	0
2016-07-27__15-17__.tc.hdf5	mov	rot	C-M1	-3.40424720356979
2016-07-27__15-17__.tc.hdf5	mem	base	C-PMd	0
2016-07-27__15-17__.tc.hdf5	mem	rot	C-PMd	12.0325283317979
2016-07-27__15-17__.tc.hdf5	mov	base	C-PMd	0
2016-07-27__15-17__.tc.hdf5	mov	rot	C-PMd	6.98411011313595
2016-07-27__15-17__.tc.hdf5	mov	base	C-PMd	0
2016-07-27__15-17__.tc.hdf5	mov	rot	C-PMd	2.43309566936958
2016-07-27__15-17__.tc.hdf5	mov	base	C-PMd	0
2016-07-27__15-17__.tc.hdf5	mov	rot	C-PMd	16.2449194462561
2016-07-27__15-17__.tc.hdf5	mov	base	C-PMd	0
2016-07-27__15-17__.tc.hdf5	mov	rot	C-PMd	-5.3259956174304
2016-07-27__15-17__.tc.hdf5	mem	base	C-PMd	-3.18055468146352e-15
2016-07-27__15-17__.tc.hdf5	mem	rot	C-PMd	1.56170840123722
2016-07-27__15-17__.tc.hdf5	mov	base	C-PMd	3.18055468146352e-15
2016-07-27__15-17__.tc.hdf5	mov	rot	C-PMd	20.8515684485235
2016-07-27__15-17__.tc.hdf5	mem	base	C-PMd	3.18055468146352e-15
2016-07-27__15-17__.tc.hdf5	mem	rot	C-PMd	-12.9625961970257
2016-07-27__15-17__.tc.hdf5	mov	base	C-PMd	0
2016-07-27__15-17__.tc.hdf5	mov	rot	C-PMd	6.99862279835061
2016-07-27__15-17__.tc.hdf5	mem	base	C-PMd	0
2016-07-27__15-17__.tc.hdf5	mem	rot	C-PMd	9.96069486716686
2016-07-27__15-17__.tc.hdf5	mov	base	C-PMd	-7.95138670365879e-16
2016-07-27__15-17__.tc.hdf5	mov	rot	C-PMd	-0.307421113668271
2016-07-27__15-17__.tc.hdf5	mov	base	C-PMd	-3.18055468146352e-15
2016-07-27__15-17__.tc.hdf5	mov	rot	C-PMd	2.52224534867419
2016-07-27__15-17__.tc.hdf5	mem	base	C-PMd	0
2016-07-27__15-17__.tc.hdf5	mem	rot	C-PMd	7.42295155786178
2016-07-27__15-17__.tc.hdf5	mov	base	C-PMd	0
2016-07-27__15-17__.tc.hdf5	mov	rot	C-PMd	-0.506203005176847
2016-07-27__15-17__.tc.hdf5	mov	base	NC-PRR	0
2016-07-27__15-17__.tc.hdf5	mov	rot	NC-PRR	-46.1285753257168
2016-07-27__15-17__.tc.hdf5	mem	base	NC-PRR	-3.9756933518294e-16
2016-07-27__15-17__.tc.hdf5	mem	rot	NC-PRR	-33.4451329314628
2016-07-27__15-17__.tc.hdf5	mem	base	NC-PRR	0
2016-07-27__15-17__.tc.hdf5	mem	rot	NC-PRR	-20.726002082663
2016-07-27__15-17__.tc.hdf5	mov	base	NC-PRR	0
2016-07-27__15-17__.tc.hdf5	mov	rot	NC-PRR	90.2626886299586
2016-07-27__15-17__.tc.hdf5	mov	base	NC-PRR	0
2016-07-27__15-17__.tc.hdf5	mov	rot	NC-PRR	-31.72769089358
2016-07-27__15-17__.tc.hdf5	mov	base	NC-PRR	-1.9878466759147e-16
2016-07-27__15-17__.tc.hdf5	mov	rot	NC-PRR	19.4936450578577
2016-07-27__15-17__.tc.hdf5	mov	base	NC-PRR	-1.9878466759147e-16
2016-07-27__15-17__.tc.hdf5	mov	rot	NC-PRR	-25.1688033227866
2016-07-27__15-17__.tc.hdf5	mem	base	NC-PRR	0
2016-07-27__15-17__.tc.hdf5	mem	rot	NC-PRR	11.9773954449536
2016-07-27__15-17__.tc.hdf5	mov	base	NC-PRR	-3.18055468146352e-15
2016-07-27__15-17__.tc.hdf5	mov	rot	NC-PRR	21.5957714630543
2016-07-27__15-17__.tc.hdf5	mov	base	NC-PRR	0
2016-07-27__15-17__.tc.hdf5	mov	rot	NC-PRR	9.98376371076863
2016-07-27__15-17__.tc.hdf5	mov	base	NC-PRR	0
2016-07-27__15-17__.tc.hdf5	mov	rot	NC-PRR	8.75353057600267
2016-07-27__15-17__.tc.hdf5	mov	base	NC-PRR	0
2016-07-27__15-17__.tc.hdf5	mov	rot	NC-PRR	12.7522106328732
2016-07-27__15-17__.tc.hdf5	mem	base	NC-PRR	0
2016-07-27__15-17__.tc.hdf5	mem	rot	NC-PRR	2.24164253761246
2016-07-27__15-17__.tc.hdf5	mem	base	NC-PRR	0
2016-07-27__15-17__.tc.hdf5	mem	rot	NC-PRR	-16.15989699856
2016-07-27__15-17__.tc.hdf5	mem	base	NC-PRR	1.59027734073176e-15
2016-07-27__15-17__.tc.hdf5	mem	rot	NC-PRR	12.2541621579692
2016-07-27__15-17__.tc.hdf5	mem	base	NC-PRR	-1.59027734073176e-15
2016-07-27__15-17__.tc.hdf5	mem	rot	NC-PRR	-26.8557607035832
2016-07-27__15-17__.tc.hdf5	mov	base	NC-PRR	0
2016-07-27__15-17__.tc.hdf5	mov	rot	NC-PRR	-34.2344272799718
2016-07-27__15-17__.tc.hdf5	mem	base	NC-PRR	0
2016-07-27__15-17__.tc.hdf5	mem	rot	NC-PRR	13.8126524728808
2016-07-27__15-17__.tc.hdf5	mov	base	NC-PRR	3.9756933518294e-16
2016-07-27__15-17__.tc.hdf5	mov	rot	NC-PRR	8.50604528564437
2016-07-27__15-17__.tc.hdf5	mem	base	NC-PRR	0
2016-07-27__15-17__.tc.hdf5	mem	rot	NC-PRR	-8.03311624927281
2016-07-27__15-17__.tc.hdf5	mov	base	NC-PRR	0
2016-07-27__15-17__.tc.hdf5	mov	rot	NC-PRR	12.4332720828462
2016-07-27__15-17__.tc.hdf5	mov	base	NC-PRR	0
2016-07-27__15-17__.tc.hdf5	mov	rot	NC-PRR	-22.2190408376201
2016-07-27__15-17__.tc.hdf5	mov	base	NC-PRR	0
2016-07-27__15-17__.tc.hdf5	mov	rot	NC-PRR	134.203124576827
2016-07-27__15-17__.tc.hdf5	mem	base	NC-PRR	0
2016-07-27__15-17__.tc.hdf5	mem	rot	NC-PRR	-37.0028625554958
2016-07-28__12-21__.tc.hdf5	mem	base	C-M1	0
2016-07-28__12-21__.tc.hdf5	mem	rot	C-M1	17.3574124671222
2016-07-28__12-21__.tc.hdf5	mov	base	C-M1	0
2016-07-28__12-21__.tc.hdf5	mov	rot	C-M1	41.1407041833058
2016-07-28__12-21__.tc.hdf5	mov	base	NC-M1	-1.59027734073176e-15
2016-07-28__12-21__.tc.hdf5	mov	rot	NC-M1	22.3719318112563
2016-07-28__12-21__.tc.hdf5	mov	base	C-M1	0
2016-07-28__12-21__.tc.hdf5	mov	rot	C-M1	-38.3233665197523
2016-07-28__12-21__.tc.hdf5	mov	base	C-M1	7.95138670365879e-16
2016-07-28__12-21__.tc.hdf5	mov	rot	C-M1	37.3663636729742
2016-07-28__12-21__.tc.hdf5	mov	base	C-M1	3.18055468146352e-15
2016-07-28__12-21__.tc.hdf5	mov	rot	C-M1	13.9171640337923
2016-07-28__12-21__.tc.hdf5	mov	base	C-M1	0
2016-07-28__12-21__.tc.hdf5	mov	rot	C-M1	35.8117497288554
2016-07-28__12-21__.tc.hdf5	mem	base	C-M1	0
2016-07-28__12-21__.tc.hdf5	mem	rot	C-M1	14.048935181113
2016-07-28__12-21__.tc.hdf5	mov	base	C-M1	0
2016-07-28__12-21__.tc.hdf5	mov	rot	C-M1	14.1819895393407
2016-07-28__12-21__.tc.hdf5	mov	base	C-M1	0
2016-07-28__12-21__.tc.hdf5	mov	rot	C-M1	5.44860030937033
2016-07-28__12-21__.tc.hdf5	mov	base	C-M1	0
2016-07-28__12-21__.tc.hdf5	mov	rot	C-M1	-8.23504125924261
2016-07-28__12-21__.tc.hdf5	mem	base	C-M1	0
2016-07-28__12-21__.tc.hdf5	mem	rot	C-M1	-14.5566725252816
2016-07-28__12-21__.tc.hdf5	mov	base	C-M1	0
2016-07-28__12-21__.tc.hdf5	mov	rot	C-M1	10.3172197662538
2016-07-28__12-21__.tc.hdf5	mem	base	C-M1	-7.95138670365879e-16
2016-07-28__12-21__.tc.hdf5	mem	rot	C-M1	-12.318941963199
2016-07-28__12-21__.tc.hdf5	mov	base	C-M1	0
2016-07-28__12-21__.tc.hdf5	mov	rot	C-M1	-49.5226614147225
2016-07-28__12-21__.tc.hdf5	mem	base	NC-M1	0
2016-07-28__12-21__.tc.hdf5	mem	rot	NC-M1	4.65193384456105
2016-07-28__12-21__.tc.hdf5	mov	base	NC-M1	0
2016-07-28__12-21__.tc.hdf5	mov	rot	NC-M1	16.5485621223692
2016-07-28__12-21__.tc.hdf5	mem	base	C-M1	-1.59027734073176e-15
2016-07-28__12-21__.tc.hdf5	mem	rot	C-M1	-3.20994017957713
2016-07-28__12-21__.tc.hdf5	mem	base	C-M1	0
2016-07-28__12-21__.tc.hdf5	mem	rot	C-M1	-2.01493286421681
2016-07-28__12-21__.tc.hdf5	mov	base	C-M1	0
2016-07-28__12-21__.tc.hdf5	mov	rot	C-M1	-5.45486189923489
2016-07-28__12-21__.tc.hdf5	mov	base	C-M1	0
2016-07-28__12-21__.tc.hdf5	mov	rot	C-M1	8.44166597166018
2016-07-28__12-21__.tc.hdf5	mem	base	C-M1	0
2016-07-28__12-21__.tc.hdf5	mem	rot	C-M1	-3.71061782907641
2016-07-28__12-21__.tc.hdf5	mov	base	C-M1	0
2016-07-28__12-21__.tc.hdf5	mov	rot	C-M1	22.7638329527383
2016-07-28__12-21__.tc.hdf5	mem	base	C-M1	-3.18055468146352e-15
2016-07-28__12-21__.tc.hdf5	mem	rot	C-M1	20.6816049296607
2016-07-28__12-21__.tc.hdf5	mov	base	C-M1	0
2016-07-28__12-21__.tc.hdf5	mov	rot	C-M1	20.7039835964066
2016-07-28__12-21__.tc.hdf5	mem	base	NC-M1	0
2016-07-28__12-21__.tc.hdf5	mem	rot	NC-M1	-10.1249465867202
2016-07-28__12-21__.tc.hdf5	mov	base	NC-M1	0
2016-07-28__12-21__.tc.hdf5	mov	rot	NC-M1	20.2188474870907
2016-07-28__12-21__.tc.hdf5	mov	base	C-M1	3.9756933518294e-16
2016-07-28__12-21__.tc.hdf5	mov	rot	C-M1	9.89926639126023
2016-07-28__12-21__.tc.hdf5	mov	base	NC-M1	0
2016-07-28__12-21__.tc.hdf5	mov	rot	NC-M1	-13.9831157732772
2016-07-28__12-21__.tc.hdf5	mem	base	C-M1	0
2016-07-28__12-21__.tc.hdf5	mem	rot	C-M1	11.7597506832411
2016-07-28__12-21__.tc.hdf5	mov	base	C-M1	-3.18055468146352e-15
2016-07-28__12-21__.tc.hdf5	mov	rot	C-M1	12.7025740774657
2016-07-28__12-21__.tc.hdf5	mem	base	C-M1	0
2016-07-28__12-21__.tc.hdf5	mem	rot	C-M1	13.2819895408595
2016-07-28__12-21__.tc.hdf5	mov	base	C-M1	0
2016-07-28__12-21__.tc.hdf5	mov	rot	C-M1	26.3788311310413
2016-07-28__12-21__.tc.hdf5	mem	base	C-M1	0
2016-07-28__12-21__.tc.hdf5	mem	rot	C-M1	-0.463149932958217
2016-07-28__12-21__.tc.hdf5	mov	base	C-M1	0
2016-07-28__12-21__.tc.hdf5	mov	rot	C-M1	2.69636795471578
2016-07-28__12-21__.tc.hdf5	mem	base	C-M1	0
2016-07-28__12-21__.tc.hdf5	mem	rot	C-M1	13.7900735389309
2016-07-28__12-21__.tc.hdf5	mov	base	C-M1	0
2016-07-28__12-21__.tc.hdf5	mov	rot	C-M1	48.9503774976932
2016-07-28__12-21__.tc.hdf5	mov	base	C-M1	-3.9756933518294e-16
2016-07-28__12-21__.tc.hdf5	mov	rot	C-M1	30.2967840620759
2016-07-28__12-21__.tc.hdf5	mem	base	C-M1	0
2016-07-28__12-21__.tc.hdf5	mem	rot	C-M1	6.19842275701706
2016-07-28__12-21__.tc.hdf5	mov	base	C-M1	0
2016-07-28__12-21__.tc.hdf5	mov	rot	C-M1	17.8427624406532
2016-07-28__12-21__.tc.hdf5	mem	base	C-M1	0
2016-07-28__12-21__.tc.hdf5	mem	rot	C-M1	13.8978080338234
2016-07-28__12-21__.tc.hdf5	mov	base	C-M1	3.9756933518294e-16
2016-07-28__12-21__.tc.hdf5	mov	rot	C-M1	21.9331616367448
2016-07-28__12-21__.tc.hdf5	mem	base	C-M1	0
2016-07-28__12-21__.tc.hdf5	mem	rot	C-M1	25.2775019912665
2016-07-28__12-21__.tc.hdf5	mov	base	C-M1	0
2016-07-28__12-21__.tc.hdf5	mov	rot	C-M1	37.2156179978598
2016-07-28__12-21__.tc.hdf5	mem	base	NC-M1	3.18055468146352e-15
2016-07-28__12-21__.tc.hdf5	mem	rot	NC-M1	23.4599464841143
2016-07-28__12-21__.tc.hdf5	mov	base	NC-M1	0
2016-07-28__12-21__.tc.hdf5	mov	rot	NC-M1	33.652016804799
2016-07-28__12-21__.tc.hdf5	mem	base	C-PMd	0
2016-07-28__12-21__.tc.hdf5	mem	rot	C-PMd	-1.70168912555949
2016-07-28__12-21__.tc.hdf5	mov	base	C-PMd	0
2016-07-28__12-21__.tc.hdf5	mov	rot	C-PMd	12.3978236586323
2016-07-28__12-21__.tc.hdf5	mem	base	C-PMd	1.59027734073176e-15
2016-07-28__12-21__.tc.hdf5	mem	rot	C-PMd	11.4157552109112
2016-07-28__12-21__.tc.hdf5	mov	base	C-PMd	0
2016-07-28__12-21__.tc.hdf5	mov	rot	C-PMd	2.02353419542418
2016-07-28__12-21__.tc.hdf5	mem	base	C-PMd	0
2016-07-28__12-21__.tc.hdf5	mem	rot	C-PMd	32.8568926758733
2016-07-28__12-21__.tc.hdf5	mov	base	C-PMd	0
2016-07-28__12-21__.tc.hdf5	mov	rot	C-PMd	7.09388405933457
2016-07-28__12-21__.tc.hdf5	mov	base	NC-PMd	0
2016-07-28__12-21__.tc.hdf5	mov	rot	NC-PMd	3.28039879008303
2016-07-28__12-21__.tc.hdf5	mov	base	C-PMd	0
2016-07-28__12-21__.tc.hdf5	mov	rot	C-PMd	5.89831806893195
2016-07-28__12-21__.tc.hdf5	mem	base	C-PMd	0
2016-07-28__12-21__.tc.hdf5	mem	rot	C-PMd	1.92516879707398
2016-07-28__12-21__.tc.hdf5	mov	base	C-PMd	0
2016-07-28__12-21__.tc.hdf5	mov	rot	C-PMd	-4.11683726047598
2016-07-28__12-21__.tc.hdf5	mem	base	C-PMd	-1.59027734073176e-15
2016-07-28__12-21__.tc.hdf5	mem	rot	C-PMd	21.1759871223177
2016-07-28__12-21__.tc.hdf5	mov	base	C-PMd	0
2016-07-28__12-21__.tc.hdf5	mov	rot	C-PMd	20.0191625997987
2016-07-28__12-21__.tc.hdf5	mem	base	C-PMd	0
2016-07-28__12-21__.tc.hdf5	mem	rot	C-PMd	-21.1770363575396
2016-07-28__12-21__.tc.hdf5	mov	base	C-PMd	0
2016-07-28__12-21__.tc.hdf5	mov	rot	C-PMd	-26.515366087821
2016-07-28__12-21__.tc.hdf5	mem	base	C-PMd	3.18055468146352e-15
2016-07-28__12-21__.tc.hdf5	mem	rot	C-PMd	28.2195794121245
2016-07-28__12-21__.tc.hdf5	mov	base	C-PMd	0
2016-07-28__12-21__.tc.hdf5	mov	rot	C-PMd	21.8504235459435
2016-07-28__12-21__.tc.hdf5	mov	base	NC-PMd	0
2016-07-28__12-21__.tc.hdf5	mov	rot	NC-PMd	18.7039159845413
2016-07-28__12-21__.tc.hdf5	mem	base	NC-PMd	0
2016-07-28__12-21__.tc.hdf5	mem	rot	NC-PMd	8.22211678890885
2016-07-28__12-21__.tc.hdf5	mov	base	NC-PMd	0
2016-07-28__12-21__.tc.hdf5	mov	rot	NC-PMd	6.7262462739953
2016-07-28__12-21__.tc.hdf5	mem	base	NC-PRR	0
2016-07-28__12-21__.tc.hdf5	mem	rot	NC-PRR	44.3930300000048
2016-07-28__12-21__.tc.hdf5	mem	base	NC-PRR	1.59027734073176e-15
2016-07-28__12-21__.tc.hdf5	mem	rot	NC-PRR	42.4756080754972
2016-07-28__12-21__.tc.hdf5	mem	base	NC-PRR	0
2016-07-28__12-21__.tc.hdf5	mem	rot	NC-PRR	1.73009842480076
2016-07-28__12-21__.tc.hdf5	mov	base	NC-PRR	-7.95138670365879e-16
2016-07-28__12-21__.tc.hdf5	mov	rot	NC-PRR	-16.3517504277467
2016-07-28__12-21__.tc.hdf5	mem	base	NC-PRR	1.9878466759147e-16
2016-07-28__12-21__.tc.hdf5	mem	rot	NC-PRR	-28.2603839437324
2016-07-28__12-21__.tc.hdf5	mov	base	NC-PRR	3.9756933518294e-16
2016-07-28__12-21__.tc.hdf5	mov	rot	NC-PRR	5.19707396219014
2016-07-28__12-21__.tc.hdf5	mov	base	NC-PRR	9.93923337957349e-17
2016-07-28__12-21__.tc.hdf5	mov	rot	NC-PRR	-12.5981879689666
2016-07-28__12-21__.tc.hdf5	mem	base	NC-PRR	0
2016-07-28__12-21__.tc.hdf5	mem	rot	NC-PRR	27.9347804464577
2016-07-28__12-21__.tc.hdf5	mov	base	NC-PRR	0
2016-07-28__12-21__.tc.hdf5	mov	rot	NC-PRR	-13.4315604933054
2016-07-28__12-21__.tc.hdf5	mem	base	NC-PRR	7.95138670365879e-16
2016-07-28__12-21__.tc.hdf5	mem	rot	NC-PRR	-6.10835157018733
2016-07-28__12-21__.tc.hdf5	mov	base	NC-PRR	0
2016-07-28__12-21__.tc.hdf5	mov	rot	NC-PRR	2.28807100520754
2016-07-28__12-21__.tc.hdf5	mem	base	NC-PRR	-3.18055468146352e-15
2016-07-28__12-21__.tc.hdf5	mem	rot	NC-PRR	-4.63569680506679
2016-07-28__12-21__.tc.hdf5	mov	base	NC-PRR	0
2016-07-28__12-21__.tc.hdf5	mov	rot	NC-PRR	3.71727437788616
2016-07-28__12-21__.tc.hdf5	mem	base	NC-PRR	-1.59027734073176e-15
2016-07-28__12-21__.tc.hdf5	mem	rot	NC-PRR	19.3384212980681
2016-07-28__12-21__.tc.hdf5	mov	base	NC-PRR	0
2016-07-28__12-21__.tc.hdf5	mov	rot	NC-PRR	-1.42660304964566
2016-07-28__12-21__.tc.hdf5	mem	base	NC-PRR	3.18055468146352e-15
2016-07-28__12-21__.tc.hdf5	mem	rot	NC-PRR	7.62627426482479
2016-07-28__12-21__.tc.hdf5	mov	base	NC-PRR	0
2016-07-28__12-21__.tc.hdf5	mov	rot	NC-PRR	5.30891325268016
2016-07-28__12-21__.tc.hdf5	mem	base	NC-PRR	0
2016-07-28__12-21__.tc.hdf5	mem	rot	NC-PRR	15.8588861687163
2016-07-28__12-21__.tc.hdf5	mov	base	NC-PRR	0
2016-07-28__12-21__.tc.hdf5	mov	rot	NC-PRR	-0.754110948206767
2016-07-28__12-21__.tc.hdf5	mem	base	NC-PRR	0
2016-07-28__12-21__.tc.hdf5	mem	rot	NC-PRR	-9.17841463372753
2016-07-28__12-21__.tc.hdf5	mem	base	NC-PRR	0
2016-07-28__12-21__.tc.hdf5	mem	rot	NC-PRR	7.98187488669145
2016-07-28__12-21__.tc.hdf5	mem	base	NC-PRR	9.93923337957349e-17
2016-07-28__12-21__.tc.hdf5	mem	rot	NC-PRR	-30.0891448500431
2016-07-28__12-21__.tc.hdf5	mem	base	NC-PRR	1.59027734073176e-15
2016-07-28__12-21__.tc.hdf5	mem	rot	NC-PRR	-19.2887853503538
2016-07-28__12-21__.tc.hdf5	mov	base	NC-PRR	0
2016-07-28__12-21__.tc.hdf5	mov	rot	NC-PRR	7.17906943720088
2016-07-28__12-21__.tc.hdf5	mov	base	NC-PRR	0
2016-07-28__12-21__.tc.hdf5	mov	rot	NC-PRR	-3.31598488956401
2016-07-28__12-21__.tc.hdf5	mov	base	NC-PRR	-1.59027734073176e-15
2016-07-28__12-21__.tc.hdf5	mov	rot	NC-PRR	-4.55273054630242
2016-07-28__12-21__.tc.hdf5	mov	base	NC-PRR	3.18055468146352e-15
2016-07-28__12-21__.tc.hdf5	mov	rot	NC-PRR	-40.4241067731983
2016-07-28__12-21__.tc.hdf5	mem	base	NC-PRR	3.18055468146352e-15
2016-07-28__12-21__.tc.hdf5	mem	rot	NC-PRR	-2.79806488434199
2016-08-05__15-21__.tc.hdf5	mem	base	C-M1	-3.18055468146352e-15
2016-08-05__15-21__.tc.hdf5	mem	rot	C-M1	-10.0942138015507
2016-08-05__15-21__.tc.hdf5	mov	base	NC-M1	0
2016-08-05__15-21__.tc.hdf5	mov	rot	NC-M1	56.2986314783827
2016-08-05__15-21__.tc.hdf5	mov	base	C-M1	0
2016-08-05__15-21__.tc.hdf5	mov	rot	C-M1	-45.2790321192636
2016-08-05__15-21__.tc.hdf5	mov	base	C-M1	0
2016-08-05__15-21__.tc.hdf5	mov	rot	C-M1	65.6003926320079
2016-08-05__15-21__.tc.hdf5	mov	base	C-M1	0
2016-08-05__15-21__.tc.hdf5	mov	rot	C-M1	0.896649791853975
2016-08-05__15-21__.tc.hdf5	mem	base	C-M1	0
2016-08-05__15-21__.tc.hdf5	mem	rot	C-M1	8.15348789121195
2016-08-05__15-21__.tc.hdf5	mov	base	C-M1	0
2016-08-05__15-21__.tc.hdf5	mov	rot	C-M1	27.6870370027639
2016-08-05__15-21__.tc.hdf5	mem	base	C-M1	0
2016-08-05__15-21__.tc.hdf5	mem	rot	C-M1	38.0362799155054
2016-08-05__15-21__.tc.hdf5	mem	base	C-M1	-1.59027734073176e-15
2016-08-05__15-21__.tc.hdf5	mem	rot	C-M1	8.02856550628647
2016-08-05__15-21__.tc.hdf5	mov	base	C-M1	0
2016-08-05__15-21__.tc.hdf5	mov	rot	C-M1	18.4579617984585
2016-08-05__15-21__.tc.hdf5	mem	base	C-M1	-3.18055468146352e-15
2016-08-05__15-21__.tc.hdf5	mem	rot	C-M1	14.787706047104
2016-08-05__15-21__.tc.hdf5	mov	base	C-M1	0
2016-08-05__15-21__.tc.hdf5	mov	rot	C-M1	22.4539343968374
2016-08-05__15-21__.tc.hdf5	mem	base	C-M1	0
2016-08-05__15-21__.tc.hdf5	mem	rot	C-M1	9.65278532709723
2016-08-05__15-21__.tc.hdf5	mov	base	C-M1	0
2016-08-05__15-21__.tc.hdf5	mov	rot	C-M1	6.65905556102132
2016-08-05__15-21__.tc.hdf5	mem	base	C-M1	0
2016-08-05__15-21__.tc.hdf5	mem	rot	C-M1	-1.50747967838915
2016-08-05__15-21__.tc.hdf5	mov	base	C-M1	-2.48480834489337e-17
2016-08-05__15-21__.tc.hdf5	mov	rot	C-M1	27.2782261887864
2016-08-05__15-21__.tc.hdf5	mem	base	NC-M1	-7.95138670365879e-16
2016-08-05__15-21__.tc.hdf5	mem	rot	NC-M1	1.47907100427114
2016-08-05__15-21__.tc.hdf5	mov	base	NC-M1	0
2016-08-05__15-21__.tc.hdf5	mov	rot	NC-M1	8.08757191153854
2016-08-05__15-21__.tc.hdf5	mem	base	NC-M1	0
2016-08-05__15-21__.tc.hdf5	mem	rot	NC-M1	11.3569775436161
2016-08-05__15-21__.tc.hdf5	mov	base	NC-M1	3.18055468146352e-15
2016-08-05__15-21__.tc.hdf5	mov	rot	NC-M1	-5.6170105323871
2016-08-05__15-21__.tc.hdf5	mov	base	C-M1	0
2016-08-05__15-21__.tc.hdf5	mov	rot	C-M1	27.5738877763246
2016-08-05__15-21__.tc.hdf5	mem	base	C-M1	1.59027734073176e-15
2016-08-05__15-21__.tc.hdf5	mem	rot	C-M1	-3.15209077803255
2016-08-05__15-21__.tc.hdf5	mov	base	C-M1	0
2016-08-05__15-21__.tc.hdf5	mov	rot	C-M1	29.1204445092548
2016-08-05__15-21__.tc.hdf5	mem	base	C-M1	-3.18055468146352e-15
2016-08-05__15-21__.tc.hdf5	mem	rot	C-M1	1.70786766287477
2016-08-05__15-21__.tc.hdf5	mov	base	NC-M1	-3.18055468146352e-15
2016-08-05__15-21__.tc.hdf5	mov	rot	NC-M1	0.608514864774043
2016-08-05__15-21__.tc.hdf5	mem	base	C-M1	-3.18055468146352e-15
2016-08-05__15-21__.tc.hdf5	mem	rot	C-M1	20.514799544952
2016-08-05__15-21__.tc.hdf5	mov	base	C-M1	0
2016-08-05__15-21__.tc.hdf5	mov	rot	C-M1	18.7255584126412
2016-08-05__15-21__.tc.hdf5	mem	base	C-M1	-1.59027734073176e-15
2016-08-05__15-21__.tc.hdf5	mem	rot	C-M1	10.1737414140399
2016-08-05__15-21__.tc.hdf5	mem	base	C-M1	0
2016-08-05__15-21__.tc.hdf5	mem	rot	C-M1	-13.8266145664645
2016-08-05__15-21__.tc.hdf5	mov	base	C-M1	-3.18055468146352e-15
2016-08-05__15-21__.tc.hdf5	mov	rot	C-M1	-15.5097478143454
2016-08-05__15-21__.tc.hdf5	mem	base	C-M1	0
2016-08-05__15-21__.tc.hdf5	mem	rot	C-M1	24.8515041929561
2016-08-05__15-21__.tc.hdf5	mov	base	C-M1	0
2016-08-05__15-21__.tc.hdf5	mov	rot	C-M1	49.9740921673895
2016-08-05__15-21__.tc.hdf5	mem	base	NC-M1	3.18055468146352e-15
2016-08-05__15-21__.tc.hdf5	mem	rot	NC-M1	-12.9007551727661
2016-08-05__15-21__.tc.hdf5	mov	base	NC-M1	-3.18055468146352e-15
2016-08-05__15-21__.tc.hdf5	mov	rot	NC-M1	13.7426381388422
2016-08-05__15-21__.tc.hdf5	mem	base	C-M1	0
2016-08-05__15-21__.tc.hdf5	mem	rot	C-M1	15.0329149629492
2016-08-05__15-21__.tc.hdf5	mem	base	NC-M1	0
2016-08-05__15-21__.tc.hdf5	mem	rot	NC-M1	8.82866131160965
2016-08-05__15-21__.tc.hdf5	mov	base	NC-M1	3.18055468146352e-15
2016-08-05__15-21__.tc.hdf5	mov	rot	NC-M1	27.4261241969906
2016-08-05__15-21__.tc.hdf5	mov	base	NC-M1	0
2016-08-05__15-21__.tc.hdf5	mov	rot	NC-M1	-26.0790571561713
2016-08-05__15-21__.tc.hdf5	mov	base	C-M1	0
2016-08-05__15-21__.tc.hdf5	mov	rot	C-M1	3.24294030924223
2016-08-05__15-21__.tc.hdf5	mov	base	C-M1	0
2016-08-05__15-21__.tc.hdf5	mov	rot	C-M1	15.6511435953949
2016-08-05__15-21__.tc.hdf5	mem	base	C-M1	0
2016-08-05__15-21__.tc.hdf5	mem	rot	C-M1	1.78812127438206
2016-08-05__15-21__.tc.hdf5	mov	base	C-M1	0
2016-08-05__15-21__.tc.hdf5	mov	rot	C-M1	0.426106990281025
2016-08-05__15-21__.tc.hdf5	mov	base	NC-M1	3.18055468146352e-15
2016-08-05__15-21__.tc.hdf5	mov	rot	NC-M1	54.7085350648327
2016-08-05__15-21__.tc.hdf5	mem	base	C-M1	0
2016-08-05__15-21__.tc.hdf5	mem	rot	C-M1	2.48807685733597
2016-08-05__15-21__.tc.hdf5	mov	base	C-M1	0
2016-08-05__15-21__.tc.hdf5	mov	rot	C-M1	27.684160453676
2016-08-05__15-21__.tc.hdf5	mem	base	C-M1	0
2016-08-05__15-21__.tc.hdf5	mem	rot	C-M1	-26.917008240955
2016-08-05__15-21__.tc.hdf5	mem	base	C-M1	0
2016-08-05__15-21__.tc.hdf5	mem	rot	C-M1	-0.268379337942413
2016-08-05__15-21__.tc.hdf5	mov	base	C-M1	0
2016-08-05__15-21__.tc.hdf5	mov	rot	C-M1	8.25944496165961
2016-08-05__15-21__.tc.hdf5	mem	base	C-M1	7.95138670365879e-16
2016-08-05__15-21__.tc.hdf5	mem	rot	C-M1	4.02439110692563
2016-08-05__15-21__.tc.hdf5	mov	base	C-M1	0
2016-08-05__15-21__.tc.hdf5	mov	rot	C-M1	8.91301143151605
2016-08-05__15-21__.tc.hdf5	mem	base	C-M1	0
2016-08-05__15-21__.tc.hdf5	mem	rot	C-M1	-0.88356777062834
2016-08-05__15-21__.tc.hdf5	mov	base	C-M1	0
2016-08-05__15-21__.tc.hdf5	mov	rot	C-M1	20.5821653539511
2016-08-05__15-21__.tc.hdf5	mem	base	NC-M1	0
2016-08-05__15-21__.tc.hdf5	mem	rot	NC-M1	11.0723728962203
2016-08-05__15-21__.tc.hdf5	mov	base	NC-M1	-7.95138670365879e-16
2016-08-05__15-21__.tc.hdf5	mov	rot	NC-M1	15.9829870920905
2016-08-05__15-21__.tc.hdf5	mem	base	NC-M1	-1.59027734073176e-15
2016-08-05__15-21__.tc.hdf5	mem	rot	NC-M1	18.5493384815497
2016-08-05__15-21__.tc.hdf5	mov	base	NC-M1	0
2016-08-05__15-21__.tc.hdf5	mov	rot	NC-M1	46.060150127528
2016-08-05__15-21__.tc.hdf5	mem	base	C-M1	1.59027734073176e-15
2016-08-05__15-21__.tc.hdf5	mem	rot	C-M1	-14.1800238730454
2016-08-05__15-21__.tc.hdf5	mov	base	C-M1	0
2016-08-05__15-21__.tc.hdf5	mov	rot	C-M1	-14.3049572824465
2016-08-05__15-21__.tc.hdf5	mem	base	C-PMd	0
2016-08-05__15-21__.tc.hdf5	mem	rot	C-PMd	1.77719191770508
2016-08-05__15-21__.tc.hdf5	mov	base	C-PMd	0
2016-08-05__15-21__.tc.hdf5	mov	rot	C-PMd	-52.3350757516125
2016-08-05__15-21__.tc.hdf5	mem	base	C-PMd	0
2016-08-05__15-21__.tc.hdf5	mem	rot	C-PMd	0.155429385197366
2016-08-05__15-21__.tc.hdf5	mov	base	C-PMd	0
2016-08-05__15-21__.tc.hdf5	mov	rot	C-PMd	-4.80661415922232
2016-08-05__15-21__.tc.hdf5	mov	base	C-PMd	0
2016-08-05__15-21__.tc.hdf5	mov	rot	C-PMd	8.70578585337087
2016-08-05__15-21__.tc.hdf5	mov	base	NC-PMd	0
2016-08-05__15-21__.tc.hdf5	mov	rot	NC-PMd	3.78802210240628
2016-08-05__15-21__.tc.hdf5	mem	base	NC-PMd	0
2016-08-05__15-21__.tc.hdf5	mem	rot	NC-PMd	13.0343380551497
2016-08-05__15-21__.tc.hdf5	mov	base	NC-PMd	0
2016-08-05__15-21__.tc.hdf5	mov	rot	NC-PMd	10.320932157478
2016-08-05__15-21__.tc.hdf5	mov	base	NC-PMd	3.18055468146352e-15
2016-08-05__15-21__.tc.hdf5	mov	rot	NC-PMd	-35.1188037977593
2016-08-05__15-21__.tc.hdf5	mem	base	NC-PMd	0
2016-08-05__15-21__.tc.hdf5	mem	rot	NC-PMd	3.24551325779258
2016-08-05__15-21__.tc.hdf5	mov	base	NC-PMd	3.18055468146352e-15
2016-08-05__15-21__.tc.hdf5	mov	rot	NC-PMd	-18.5878125916966
2016-08-05__15-21__.tc.hdf5	mem	base	NC-PMd	0
2016-08-05__15-21__.tc.hdf5	mem	rot	NC-PMd	46.3226788587707
2016-08-05__15-21__.tc.hdf5	mov	base	NC-PMd	3.18055468146352e-15
2016-08-05__15-21__.tc.hdf5	mov	rot	NC-PMd	42.109683588355
2016-08-05__15-21__.tc.hdf5	mem	base	NC-PMd	-1.59027734073176e-15
2016-08-05__15-21__.tc.hdf5	mem	rot	NC-PMd	-46.5434060699788
2016-08-05__15-21__.tc.hdf5	mov	base	NC-PMd	0
2016-08-05__15-21__.tc.hdf5	mov	rot	NC-PMd	-16.591764068135
2016-08-05__15-21__.tc.hdf5	mem	base	NC-PMd	-7.95138670365879e-16
2016-08-05__15-21__.tc.hdf5	mem	rot	NC-PMd	0.176223722829954
2016-08-05__15-21__.tc.hdf5	mov	base	NC-PMd	0
2016-08-05__15-21__.tc.hdf5	mov	rot	NC-PMd	3.50995448734706
2016-08-05__15-21__.tc.hdf5	mov	base	NC-PMd	0
2016-08-05__15-21__.tc.hdf5	mov	rot	NC-PMd	12.4831528934375
2016-08-05__15-21__.tc.hdf5	mem	base	NC-PRR	-3.18055468146352e-15
2016-08-05__15-21__.tc.hdf5	mem	rot	NC-PRR	-4.37139433421141
2016-08-05__15-21__.tc.hdf5	mem	base	NC-PRR	-3.18055468146352e-15
2016-08-05__15-21__.tc.hdf5	mem	rot	NC-PRR	3.82901819012503
2016-08-05__15-21__.tc.hdf5	mov	base	NC-PRR	3.18055468146352e-15
2016-08-05__15-21__.tc.hdf5	mov	rot	NC-PRR	13.0232573292473
2016-08-05__15-21__.tc.hdf5	mov	base	NC-PRR	0
2016-08-05__15-21__.tc.hdf5	mov	rot	NC-PRR	-1.01409568630155
2016-08-05__15-21__.tc.hdf5	mem	base	NC-PRR	0
2016-08-05__15-21__.tc.hdf5	mem	rot	NC-PRR	5.01348138926092
2016-08-05__15-21__.tc.hdf5	mov	base	NC-PRR	0
2016-08-05__15-21__.tc.hdf5	mov	rot	NC-PRR	-5.78533410543535
2016-08-05__15-21__.tc.hdf5	mov	base	NC-PRR	-1.59027734073176e-15
2016-08-05__15-21__.tc.hdf5	mov	rot	NC-PRR	3.27029762055267
2016-08-05__15-21__.tc.hdf5	mov	base	NC-PRR	0
2016-08-05__15-21__.tc.hdf5	mov	rot	NC-PRR	22.0206020705957
2016-08-05__15-21__.tc.hdf5	mem	base	NC-PRR	0
2016-08-05__15-21__.tc.hdf5	mem	rot	NC-PRR	7.89438371045892
2016-08-05__15-21__.tc.hdf5	mov	base	NC-PRR	-1.59027734073176e-15
2016-08-05__15-21__.tc.hdf5	mov	rot	NC-PRR	1.43918003728027
2016-08-05__15-21__.tc.hdf5	mem	base	NC-PRR	1.59027734073176e-15
2016-08-05__15-21__.tc.hdf5	mem	rot	NC-PRR	0.702816155279002
2016-08-05__15-21__.tc.hdf5	mov	base	NC-PRR	1.59027734073176e-15
2016-08-05__15-21__.tc.hdf5	mov	rot	NC-PRR	-17.270420587821
2016-08-05__15-21__.tc.hdf5	mem	base	NC-PRR	3.18055468146352e-15
2016-08-05__15-21__.tc.hdf5	mem	rot	NC-PRR	-1.49732319502737
2016-08-05__15-21__.tc.hdf5	mov	base	NC-PRR	0
2016-08-05__15-21__.tc.hdf5	mov	rot	NC-PRR	-7.85684151816132
2016-08-05__15-21__.tc.hdf5	mov	base	NC-PRR	3.18055468146352e-15
2016-08-05__15-21__.tc.hdf5	mov	rot	NC-PRR	9.1627471393653
2016-08-05__15-21__.tc.hdf5	mov	base	NC-PRR	1.59027734073176e-15
2016-08-05__15-21__.tc.hdf5	mov	rot	NC-PRR	2.40304192970784
2016-08-05__15-21__.tc.hdf5	mem	base	NC-PRR	0
2016-08-05__15-21__.tc.hdf5	mem	rot	NC-PRR	-13.3687277136652
2016-08-05__15-21__.tc.hdf5	mem	base	NC-PRR	3.9756933518294e-16
2016-08-05__15-21__.tc.hdf5	mem	rot	NC-PRR	3.88913102584373
2016-08-05__15-21__.tc.hdf5	mov	base	NC-PRR	3.18055468146352e-15
2016-08-05__15-21__.tc.hdf5	mov	rot	NC-PRR	14.1596580951688
2016-08-05__15-21__.tc.hdf5	mem	base	NC-PRR	0
2016-08-05__15-21__.tc.hdf5	mem	rot	NC-PRR	-3.76445712662608
2016-08-05__15-21__.tc.hdf5	mem	base	NC-PRR	0
2016-08-05__15-21__.tc.hdf5	mem	rot	NC-PRR	-27.8597356376908
2016-08-05__15-21__.tc.hdf5	mem	base	NC-PRR	0
2016-08-05__15-21__.tc.hdf5	mem	rot	NC-PRR	-18.1870564408168
2016-08-05__15-21__.tc.hdf5	mov	base	NC-PRR	-1.59027734073176e-15
2016-08-05__15-21__.tc.hdf5	mov	rot	NC-PRR	4.77851564024417
2016-08-05__15-21__.tc.hdf5	mov	base	NC-PRR	0
2016-08-05__15-21__.tc.hdf5	mov	rot	NC-PRR	-13.7291597797335
2016-08-05__15-21__.tc.hdf5	mem	base	NC-PRR	1.59027734073176e-15
2016-08-05__15-21__.tc.hdf5	mem	rot	NC-PRR	3.25473711802485
2016-08-05__15-21__.tc.hdf5	mov	base	NC-PRR	-3.18055468146352e-15
2016-08-05__15-21__.tc.hdf5	mov	rot	NC-PRR	8.30523542656654
2016-08-05__15-21__.tc.hdf5	mem	base	NC-PRR	0
2016-08-05__15-21__.tc.hdf5	mem	rot	NC-PRR	6.33626552448924
2016-08-05__15-21__.tc.hdf5	mov	base	NC-PRR	7.95138670365879e-16
2016-08-05__15-21__.tc.hdf5	mov	rot	NC-PRR	19.6858786296546
2016-08-05__15-21__.tc.hdf5	mem	base	NC-PRR	-7.95138670365879e-16
2016-08-05__15-21__.tc.hdf5	mem	rot	NC-PRR	0.942075371548803
2016-08-05__15-21__.tc.hdf5	mov	base	NC-PRR	0
2016-08-05__15-21__.tc.hdf5	mov	rot	NC-PRR	13.9638925168794
2016-08-09__15-28__.tc.hdf5	mem	base	C-M1	7.95138670365879e-16
2016-08-09__15-28__.tc.hdf5	mem	rot	C-M1	-26.5074956973004
2016-08-09__15-28__.tc.hdf5	mov	base	C-M1	0
2016-08-09__15-28__.tc.hdf5	mov	rot	C-M1	-16.2239892595566
2016-08-09__15-28__.tc.hdf5	mov	base	C-M1	3.18055468146352e-15
2016-08-09__15-28__.tc.hdf5	mov	rot	C-M1	13.008785118041
2016-08-09__15-28__.tc.hdf5	mem	base	C-M1	0
2016-08-09__15-28__.tc.hdf5	mem	rot	C-M1	54.3811971101892
2016-08-09__15-28__.tc.hdf5	mem	base	C-M1	1.59027734073176e-15
2016-08-09__15-28__.tc.hdf5	mem	rot	C-M1	14.409331222083
2016-08-09__15-28__.tc.hdf5	mov	base	C-M1	0
2016-08-09__15-28__.tc.hdf5	mov	rot	C-M1	28.8493201088757
2016-08-09__15-28__.tc.hdf5	mem	base	C-M1	0
2016-08-09__15-28__.tc.hdf5	mem	rot	C-M1	16.3225761161778
2016-08-09__15-28__.tc.hdf5	mov	base	C-M1	0
2016-08-09__15-28__.tc.hdf5	mov	rot	C-M1	17.9879455041776
2016-08-09__15-28__.tc.hdf5	mov	base	C-M1	3.18055468146352e-15
2016-08-09__15-28__.tc.hdf5	mov	rot	C-M1	-56.6354281836368
2016-08-09__15-28__.tc.hdf5	mem	base	C-M1	0
2016-08-09__15-28__.tc.hdf5	mem	rot	C-M1	-43.7982383892581
2016-08-09__15-28__.tc.hdf5	mov	base	C-M1	0
2016-08-09__15-28__.tc.hdf5	mov	rot	C-M1	7.79150728373723
2016-08-09__15-28__.tc.hdf5	mem	base	NC-M1	0
2016-08-09__15-28__.tc.hdf5	mem	rot	NC-M1	0.796563783782463
2016-08-09__15-28__.tc.hdf5	mov	base	NC-M1	0
2016-08-09__15-28__.tc.hdf5	mov	rot	NC-M1	9.9411029830137
2016-08-09__15-28__.tc.hdf5	mem	base	C-M1	3.18055468146352e-15
2016-08-09__15-28__.tc.hdf5	mem	rot	C-M1	16.7441012853891
2016-08-09__15-28__.tc.hdf5	mov	base	C-M1	-3.18055468146352e-15
2016-08-09__15-28__.tc.hdf5	mov	rot	C-M1	41.8604305257662
2016-08-09__15-28__.tc.hdf5	mem	base	C-M1	0
2016-08-09__15-28__.tc.hdf5	mem	rot	C-M1	24.7836151980553
2016-08-09__15-28__.tc.hdf5	mov	base	C-M1	1.59027734073176e-15
2016-08-09__15-28__.tc.hdf5	mov	rot	C-M1	15.8256132968269
2016-08-09__15-28__.tc.hdf5	mov	base	C-M1	0
2016-08-09__15-28__.tc.hdf5	mov	rot	C-M1	34.6301332031305
2016-08-09__15-28__.tc.hdf5	mem	base	NC-M1	0
2016-08-09__15-28__.tc.hdf5	mem	rot	NC-M1	-26.3294435107948
2016-08-09__15-28__.tc.hdf5	mov	base	NC-M1	0
2016-08-09__15-28__.tc.hdf5	mov	rot	NC-M1	9.66208912188234
2016-08-09__15-28__.tc.hdf5	mem	base	C-M1	0
2016-08-09__15-28__.tc.hdf5	mem	rot	C-M1	-35.1909735906383
2016-08-09__15-28__.tc.hdf5	mov	base	C-M1	0
2016-08-09__15-28__.tc.hdf5	mov	rot	C-M1	54.903510105581
2016-08-09__15-28__.tc.hdf5	mem	base	NC-M1	0
2016-08-09__15-28__.tc.hdf5	mem	rot	NC-M1	76.4724513054628
2016-08-09__15-28__.tc.hdf5	mem	base	C-M1	0
2016-08-09__15-28__.tc.hdf5	mem	rot	C-M1	28.802710774459
2016-08-09__15-28__.tc.hdf5	mov	base	C-M1	0
2016-08-09__15-28__.tc.hdf5	mov	rot	C-M1	22.9376111546198
2016-08-09__15-28__.tc.hdf5	mov	base	C-M1	7.95138670365879e-16
2016-08-09__15-28__.tc.hdf5	mov	rot	C-M1	25.9805916777843
2016-08-09__15-28__.tc.hdf5	mem	base	C-M1	0
2016-08-09__15-28__.tc.hdf5	mem	rot	C-M1	28.359968501051
2016-08-09__15-28__.tc.hdf5	mov	base	C-M1	0
2016-08-09__15-28__.tc.hdf5	mov	rot	C-M1	-12.0414926008071
2016-08-09__15-28__.tc.hdf5	mov	base	C-M1	0
2016-08-09__15-28__.tc.hdf5	mov	rot	C-M1	-15.6547411484349
2016-08-09__15-28__.tc.hdf5	mem	base	C-M1	1.59027734073176e-15
2016-08-09__15-28__.tc.hdf5	mem	rot	C-M1	32.4171513305739
2016-08-09__15-28__.tc.hdf5	mov	base	C-M1	0
2016-08-09__15-28__.tc.hdf5	mov	rot	C-M1	6.6753611191286
2016-08-09__15-28__.tc.hdf5	mov	base	C-M1	0
2016-08-09__15-28__.tc.hdf5	mov	rot	C-M1	3.88708468610418
2016-08-09__15-28__.tc.hdf5	mem	base	C-M1	0
2016-08-09__15-28__.tc.hdf5	mem	rot	C-M1	22.042606590139
2016-08-09__15-28__.tc.hdf5	mov	base	C-M1	-3.18055468146352e-15
2016-08-09__15-28__.tc.hdf5	mov	rot	C-M1	25.7265489336843
2016-08-09__15-28__.tc.hdf5	mem	base	NC-M1	0
2016-08-09__15-28__.tc.hdf5	mem	rot	NC-M1	26.6135178325382
2016-08-09__15-28__.tc.hdf5	mov	base	NC-M1	-3.18055468146352e-15
2016-08-09__15-28__.tc.hdf5	mov	rot	NC-M1	17.3426223607853
2016-08-09__15-28__.tc.hdf5	mem	base	NC-M1	0
2016-08-09__15-28__.tc.hdf5	mem	rot	NC-M1	89.126565202879
2016-08-09__15-28__.tc.hdf5	mov	base	NC-M1	0
2016-08-09__15-28__.tc.hdf5	mov	rot	NC-M1	30.7815706561691
2016-08-09__15-28__.tc.hdf5	mem	base	C-M1	-1.59027734073176e-15
2016-08-09__15-28__.tc.hdf5	mem	rot	C-M1	-15.8062603784038
2016-08-09__15-28__.tc.hdf5	mov	base	C-M1	1.59027734073176e-15
2016-08-09__15-28__.tc.hdf5	mov	rot	C-M1	10.6973364547028
2016-08-09__15-28__.tc.hdf5	mem	base	C-M1	0
2016-08-09__15-28__.tc.hdf5	mem	rot	C-M1	-12.2663709197799
2016-08-09__15-28__.tc.hdf5	mov	base	C-M1	0
2016-08-09__15-28__.tc.hdf5	mov	rot	C-M1	11.4802617302044
2016-08-09__15-28__.tc.hdf5	mem	base	C-M1	1.9878466759147e-16
2016-08-09__15-28__.tc.hdf5	mem	rot	C-M1	2.23106445031304
2016-08-09__15-28__.tc.hdf5	mov	base	C-M1	0
2016-08-09__15-28__.tc.hdf5	mov	rot	C-M1	20.6928037884984
2016-08-09__15-28__.tc.hdf5	mem	base	NC-M1	0
2016-08-09__15-28__.tc.hdf5	mem	rot	NC-M1	4.56811426857517
2016-08-09__15-28__.tc.hdf5	mov	base	NC-M1	0
2016-08-09__15-28__.tc.hdf5	mov	rot	NC-M1	38.419398862168
2016-08-09__15-28__.tc.hdf5	mem	base	NC-M1	0
2016-08-09__15-28__.tc.hdf5	mem	rot	NC-M1	17.3008337687276
2016-08-09__15-28__.tc.hdf5	mov	base	NC-M1	0
2016-08-09__15-28__.tc.hdf5	mov	rot	NC-M1	4.15256842926266
2016-08-09__15-28__.tc.hdf5	mem	base	C-M1	0
2016-08-09__15-28__.tc.hdf5	mem	rot	C-M1	31.3108925155432
2016-08-09__15-28__.tc.hdf5	mov	base	C-M1	-1.59027734073176e-15
2016-08-09__15-28__.tc.hdf5	mov	rot	C-M1	21.0739806669867
2016-08-09__15-28__.tc.hdf5	mem	base	C-M1	-4.96961668978675e-17
2016-08-09__15-28__.tc.hdf5	mem	rot	C-M1	-8.274156394943
2016-08-09__15-28__.tc.hdf5	mov	base	C-M1	0
2016-08-09__15-28__.tc.hdf5	mov	rot	C-M1	-0.400954575716285
2016-08-09__15-28__.tc.hdf5	mem	base	C-M1	0
2016-08-09__15-28__.tc.hdf5	mem	rot	C-M1	3.52648268369757
2016-08-09__15-28__.tc.hdf5	mov	base	C-M1	0
2016-08-09__15-28__.tc.hdf5	mov	rot	C-M1	19.9753873860658
2016-08-09__15-28__.tc.hdf5	mem	base	C-M1	0
2016-08-09__15-28__.tc.hdf5	mem	rot	C-M1	22.3395525923276
2016-08-09__15-28__.tc.hdf5	mov	base	C-M1	0
2016-08-09__15-28__.tc.hdf5	mov	rot	C-M1	13.4606750726151
2016-08-09__15-28__.tc.hdf5	mov	base	NC-M1	1.59027734073176e-15
2016-08-09__15-28__.tc.hdf5	mov	rot	NC-M1	20.3423637057605
2016-08-09__15-28__.tc.hdf5	mem	base	C-M1	0
2016-08-09__15-28__.tc.hdf5	mem	rot	C-M1	24.4373662325852
2016-08-09__15-28__.tc.hdf5	mov	base	C-M1	0
2016-08-09__15-28__.tc.hdf5	mov	rot	C-M1	12.6245174603924
2016-08-09__15-28__.tc.hdf5	mov	base	C-M1	0
2016-08-09__15-28__.tc.hdf5	mov	rot	C-M1	29.9911620734519
2016-08-09__15-28__.tc.hdf5	mem	base	C-M1	1.59027734073176e-15
2016-08-09__15-28__.tc.hdf5	mem	rot	C-M1	8.71686462894628
2016-08-09__15-28__.tc.hdf5	mov	base	C-M1	0
2016-08-09__15-28__.tc.hdf5	mov	rot	C-M1	0.685624264870995
2016-08-09__15-28__.tc.hdf5	mem	base	NC-M1	7.95138670365879e-16
2016-08-09__15-28__.tc.hdf5	mem	rot	NC-M1	-44.3947308640196
2016-08-09__15-28__.tc.hdf5	mov	base	NC-M1	0
2016-08-09__15-28__.tc.hdf5	mov	rot	NC-M1	5.93482438844815
2016-08-09__15-28__.tc.hdf5	mem	base	NC-PMd	0
2016-08-09__15-28__.tc.hdf5	mem	rot	NC-PMd	2.34578493344306
2016-08-09__15-28__.tc.hdf5	mov	base	NC-PMd	0
2016-08-09__15-28__.tc.hdf5	mov	rot	NC-PMd	3.05138798817635
2016-08-09__15-28__.tc.hdf5	mov	base	NC-PMd	1.59027734073176e-15
2016-08-09__15-28__.tc.hdf5	mov	rot	NC-PMd	41.5253661460339
2016-08-09__15-28__.tc.hdf5	mov	base	NC-PMd	0
2016-08-09__15-28__.tc.hdf5	mov	rot	NC-PMd	11.8853207916248
2016-08-09__15-28__.tc.hdf5	mem	base	NC-PMd	3.18055468146352e-15
2016-08-09__15-28__.tc.hdf5	mem	rot	NC-PMd	14.7144819309494
2016-08-09__15-28__.tc.hdf5	mov	base	NC-PMd	-1.59027734073176e-15
2016-08-09__15-28__.tc.hdf5	mov	rot	NC-PMd	24.2130445183781
2016-08-09__15-28__.tc.hdf5	mem	base	NC-PMd	0
2016-08-09__15-28__.tc.hdf5	mem	rot	NC-PMd	-5.92720491657404
2016-08-09__15-28__.tc.hdf5	mov	base	NC-PMd	0
2016-08-09__15-28__.tc.hdf5	mov	rot	NC-PMd	2.53937876859196
2016-08-09__15-28__.tc.hdf5	mem	base	NC-PMd	0
2016-08-09__15-28__.tc.hdf5	mem	rot	NC-PMd	9.4060470812642
2016-08-09__15-28__.tc.hdf5	mov	base	NC-PMd	0
2016-08-09__15-28__.tc.hdf5	mov	rot	NC-PMd	-13.0162898579013
2016-08-09__15-28__.tc.hdf5	mem	base	C-PMd	0
2016-08-09__15-28__.tc.hdf5	mem	rot	C-PMd	10.9822234366059
2016-08-09__15-28__.tc.hdf5	mov	base	C-PMd	0
2016-08-09__15-28__.tc.hdf5	mov	rot	C-PMd	28.378320935971
2016-08-09__15-28__.tc.hdf5	mem	base	C-PMd	0
2016-08-09__15-28__.tc.hdf5	mem	rot	C-PMd	8.60472427726206
2016-08-09__15-28__.tc.hdf5	mov	base	C-PMd	-3.18055468146352e-15
2016-08-09__15-28__.tc.hdf5	mov	rot	C-PMd	13.3400092313237
2016-08-09__15-28__.tc.hdf5	mem	base	C-PMd	0
2016-08-09__15-28__.tc.hdf5	mem	rot	C-PMd	44.4165147151416
2016-08-09__15-28__.tc.hdf5	mov	base	C-PMd	0
2016-08-09__15-28__.tc.hdf5	mov	rot	C-PMd	10.5543666134461
2016-08-09__15-28__.tc.hdf5	mem	base	C-PMd	0
2016-08-09__15-28__.tc.hdf5	mem	rot	C-PMd	-2.31346153537775
2016-08-09__15-28__.tc.hdf5	mem	base	C-PMd	0
2016-08-09__15-28__.tc.hdf5	mem	rot	C-PMd	-12.0268703285991
2016-08-09__15-28__.tc.hdf5	mov	base	C-PMd	0
2016-08-09__15-28__.tc.hdf5	mov	rot	C-PMd	-2.77925217444251
2016-08-09__15-28__.tc.hdf5	mem	base	C-PMd	0
2016-08-09__15-28__.tc.hdf5	mem	rot	C-PMd	5.34848488419461
2016-08-09__15-28__.tc.hdf5	mov	base	C-PMd	3.18055468146352e-15
2016-08-09__15-28__.tc.hdf5	mov	rot	C-PMd	38.9516648510684
2016-08-09__15-28__.tc.hdf5	mem	base	NC-PRR	0
2016-08-09__15-28__.tc.hdf5	mem	rot	NC-PRR	-13.0712105528026
2016-08-09__15-28__.tc.hdf5	mem	base	NC-PRR	0
2016-08-09__15-28__.tc.hdf5	mem	rot	NC-PRR	6.91850237508172
2016-08-09__15-28__.tc.hdf5	mov	base	NC-PRR	0
2016-08-09__15-28__.tc.hdf5	mov	rot	NC-PRR	-8.94845908025514
2016-08-09__15-28__.tc.hdf5	mov	base	NC-PRR	0
2016-08-09__15-28__.tc.hdf5	mov	rot	NC-PRR	0.622798166416877
2016-08-09__15-28__.tc.hdf5	mov	base	NC-PRR	0
2016-08-09__15-28__.tc.hdf5	mov	rot	NC-PRR	9.49469835841538
2016-08-09__15-28__.tc.hdf5	mov	base	NC-PRR	0
2016-08-09__15-28__.tc.hdf5	mov	rot	NC-PRR	17.4764125611997
2016-08-09__15-28__.tc.hdf5	mem	base	NC-PRR	1.59027734073176e-15
2016-08-09__15-28__.tc.hdf5	mem	rot	NC-PRR	11.1874773007713
2016-08-09__15-28__.tc.hdf5	mov	base	NC-PRR	0
2016-08-09__15-28__.tc.hdf5	mov	rot	NC-PRR	-0.979312795031352
2016-08-09__15-28__.tc.hdf5	mov	base	NC-PRR	3.18055468146352e-15
2016-08-09__15-28__.tc.hdf5	mov	rot	NC-PRR	-6.14160304613778
2016-08-09__15-28__.tc.hdf5	mem	base	NC-PRR	0
2016-08-09__15-28__.tc.hdf5	mem	rot	NC-PRR	-32.5783157413576
2016-08-09__15-28__.tc.hdf5	mov	base	NC-PRR	-3.9756933518294e-16
2016-08-09__15-28__.tc.hdf5	mov	rot	NC-PRR	-19.1348862400474
2016-08-09__15-28__.tc.hdf5	mem	base	NC-PRR	0
2016-08-09__15-28__.tc.hdf5	mem	rot	NC-PRR	-3.81843330870553
2016-08-09__15-28__.tc.hdf5	mov	base	NC-PRR	7.95138670365879e-16
2016-08-09__15-28__.tc.hdf5	mov	rot	NC-PRR	5.58912253374898
2016-08-09__15-28__.tc.hdf5	mem	base	NC-PRR	0
2016-08-09__15-28__.tc.hdf5	mem	rot	NC-PRR	-6.06185718320196
2016-08-09__15-28__.tc.hdf5	mov	base	NC-PRR	0
2016-08-09__15-28__.tc.hdf5	mov	rot	NC-PRR	11.0364430059488
2016-08-09__15-28__.tc.hdf5	mov	base	NC-PRR	0
2016-08-09__15-28__.tc.hdf5	mov	rot	NC-PRR	10.7140223278132
2016-08-09__15-28__.tc.hdf5	mov	base	NC-PRR	3.18055468146352e-15
2016-08-09__15-28__.tc.hdf5	mov	rot	NC-PRR	17.1334040764745
2016-08-09__15-28__.tc.hdf5	mem	base	NC-PRR	-3.18055468146352e-15
2016-08-09__15-28__.tc.hdf5	mem	rot	NC-PRR	-62.7943112782579
2016-08-09__15-28__.tc.hdf5	mem	base	NC-PRR	0
2016-08-09__15-28__.tc.hdf5	mem	rot	NC-PRR	-10.3716899346501
2016-08-09__15-28__.tc.hdf5	mov	base	NC-PRR	3.18055468146352e-15
2016-08-09__15-28__.tc.hdf5	mov	rot	NC-PRR	26.5063794955277
2016-08-09__15-28__.tc.hdf5	mem	base	NC-PRR	0
2016-08-09__15-28__.tc.hdf5	mem	rot	NC-PRR	-5.80745578955868
2016-08-09__15-28__.tc.hdf5	mov	base	NC-PRR	0
2016-08-09__15-28__.tc.hdf5	mov	rot	NC-PRR	-5.54710564077064
2016-08-09__15-28__.tc.hdf5	mem	base	NC-PRR	0
2016-08-09__15-28__.tc.hdf5	mem	rot	NC-PRR	10.3267583780932
2016-08-09__15-28__.tc.hdf5	mov	base	NC-PRR	0
2016-08-09__15-28__.tc.hdf5	mov	rot	NC-PRR	10.9017775831655
2016-08-10__17-28__.tc.hdf5	mov	base	C-M1	0
2016-08-10__17-28__.tc.hdf5	mov	rot	C-M1	6.0941129131077
2016-08-10__17-28__.tc.hdf5	mem	base	C-M1	0
2016-08-10__17-28__.tc.hdf5	mem	rot	C-M1	-54.6814349740019
2016-08-10__17-28__.tc.hdf5	mov	base	C-M1	0
2016-08-10__17-28__.tc.hdf5	mov	rot	C-M1	41.1244404336744
2016-08-10__17-28__.tc.hdf5	mem	base	NC-M1	0
2016-08-10__17-28__.tc.hdf5	mem	rot	NC-M1	90.0923173642362
2016-08-10__17-28__.tc.hdf5	mem	base	C-M1	0
2016-08-10__17-28__.tc.hdf5	mem	rot	C-M1	26.4387675153778
2016-08-10__17-28__.tc.hdf5	mov	base	C-M1	0
2016-08-10__17-28__.tc.hdf5	mov	rot	C-M1	-6.35422972081707
2016-08-10__17-28__.tc.hdf5	mem	base	NC-M1	0
2016-08-10__17-28__.tc.hdf5	mem	rot	NC-M1	-7.05130415118046
2016-08-10__17-28__.tc.hdf5	mov	base	NC-M1	-3.18055468146352e-15
2016-08-10__17-28__.tc.hdf5	mov	rot	NC-M1	36.1705410710017
2016-08-10__17-28__.tc.hdf5	mem	base	C-M1	0
2016-08-10__17-28__.tc.hdf5	mem	rot	C-M1	20.5761172326292
2016-08-10__17-28__.tc.hdf5	mem	base	NC-M1	0
2016-08-10__17-28__.tc.hdf5	mem	rot	NC-M1	-3.7133241359555
2016-08-10__17-28__.tc.hdf5	mov	base	NC-M1	0
2016-08-10__17-28__.tc.hdf5	mov	rot	NC-M1	14.3842171242408
2016-08-10__17-28__.tc.hdf5	mov	base	C-M1	7.95138670365879e-16
2016-08-10__17-28__.tc.hdf5	mov	rot	C-M1	5.25356528188693
2016-08-10__17-28__.tc.hdf5	mem	base	NC-M1	0
2016-08-10__17-28__.tc.hdf5	mem	rot	NC-M1	37.5157090389149
2016-08-10__17-28__.tc.hdf5	mem	base	NC-M1	0
2016-08-10__17-28__.tc.hdf5	mem	rot	NC-M1	-22.6315295549404
2016-08-10__17-28__.tc.hdf5	mem	base	C-M1	0
2016-08-10__17-28__.tc.hdf5	mem	rot	C-M1	-18.4697473567106
2016-08-10__17-28__.tc.hdf5	mem	base	C-M1	1.59027734073176e-15
2016-08-10__17-28__.tc.hdf5	mem	rot	C-M1	-11.3702001392092
2016-08-10__17-28__.tc.hdf5	mov	base	C-M1	0
2016-08-10__17-28__.tc.hdf5	mov	rot	C-M1	-6.79826999151596
2016-08-10__17-28__.tc.hdf5	mov	base	C-M1	0
2016-08-10__17-28__.tc.hdf5	mov	rot	C-M1	1.38298172283999
2016-08-10__17-28__.tc.hdf5	mem	base	NC-M1	0
2016-08-10__17-28__.tc.hdf5	mem	rot	NC-M1	-1.18748666906027
2016-08-10__17-28__.tc.hdf5	mov	base	NC-M1	-3.18055468146352e-15
2016-08-10__17-28__.tc.hdf5	mov	rot	NC-M1	9.69954016912014
2016-08-10__17-28__.tc.hdf5	mem	base	C-M1	3.18055468146352e-15
2016-08-10__17-28__.tc.hdf5	mem	rot	C-M1	11.1832575685382
2016-08-10__17-28__.tc.hdf5	mov	base	C-M1	0
2016-08-10__17-28__.tc.hdf5	mov	rot	C-M1	5.3844466864183
2016-08-10__17-28__.tc.hdf5	mem	base	C-M1	0
2016-08-10__17-28__.tc.hdf5	mem	rot	C-M1	1.66238868459849
2016-08-10__17-28__.tc.hdf5	mov	base	C-M1	0
2016-08-10__17-28__.tc.hdf5	mov	rot	C-M1	21.5841781436324
2016-08-10__17-28__.tc.hdf5	mem	base	C-M1	0
2016-08-10__17-28__.tc.hdf5	mem	rot	C-M1	10.2370901029544
2016-08-10__17-28__.tc.hdf5	mov	base	C-M1	0
2016-08-10__17-28__.tc.hdf5	mov	rot	C-M1	11.6113740113874
2016-08-10__17-28__.tc.hdf5	mem	base	C-M1	0
2016-08-10__17-28__.tc.hdf5	mem	rot	C-M1	26.74617498968
2016-08-10__17-28__.tc.hdf5	mov	base	C-M1	3.18055468146352e-15
2016-08-10__17-28__.tc.hdf5	mov	rot	C-M1	10.142277182083
2016-08-10__17-28__.tc.hdf5	mem	base	C-M1	0
2016-08-10__17-28__.tc.hdf5	mem	rot	C-M1	8.29007044414277
2016-08-10__17-28__.tc.hdf5	mov	base	C-M1	1.59027734073176e-15
2016-08-10__17-28__.tc.hdf5	mov	rot	C-M1	60.0362539601733
2016-08-10__17-28__.tc.hdf5	mem	base	C-M1	0
2016-08-10__17-28__.tc.hdf5	mem	rot	C-M1	-3.12601339053582
2016-08-10__17-28__.tc.hdf5	mov	base	C-M1	0
2016-08-10__17-28__.tc.hdf5	mov	rot	C-M1	28.0023892546276
2016-08-10__17-28__.tc.hdf5	mem	base	C-M1	0
2016-08-10__17-28__.tc.hdf5	mem	rot	C-M1	8.28324093050558
2016-08-10__17-28__.tc.hdf5	mov	base	C-M1	0
2016-08-10__17-28__.tc.hdf5	mov	rot	C-M1	42.1070705404375
2016-08-10__17-28__.tc.hdf5	mem	base	NC-M1	0
2016-08-10__17-28__.tc.hdf5	mem	rot	NC-M1	18.3366395371995
2016-08-10__17-28__.tc.hdf5	mem	base	C-M1	-1.59027734073176e-15
2016-08-10__17-28__.tc.hdf5	mem	rot	C-M1	-4.25579268657515
2016-08-10__17-28__.tc.hdf5	mov	base	C-M1	7.95138670365879e-16
2016-08-10__17-28__.tc.hdf5	mov	rot	C-M1	30.7557191113355
2016-08-10__17-28__.tc.hdf5	mem	base	C-M1	0
2016-08-10__17-28__.tc.hdf5	mem	rot	C-M1	25.9665078057547
2016-08-10__17-28__.tc.hdf5	mov	base	C-M1	0
2016-08-10__17-28__.tc.hdf5	mov	rot	C-M1	25.7854768496246
2016-08-10__17-28__.tc.hdf5	mem	base	C-M1	0
2016-08-10__17-28__.tc.hdf5	mem	rot	C-M1	17.9993411093411
2016-08-10__17-28__.tc.hdf5	mem	base	C-PMd	0
2016-08-10__17-28__.tc.hdf5	mem	rot	C-PMd	0.897845951147356
2016-08-10__17-28__.tc.hdf5	mov	base	C-PMd	0
2016-08-10__17-28__.tc.hdf5	mov	rot	C-PMd	-10.6077514154495
2016-08-10__17-28__.tc.hdf5	mov	base	C-PMd	0
2016-08-10__17-28__.tc.hdf5	mov	rot	C-PMd	21.5493556259437
2016-08-10__17-28__.tc.hdf5	mem	base	NC-PMd	0
2016-08-10__17-28__.tc.hdf5	mem	rot	NC-PMd	-42.0441103433505
2016-08-10__17-28__.tc.hdf5	mov	base	NC-PMd	0
2016-08-10__17-28__.tc.hdf5	mov	rot	NC-PMd	-3.22262555507821
2016-08-10__17-28__.tc.hdf5	mov	base	NC-PMd	0
2016-08-10__17-28__.tc.hdf5	mov	rot	NC-PMd	0.309271957122124
2016-08-10__17-28__.tc.hdf5	mov	base	C-PMd	0
2016-08-10__17-28__.tc.hdf5	mov	rot	C-PMd	16.4967759846108
2016-08-10__17-28__.tc.hdf5	mem	base	C-PMd	-6.36110936292704e-15
2016-08-10__17-28__.tc.hdf5	mem	rot	C-PMd	11.0271315913112
2016-08-10__17-28__.tc.hdf5	mov	base	C-PMd	0
2016-08-10__17-28__.tc.hdf5	mov	rot	C-PMd	-14.0120998531213
2016-08-10__17-28__.tc.hdf5	mov	base	NC-PMd	-3.18055468146352e-15
2016-08-10__17-28__.tc.hdf5	mov	rot	NC-PMd	26.4121252625707
2016-08-10__17-28__.tc.hdf5	mem	base	C-PMd	0
2016-08-10__17-28__.tc.hdf5	mem	rot	C-PMd	2.89166583320241
2016-08-10__17-28__.tc.hdf5	mov	base	C-PMd	0
2016-08-10__17-28__.tc.hdf5	mov	rot	C-PMd	-8.24128472170928
2016-08-10__17-28__.tc.hdf5	mem	base	NC-PRR	0
2016-08-10__17-28__.tc.hdf5	mem	rot	NC-PRR	-3.92100910910807
2016-08-10__17-28__.tc.hdf5	mem	base	NC-PRR	0
2016-08-10__17-28__.tc.hdf5	mem	rot	NC-PRR	15.89303463725
2016-08-10__17-28__.tc.hdf5	mov	base	NC-PRR	0
2016-08-10__17-28__.tc.hdf5	mov	rot	NC-PRR	-10.5483201296356
2016-08-10__17-28__.tc.hdf5	mem	base	NC-PRR	0
2016-08-10__17-28__.tc.hdf5	mem	rot	NC-PRR	46.9782947659769
2016-08-10__17-28__.tc.hdf5	mem	base	NC-PRR	0
2016-08-10__17-28__.tc.hdf5	mem	rot	NC-PRR	-10.603344086413
2016-08-10__17-28__.tc.hdf5	mov	base	NC-PRR	0
2016-08-10__17-28__.tc.hdf5	mov	rot	NC-PRR	-5.57368905434101
2016-08-10__17-28__.tc.hdf5	mov	base	NC-PRR	0
2016-08-10__17-28__.tc.hdf5	mov	rot	NC-PRR	-8.37036007199344
2016-08-10__17-28__.tc.hdf5	mem	base	NC-PRR	0
2016-08-10__17-28__.tc.hdf5	mem	rot	NC-PRR	-33.0152379293688
2016-08-10__17-28__.tc.hdf5	mov	base	NC-PRR	-3.18055468146352e-15
2016-08-10__17-28__.tc.hdf5	mov	rot	NC-PRR	15.7934992746326
2016-08-10__17-28__.tc.hdf5	mem	base	NC-PRR	0
2016-08-10__17-28__.tc.hdf5	mem	rot	NC-PRR	-5.53014159256703
2016-08-10__17-28__.tc.hdf5	mov	base	NC-PRR	3.18055468146352e-15
2016-08-10__17-28__.tc.hdf5	mov	rot	NC-PRR	-5.18201891001995
2016-08-10__17-28__.tc.hdf5	mem	base	NC-PRR	1.59027734073176e-15
2016-08-10__17-28__.tc.hdf5	mem	rot	NC-PRR	-44.778575585653
2016-08-10__17-28__.tc.hdf5	mov	base	NC-PRR	0
2016-08-10__17-28__.tc.hdf5	mov	rot	NC-PRR	9.54909837296754
2016-08-13__14-06__.tc.hdf5	mem	base	C-M1	0
2016-08-13__14-06__.tc.hdf5	mem	rot	C-M1	-34.1193756672161
2016-08-13__14-06__.tc.hdf5	mov	base	C-M1	9.93923337957349e-17
2016-08-13__14-06__.tc.hdf5	mov	rot	C-M1	13.9165455002782
2016-08-13__14-06__.tc.hdf5	mov	base	C-M1	0
2016-08-13__14-06__.tc.hdf5	mov	rot	C-M1	-27.8891302773749
2016-08-13__14-06__.tc.hdf5	mem	base	C-M1	0
2016-08-13__14-06__.tc.hdf5	mem	rot	C-M1	-7.93935601839615
2016-08-13__14-06__.tc.hdf5	mov	base	C-M1	0
2016-08-13__14-06__.tc.hdf5	mov	rot	C-M1	7.62179278291518
2016-08-13__14-06__.tc.hdf5	mov	base	C-M1	0
2016-08-13__14-06__.tc.hdf5	mov	rot	C-M1	33.9569717259373
2016-08-13__14-06__.tc.hdf5	mem	base	C-M1	0
2016-08-13__14-06__.tc.hdf5	mem	rot	C-M1	15.996603511583
2016-08-13__14-06__.tc.hdf5	mem	base	C-M1	-1.59027734073176e-15
2016-08-13__14-06__.tc.hdf5	mem	rot	C-M1	-13.662393356385
2016-08-13__14-06__.tc.hdf5	mov	base	C-M1	0
2016-08-13__14-06__.tc.hdf5	mov	rot	C-M1	-8.57238916793837
2016-08-13__14-06__.tc.hdf5	mem	base	NC-M1	0
2016-08-13__14-06__.tc.hdf5	mem	rot	NC-M1	44.6504114304775
2016-08-13__14-06__.tc.hdf5	mov	base	NC-M1	0
2016-08-13__14-06__.tc.hdf5	mov	rot	NC-M1	3.16971041370901
2016-08-13__14-06__.tc.hdf5	mem	base	NC-M1	0
2016-08-13__14-06__.tc.hdf5	mem	rot	NC-M1	7.87049504838389
2016-08-13__14-06__.tc.hdf5	mem	base	NC-M1	-7.95138670365879e-16
2016-08-13__14-06__.tc.hdf5	mem	rot	NC-M1	0.256982345146186
2016-08-13__14-06__.tc.hdf5	mov	base	NC-M1	-7.95138670365879e-16
2016-08-13__14-06__.tc.hdf5	mov	rot	NC-M1	-14.7389576264557
2016-08-13__14-06__.tc.hdf5	mem	base	NC-M1	0
2016-08-13__14-06__.tc.hdf5	mem	rot	NC-M1	21.3325498134012
2016-08-13__14-06__.tc.hdf5	mov	base	NC-M1	0
2016-08-13__14-06__.tc.hdf5	mov	rot	NC-M1	24.7182321465518
2016-08-13__14-06__.tc.hdf5	mem	base	NC-M1	0
2016-08-13__14-06__.tc.hdf5	mem	rot	NC-M1	5.42047045143755
2016-08-13__14-06__.tc.hdf5	mov	base	NC-M1	-3.18055468146352e-15
2016-08-13__14-06__.tc.hdf5	mov	rot	NC-M1	2.30851940308664
2016-08-13__14-06__.tc.hdf5	mem	base	NC-M1	-3.18055468146352e-15
2016-08-13__14-06__.tc.hdf5	mem	rot	NC-M1	5.09560906276206
2016-08-13__14-06__.tc.hdf5	mov	base	NC-M1	-3.18055468146352e-15
2016-08-13__14-06__.tc.hdf5	mov	rot	NC-M1	12.7494114960859
2016-08-13__14-06__.tc.hdf5	mem	base	C-M1	-7.95138670365879e-16
2016-08-13__14-06__.tc.hdf5	mem	rot	C-M1	-6.9379919947247
2016-08-13__14-06__.tc.hdf5	mov	base	C-M1	0
2016-08-13__14-06__.tc.hdf5	mov	rot	C-M1	25.4791996999567
2016-08-13__14-06__.tc.hdf5	mem	base	C-M1	0
2016-08-13__14-06__.tc.hdf5	mem	rot	C-M1	28.0023665927263
2016-08-13__14-06__.tc.hdf5	mov	base	C-M1	0
2016-08-13__14-06__.tc.hdf5	mov	rot	C-M1	14.2054662932405
2016-08-13__14-06__.tc.hdf5	mem	base	NC-M1	-3.18055468146352e-15
2016-08-13__14-06__.tc.hdf5	mem	rot	NC-M1	4.71052308060178
2016-08-13__14-06__.tc.hdf5	mov	base	NC-M1	0
2016-08-13__14-06__.tc.hdf5	mov	rot	NC-M1	4.76237513393757
2016-08-13__14-06__.tc.hdf5	mem	base	C-M1	-3.18055468146352e-15
2016-08-13__14-06__.tc.hdf5	mem	rot	C-M1	22.1705632840254
2016-08-13__14-06__.tc.hdf5	mov	base	C-M1	0
2016-08-13__14-06__.tc.hdf5	mov	rot	C-M1	24.8298323928752
2016-08-13__14-06__.tc.hdf5	mem	base	C-M1	0
2016-08-13__14-06__.tc.hdf5	mem	rot	C-M1	31.9786894140923
2016-08-13__14-06__.tc.hdf5	mov	base	C-M1	0
2016-08-13__14-06__.tc.hdf5	mov	rot	C-M1	-8.38420955759045
2016-08-13__14-06__.tc.hdf5	mem	base	C-M1	-3.18055468146352e-15
2016-08-13__14-06__.tc.hdf5	mem	rot	C-M1	-1.0709520811979
2016-08-13__14-06__.tc.hdf5	mov	base	C-M1	3.18055468146352e-15
2016-08-13__14-06__.tc.hdf5	mov	rot	C-M1	23.8797234498122
2016-08-13__14-06__.tc.hdf5	mem	base	C-M1	0
2016-08-13__14-06__.tc.hdf5	mem	rot	C-M1	-11.0659074429263
2016-08-13__14-06__.tc.hdf5	mov	base	C-M1	-3.18055468146352e-15
2016-08-13__14-06__.tc.hdf5	mov	rot	C-M1	5.84780275583142
2016-08-13__14-06__.tc.hdf5	mov	base	C-M1	3.18055468146352e-15
2016-08-13__14-06__.tc.hdf5	mov	rot	C-M1	37.4084362506552
2016-08-13__14-06__.tc.hdf5	mem	base	C-M1	1.59027734073176e-15
2016-08-13__14-06__.tc.hdf5	mem	rot	C-M1	3.04559552642249
2016-08-13__14-06__.tc.hdf5	mov	base	C-M1	7.95138670365879e-16
2016-08-13__14-06__.tc.hdf5	mov	rot	C-M1	22.1723522863239
2016-08-13__14-06__.tc.hdf5	mem	base	C-M1	0
2016-08-13__14-06__.tc.hdf5	mem	rot	C-M1	-20.0298948361405
2016-08-13__14-06__.tc.hdf5	mov	base	C-M1	-1.59027734073176e-15
2016-08-13__14-06__.tc.hdf5	mov	rot	C-M1	22.4532110547437
2016-08-13__14-06__.tc.hdf5	mov	base	C-M1	0
2016-08-13__14-06__.tc.hdf5	mov	rot	C-M1	-38.8915880845089
2016-08-13__14-06__.tc.hdf5	mem	base	C-PMd	-1.59027734073176e-15
2016-08-13__14-06__.tc.hdf5	mem	rot	C-PMd	27.3637943693714
2016-08-13__14-06__.tc.hdf5	mov	base	C-PMd	3.18055468146352e-15
2016-08-13__14-06__.tc.hdf5	mov	rot	C-PMd	-16.6562764163211
2016-08-13__14-06__.tc.hdf5	mem	base	NC-PMd	0
2016-08-13__14-06__.tc.hdf5	mem	rot	NC-PMd	0.823764032433774
2016-08-13__14-06__.tc.hdf5	mem	base	NC-PMd	0
2016-08-13__14-06__.tc.hdf5	mem	rot	NC-PMd	-10.2793716542473
2016-08-13__14-06__.tc.hdf5	mov	base	NC-PMd	-3.18055468146352e-15
2016-08-13__14-06__.tc.hdf5	mov	rot	NC-PMd	26.0503551820152
2016-08-13__14-06__.tc.hdf5	mov	base	C-PMd	0
2016-08-13__14-06__.tc.hdf5	mov	rot	C-PMd	5.95474633833001
2016-08-13__14-06__.tc.hdf5	mov	base	NC-PMd	0
2016-08-13__14-06__.tc.hdf5	mov	rot	NC-PMd	-28.9647583670275
2016-08-13__14-06__.tc.hdf5	mem	base	NC-PMd	0
2016-08-13__14-06__.tc.hdf5	mem	rot	NC-PMd	15.500030736948
2016-08-13__14-06__.tc.hdf5	mov	base	NC-PMd	3.18055468146352e-15
2016-08-13__14-06__.tc.hdf5	mov	rot	NC-PMd	5.40640213187949
2016-08-13__14-06__.tc.hdf5	mem	base	NC-PMd	0
2016-08-13__14-06__.tc.hdf5	mem	rot	NC-PMd	10.0652373244686
2016-08-13__14-06__.tc.hdf5	mov	base	NC-PMd	-3.18055468146352e-15
2016-08-13__14-06__.tc.hdf5	mov	rot	NC-PMd	-36.4642346310507
2016-08-13__14-06__.tc.hdf5	mov	base	NC-PMd	0
2016-08-13__14-06__.tc.hdf5	mov	rot	NC-PMd	20.7113327431532
2016-08-13__14-06__.tc.hdf5	mem	base	C-PMd	0
2016-08-13__14-06__.tc.hdf5	mem	rot	C-PMd	9.99393700553055
2016-08-13__14-06__.tc.hdf5	mov	base	C-PMd	0
2016-08-13__14-06__.tc.hdf5	mov	rot	C-PMd	6.99486616747548
2016-08-13__14-06__.tc.hdf5	mem	base	C-PMd	0
2016-08-13__14-06__.tc.hdf5	mem	rot	C-PMd	-7.6539320227095
2016-08-13__14-06__.tc.hdf5	mem	base	NC-PRR	0
2016-08-13__14-06__.tc.hdf5	mem	rot	NC-PRR	-6.89120326414489
2016-08-13__14-06__.tc.hdf5	mov	base	NC-PRR	1.59027734073176e-15
2016-08-13__14-06__.tc.hdf5	mov	rot	NC-PRR	7.72266715941281
2016-08-13__14-06__.tc.hdf5	mem	base	NC-PRR	0
2016-08-13__14-06__.tc.hdf5	mem	rot	NC-PRR	-42.7650090635111
2016-08-13__14-06__.tc.hdf5	mov	base	NC-PRR	-3.9756933518294e-16
2016-08-13__14-06__.tc.hdf5	mov	rot	NC-PRR	-1.78140471296325
2016-08-13__14-06__.tc.hdf5	mem	base	NC-PRR	0
2016-08-13__14-06__.tc.hdf5	mem	rot	NC-PRR	10.1706800525912
2016-08-13__14-06__.tc.hdf5	mov	base	NC-PRR	0
2016-08-13__14-06__.tc.hdf5	mov	rot	NC-PRR	-13.7224526318488
2016-08-13__14-06__.tc.hdf5	mov	base	NC-PRR	0
2016-08-13__14-06__.tc.hdf5	mov	rot	NC-PRR	42.0931643392014
2016-08-13__14-06__.tc.hdf5	mem	base	NC-PRR	0
2016-08-13__14-06__.tc.hdf5	mem	rot	NC-PRR	-15.0283768212515
2016-08-13__14-06__.tc.hdf5	mem	base	NC-PRR	0
2016-08-13__14-06__.tc.hdf5	mem	rot	NC-PRR	2.29245594136335
2016-08-13__14-06__.tc.hdf5	mem	base	NC-PRR	0
2016-08-13__14-06__.tc.hdf5	mem	rot	NC-PRR	-25.4862427533199
2016-08-13__14-06__.tc.hdf5	mem	base	NC-PRR	7.95138670365879e-16
2016-08-13__14-06__.tc.hdf5	mem	rot	NC-PRR	-46.1616684281485
2016-08-13__14-06__.tc.hdf5	mov	base	NC-PRR	0
2016-08-13__14-06__.tc.hdf5	mov	rot	NC-PRR	76.0638320554683
2016-08-13__14-06__.tc.hdf5	mem	base	NC-PRR	0
2016-08-13__14-06__.tc.hdf5	mem	rot	NC-PRR	-28.2447897710391
2016-08-13__14-06__.tc.hdf5	mov	base	NC-PRR	-3.18055468146352e-15
2016-08-13__14-06__.tc.hdf5	mov	rot	NC-PRR	7.85457094241613
2016-08-13__14-06__.tc.hdf5	mov	base	NC-PRR	0
2016-08-13__14-06__.tc.hdf5	mov	rot	NC-PRR	-21.1008774238075
2016-08-13__14-06__.tc.hdf5	mov	base	NC-PRR	0
2016-08-13__14-06__.tc.hdf5	mov	rot	NC-PRR	4.37883449735714
2016-08-13__14-06__.tc.hdf5	mov	base	NC-PRR	0
2016-08-13__14-06__.tc.hdf5	mov	rot	NC-PRR	-50.0581443009124
2016-08-13__14-06__.tc.hdf5	mem	base	NC-PRR	0
2016-08-13__14-06__.tc.hdf5	mem	rot	NC-PRR	10.3065220416818
2016-08-13__14-06__.tc.hdf5	mov	base	NC-PRR	0
2016-08-13__14-06__.tc.hdf5	mov	rot	NC-PRR	32.6089310417434
2016-08-13__14-06__.tc.hdf5	mem	base	NC-PRR	7.95138670365879e-16
2016-08-13__14-06__.tc.hdf5	mem	rot	NC-PRR	-2.25969183130773
2016-08-13__14-06__.tc.hdf5	mem	base	NC-PRR	-7.95138670365879e-16
2016-08-13__14-06__.tc.hdf5	mem	rot	NC-PRR	0.480645401125928
2016-08-13__14-06__.tc.hdf5	mem	base	NC-PRR	3.18055468146352e-15
2016-08-13__14-06__.tc.hdf5	mem	rot	NC-PRR	-105.737585987737
2016-08-13__14-06__.tc.hdf5	mov	base	NC-PRR	-7.95138670365879e-16
2016-08-13__14-06__.tc.hdf5	mov	rot	NC-PRR	-9.75136737281605
2016-08-13__14-06__.tc.hdf5	mov	base	NC-PRR	0
2016-08-13__14-06__.tc.hdf5	mov	rot	NC-PRR	26.3446015198003
2016-08-13__14-06__.tc.hdf5	mov	base	NC-PRR	0
2016-08-13__14-06__.tc.hdf5	mov	rot	NC-PRR	-140.430400374435
2016-08-13__14-06__.tc.hdf5	mov	base	NC-PRR	-3.18055468146352e-15
2016-08-13__14-06__.tc.hdf5	mov	rot	NC-PRR	21.1236568802353
2016-08-13__14-06__.tc.hdf5	mem	base	NC-PRR	-3.18055468146352e-15
2016-08-13__14-06__.tc.hdf5	mem	rot	NC-PRR	18.584441148814
2016-08-13__14-06__.tc.hdf5	mov	base	NC-PRR	3.18055468146352e-15
2016-08-13__14-06__.tc.hdf5	mov	rot	NC-PRR	3.74912684680907
2016-08-13__14-06__.tc.hdf5	mov	base	NC-PRR	0
2016-08-13__14-06__.tc.hdf5	mov	rot	NC-PRR	131.301638533104
2016-08-13__14-06__.tc.hdf5	mem	base	NC-PRR	0
2016-08-13__14-06__.tc.hdf5	mem	rot	NC-PRR	-46.4644855023253
2016-10-07__14-26__.tc.hdf5	mem	base	C-M1	-3.18055468146352e-15
2016-10-07__14-26__.tc.hdf5	mem	rot	C-M1	-8.54207384081151
2016-10-07__14-26__.tc.hdf5	mov	base	C-M1	0
2016-10-07__14-26__.tc.hdf5	mov	rot	C-M1	31.7005910562818
2016-10-07__14-26__.tc.hdf5	mem	base	NC-M1	0
2016-10-07__14-26__.tc.hdf5	mem	rot	NC-M1	-14.5112651126327
2016-10-07__14-26__.tc.hdf5	mov	base	C-M1	0
2016-10-07__14-26__.tc.hdf5	mov	rot	C-M1	-33.6455345611058
2016-10-07__14-26__.tc.hdf5	mem	base	C-M1	0
2016-10-07__14-26__.tc.hdf5	mem	rot	C-M1	-6.64597797383458
2016-10-07__14-26__.tc.hdf5	mov	base	C-M1	1.59027734073176e-15
2016-10-07__14-26__.tc.hdf5	mov	rot	C-M1	-15.0271662559835
2016-10-07__14-26__.tc.hdf5	mem	base	C-M1	1.59027734073176e-15
2016-10-07__14-26__.tc.hdf5	mem	rot	C-M1	16.557042415094
2016-10-07__14-26__.tc.hdf5	mov	base	C-M1	0
2016-10-07__14-26__.tc.hdf5	mov	rot	C-M1	14.20689139384
2016-10-07__14-26__.tc.hdf5	mem	base	C-M1	0
2016-10-07__14-26__.tc.hdf5	mem	rot	C-M1	7.28138092795838
2016-10-07__14-26__.tc.hdf5	mov	base	C-M1	0
2016-10-07__14-26__.tc.hdf5	mov	rot	C-M1	24.0011520725757
2016-10-07__14-26__.tc.hdf5	mov	base	C-M1	0
2016-10-07__14-26__.tc.hdf5	mov	rot	C-M1	61.9474340465506
2016-10-07__14-26__.tc.hdf5	mov	base	C-M1	0
2016-10-07__14-26__.tc.hdf5	mov	rot	C-M1	41.02842438444
2016-10-07__14-26__.tc.hdf5	mem	base	C-M1	-1.59027734073176e-15
2016-10-07__14-26__.tc.hdf5	mem	rot	C-M1	14.2409980643035
2016-10-07__14-26__.tc.hdf5	mov	base	C-M1	0
2016-10-07__14-26__.tc.hdf5	mov	rot	C-M1	15.9991170930045
2016-10-07__14-26__.tc.hdf5	mov	base	NC-M1	0
2016-10-07__14-26__.tc.hdf5	mov	rot	NC-M1	-28.3063975505327
2016-10-07__14-26__.tc.hdf5	mem	base	C-M1	-1.9878466759147e-16
2016-10-07__14-26__.tc.hdf5	mem	rot	C-M1	4.80116146772907
2016-10-07__14-26__.tc.hdf5	mov	base	C-M1	-3.18055468146352e-15
2016-10-07__14-26__.tc.hdf5	mov	rot	C-M1	4.59794530291531
2016-10-07__14-26__.tc.hdf5	mem	base	C-M1	0
2016-10-07__14-26__.tc.hdf5	mem	rot	C-M1	25.1161415861236
2016-10-07__14-26__.tc.hdf5	mov	base	C-M1	-3.18055468146352e-15
2016-10-07__14-26__.tc.hdf5	mov	rot	C-M1	-4.98684841097695
2016-10-07__14-26__.tc.hdf5	mem	base	C-M1	-1.59027734073176e-15
2016-10-07__14-26__.tc.hdf5	mem	rot	C-M1	-12.9597604494719
2016-10-07__14-26__.tc.hdf5	mov	base	C-M1	0
2016-10-07__14-26__.tc.hdf5	mov	rot	C-M1	-13.1522664964313
2016-10-07__14-26__.tc.hdf5	mem	base	C-M1	0
2016-10-07__14-26__.tc.hdf5	mem	rot	C-M1	8.68528599832259
2016-10-07__14-26__.tc.hdf5	mov	base	C-M1	0
2016-10-07__14-26__.tc.hdf5	mov	rot	C-M1	-26.6704208026602
2016-10-07__14-26__.tc.hdf5	mem	base	C-M1	0
2016-10-07__14-26__.tc.hdf5	mem	rot	C-M1	52.501767588194
2016-10-07__14-26__.tc.hdf5	mov	base	C-M1	3.18055468146352e-15
2016-10-07__14-26__.tc.hdf5	mov	rot	C-M1	33.8175126851832
2016-10-07__14-26__.tc.hdf5	mem	base	C-M1	3.18055468146352e-15
2016-10-07__14-26__.tc.hdf5	mem	rot	C-M1	-4.73600812013709
2016-10-07__14-26__.tc.hdf5	mov	base	C-M1	0
2016-10-07__14-26__.tc.hdf5	mov	rot	C-M1	-17.3398741210701
2016-10-07__14-26__.tc.hdf5	mem	base	C-M1	0
2016-10-07__14-26__.tc.hdf5	mem	rot	C-M1	-5.70337463474074
2016-10-07__14-26__.tc.hdf5	mov	base	C-M1	0
2016-10-07__14-26__.tc.hdf5	mov	rot	C-M1	-0.222954366594657
2016-10-07__14-26__.tc.hdf5	mem	base	NC-M1	3.18055468146352e-15
2016-10-07__14-26__.tc.hdf5	mem	rot	NC-M1	14.6861146525722
2016-10-07__14-26__.tc.hdf5	mov	base	NC-M1	0
2016-10-07__14-26__.tc.hdf5	mov	rot	NC-M1	23.4189444593481
2016-10-07__14-26__.tc.hdf5	mem	base	C-M1	-1.59027734073176e-15
2016-10-07__14-26__.tc.hdf5	mem	rot	C-M1	6.99251491347395
2016-10-07__14-26__.tc.hdf5	mov	base	C-M1	0
2016-10-07__14-26__.tc.hdf5	mov	rot	C-M1	3.18432710857188
2016-10-07__14-26__.tc.hdf5	mem	base	C-M1	0
2016-10-07__14-26__.tc.hdf5	mem	rot	C-M1	0.892888475305897
2016-10-07__14-26__.tc.hdf5	mov	base	C-M1	0
2016-10-07__14-26__.tc.hdf5	mov	rot	C-M1	20.4928648294031
2016-10-07__14-26__.tc.hdf5	mem	base	C-M1	0
2016-10-07__14-26__.tc.hdf5	mem	rot	C-M1	24.6668032866195
2016-10-07__14-26__.tc.hdf5	mov	base	C-M1	0
2016-10-07__14-26__.tc.hdf5	mov	rot	C-M1	55.0417282339306
2016-10-07__14-26__.tc.hdf5	mem	base	C-M1	0
2016-10-07__14-26__.tc.hdf5	mem	rot	C-M1	-5.47889067922214
2016-10-07__14-26__.tc.hdf5	mov	base	C-M1	3.18055468146352e-15
2016-10-07__14-26__.tc.hdf5	mov	rot	C-M1	1.87270229967516
2016-10-07__14-26__.tc.hdf5	mem	base	NC-M1	3.18055468146352e-15
2016-10-07__14-26__.tc.hdf5	mem	rot	NC-M1	-10.5660186663896
2016-10-07__14-26__.tc.hdf5	mem	base	C-M1	-1.59027734073176e-15
2016-10-07__14-26__.tc.hdf5	mem	rot	C-M1	7.36092761937692
2016-10-07__14-26__.tc.hdf5	mem	base	C-M1	1.59027734073176e-15
2016-10-07__14-26__.tc.hdf5	mem	rot	C-M1	28.6206372488906
2016-10-07__14-26__.tc.hdf5	mov	base	C-M1	-1.59027734073176e-15
2016-10-07__14-26__.tc.hdf5	mov	rot	C-M1	33.6796522267468
2016-10-07__14-26__.tc.hdf5	mem	base	NC-M1	0
2016-10-07__14-26__.tc.hdf5	mem	rot	NC-M1	18.1414957533995
2016-10-07__14-26__.tc.hdf5	mov	base	NC-M1	1.59027734073176e-15
2016-10-07__14-26__.tc.hdf5	mov	rot	NC-M1	29.8786535852133
2016-10-07__14-26__.tc.hdf5	mem	base	NC-M1	-1.59027734073176e-15
2016-10-07__14-26__.tc.hdf5	mem	rot	NC-M1	11.3507471561231
2016-10-07__14-26__.tc.hdf5	mov	base	NC-M1	-1.59027734073176e-15
2016-10-07__14-26__.tc.hdf5	mov	rot	NC-M1	33.9332274657764
2016-10-07__14-26__.tc.hdf5	mov	base	C-M1	0
2016-10-07__14-26__.tc.hdf5	mov	rot	C-M1	21.9287909109978
2016-10-07__14-26__.tc.hdf5	mem	base	C-PMd	-3.18055468146352e-15
2016-10-07__14-26__.tc.hdf5	mem	rot	C-PMd	-13.4953762341869
2016-10-07__14-26__.tc.hdf5	mov	base	C-PMd	3.18055468146352e-15
2016-10-07__14-26__.tc.hdf5	mov	rot	C-PMd	-19.653737799428
2016-10-07__14-26__.tc.hdf5	mem	base	C-PMd	0
2016-10-07__14-26__.tc.hdf5	mem	rot	C-PMd	-30.3812369927452
2016-10-07__14-26__.tc.hdf5	mov	base	C-PMd	0
2016-10-07__14-26__.tc.hdf5	mov	rot	C-PMd	5.05472570801524
2016-10-07__14-26__.tc.hdf5	mov	base	C-PMd	3.18055468146352e-15
2016-10-07__14-26__.tc.hdf5	mov	rot	C-PMd	-12.0879849628553
2016-10-07__14-26__.tc.hdf5	mem	base	C-PMd	3.18055468146352e-15
2016-10-07__14-26__.tc.hdf5	mem	rot	C-PMd	10.3689657581984
2016-10-07__14-26__.tc.hdf5	mov	base	C-PMd	0
2016-10-07__14-26__.tc.hdf5	mov	rot	C-PMd	27.5541798976929
2016-10-07__14-26__.tc.hdf5	mov	base	C-PMd	0
2016-10-07__14-26__.tc.hdf5	mov	rot	C-PMd	5.25388255768024
2016-10-07__14-26__.tc.hdf5	mov	base	C-PMd	9.93923337957349e-17
2016-10-07__14-26__.tc.hdf5	mov	rot	C-PMd	-5.11483773603219
2016-10-07__14-26__.tc.hdf5	mem	base	C-PMd	7.95138670365879e-16
2016-10-07__14-26__.tc.hdf5	mem	rot	C-PMd	0.67119318386362
2016-10-07__14-26__.tc.hdf5	mov	base	C-PMd	0
2016-10-07__14-26__.tc.hdf5	mov	rot	C-PMd	10.6397576190714
2016-10-07__14-26__.tc.hdf5	mem	base	NC-PRR	-3.18055468146352e-15
2016-10-07__14-26__.tc.hdf5	mem	rot	NC-PRR	22.5738765286639
2016-10-07__14-26__.tc.hdf5	mem	base	NC-PRR	0
2016-10-07__14-26__.tc.hdf5	mem	rot	NC-PRR	4.21532447287712
2016-10-07__14-26__.tc.hdf5	mov	base	NC-PRR	0
2016-10-07__14-26__.tc.hdf5	mov	rot	NC-PRR	38.6839263750573
2016-10-07__14-26__.tc.hdf5	mov	base	NC-PRR	0
2016-10-07__14-26__.tc.hdf5	mov	rot	NC-PRR	-10.9823326951028
2016-10-07__14-26__.tc.hdf5	mem	base	NC-PRR	-7.95138670365879e-16
2016-10-07__14-26__.tc.hdf5	mem	rot	NC-PRR	-0.605650519352178
2016-10-07__14-26__.tc.hdf5	mov	base	NC-PRR	0
2016-10-07__14-26__.tc.hdf5	mov	rot	NC-PRR	9.69289905001008
2016-10-07__14-26__.tc.hdf5	mem	base	NC-PRR	0
2016-10-07__14-26__.tc.hdf5	mem	rot	NC-PRR	-7.50762976369172
2016-10-07__14-26__.tc.hdf5	mov	base	NC-PRR	0
2016-10-07__14-26__.tc.hdf5	mov	rot	NC-PRR	18.6110992629096
2016-10-07__14-26__.tc.hdf5	mem	base	NC-PRR	0
2016-10-07__14-26__.tc.hdf5	mem	rot	NC-PRR	-30.980757431417
2016-10-07__14-26__.tc.hdf5	mov	base	NC-PRR	0
2016-10-07__14-26__.tc.hdf5	mov	rot	NC-PRR	-17.8959590497138
2016-10-07__14-26__.tc.hdf5	mov	base	NC-PRR	0
2016-10-07__14-26__.tc.hdf5	mov	rot	NC-PRR	-17.488566660761
2016-10-07__14-26__.tc.hdf5	mov	base	NC-PRR	3.18055468146352e-15
2016-10-07__14-26__.tc.hdf5	mov	rot	NC-PRR	-15.557473157672
2016-10-07__14-26__.tc.hdf5	mov	base	NC-PRR	-7.95138670365879e-16
2016-10-07__14-26__.tc.hdf5	mov	rot	NC-PRR	15.864475061074
2016-10-07__14-26__.tc.hdf5	mem	base	NC-PRR	0
2016-10-07__14-26__.tc.hdf5	mem	rot	NC-PRR	-5.06944300475106
2016-10-07__14-26__.tc.hdf5	mem	base	NC-PRR	1.59027734073176e-15
2016-10-07__14-26__.tc.hdf5	mem	rot	NC-PRR	-22.6889915198699
2016-10-07__14-26__.tc.hdf5	mov	base	NC-PRR	0
2016-10-07__14-26__.tc.hdf5	mov	rot	NC-PRR	-5.72705971981575
2016-10-07__14-26__.tc.hdf5	mem	base	NC-PRR	0
2016-10-07__14-26__.tc.hdf5	mem	rot	NC-PRR	-7.91724477669255
2016-10-07__14-26__.tc.hdf5	mov	base	NC-PRR	0
2016-10-07__14-26__.tc.hdf5	mov	rot	NC-PRR	8.00706747453578
2016-10-07__14-26__.tc.hdf5	mem	base	NC-PRR	0
2016-10-07__14-26__.tc.hdf5	mem	rot	NC-PRR	15.5220676620941
2016-10-07__14-26__.tc.hdf5	mov	base	NC-PRR	0
2016-10-07__14-26__.tc.hdf5	mov	rot	NC-PRR	9.76601112647767
2016-10-07__14-26__.tc.hdf5	mem	base	NC-PRR	0
2016-10-07__14-26__.tc.hdf5	mem	rot	NC-PRR	0.738017995554307
2016-10-07__14-26__.tc.hdf5	mov	base	NC-PRR	0
2016-10-07__14-26__.tc.hdf5	mov	rot	NC-PRR	1.34363177066955
2016-10-07__14-26__.tc.hdf5	mem	base	NC-PRR	0
2016-10-07__14-26__.tc.hdf5	mem	rot	NC-PRR	-1.10808406652624
2016-10-07__14-26__.tc.hdf5	mem	base	NC-PRR	-1.9878466759147e-16
2016-10-07__14-26__.tc.hdf5	mem	rot	NC-PRR	6.87207680898615
2016-10-07__14-26__.tc.hdf5	mov	base	NC-PRR	3.18055468146352e-15
2016-10-07__14-26__.tc.hdf5	mov	rot	NC-PRR	2.49161920678016
2016-10-07__14-26__.tc.hdf5	mem	base	NC-PRR	0
2016-10-07__14-26__.tc.hdf5	mem	rot	NC-PRR	-6.24510772763841
2016-10-12__15-31__.tc.hdf5	mem	base	C-M1	-0
2016-10-12__15-31__.tc.hdf5	mem	rot	C-M1	-19.5364284574003
2016-10-12__15-31__.tc.hdf5	mem	wash	C-M1	23.3781183243468
2016-10-12__15-31__.tc.hdf5	mov	base	NC-M1	-0
2016-10-12__15-31__.tc.hdf5	mov	rot	NC-M1	8.51296427756321
2016-10-12__15-31__.tc.hdf5	mov	wash	NC-M1	7.59859480134341
2016-10-12__15-31__.tc.hdf5	mov	base	NC-M1	-0
2016-10-12__15-31__.tc.hdf5	mov	rot	NC-M1	64.1405213374489
2016-10-12__15-31__.tc.hdf5	mov	wash	NC-M1	-13.8971314483818
2016-10-12__15-31__.tc.hdf5	mem	base	NC-M1	3.9756933518294e-16
2016-10-12__15-31__.tc.hdf5	mem	rot	NC-M1	31.4788572393827
2016-10-12__15-31__.tc.hdf5	mem	wash	NC-M1	21.7461930157104
2016-10-12__15-31__.tc.hdf5	mov	base	NC-M1	-0
2016-10-12__15-31__.tc.hdf5	mov	rot	NC-M1	11.6664639937681
2016-10-12__15-31__.tc.hdf5	mov	wash	NC-M1	26.1748777509349
2016-10-12__15-31__.tc.hdf5	mem	base	C-M1	-0
2016-10-12__15-31__.tc.hdf5	mem	rot	C-M1	1.29193020264838
2016-10-12__15-31__.tc.hdf5	mem	wash	C-M1	-46.1300728828662
2016-10-12__15-31__.tc.hdf5	mov	base	C-M1	-3.97569335182939e-16
2016-10-12__15-31__.tc.hdf5	mov	rot	C-M1	12.9560084902119
2016-10-12__15-31__.tc.hdf5	mov	wash	C-M1	-28.7419718287288
2016-10-12__15-31__.tc.hdf5	mov	base	C-M1	-0
2016-10-12__15-31__.tc.hdf5	mov	rot	C-M1	11.7864857499407
2016-10-12__15-31__.tc.hdf5	mov	wash	C-M1	21.7671824270718
2016-10-12__15-31__.tc.hdf5	mem	base	NC-M1	-0
2016-10-12__15-31__.tc.hdf5	mem	rot	NC-M1	-13.6595892287698
2016-10-12__15-31__.tc.hdf5	mem	wash	NC-M1	-7.86440374639155
2016-10-12__15-31__.tc.hdf5	mov	base	NC-M1	-3.18055468146352e-15
2016-10-12__15-31__.tc.hdf5	mov	rot	NC-M1	-2.37642825857974
2016-10-12__15-31__.tc.hdf5	mov	wash	NC-M1	-9.1827176634274
2016-10-12__15-31__.tc.hdf5	mov	base	C-M1	-0
2016-10-12__15-31__.tc.hdf5	mov	rot	C-M1	61.8678928414029
2016-10-12__15-31__.tc.hdf5	mov	wash	C-M1	15.3286896370159
2016-10-12__15-31__.tc.hdf5	mov	base	C-M1	-0
2016-10-12__15-31__.tc.hdf5	mov	rot	C-M1	27.9052408473934
2016-10-12__15-31__.tc.hdf5	mov	wash	C-M1	21.2018797662165
2016-10-12__15-31__.tc.hdf5	mem	base	C-M1	-0
2016-10-12__15-31__.tc.hdf5	mem	rot	C-M1	-16.6501705730155
2016-10-12__15-31__.tc.hdf5	mem	wash	C-M1	-9.94407149603326
2016-10-12__15-31__.tc.hdf5	mov	base	C-M1	-0
2016-10-12__15-31__.tc.hdf5	mov	rot	C-M1	-23.1411701516602
2016-10-12__15-31__.tc.hdf5	mov	wash	C-M1	-24.1371339304207
2016-10-12__15-31__.tc.hdf5	mem	base	C-M1	7.95138670365879e-16
2016-10-12__15-31__.tc.hdf5	mem	rot	C-M1	28.7166477510342
2016-10-12__15-31__.tc.hdf5	mem	wash	C-M1	6.71493914148697
2016-10-12__15-31__.tc.hdf5	mov	base	C-M1	-0
2016-10-12__15-31__.tc.hdf5	mov	rot	C-M1	31.985515193869
2016-10-12__15-31__.tc.hdf5	mov	wash	C-M1	15.3650519037279
2016-10-12__15-31__.tc.hdf5	mov	base	C-M1	-0
2016-10-12__15-31__.tc.hdf5	mov	rot	C-M1	-4.26441291032194
2016-10-12__15-31__.tc.hdf5	mov	wash	C-M1	-17.3373692967191
2016-10-12__15-31__.tc.hdf5	mem	base	NC-M1	-0
2016-10-12__15-31__.tc.hdf5	mem	rot	NC-M1	23.8467882950048
2016-10-12__15-31__.tc.hdf5	mem	wash	NC-M1	-1.00313715522649
2016-10-12__15-31__.tc.hdf5	mov	base	NC-M1	-0
2016-10-12__15-31__.tc.hdf5	mov	rot	NC-M1	24.2693414000607
2016-10-12__15-31__.tc.hdf5	mov	wash	NC-M1	-15.9459741846222
2016-10-12__15-31__.tc.hdf5	mov	base	C-M1	-0
2016-10-12__15-31__.tc.hdf5	mov	rot	C-M1	32.664758599576
2016-10-12__15-31__.tc.hdf5	mov	wash	C-M1	13.5570199665482
2016-10-12__15-31__.tc.hdf5	mov	base	C-M1	-0
2016-10-12__15-31__.tc.hdf5	mov	rot	C-M1	21.9451525740564
2016-10-12__15-31__.tc.hdf5	mov	wash	C-M1	-9.60549617286573
2016-10-12__15-31__.tc.hdf5	mem	base	C-M1	-0
2016-10-12__15-31__.tc.hdf5	mem	rot	C-M1	-13.0286447068658
2016-10-12__15-31__.tc.hdf5	mem	wash	C-M1	-33.4785508758513
2016-10-12__15-31__.tc.hdf5	mov	base	C-M1	-0
2016-10-12__15-31__.tc.hdf5	mov	rot	C-M1	4.16427669457302
2016-10-12__15-31__.tc.hdf5	mov	wash	C-M1	-22.9362232309616
2016-10-12__15-31__.tc.hdf5	mem	base	C-M1	-0
2016-10-12__15-31__.tc.hdf5	mem	rot	C-M1	12.0827698623087
2016-10-12__15-31__.tc.hdf5	mem	wash	C-M1	17.9364728463701
2016-10-12__15-31__.tc.hdf5	mov	base	C-M1	-0
2016-10-12__15-31__.tc.hdf5	mov	rot	C-M1	19.5201699101737
2016-10-12__15-31__.tc.hdf5	mov	wash	C-M1	17.7454086416616
2016-10-12__15-31__.tc.hdf5	mem	base	C-M1	-0
2016-10-12__15-31__.tc.hdf5	mem	rot	C-M1	23.9577053754377
2016-10-12__15-31__.tc.hdf5	mem	wash	C-M1	37.2291369412644
2016-10-12__15-31__.tc.hdf5	mov	base	C-M1	3.18055468146352e-15
2016-10-12__15-31__.tc.hdf5	mov	rot	C-M1	18.5498207220185
2016-10-12__15-31__.tc.hdf5	mov	wash	C-M1	0.220974260994856
2016-10-12__15-31__.tc.hdf5	mem	base	NC-M1	-0
2016-10-12__15-31__.tc.hdf5	mem	rot	NC-M1	-7.82868701547763
2016-10-12__15-31__.tc.hdf5	mem	wash	NC-M1	-5.3924341634247
2016-10-12__15-31__.tc.hdf5	mov	base	C-M1	-0
2016-10-12__15-31__.tc.hdf5	mov	rot	C-M1	23.8853618645078
2016-10-12__15-31__.tc.hdf5	mov	wash	C-M1	-0.968021048708743
2016-10-12__15-31__.tc.hdf5	mem	base	NC-M1	3.18055468146352e-15
2016-10-12__15-31__.tc.hdf5	mem	rot	NC-M1	35.2224463794486
2016-10-12__15-31__.tc.hdf5	mem	wash	NC-M1	55.7559136360842
2016-10-12__15-31__.tc.hdf5	mov	base	NC-M1	-0
2016-10-12__15-31__.tc.hdf5	mov	rot	NC-M1	25.6184548496028
2016-10-12__15-31__.tc.hdf5	mov	wash	NC-M1	28.689566142841
2016-10-12__15-31__.tc.hdf5	mem	base	C-M1	-0
2016-10-12__15-31__.tc.hdf5	mem	rot	C-M1	-9.8832082052763
2016-10-12__15-31__.tc.hdf5	mem	wash	C-M1	6.2936320320085
2016-10-12__15-31__.tc.hdf5	mov	base	C-M1	-0
2016-10-12__15-31__.tc.hdf5	mov	rot	C-M1	30.7315172648885
2016-10-12__15-31__.tc.hdf5	mov	wash	C-M1	12.8954427437229
2016-10-12__15-31__.tc.hdf5	mem	base	C-M1	1.59027734073176e-15
2016-10-12__15-31__.tc.hdf5	mem	rot	C-M1	-1.42661011476864
2016-10-12__15-31__.tc.hdf5	mem	wash	C-M1	11.1298672353763
2016-10-12__15-31__.tc.hdf5	mov	base	C-M1	-0
2016-10-12__15-31__.tc.hdf5	mov	rot	C-M1	25.3032932218112
2016-10-12__15-31__.tc.hdf5	mov	wash	C-M1	-5.98677022367198
2016-10-12__15-31__.tc.hdf5	mem	base	C-M1	-0
2016-10-12__15-31__.tc.hdf5	mem	rot	C-M1	-6.73531430975276
2016-10-12__15-31__.tc.hdf5	mem	wash	C-M1	22.2446677441471
2016-10-12__15-31__.tc.hdf5	mov	base	C-M1	-0
2016-10-12__15-31__.tc.hdf5	mov	rot	C-M1	4.86204730762063
2016-10-12__15-31__.tc.hdf5	mov	wash	C-M1	-3.26422863032619
2016-10-12__15-31__.tc.hdf5	mem	base	C-M1	-0
2016-10-12__15-31__.tc.hdf5	mem	rot	C-M1	-27.3395018259098
2016-10-12__15-31__.tc.hdf5	mem	wash	C-M1	-7.84614556974695
2016-10-12__15-31__.tc.hdf5	mov	base	C-M1	1.24240417244669e-17
2016-10-12__15-31__.tc.hdf5	mov	rot	C-M1	13.0934703999497
2016-10-12__15-31__.tc.hdf5	mov	wash	C-M1	33.0426399378467
2016-10-12__15-31__.tc.hdf5	mem	base	NC-M1	-0
2016-10-12__15-31__.tc.hdf5	mem	rot	NC-M1	27.6814085625005
2016-10-12__15-31__.tc.hdf5	mem	wash	NC-M1	2.23154756907917
2016-10-12__15-31__.tc.hdf5	mov	base	NC-M1	-0
2016-10-12__15-31__.tc.hdf5	mov	rot	NC-M1	14.1354365656964
2016-10-12__15-31__.tc.hdf5	mov	wash	NC-M1	-168.518225744784
2016-10-12__15-31__.tc.hdf5	mem	base	NC-M1	-0
2016-10-12__15-31__.tc.hdf5	mem	rot	NC-M1	-2.74370460682709
2016-10-12__15-31__.tc.hdf5	mem	wash	NC-M1	-19.0551643481559
2016-10-12__15-31__.tc.hdf5	mov	base	NC-M1	-3.18055468146352e-15
2016-10-12__15-31__.tc.hdf5	mov	rot	NC-M1	15.3118098099513
2016-10-12__15-31__.tc.hdf5	mov	wash	NC-M1	2.78583604352831
2016-10-12__15-31__.tc.hdf5	mem	base	C-M1	-0
2016-10-12__15-31__.tc.hdf5	mem	rot	C-M1	-3.79412822353095
2016-10-12__15-31__.tc.hdf5	mem	wash	C-M1	-28.3769534368645
2016-10-12__15-31__.tc.hdf5	mov	base	C-M1	3.18055468146352e-15
2016-10-12__15-31__.tc.hdf5	mov	rot	C-M1	16.8461095514748
2016-10-12__15-31__.tc.hdf5	mov	wash	C-M1	-6.89775257006675
2016-10-12__15-31__.tc.hdf5	mem	base	C-M1	-0
2016-10-12__15-31__.tc.hdf5	mem	rot	C-M1	-8.23966764634538
2016-10-12__15-31__.tc.hdf5	mem	wash	C-M1	-40.4155531466006
2016-10-12__15-31__.tc.hdf5	mov	base	C-M1	-0
2016-10-12__15-31__.tc.hdf5	mov	rot	C-M1	7.37079832101791
2016-10-12__15-31__.tc.hdf5	mov	wash	C-M1	-4.02991139124931
2016-10-12__15-31__.tc.hdf5	mem	base	C-M1	-1.59027734073176e-15
2016-10-12__15-31__.tc.hdf5	mem	rot	C-M1	16.896086990401
2016-10-12__15-31__.tc.hdf5	mem	wash	C-M1	-0.53619130464026
2016-10-12__15-31__.tc.hdf5	mov	base	C-M1	-0
2016-10-12__15-31__.tc.hdf5	mov	rot	C-M1	6.57515497483042
2016-10-12__15-31__.tc.hdf5	mov	wash	C-M1	-2.20962853029344
2016-10-12__15-31__.tc.hdf5	mem	base	C-M1	-3.18055468146352e-15
2016-10-12__15-31__.tc.hdf5	mem	rot	C-M1	33.0034119471282
2016-10-12__15-31__.tc.hdf5	mem	wash	C-M1	32.346023942813
2016-10-12__15-31__.tc.hdf5	mov	base	C-M1	-1.59027734073176e-15
2016-10-12__15-31__.tc.hdf5	mov	rot	C-M1	42.7406231400559
2016-10-12__15-31__.tc.hdf5	mov	wash	C-M1	51.443144218893
2016-10-12__15-31__.tc.hdf5	mem	base	C-PMd	3.18055468146352e-15
2016-10-12__15-31__.tc.hdf5	mem	rot	C-PMd	10.1204350634662
2016-10-12__15-31__.tc.hdf5	mem	wash	C-PMd	-19.0917758562481
2016-10-12__15-31__.tc.hdf5	mov	base	C-PMd	-0
2016-10-12__15-31__.tc.hdf5	mov	rot	C-PMd	14.1405948347827
2016-10-12__15-31__.tc.hdf5	mov	wash	C-PMd	-3.26600534421102
2016-10-12__15-31__.tc.hdf5	mov	base	NC-PMd	3.9756933518294e-16
2016-10-12__15-31__.tc.hdf5	mov	rot	NC-PMd	-11.0748789174265
2016-10-12__15-31__.tc.hdf5	mov	wash	NC-PMd	-17.0432002843587
2016-10-12__15-31__.tc.hdf5	mov	base	NC-PMd	3.18055468146352e-15
2016-10-12__15-31__.tc.hdf5	mov	rot	NC-PMd	43.5709563363562
2016-10-12__15-31__.tc.hdf5	mov	wash	NC-PMd	9.71938392358159
2016-10-12__15-31__.tc.hdf5	mem	base	C-PMd	1.59027734073176e-15
2016-10-12__15-31__.tc.hdf5	mem	rot	C-PMd	-52.387146720517
2016-10-12__15-31__.tc.hdf5	mem	wash	C-PMd	-67.7792119525809
2016-10-12__15-31__.tc.hdf5	mov	base	C-PMd	-0
2016-10-12__15-31__.tc.hdf5	mov	rot	C-PMd	24.3157415120772
2016-10-12__15-31__.tc.hdf5	mov	wash	C-PMd	-2.73040067244832
2016-10-12__15-31__.tc.hdf5	mem	base	C-PMd	-0
2016-10-12__15-31__.tc.hdf5	mem	rot	C-PMd	9.2181007103358
2016-10-12__15-31__.tc.hdf5	mem	wash	C-PMd	1.29595892500858
2016-10-12__15-31__.tc.hdf5	mov	base	C-PMd	-0
2016-10-12__15-31__.tc.hdf5	mov	rot	C-PMd	45.3546614658934
2016-10-12__15-31__.tc.hdf5	mov	wash	C-PMd	20.3987555187132
2016-10-12__15-31__.tc.hdf5	mov	base	C-PMd	3.18055468146352e-15
2016-10-12__15-31__.tc.hdf5	mov	rot	C-PMd	-4.41762697209847
2016-10-12__15-31__.tc.hdf5	mov	wash	C-PMd	-35.5015509679307
2016-10-12__15-31__.tc.hdf5	mem	base	NC-PMd	3.9756933518294e-16
2016-10-12__15-31__.tc.hdf5	mem	rot	NC-PMd	8.72405516817331
2016-10-12__15-31__.tc.hdf5	mem	wash	NC-PMd	5.56938311752643
2016-10-12__15-31__.tc.hdf5	mem	base	C-PMd	-3.18055468146352e-15
2016-10-12__15-31__.tc.hdf5	mem	rot	C-PMd	-18.4784839642568
2016-10-12__15-31__.tc.hdf5	mem	wash	C-PMd	-0.755184925012556
2016-10-12__15-31__.tc.hdf5	mem	base	C-PMd	3.18055468146352e-15
2016-10-12__15-31__.tc.hdf5	mem	rot	C-PMd	-38.485370478189
2016-10-12__15-31__.tc.hdf5	mem	wash	C-PMd	-22.4497485815144
2016-10-12__15-31__.tc.hdf5	mov	base	C-PMd	-4.96961668978675e-17
2016-10-12__15-31__.tc.hdf5	mov	rot	C-PMd	-10.333458526392
2016-10-12__15-31__.tc.hdf5	mov	wash	C-PMd	17.9986255702703
2016-10-12__15-31__.tc.hdf5	mem	base	C-PMd	7.9513867036588e-16
2016-10-12__15-31__.tc.hdf5	mem	rot	C-PMd	-6.22202196992364
2016-10-12__15-31__.tc.hdf5	mem	wash	C-PMd	-5.73451973091567
2016-10-12__15-31__.tc.hdf5	mov	base	C-PMd	-0
2016-10-12__15-31__.tc.hdf5	mov	rot	C-PMd	-4.9480412516617
2016-10-12__15-31__.tc.hdf5	mov	wash	C-PMd	-11.4522525079719
2016-10-12__15-31__.tc.hdf5	mem	base	NC-PRR	-0
2016-10-12__15-31__.tc.hdf5	mem	rot	NC-PRR	57.3876913162465
2016-10-12__15-31__.tc.hdf5	mem	wash	NC-PRR	11.1849542098723
2016-10-12__15-31__.tc.hdf5	mov	base	NC-PRR	-0
2016-10-12__15-31__.tc.hdf5	mov	rot	NC-PRR	25.406071797781
2016-10-12__15-31__.tc.hdf5	mov	wash	NC-PRR	-12.2172108740363
2016-10-12__15-31__.tc.hdf5	mov	base	NC-PRR	-0
2016-10-12__15-31__.tc.hdf5	mov	rot	NC-PRR	-17.3614304333215
2016-10-12__15-31__.tc.hdf5	mov	wash	NC-PRR	4.99648325089831
2016-10-12__15-31__.tc.hdf5	mov	base	NC-PRR	-3.9756933518294e-16
2016-10-12__15-31__.tc.hdf5	mov	rot	NC-PRR	-14.8335063819325
2016-10-12__15-31__.tc.hdf5	mov	wash	NC-PRR	12.4556234761551
2016-10-12__15-31__.tc.hdf5	mov	base	NC-PRR	1.59027734073176e-15
2016-10-12__15-31__.tc.hdf5	mov	rot	NC-PRR	-13.4904770278531
2016-10-12__15-31__.tc.hdf5	mov	wash	NC-PRR	-16.894162040457
2016-10-12__15-31__.tc.hdf5	mov	base	NC-PRR	-0
2016-10-12__15-31__.tc.hdf5	mov	rot	NC-PRR	-20.3826728594012
2016-10-12__15-31__.tc.hdf5	mov	wash	NC-PRR	-22.0863618931126
2016-10-12__15-31__.tc.hdf5	mem	base	NC-PRR	-0
2016-10-12__15-31__.tc.hdf5	mem	rot	NC-PRR	17.5575461609506
2016-10-12__15-31__.tc.hdf5	mem	wash	NC-PRR	24.2488532708655
2016-10-12__15-31__.tc.hdf5	mov	base	NC-PRR	-3.9756933518294e-16
2016-10-12__15-31__.tc.hdf5	mov	rot	NC-PRR	-4.26694151427132
2016-10-12__15-31__.tc.hdf5	mov	wash	NC-PRR	-14.991457901411
2016-10-12__15-31__.tc.hdf5	mem	base	NC-PRR	7.95138670365879e-16
2016-10-12__15-31__.tc.hdf5	mem	rot	NC-PRR	19.3011634931805
2016-10-12__15-31__.tc.hdf5	mem	wash	NC-PRR	-0.190509363176271
2016-10-12__15-31__.tc.hdf5	mov	base	NC-PRR	-0
2016-10-12__15-31__.tc.hdf5	mov	rot	NC-PRR	-24.2643522656594
2016-10-12__15-31__.tc.hdf5	mov	wash	NC-PRR	-3.64358800798183
2016-10-12__15-31__.tc.hdf5	mem	base	NC-PRR	-0
2016-10-12__15-31__.tc.hdf5	mem	rot	NC-PRR	-7.02241747539136
2016-10-12__15-31__.tc.hdf5	mem	wash	NC-PRR	18.5610949380221
2016-10-12__15-31__.tc.hdf5	mov	base	NC-PRR	-3.97569335182939e-16
2016-10-12__15-31__.tc.hdf5	mov	rot	NC-PRR	18.5571192362401
2016-10-12__15-31__.tc.hdf5	mov	wash	NC-PRR	29.1409384897203
2016-10-12__15-31__.tc.hdf5	mov	base	NC-PRR	-3.18055468146352e-15
2016-10-12__15-31__.tc.hdf5	mov	rot	NC-PRR	34.5223208133101
2016-10-12__15-31__.tc.hdf5	mov	wash	NC-PRR	71.713529566931
2016-10-12__15-31__.tc.hdf5	mem	base	NC-PRR	-0
2016-10-12__15-31__.tc.hdf5	mem	rot	NC-PRR	-2.62273891774373
2016-10-12__15-31__.tc.hdf5	mem	wash	NC-PRR	5.19587616591243
2016-10-12__15-31__.tc.hdf5	mov	base	NC-PRR	-0
2016-10-12__15-31__.tc.hdf5	mov	rot	NC-PRR	-12.3358131826881
2016-10-12__15-31__.tc.hdf5	mov	wash	NC-PRR	2.91160945322702
2016-10-12__15-31__.tc.hdf5	mem	base	NC-PRR	-0
2016-10-12__15-31__.tc.hdf5	mem	rot	NC-PRR	-12.2472162890592
2016-10-12__15-31__.tc.hdf5	mem	wash	NC-PRR	-1.9018098190916
2016-10-12__15-31__.tc.hdf5	mov	base	NC-PRR	-2.48480834489337e-17
2016-10-12__15-31__.tc.hdf5	mov	rot	NC-PRR	-0.600516474020232
2016-10-12__15-31__.tc.hdf5	mov	wash	NC-PRR	9.08309269422287
2016-10-12__15-31__.tc.hdf5	mov	base	NC-PRR	-0
2016-10-12__15-31__.tc.hdf5	mov	rot	NC-PRR	29.99962205547
2016-10-12__15-31__.tc.hdf5	mov	wash	NC-PRR	10.5522969576438
2016-10-12__15-31__.tc.hdf5	mem	base	NC-PRR	-0
2016-10-12__15-31__.tc.hdf5	mem	rot	NC-PRR	2.38698336834184
[truncated: 8,535 more rows]
