# Supplementary material for: Frontal and parietal planning signals encode adapted motor commands when learning to control a brain–computer interface
Source: PLoS Biol. 2025 Sep 29;23(9):e3003408. doi: 10.1371/journal.pbio.3003408 (PMC12533969; doi:10.1371/journal.pbio.3003408)
Supplement: S9 Data — (ZIP) [file pbio.3003408.s017.zip › S9_Data/data/animal_z_to_save.csv]

file_name	period	category	newarea	angle_along_perturb
2019-12-06__12-15__.tc.hdf5	mem	base	C-PMd	0
2019-12-06__12-15__.tc.hdf5	mem	rot	C-PMd	11.5492241431972
2019-12-06__12-15__.tc.hdf5	mov	base	C-PMd	0
2019-12-06__12-15__.tc.hdf5	mov	rot	C-PMd	24.7797870706151
2019-12-06__12-15__.tc.hdf5	mov	base	NC-PMd	-3.18055468146352e-15
2019-12-06__12-15__.tc.hdf5	mov	rot	NC-PMd	-28.5188963946051
2019-12-06__12-15__.tc.hdf5	mov	base	C-PMd	0
2019-12-06__12-15__.tc.hdf5	mov	rot	C-PMd	-47.9669304954413
2019-12-06__12-15__.tc.hdf5	mem	base	C-PMd	0
2019-12-06__12-15__.tc.hdf5	mem	rot	C-PMd	14.9788464598735
2019-12-06__12-15__.tc.hdf5	mov	base	C-PMd	-1.59027734073176e-15
2019-12-06__12-15__.tc.hdf5	mov	rot	C-PMd	6.90969252982162
2019-12-06__12-15__.tc.hdf5	mem	base	NC-PMd	-3.18055468146352e-15
2019-12-06__12-15__.tc.hdf5	mem	rot	NC-PMd	14.1699395280163
2019-12-06__12-15__.tc.hdf5	mov	base	NC-PMd	0
2019-12-06__12-15__.tc.hdf5	mov	rot	NC-PMd	-10.5628098076213
2019-12-06__12-15__.tc.hdf5	mem	base	NC-PMd	3.18055468146352e-15
2019-12-06__12-15__.tc.hdf5	mem	rot	NC-PMd	35.6408038803952
2019-12-06__12-15__.tc.hdf5	mov	base	NC-PMd	1.59027734073176e-15
2019-12-06__12-15__.tc.hdf5	mov	rot	NC-PMd	-6.44053222353642
2019-12-06__12-15__.tc.hdf5	mov	base	C-PMd	0
2019-12-06__12-15__.tc.hdf5	mov	rot	C-PMd	28.5955783356119
2019-12-06__12-15__.tc.hdf5	mov	base	C-PMd	0
2019-12-06__12-15__.tc.hdf5	mov	rot	C-PMd	-5.6362587646745
2019-12-06__12-15__.tc.hdf5	mem	base	NC-PMd	3.18055468146352e-15
2019-12-06__12-15__.tc.hdf5	mem	rot	NC-PMd	2.04761273805785
2019-12-06__12-15__.tc.hdf5	mov	base	NC-PMd	0
2019-12-06__12-15__.tc.hdf5	mov	rot	NC-PMd	9.36625740575862
2019-12-06__12-15__.tc.hdf5	mov	base	NC-PMd	0
2019-12-06__12-15__.tc.hdf5	mov	rot	NC-PMd	43.5936595180921
2019-12-06__12-15__.tc.hdf5	mov	base	NC-PMd	0
2019-12-06__12-15__.tc.hdf5	mov	rot	NC-PMd	22.1527764080142
2019-12-06__12-15__.tc.hdf5	mem	base	NC-PMd	0
2019-12-06__12-15__.tc.hdf5	mem	rot	NC-PMd	-1.09036437787562
2019-12-06__12-15__.tc.hdf5	mem	base	C-PMd	0
2019-12-06__12-15__.tc.hdf5	mem	rot	C-PMd	-28.6592801640057
2019-12-06__12-15__.tc.hdf5	mem	base	NC-PMd	0
2019-12-06__12-15__.tc.hdf5	mem	rot	NC-PMd	26.2914855944634
2019-12-06__12-15__.tc.hdf5	mov	base	NC-PMd	0
2019-12-06__12-15__.tc.hdf5	mov	rot	NC-PMd	41.3917271807846
2019-12-06__12-15__.tc.hdf5	mem	base	C-PMd	7.95138670365879e-16
2019-12-06__12-15__.tc.hdf5	mem	rot	C-PMd	13.9164274990562
2019-12-06__12-15__.tc.hdf5	mov	base	C-PMd	0
2019-12-06__12-15__.tc.hdf5	mov	rot	C-PMd	-2.1774143310356
2019-12-06__12-15__.tc.hdf5	mem	base	C-PMd	-3.18055468146352e-15
2019-12-06__12-15__.tc.hdf5	mem	rot	C-PMd	-2.15043888732552
2019-12-06__12-15__.tc.hdf5	mem	base	C-PMd	0
2019-12-06__12-15__.tc.hdf5	mem	rot	C-PMd	-7.99958273805637
2019-12-06__12-15__.tc.hdf5	mov	base	C-PMd	-1.59027734073176e-15
2019-12-06__12-15__.tc.hdf5	mov	rot	C-PMd	-9.24256568490106
2019-12-06__12-15__.tc.hdf5	mem	base	NC-PMd	0
2019-12-06__12-15__.tc.hdf5	mem	rot	NC-PMd	33.7539912683634
2019-12-06__12-15__.tc.hdf5	mov	base	NC-PMd	-7.95138670365879e-16
2019-12-06__12-15__.tc.hdf5	mov	rot	NC-PMd	3.06624661134829
2019-12-06__12-15__.tc.hdf5	mem	base	C-PMd	3.18055468146352e-15
2019-12-06__12-15__.tc.hdf5	mem	rot	C-PMd	8.37979714453735
2019-12-06__12-15__.tc.hdf5	mov	base	C-PMd	-3.18055468146352e-15
2019-12-06__12-15__.tc.hdf5	mov	rot	C-PMd	2.9298280634338
2019-12-06__12-15__.tc.hdf5	mem	base	C-PMd	7.95138670365879e-16
2019-12-06__12-15__.tc.hdf5	mem	rot	C-PMd	8.14239205207829
2019-12-06__12-15__.tc.hdf5	mov	base	C-PMd	-3.18055468146352e-15
2019-12-06__12-15__.tc.hdf5	mov	rot	C-PMd	0.985671610736659
2019-12-06__12-15__.tc.hdf5	mem	base	C-PMd	3.18055468146352e-15
2019-12-06__12-15__.tc.hdf5	mem	rot	C-PMd	4.02018160142978
2019-12-06__12-15__.tc.hdf5	mov	base	C-PMd	-3.18055468146352e-15
2019-12-06__12-15__.tc.hdf5	mov	rot	C-PMd	13.4724888141353
2019-12-06__12-15__.tc.hdf5	mem	base	C-PMd	0
2019-12-06__12-15__.tc.hdf5	mem	rot	C-PMd	-10.7725718673154
2019-12-06__12-15__.tc.hdf5	mem	base	C-PMd	0
2019-12-06__12-15__.tc.hdf5	mem	rot	C-PMd	10.0979146154559
2019-12-06__12-15__.tc.hdf5	mov	base	C-PMd	0
2019-12-06__12-15__.tc.hdf5	mov	rot	C-PMd	-16.6311647665612
2019-12-06__12-15__.tc.hdf5	mem	base	C-PMd	0
2019-12-06__12-15__.tc.hdf5	mem	rot	C-PMd	-14.9698518553684
2019-12-06__12-15__.tc.hdf5	mov	base	C-PMd	-1.59027734073176e-15
2019-12-06__12-15__.tc.hdf5	mov	rot	C-PMd	-8.69869376156834
2019-12-06__12-15__.tc.hdf5	mem	base	C-PMd	0
2019-12-06__12-15__.tc.hdf5	mem	rot	C-PMd	20.3519758237636
2019-12-06__12-15__.tc.hdf5	mov	base	C-PMd	1.59027734073176e-15
2019-12-06__12-15__.tc.hdf5	mov	rot	C-PMd	-8.59549211361564
2019-12-06__12-15__.tc.hdf5	mem	base	C-PMd	0
2019-12-06__12-15__.tc.hdf5	mem	rot	C-PMd	-6.52086949496948
2019-12-06__12-15__.tc.hdf5	mov	base	C-PMd	-7.95138670365879e-16
2019-12-06__12-15__.tc.hdf5	mov	rot	C-PMd	-1.35097884391673
2019-12-06__12-15__.tc.hdf5	mem	base	C-PMd	0
2019-12-06__12-15__.tc.hdf5	mem	rot	C-PMd	-16.0061395561392
2019-12-06__12-15__.tc.hdf5	mov	base	C-PMd	0
2019-12-06__12-15__.tc.hdf5	mov	rot	C-PMd	-11.6994731885516
2019-12-06__12-15__.tc.hdf5	mem	base	NC-PMd	-3.18055468146352e-15
2019-12-06__12-15__.tc.hdf5	mem	rot	NC-PMd	3.42551715233509
2019-12-06__12-15__.tc.hdf5	mov	base	NC-PMd	0
2019-12-06__12-15__.tc.hdf5	mov	rot	NC-PMd	-27.0764567748837
2019-12-06__12-15__.tc.hdf5	mem	base	NC-PMd	0
2019-12-06__12-15__.tc.hdf5	mem	rot	NC-PMd	19.7094709077153
2019-12-06__12-15__.tc.hdf5	mov	base	NC-PMd	0
2019-12-06__12-15__.tc.hdf5	mov	rot	NC-PMd	-23.0381394176839
2019-12-06__12-15__.tc.hdf5	mov	base	C-PMd	0
2019-12-06__12-15__.tc.hdf5	mov	rot	C-PMd	-6.7587728929164
2019-12-06__12-15__.tc.hdf5	mov	base	C-PMd	-3.18055468146352e-15
2019-12-06__12-15__.tc.hdf5	mov	rot	C-PMd	-5.48722822957684
2019-12-06__12-15__.tc.hdf5	mem	base	NC-PMd	0
2019-12-06__12-15__.tc.hdf5	mem	rot	NC-PMd	-13.4366915562387
2019-12-06__12-15__.tc.hdf5	mem	base	NC-PMd	0
2019-12-06__12-15__.tc.hdf5	mem	rot	NC-PMd	10.6047865683863
2019-12-06__12-15__.tc.hdf5	mov	base	NC-PMd	0
2019-12-06__12-15__.tc.hdf5	mov	rot	NC-PMd	15.9517345583975
2019-12-06__12-15__.tc.hdf5	mov	base	NC-PMd	0
2019-12-06__12-15__.tc.hdf5	mov	rot	NC-PMd	-19.8931786947966
2019-12-06__12-15__.tc.hdf5	mem	base	NC-PMd	-3.18055468146352e-15
2019-12-06__12-15__.tc.hdf5	mem	rot	NC-PMd	101.948522738038
2019-12-06__12-15__.tc.hdf5	mem	base	C-PMd	0
2019-12-06__12-15__.tc.hdf5	mem	rot	C-PMd	-19.1940924466463
2019-12-06__12-15__.tc.hdf5	mov	base	NC-PMd	0
2019-12-06__12-15__.tc.hdf5	mov	rot	NC-PMd	8.86443580206056
2019-12-06__12-15__.tc.hdf5	mov	base	C-PMd	0
2019-12-06__12-15__.tc.hdf5	mov	rot	C-PMd	-4.72803072899705
2019-12-06__12-15__.tc.hdf5	mem	base	NC-PMd	0
2019-12-06__12-15__.tc.hdf5	mem	rot	NC-PMd	-45.2192531204109
2019-12-06__12-15__.tc.hdf5	mov	base	NC-PMd	0
2019-12-06__12-15__.tc.hdf5	mov	rot	NC-PMd	-3.47103785495542
2019-12-06__12-15__.tc.hdf5	mem	base	C-PMd	0
2019-12-06__12-15__.tc.hdf5	mem	rot	C-PMd	30.0872114850976
2019-12-06__12-15__.tc.hdf5	mov	base	C-PMd	0
2019-12-06__12-15__.tc.hdf5	mov	rot	C-PMd	-11.045316922387
2019-12-06__12-15__.tc.hdf5	mov	base	C-PMd	0
2019-12-06__12-15__.tc.hdf5	mov	rot	C-PMd	-34.6035095102155
2019-12-06__12-15__.tc.hdf5	mov	base	C-PMd	0
2019-12-06__12-15__.tc.hdf5	mov	rot	C-PMd	17.0564834897198
2019-12-06__12-15__.tc.hdf5	mov	base	NC-M1	0
2019-12-06__12-15__.tc.hdf5	mov	rot	NC-M1	-4.54373144722843
2019-12-06__12-15__.tc.hdf5	mov	base	C-M1	0
2019-12-06__12-15__.tc.hdf5	mov	rot	C-M1	-33.6941835338994
2019-12-06__12-15__.tc.hdf5	mov	base	NC-M1	0
2019-12-06__12-15__.tc.hdf5	mov	rot	NC-M1	-17.0314753859672
2019-12-06__12-15__.tc.hdf5	mov	base	C-M1	-7.95138670365879e-16
2019-12-06__12-15__.tc.hdf5	mov	rot	C-M1	24.4296116199102
2019-12-06__12-15__.tc.hdf5	mem	base	C-M1	-4.96961668978674e-17
2019-12-06__12-15__.tc.hdf5	mem	rot	C-M1	59.973466057291
2019-12-06__12-15__.tc.hdf5	mov	base	C-M1	0
2019-12-06__12-15__.tc.hdf5	mov	rot	C-M1	-44.3467711527073
2019-12-06__12-15__.tc.hdf5	mov	base	NC-M1	3.18055468146352e-15
2019-12-06__12-15__.tc.hdf5	mov	rot	NC-M1	-24.2320474494684
2019-12-06__12-15__.tc.hdf5	mem	base	C-M1	0
2019-12-06__12-15__.tc.hdf5	mem	rot	C-M1	174.423077896574
2019-12-06__12-15__.tc.hdf5	mov	base	C-M1	0
2019-12-06__12-15__.tc.hdf5	mov	rot	C-M1	-11.3294999784465
2019-12-06__12-15__.tc.hdf5	mem	base	C-M1	0
2019-12-06__12-15__.tc.hdf5	mem	rot	C-M1	-30.57947789531
2019-12-06__12-15__.tc.hdf5	mov	base	C-M1	3.18055468146352e-15
2019-12-06__12-15__.tc.hdf5	mov	rot	C-M1	-7.35583959828662
2019-12-06__12-15__.tc.hdf5	mov	base	C-M1	0
2019-12-06__12-15__.tc.hdf5	mov	rot	C-M1	4.41280667184457
2019-12-06__12-15__.tc.hdf5	mem	base	NC-M1	-3.18055468146352e-15
2019-12-06__12-15__.tc.hdf5	mem	rot	NC-M1	2.33667062826349
2019-12-06__12-15__.tc.hdf5	mov	base	NC-M1	-3.18055468146352e-15
2019-12-06__12-15__.tc.hdf5	mov	rot	NC-M1	28.1581793978213
2019-12-06__12-15__.tc.hdf5	mov	base	NC-M1	-3.18055468146352e-15
2019-12-06__12-15__.tc.hdf5	mov	rot	NC-M1	-23.9474757837598
2019-12-06__12-15__.tc.hdf5	mov	base	C-M1	0
2019-12-06__12-15__.tc.hdf5	mov	rot	C-M1	35.1176444365366
2019-12-06__12-15__.tc.hdf5	mov	base	C-M1	0
2019-12-06__12-15__.tc.hdf5	mov	rot	C-M1	-18.7004067751585
2019-12-06__12-15__.tc.hdf5	mov	base	NC-M1	-1.59027734073176e-15
2019-12-06__12-15__.tc.hdf5	mov	rot	NC-M1	-20.3188583783738
2019-12-06__12-15__.tc.hdf5	mov	base	C-M1	0
2019-12-06__12-15__.tc.hdf5	mov	rot	C-M1	7.28704977025912
2019-12-06__12-15__.tc.hdf5	mov	base	C-M1	9.93923337957349e-17
2019-12-06__12-15__.tc.hdf5	mov	rot	C-M1	-14.0468731736987
2019-12-06__12-15__.tc.hdf5	mov	base	C-M1	0
2019-12-06__12-15__.tc.hdf5	mov	rot	C-M1	43.4991822827187
2019-12-06__12-15__.tc.hdf5	mov	base	NC-M1	-3.18055468146352e-15
2019-12-06__12-15__.tc.hdf5	mov	rot	NC-M1	-7.40916124642116
2019-12-06__12-15__.tc.hdf5	mov	base	NC-PRR	-3.18055468146352e-15
2019-12-06__12-15__.tc.hdf5	mov	rot	NC-PRR	63.0816315929942
2019-12-06__12-15__.tc.hdf5	mov	base	C-PRR	0
2019-12-06__12-15__.tc.hdf5	mov	rot	C-PRR	56.29121030229
2019-12-06__12-15__.tc.hdf5	mov	base	NC-PRR	7.95138670365879e-16
2019-12-06__12-15__.tc.hdf5	mov	rot	NC-PRR	70.5647739965975
2019-12-06__12-15__.tc.hdf5	mov	base	NC-PRR	-3.18055468146352e-15
2019-12-06__12-15__.tc.hdf5	mov	rot	NC-PRR	42.0178166921527
2019-12-06__12-15__.tc.hdf5	mov	base	NC-PRR	3.18055468146352e-15
2019-12-06__12-15__.tc.hdf5	mov	rot	NC-PRR	24.6461638689503
2019-12-06__12-15__.tc.hdf5	mem	base	NC-PRR	0
2019-12-06__12-15__.tc.hdf5	mem	rot	NC-PRR	-39.9472204968974
2019-12-06__12-15__.tc.hdf5	mov	base	NC-PRR	0
2019-12-06__12-15__.tc.hdf5	mov	rot	NC-PRR	-27.3252261328666
2019-12-06__12-15__.tc.hdf5	mem	base	NC-PRR	-3.18055468146352e-15
2019-12-06__12-15__.tc.hdf5	mem	rot	NC-PRR	14.086762440068
2019-12-06__12-15__.tc.hdf5	mov	base	NC-PRR	1.59027734073176e-15
2019-12-06__12-15__.tc.hdf5	mov	rot	NC-PRR	12.7909304441335
2019-12-06__12-15__.tc.hdf5	mem	base	NC-PRR	0
2019-12-06__12-15__.tc.hdf5	mem	rot	NC-PRR	18.5639985469141
2019-12-06__12-15__.tc.hdf5	mov	base	NC-PRR	0
2019-12-06__12-15__.tc.hdf5	mov	rot	NC-PRR	13.6794240178128
2019-12-06__12-15__.tc.hdf5	mem	base	NC-PRR	0
2019-12-06__12-15__.tc.hdf5	mem	rot	NC-PRR	3.44001108671352
2019-12-06__12-15__.tc.hdf5	mov	base	NC-PRR	0
2019-12-06__12-15__.tc.hdf5	mov	rot	NC-PRR	39.1648753497845
2019-12-06__12-15__.tc.hdf5	mov	base	NC-PRR	0
2019-12-06__12-15__.tc.hdf5	mov	rot	NC-PRR	30.2083867411034
2019-12-06__12-15__.tc.hdf5	mov	base	NC-PRR	0
2019-12-06__12-15__.tc.hdf5	mov	rot	NC-PRR	10.5103594353969
2019-12-06__12-15__.tc.hdf5	mem	base	NC-PRR	1.59027734073176e-15
2019-12-06__12-15__.tc.hdf5	mem	rot	NC-PRR	-54.2631270566458
2019-12-06__12-15__.tc.hdf5	mov	base	NC-PRR	0
2019-12-06__12-15__.tc.hdf5	mov	rot	NC-PRR	-0.625708230913649
2019-12-06__12-15__.tc.hdf5	mem	base	NC-PRR	0
2019-12-06__12-15__.tc.hdf5	mem	rot	NC-PRR	-2.62527002469177
2019-12-06__12-15__.tc.hdf5	mov	base	NC-PRR	3.18055468146352e-15
2019-12-06__12-15__.tc.hdf5	mov	rot	NC-PRR	28.1845303641363
2019-12-06__12-15__.tc.hdf5	mem	base	C-PRR	0
2019-12-06__12-15__.tc.hdf5	mem	rot	C-PRR	6.42569325053038
2019-12-06__12-15__.tc.hdf5	mov	base	C-PRR	0
2019-12-06__12-15__.tc.hdf5	mov	rot	C-PRR	3.15382133723798
2019-12-06__12-15__.tc.hdf5	mem	base	NC-PRR	0
2019-12-06__12-15__.tc.hdf5	mem	rot	NC-PRR	-1.96532550143557
2019-12-06__12-15__.tc.hdf5	mem	base	NC-PRR	0
2019-12-06__12-15__.tc.hdf5	mem	rot	NC-PRR	2.6323755472989
2019-12-06__12-15__.tc.hdf5	mem	base	NC-PRR	0
2019-12-06__12-15__.tc.hdf5	mem	rot	NC-PRR	-9.09566654826886
2019-12-06__12-15__.tc.hdf5	mov	base	NC-PRR	-1.59027734073176e-15
2019-12-06__12-15__.tc.hdf5	mov	rot	NC-PRR	32.81075966983
2019-12-06__12-15__.tc.hdf5	mem	base	NC-PRR	0
2019-12-06__12-15__.tc.hdf5	mem	rot	NC-PRR	34.1257031537182
2019-12-06__12-15__.tc.hdf5	mem	base	NC-PRR	0
2019-12-06__12-15__.tc.hdf5	mem	rot	NC-PRR	12.0226283776255
2019-12-06__12-15__.tc.hdf5	mov	base	NC-PRR	3.18055468146352e-15
2019-12-06__12-15__.tc.hdf5	mov	rot	NC-PRR	19.25359029041
2019-12-06__12-15__.tc.hdf5	mem	base	NC-PRR	-3.18055468146352e-15
2019-12-06__12-15__.tc.hdf5	mem	rot	NC-PRR	43.7197560841713
2019-12-06__12-15__.tc.hdf5	mem	base	NC-PRR	-7.95138670365879e-16
2019-12-06__12-15__.tc.hdf5	mem	rot	NC-PRR	-1.32498594383295
2019-12-06__12-15__.tc.hdf5	mov	base	NC-PRR	0
2019-12-06__12-15__.tc.hdf5	mov	rot	NC-PRR	2.16348523669864
2019-12-06__12-15__.tc.hdf5	mem	base	C-PRR	0
2019-12-06__12-15__.tc.hdf5	mem	rot	C-PRR	-13.0544523814565
2019-12-06__12-15__.tc.hdf5	mov	base	C-PRR	-3.18055468146352e-15
2019-12-06__12-15__.tc.hdf5	mov	rot	C-PRR	-5.23083150870571
2019-12-06__12-15__.tc.hdf5	mov	base	NC-PRR	0
2019-12-06__12-15__.tc.hdf5	mov	rot	NC-PRR	-24.0448234261277
2019-12-06__12-15__.tc.hdf5	mem	base	NC-PRR	0
2019-12-06__12-15__.tc.hdf5	mem	rot	NC-PRR	-27.4620745187432
2019-12-06__12-15__.tc.hdf5	mem	base	C-PRR	0
2019-12-06__12-15__.tc.hdf5	mem	rot	C-PRR	-16.969214484371
2019-12-06__12-15__.tc.hdf5	mem	base	NC-PRR	0
2019-12-06__12-15__.tc.hdf5	mem	rot	NC-PRR	-7.03980825626168
2019-12-06__12-15__.tc.hdf5	mov	base	NC-PRR	0
2019-12-06__12-15__.tc.hdf5	mov	rot	NC-PRR	-8.09610582164279
2019-12-06__12-15__.tc.hdf5	mem	base	C-PRR	0
2019-12-06__12-15__.tc.hdf5	mem	rot	C-PRR	13.3852057432039
2019-12-06__12-15__.tc.hdf5	mem	base	NC-PRR	0
2019-12-06__12-15__.tc.hdf5	mem	rot	NC-PRR	7.26506650228922
2019-12-06__12-15__.tc.hdf5	mem	base	NC-PRR	0
2019-12-06__12-15__.tc.hdf5	mem	rot	NC-PRR	9.17778794495524
2019-12-06__12-15__.tc.hdf5	mem	base	NC-PRR	0
2019-12-06__12-15__.tc.hdf5	mem	rot	NC-PRR	32.1583542316532
2019-12-06__12-15__.tc.hdf5	mov	base	NC-PRR	-3.18055468146352e-15
2019-12-06__12-15__.tc.hdf5	mov	rot	NC-PRR	-4.23502915504512
2019-12-06__12-15__.tc.hdf5	mem	base	NC-PRR	0
2019-12-06__12-15__.tc.hdf5	mem	rot	NC-PRR	-2.75323687812893
2019-12-06__12-15__.tc.hdf5	mov	base	NC-PRR	3.18055468146352e-15
2019-12-06__12-15__.tc.hdf5	mov	rot	NC-PRR	-3.75662766331091
2019-12-06__12-15__.tc.hdf5	mem	base	C-PRR	-3.18055468146352e-15
2019-12-06__12-15__.tc.hdf5	mem	rot	C-PRR	-18.2111926582258
2019-12-06__12-15__.tc.hdf5	mov	base	C-PRR	3.18055468146352e-15
2019-12-06__12-15__.tc.hdf5	mov	rot	C-PRR	-0.983217486270246
2019-12-06__12-15__.tc.hdf5	mov	base	NC-PRR	0
2019-12-06__12-15__.tc.hdf5	mov	rot	NC-PRR	-17.1552308726498
2019-12-09__12-20__.tc.hdf5	mem	base	C-PMd	-1.59027734073176e-15
2019-12-09__12-20__.tc.hdf5	mem	rot	C-PMd	-6.05035400256377
2019-12-09__12-20__.tc.hdf5	mov	base	C-PMd	3.18055468146352e-15
2019-12-09__12-20__.tc.hdf5	mov	rot	C-PMd	-26.9034011352846
2019-12-09__12-20__.tc.hdf5	mem	base	C-PMd	0
2019-12-09__12-20__.tc.hdf5	mem	rot	C-PMd	-20.4170645587581
2019-12-09__12-20__.tc.hdf5	mov	base	C-PMd	7.95138670365879e-16
2019-12-09__12-20__.tc.hdf5	mov	rot	C-PMd	-28.7750257299028
2019-12-09__12-20__.tc.hdf5	mem	base	NC-PMd	3.18055468146352e-15
2019-12-09__12-20__.tc.hdf5	mem	rot	NC-PMd	-6.83707548234355
2019-12-09__12-20__.tc.hdf5	mov	base	NC-PMd	-3.18055468146352e-15
2019-12-09__12-20__.tc.hdf5	mov	rot	NC-PMd	-14.0212188617751
2019-12-09__12-20__.tc.hdf5	mem	base	C-PMd	0
2019-12-09__12-20__.tc.hdf5	mem	rot	C-PMd	-27.0135014123537
2019-12-09__12-20__.tc.hdf5	mem	base	NC-PMd	-1.59027734073176e-15
2019-12-09__12-20__.tc.hdf5	mem	rot	NC-PMd	-2.07469296777829
2019-12-09__12-20__.tc.hdf5	mov	base	NC-PMd	0
2019-12-09__12-20__.tc.hdf5	mov	rot	NC-PMd	0.651743300829679
2019-12-09__12-20__.tc.hdf5	mem	base	NC-PMd	0
2019-12-09__12-20__.tc.hdf5	mem	rot	NC-PMd	40.9710308115122
2019-12-09__12-20__.tc.hdf5	mem	base	NC-PMd	-7.95138670365879e-16
2019-12-09__12-20__.tc.hdf5	mem	rot	NC-PMd	13.457781494147
2019-12-09__12-20__.tc.hdf5	mov	base	NC-PMd	1.59027734073176e-15
2019-12-09__12-20__.tc.hdf5	mov	rot	NC-PMd	12.0988596545467
2019-12-09__12-20__.tc.hdf5	mem	base	C-PMd	0
2019-12-09__12-20__.tc.hdf5	mem	rot	C-PMd	-21.8980467000489
2019-12-09__12-20__.tc.hdf5	mov	base	C-PMd	0
2019-12-09__12-20__.tc.hdf5	mov	rot	C-PMd	-9.71396978856902
2019-12-09__12-20__.tc.hdf5	mem	base	NC-PMd	0
2019-12-09__12-20__.tc.hdf5	mem	rot	NC-PMd	-16.5212560532012
2019-12-09__12-20__.tc.hdf5	mov	base	NC-PMd	0
2019-12-09__12-20__.tc.hdf5	mov	rot	NC-PMd	-30.4317970949413
2019-12-09__12-20__.tc.hdf5	mem	base	NC-PMd	0
2019-12-09__12-20__.tc.hdf5	mem	rot	NC-PMd	10.9716838240208
2019-12-09__12-20__.tc.hdf5	mov	base	NC-PMd	0
2019-12-09__12-20__.tc.hdf5	mov	rot	NC-PMd	-2.20507330291773
2019-12-09__12-20__.tc.hdf5	mem	base	NC-PMd	3.18055468146352e-15
2019-12-09__12-20__.tc.hdf5	mem	rot	NC-PMd	1.44062431285583
2019-12-09__12-20__.tc.hdf5	mov	base	C-PMd	0
2019-12-09__12-20__.tc.hdf5	mov	rot	C-PMd	28.8026661089018
2019-12-09__12-20__.tc.hdf5	mem	base	C-PMd	0
2019-12-09__12-20__.tc.hdf5	mem	rot	C-PMd	-14.0101398888719
2019-12-09__12-20__.tc.hdf5	mov	base	C-PMd	0
2019-12-09__12-20__.tc.hdf5	mov	rot	C-PMd	-6.35984962609448
2019-12-09__12-20__.tc.hdf5	mem	base	C-PMd	0
2019-12-09__12-20__.tc.hdf5	mem	rot	C-PMd	-5.06291543890796
2019-12-09__12-20__.tc.hdf5	mov	base	C-PMd	0
2019-12-09__12-20__.tc.hdf5	mov	rot	C-PMd	-11.1629670317373
2019-12-09__12-20__.tc.hdf5	mov	base	NC-PMd	0
2019-12-09__12-20__.tc.hdf5	mov	rot	NC-PMd	12.0817855199726
2019-12-09__12-20__.tc.hdf5	mem	base	C-PMd	0
2019-12-09__12-20__.tc.hdf5	mem	rot	C-PMd	8.34085398080556
2019-12-09__12-20__.tc.hdf5	mov	base	C-PMd	0
2019-12-09__12-20__.tc.hdf5	mov	rot	C-PMd	0.374863543323265
2019-12-09__12-20__.tc.hdf5	mov	base	NC-PMd	0
2019-12-09__12-20__.tc.hdf5	mov	rot	NC-PMd	15.6237994999668
2019-12-09__12-20__.tc.hdf5	mem	base	C-PMd	3.18055468146352e-15
2019-12-09__12-20__.tc.hdf5	mem	rot	C-PMd	11.3874010322019
2019-12-09__12-20__.tc.hdf5	mov	base	C-PMd	4.96961668978674e-17
2019-12-09__12-20__.tc.hdf5	mov	rot	C-PMd	5.58322934174295
2019-12-09__12-20__.tc.hdf5	mem	base	C-PMd	3.18055468146352e-15
2019-12-09__12-20__.tc.hdf5	mem	rot	C-PMd	12.3382801881317
2019-12-09__12-20__.tc.hdf5	mov	base	C-PMd	0
2019-12-09__12-20__.tc.hdf5	mov	rot	C-PMd	0.548723149848117
2019-12-09__12-20__.tc.hdf5	mem	base	C-PMd	3.18055468146352e-15
2019-12-09__12-20__.tc.hdf5	mem	rot	C-PMd	1.92195347941021
2019-12-09__12-20__.tc.hdf5	mov	base	C-PMd	-1.59027734073176e-15
2019-12-09__12-20__.tc.hdf5	mov	rot	C-PMd	-31.7087601417424
2019-12-09__12-20__.tc.hdf5	mem	base	C-PMd	-1.59027734073176e-15
2019-12-09__12-20__.tc.hdf5	mem	rot	C-PMd	-10.4432774617551
2019-12-09__12-20__.tc.hdf5	mov	base	C-PMd	0
2019-12-09__12-20__.tc.hdf5	mov	rot	C-PMd	-5.08001116836636
2019-12-09__12-20__.tc.hdf5	mov	base	C-PMd	3.18055468146352e-15
2019-12-09__12-20__.tc.hdf5	mov	rot	C-PMd	-11.9178599514812
2019-12-09__12-20__.tc.hdf5	mov	base	C-PMd	0
2019-12-09__12-20__.tc.hdf5	mov	rot	C-PMd	-19.0767180668873
2019-12-09__12-20__.tc.hdf5	mov	base	C-PMd	0
2019-12-09__12-20__.tc.hdf5	mov	rot	C-PMd	-10.1032651661516
2019-12-09__12-20__.tc.hdf5	mem	base	C-PMd	0
2019-12-09__12-20__.tc.hdf5	mem	rot	C-PMd	3.15299201661137
2019-12-09__12-20__.tc.hdf5	mov	base	C-PMd	0
2019-12-09__12-20__.tc.hdf5	mov	rot	C-PMd	14.4483415620634
2019-12-09__12-20__.tc.hdf5	mem	base	C-PMd	3.18055468146352e-15
2019-12-09__12-20__.tc.hdf5	mem	rot	C-PMd	-19.5271296412581
2019-12-09__12-20__.tc.hdf5	mov	base	C-PMd	0
2019-12-09__12-20__.tc.hdf5	mov	rot	C-PMd	-0.422634213486446
2019-12-09__12-20__.tc.hdf5	mem	base	C-PMd	0
2019-12-09__12-20__.tc.hdf5	mem	rot	C-PMd	-5.32346272364327
2019-12-09__12-20__.tc.hdf5	mov	base	C-PMd	3.18055468146352e-15
2019-12-09__12-20__.tc.hdf5	mov	rot	C-PMd	-12.0732049307847
2019-12-09__12-20__.tc.hdf5	mem	base	C-PMd	3.97569335182939e-16
2019-12-09__12-20__.tc.hdf5	mem	rot	C-PMd	-13.6374729565156
2019-12-09__12-20__.tc.hdf5	mov	base	C-PMd	-3.18055468146352e-15
2019-12-09__12-20__.tc.hdf5	mov	rot	C-PMd	-50.0495426022321
2019-12-09__12-20__.tc.hdf5	mov	base	NC-PMd	3.18055468146352e-15
2019-12-09__12-20__.tc.hdf5	mov	rot	NC-PMd	-6.3622343759215
2019-12-09__12-20__.tc.hdf5	mem	base	NC-PMd	0
2019-12-09__12-20__.tc.hdf5	mem	rot	NC-PMd	-20.7138789041314
2019-12-09__12-20__.tc.hdf5	mov	base	NC-PMd	0
2019-12-09__12-20__.tc.hdf5	mov	rot	NC-PMd	32.8762303075239
2019-12-09__12-20__.tc.hdf5	mem	base	C-PMd	0
2019-12-09__12-20__.tc.hdf5	mem	rot	C-PMd	-23.5173680666741
2019-12-09__12-20__.tc.hdf5	mov	base	C-PMd	0
2019-12-09__12-20__.tc.hdf5	mov	rot	C-PMd	-4.15158911874895
2019-12-09__12-20__.tc.hdf5	mem	base	C-PMd	0
2019-12-09__12-20__.tc.hdf5	mem	rot	C-PMd	-0.198545526936643
2019-12-09__12-20__.tc.hdf5	mov	base	C-PMd	0
2019-12-09__12-20__.tc.hdf5	mov	rot	C-PMd	23.3581542359732
2019-12-09__12-20__.tc.hdf5	mov	base	C-PMd	0
2019-12-09__12-20__.tc.hdf5	mov	rot	C-PMd	-6.31302270569418
2019-12-09__12-20__.tc.hdf5	mov	base	C-PMd	1.59027734073176e-15
2019-12-09__12-20__.tc.hdf5	mov	rot	C-PMd	-13.0465453183193
2019-12-09__12-20__.tc.hdf5	mem	base	NC-PMd	0
2019-12-09__12-20__.tc.hdf5	mem	rot	NC-PMd	9.2405029942519
2019-12-09__12-20__.tc.hdf5	mem	base	C-PMd	3.18055468146352e-15
2019-12-09__12-20__.tc.hdf5	mem	rot	C-PMd	-6.83175904042833
2019-12-09__12-20__.tc.hdf5	mov	base	C-PMd	0
2019-12-09__12-20__.tc.hdf5	mov	rot	C-PMd	-46.9302767432699
2019-12-09__12-20__.tc.hdf5	mov	base	NC-PMd	0
2019-12-09__12-20__.tc.hdf5	mov	rot	NC-PMd	-12.7676259668208
2019-12-09__12-20__.tc.hdf5	mov	base	C-PMd	3.18055468146352e-15
2019-12-09__12-20__.tc.hdf5	mov	rot	C-PMd	2.48968585310136
2019-12-09__12-20__.tc.hdf5	mov	base	C-PMd	0
2019-12-09__12-20__.tc.hdf5	mov	rot	C-PMd	29.1145478827044
2019-12-09__12-20__.tc.hdf5	mem	base	C-PMd	0
2019-12-09__12-20__.tc.hdf5	mem	rot	C-PMd	26.6010533606539
2019-12-09__12-20__.tc.hdf5	mov	base	C-PMd	3.18055468146352e-15
2019-12-09__12-20__.tc.hdf5	mov	rot	C-PMd	8.94716010490626
2019-12-09__12-20__.tc.hdf5	mem	base	C-PMd	0
2019-12-09__12-20__.tc.hdf5	mem	rot	C-PMd	9.10614026687144
2019-12-09__12-20__.tc.hdf5	mov	base	C-PMd	3.18055468146352e-15
2019-12-09__12-20__.tc.hdf5	mov	rot	C-PMd	13.1422888248855
2019-12-09__12-20__.tc.hdf5	mem	base	C-PMd	0
2019-12-09__12-20__.tc.hdf5	mem	rot	C-PMd	39.8478799954545
2019-12-09__12-20__.tc.hdf5	mov	base	C-PMd	0
2019-12-09__12-20__.tc.hdf5	mov	rot	C-PMd	13.5651711854065
2019-12-09__12-20__.tc.hdf5	mem	base	NC-PMd	0
2019-12-09__12-20__.tc.hdf5	mem	rot	NC-PMd	64.8428075548755
2019-12-09__12-20__.tc.hdf5	mov	base	NC-PMd	3.18055468146352e-15
2019-12-09__12-20__.tc.hdf5	mov	rot	NC-PMd	15.2480452390169
2019-12-09__12-20__.tc.hdf5	mov	base	C-PMd	3.18055468146352e-15
2019-12-09__12-20__.tc.hdf5	mov	rot	C-PMd	-0.787152281087695
2019-12-09__12-20__.tc.hdf5	mem	base	NC-M1	0
2019-12-09__12-20__.tc.hdf5	mem	rot	NC-M1	4.54998920195009
2019-12-09__12-20__.tc.hdf5	mov	base	NC-M1	0
2019-12-09__12-20__.tc.hdf5	mov	rot	NC-M1	25.1146283235994
2019-12-09__12-20__.tc.hdf5	mov	base	C-M1	-3.18055468146352e-15
2019-12-09__12-20__.tc.hdf5	mov	rot	C-M1	0.497845085734271
2019-12-09__12-20__.tc.hdf5	mem	base	NC-M1	3.18055468146352e-15
2019-12-09__12-20__.tc.hdf5	mem	rot	NC-M1	26.4918923552329
2019-12-09__12-20__.tc.hdf5	mem	base	C-M1	0
2019-12-09__12-20__.tc.hdf5	mem	rot	C-M1	-38.5340855629848
2019-12-09__12-20__.tc.hdf5	mov	base	C-M1	1.59027734073176e-15
2019-12-09__12-20__.tc.hdf5	mov	rot	C-M1	3.71823911852188
2019-12-09__12-20__.tc.hdf5	mov	base	C-M1	0
2019-12-09__12-20__.tc.hdf5	mov	rot	C-M1	20.927658167021
2019-12-09__12-20__.tc.hdf5	mov	base	NC-M1	3.18055468146352e-15
2019-12-09__12-20__.tc.hdf5	mov	rot	NC-M1	32.3428842517802
2019-12-09__12-20__.tc.hdf5	mem	base	C-M1	0
2019-12-09__12-20__.tc.hdf5	mem	rot	C-M1	9.51447137930309
2019-12-09__12-20__.tc.hdf5	mov	base	C-M1	0
2019-12-09__12-20__.tc.hdf5	mov	rot	C-M1	-0.606993849480297
2019-12-09__12-20__.tc.hdf5	mem	base	C-M1	0
2019-12-09__12-20__.tc.hdf5	mem	rot	C-M1	16.8189333970501
2019-12-09__12-20__.tc.hdf5	mov	base	C-M1	0
2019-12-09__12-20__.tc.hdf5	mov	rot	C-M1	27.3587754900804
2019-12-09__12-20__.tc.hdf5	mem	base	C-M1	0
2019-12-09__12-20__.tc.hdf5	mem	rot	C-M1	0.993621440891178
2019-12-09__12-20__.tc.hdf5	mov	base	C-M1	0
2019-12-09__12-20__.tc.hdf5	mov	rot	C-M1	20.8380521829406
2019-12-09__12-20__.tc.hdf5	mem	base	C-M1	0
2019-12-09__12-20__.tc.hdf5	mem	rot	C-M1	-57.0597924616574
2019-12-09__12-20__.tc.hdf5	mov	base	C-M1	0
2019-12-09__12-20__.tc.hdf5	mov	rot	C-M1	-22.9231736115709
2019-12-09__12-20__.tc.hdf5	mem	base	C-M1	0
2019-12-09__12-20__.tc.hdf5	mem	rot	C-M1	-5.15272239564993
2019-12-09__12-20__.tc.hdf5	mov	base	C-M1	0
2019-12-09__12-20__.tc.hdf5	mov	rot	C-M1	11.9112217792205
2019-12-09__12-20__.tc.hdf5	mov	base	NC-M1	0
2019-12-09__12-20__.tc.hdf5	mov	rot	NC-M1	-30.8944497173102
2019-12-09__12-20__.tc.hdf5	mov	base	C-M1	0
2019-12-09__12-20__.tc.hdf5	mov	rot	C-M1	-3.22835864677708
2019-12-09__12-20__.tc.hdf5	mov	base	C-PRR	-3.18055468146352e-15
2019-12-09__12-20__.tc.hdf5	mov	rot	C-PRR	-4.44809953694228
2019-12-09__12-20__.tc.hdf5	mem	base	NC-PRR	0
2019-12-09__12-20__.tc.hdf5	mem	rot	NC-PRR	50.979448610794
2019-12-09__12-20__.tc.hdf5	mov	base	NC-PRR	0
2019-12-09__12-20__.tc.hdf5	mov	rot	NC-PRR	42.2585263641707
2019-12-09__12-20__.tc.hdf5	mov	base	NC-PRR	-1.9878466759147e-16
2019-12-09__12-20__.tc.hdf5	mov	rot	NC-PRR	57.3986405704612
2019-12-09__12-20__.tc.hdf5	mem	base	NC-PRR	0
2019-12-09__12-20__.tc.hdf5	mem	rot	NC-PRR	-17.2210862997575
2019-12-09__12-20__.tc.hdf5	mov	base	NC-PRR	0
2019-12-09__12-20__.tc.hdf5	mov	rot	NC-PRR	2.90906399610131
2019-12-09__12-20__.tc.hdf5	mov	base	NC-PRR	0
2019-12-09__12-20__.tc.hdf5	mov	rot	NC-PRR	5.30132175012976
2019-12-09__12-20__.tc.hdf5	mem	base	NC-PRR	0
2019-12-09__12-20__.tc.hdf5	mem	rot	NC-PRR	14.0944526735896
2019-12-09__12-20__.tc.hdf5	mov	base	NC-PRR	0
2019-12-09__12-20__.tc.hdf5	mov	rot	NC-PRR	18.9210742291438
2019-12-09__12-20__.tc.hdf5	mov	base	NC-PRR	0
2019-12-09__12-20__.tc.hdf5	mov	rot	NC-PRR	-44.2034504463353
2019-12-09__12-20__.tc.hdf5	mov	base	C-PRR	0
2019-12-09__12-20__.tc.hdf5	mov	rot	C-PRR	6.39704597555908
2019-12-09__12-20__.tc.hdf5	mem	base	NC-PRR	0
2019-12-09__12-20__.tc.hdf5	mem	rot	NC-PRR	9.52274591664712
2019-12-09__12-20__.tc.hdf5	mov	base	NC-PRR	0
2019-12-09__12-20__.tc.hdf5	mov	rot	NC-PRR	-1.45923825362684
2019-12-09__12-20__.tc.hdf5	mov	base	C-PRR	0
2019-12-09__12-20__.tc.hdf5	mov	rot	C-PRR	6.29562865522885
2019-12-09__12-20__.tc.hdf5	mem	base	NC-PRR	0
2019-12-09__12-20__.tc.hdf5	mem	rot	NC-PRR	9.51178867033958
2019-12-09__12-20__.tc.hdf5	mov	base	NC-PRR	0
2019-12-09__12-20__.tc.hdf5	mov	rot	NC-PRR	-3.55377970905586
2019-12-09__12-20__.tc.hdf5	mem	base	NC-PRR	0
2019-12-09__12-20__.tc.hdf5	mem	rot	NC-PRR	37.0226288652185
2019-12-09__12-20__.tc.hdf5	mem	base	NC-PRR	0
2019-12-09__12-20__.tc.hdf5	mem	rot	NC-PRR	-27.8460703431718
2019-12-09__12-20__.tc.hdf5	mov	base	NC-PRR	3.18055468146352e-15
2019-12-09__12-20__.tc.hdf5	mov	rot	NC-PRR	29.7735856801968
2019-12-09__12-20__.tc.hdf5	mov	base	NC-PRR	0
2019-12-09__12-20__.tc.hdf5	mov	rot	NC-PRR	-23.8442396868047
2019-12-09__12-20__.tc.hdf5	mem	base	NC-PRR	0
2019-12-09__12-20__.tc.hdf5	mem	rot	NC-PRR	4.18948835248147
2019-12-09__12-20__.tc.hdf5	mov	base	NC-PRR	0
2019-12-09__12-20__.tc.hdf5	mov	rot	NC-PRR	-2.49977888278805
2019-12-09__12-20__.tc.hdf5	mov	base	NC-PRR	0
2019-12-09__12-20__.tc.hdf5	mov	rot	NC-PRR	17.3853498067553
2019-12-09__12-20__.tc.hdf5	mem	base	NC-PRR	0
2019-12-09__12-20__.tc.hdf5	mem	rot	NC-PRR	26.6567052762564
2019-12-09__12-20__.tc.hdf5	mov	base	NC-PRR	0
2019-12-09__12-20__.tc.hdf5	mov	rot	NC-PRR	46.6965847971372
2019-12-09__12-20__.tc.hdf5	mov	base	NC-PRR	0
2019-12-09__12-20__.tc.hdf5	mov	rot	NC-PRR	11.3462772751438
2019-12-09__12-20__.tc.hdf5	mem	base	NC-PRR	0
2019-12-09__12-20__.tc.hdf5	mem	rot	NC-PRR	53.0992318918776
2019-12-09__12-20__.tc.hdf5	mem	base	NC-PRR	0
2019-12-09__12-20__.tc.hdf5	mem	rot	NC-PRR	-9.56260475717055
2019-12-09__12-20__.tc.hdf5	mov	base	NC-PRR	0
2019-12-09__12-20__.tc.hdf5	mov	rot	NC-PRR	35.1743892779899
2019-12-09__12-20__.tc.hdf5	mem	base	C-PRR	0
2019-12-09__12-20__.tc.hdf5	mem	rot	C-PRR	14.9475187581482
2019-12-09__12-20__.tc.hdf5	mem	base	NC-PRR	0
2019-12-09__12-20__.tc.hdf5	mem	rot	NC-PRR	-1.53021257722541
2019-12-09__12-20__.tc.hdf5	mem	base	C-PRR	0
2019-12-09__12-20__.tc.hdf5	mem	rot	C-PRR	-11.8524567956824
2019-12-09__12-20__.tc.hdf5	mov	base	C-PRR	0
2019-12-09__12-20__.tc.hdf5	mov	rot	C-PRR	-42.4739863654736
2019-12-09__12-20__.tc.hdf5	mem	base	NC-PRR	0
2019-12-09__12-20__.tc.hdf5	mem	rot	NC-PRR	13.2192782712071
2019-12-09__12-20__.tc.hdf5	mov	base	NC-PRR	0
2019-12-09__12-20__.tc.hdf5	mov	rot	NC-PRR	33.9590016356128
2019-12-09__12-20__.tc.hdf5	mem	base	NC-PRR	0
2019-12-09__12-20__.tc.hdf5	mem	rot	NC-PRR	-36.6789893630767
2019-12-09__12-20__.tc.hdf5	mem	base	NC-PRR	0
2019-12-09__12-20__.tc.hdf5	mem	rot	NC-PRR	-7.25208315244406
2019-12-09__12-20__.tc.hdf5	mem	base	C-PRR	0
2019-12-09__12-20__.tc.hdf5	mem	rot	C-PRR	-4.61723325556062
2019-12-09__12-20__.tc.hdf5	mov	base	C-PRR	-1.59027734073176e-15
2019-12-09__12-20__.tc.hdf5	mov	rot	C-PRR	-30.0565346959962
2019-12-09__12-20__.tc.hdf5	mov	base	NC-PRR	0
2019-12-09__12-20__.tc.hdf5	mov	rot	NC-PRR	-41.3566719039571
2019-12-09__12-20__.tc.hdf5	mem	base	NC-PRR	3.18055468146352e-15
2019-12-09__12-20__.tc.hdf5	mem	rot	NC-PRR	-6.29006449825865
2019-12-09__12-20__.tc.hdf5	mov	base	NC-PRR	0
2019-12-09__12-20__.tc.hdf5	mov	rot	NC-PRR	3.64111542741851
2019-12-09__12-20__.tc.hdf5	mem	base	C-PRR	0
2019-12-09__12-20__.tc.hdf5	mem	rot	C-PRR	11.3326449545404
2019-12-09__12-20__.tc.hdf5	mov	base	C-PRR	0
2019-12-09__12-20__.tc.hdf5	mov	rot	C-PRR	3.92752839235951
2019-12-09__12-20__.tc.hdf5	mov	base	NC-PRR	0
2019-12-09__12-20__.tc.hdf5	mov	rot	NC-PRR	-40.2198780704309
2019-12-09__12-20__.tc.hdf5	mem	base	NC-PRR	0
2019-12-09__12-20__.tc.hdf5	mem	rot	NC-PRR	7.78011987737334
2019-12-09__12-20__.tc.hdf5	mov	base	NC-PRR	0
2019-12-09__12-20__.tc.hdf5	mov	rot	NC-PRR	47.0519534772587
2019-12-09__12-20__.tc.hdf5	mov	base	NC-PRR	0
2019-12-09__12-20__.tc.hdf5	mov	rot	NC-PRR	4.80739666867328
2019-12-09__12-20__.tc.hdf5	mov	base	C-PRR	0
2019-12-09__12-20__.tc.hdf5	mov	rot	C-PRR	-120.226108967894
2019-12-09__12-20__.tc.hdf5	mem	base	NC-PRR	0
2019-12-09__12-20__.tc.hdf5	mem	rot	NC-PRR	-33.5477316398888
2019-12-09__12-20__.tc.hdf5	mov	base	NC-PRR	0
2019-12-09__12-20__.tc.hdf5	mov	rot	NC-PRR	-8.7279479507409
2019-12-09__12-20__.tc.hdf5	mem	base	C-PRR	3.18055468146352e-15
2019-12-09__12-20__.tc.hdf5	mem	rot	C-PRR	-17.0644940579061
2019-12-09__12-20__.tc.hdf5	mov	base	C-PRR	0
2019-12-09__12-20__.tc.hdf5	mov	rot	C-PRR	1.61870845858245
2019-12-09__12-20__.tc.hdf5	mov	base	NC-PRR	0
2019-12-09__12-20__.tc.hdf5	mov	rot	NC-PRR	-6.19808809425949
2019-12-09__12-20__.tc.hdf5	mem	base	NC-PRR	3.18055468146352e-15
2019-12-09__12-20__.tc.hdf5	mem	rot	NC-PRR	-5.1193576770334
2019-12-09__12-20__.tc.hdf5	mov	base	NC-PRR	0
2019-12-09__12-20__.tc.hdf5	mov	rot	NC-PRR	-0.597024268971745
2019-12-09__12-20__.tc.hdf5	mem	base	C-PRR	0
2019-12-09__12-20__.tc.hdf5	mem	rot	C-PRR	-4.58252186059738
2019-12-09__12-20__.tc.hdf5	mov	base	C-PRR	-3.18055468146352e-15
2019-12-09__12-20__.tc.hdf5	mov	rot	C-PRR	-0.645688620488019
2019-12-09__12-20__.tc.hdf5	mov	base	NC-PRR	-1.59027734073176e-15
2019-12-09__12-20__.tc.hdf5	mov	rot	NC-PRR	23.8163663263857
2019-12-09__12-20__.tc.hdf5	mov	base	NC-PRR	0
2019-12-09__12-20__.tc.hdf5	mov	rot	NC-PRR	2.02145920912895
2019-12-12__12-40__.tc.hdf5	mem	base	C-PMd	0
2019-12-12__12-40__.tc.hdf5	mem	rot	C-PMd	-18.9470820979929
2019-12-12__12-40__.tc.hdf5	mov	base	C-PMd	0
2019-12-12__12-40__.tc.hdf5	mov	rot	C-PMd	14.9112084766454
2019-12-12__12-40__.tc.hdf5	mov	base	C-PMd	3.18055468146352e-15
2019-12-12__12-40__.tc.hdf5	mov	rot	C-PMd	48.8944207300147
2019-12-12__12-40__.tc.hdf5	mem	base	C-PMd	0
2019-12-12__12-40__.tc.hdf5	mem	rot	C-PMd	-24.6568103135157
2019-12-12__12-40__.tc.hdf5	mov	base	C-PMd	-7.95138670365879e-16
2019-12-12__12-40__.tc.hdf5	mov	rot	C-PMd	19.7699527957022
2019-12-12__12-40__.tc.hdf5	mem	base	NC-PMd	3.18055468146352e-15
2019-12-12__12-40__.tc.hdf5	mem	rot	NC-PMd	-6.58935197833535
2019-12-12__12-40__.tc.hdf5	mov	base	NC-PMd	0
2019-12-12__12-40__.tc.hdf5	mov	rot	NC-PMd	13.4816062641412
2019-12-12__12-40__.tc.hdf5	mov	base	NC-PMd	0
2019-12-12__12-40__.tc.hdf5	mov	rot	NC-PMd	-35.5950825638826
2019-12-12__12-40__.tc.hdf5	mov	base	C-PMd	0
2019-12-12__12-40__.tc.hdf5	mov	rot	C-PMd	4.61874586005086
2019-12-12__12-40__.tc.hdf5	mov	base	C-PMd	0
2019-12-12__12-40__.tc.hdf5	mov	rot	C-PMd	-12.0673709081172
2019-12-12__12-40__.tc.hdf5	mem	base	C-PMd	-3.18055468146352e-15
2019-12-12__12-40__.tc.hdf5	mem	rot	C-PMd	4.84483142817982
2019-12-12__12-40__.tc.hdf5	mov	base	C-PMd	0
2019-12-12__12-40__.tc.hdf5	mov	rot	C-PMd	0.619869676781141
2019-12-12__12-40__.tc.hdf5	mem	base	C-PMd	0
2019-12-12__12-40__.tc.hdf5	mem	rot	C-PMd	17.1907448681038
2019-12-12__12-40__.tc.hdf5	mov	base	C-PMd	-3.18055468146352e-15
2019-12-12__12-40__.tc.hdf5	mov	rot	C-PMd	2.78291916246859
2019-12-12__12-40__.tc.hdf5	mem	base	NC-PMd	0
2019-12-12__12-40__.tc.hdf5	mem	rot	NC-PMd	-0.167939073025131
2019-12-12__12-40__.tc.hdf5	mov	base	NC-PMd	-7.95138670365879e-16
2019-12-12__12-40__.tc.hdf5	mov	rot	NC-PMd	27.0970034691097
2019-12-12__12-40__.tc.hdf5	mem	base	NC-PMd	0
2019-12-12__12-40__.tc.hdf5	mem	rot	NC-PMd	9.28129819150773
2019-12-12__12-40__.tc.hdf5	mem	base	C-PMd	7.95138670365879e-16
2019-12-12__12-40__.tc.hdf5	mem	rot	C-PMd	7.1532168298941
2019-12-12__12-40__.tc.hdf5	mem	base	C-PMd	0
2019-12-12__12-40__.tc.hdf5	mem	rot	C-PMd	12.6209082813968
2019-12-12__12-40__.tc.hdf5	mem	base	C-PMd	-7.95138670365879e-16
2019-12-12__12-40__.tc.hdf5	mem	rot	C-PMd	42.0638063545263
2019-12-12__12-40__.tc.hdf5	mov	base	C-PMd	0
2019-12-12__12-40__.tc.hdf5	mov	rot	C-PMd	13.0852314988828
2019-12-12__12-40__.tc.hdf5	mem	base	C-PMd	0
2019-12-12__12-40__.tc.hdf5	mem	rot	C-PMd	2.23418559719865
2019-12-12__12-40__.tc.hdf5	mov	base	C-PMd	0
2019-12-12__12-40__.tc.hdf5	mov	rot	C-PMd	17.2674249582235
2019-12-12__12-40__.tc.hdf5	mem	base	C-PMd	0
2019-12-12__12-40__.tc.hdf5	mem	rot	C-PMd	24.6862833921122
2019-12-12__12-40__.tc.hdf5	mov	base	C-PMd	0
2019-12-12__12-40__.tc.hdf5	mov	rot	C-PMd	-10.8109958485467
2019-12-12__12-40__.tc.hdf5	mov	base	NC-PMd	0
2019-12-12__12-40__.tc.hdf5	mov	rot	NC-PMd	-1.38195412542348
2019-12-12__12-40__.tc.hdf5	mov	base	NC-PMd	0
2019-12-12__12-40__.tc.hdf5	mov	rot	NC-PMd	6.01307626273957
2019-12-12__12-40__.tc.hdf5	mem	base	C-PMd	0
2019-12-12__12-40__.tc.hdf5	mem	rot	C-PMd	1.31411401886318
2019-12-12__12-40__.tc.hdf5	mem	base	C-PMd	0
2019-12-12__12-40__.tc.hdf5	mem	rot	C-PMd	4.84696777968758
2019-12-12__12-40__.tc.hdf5	mov	base	C-PMd	0
2019-12-12__12-40__.tc.hdf5	mov	rot	C-PMd	11.7781080026615
2019-12-12__12-40__.tc.hdf5	mem	base	NC-PMd	1.59027734073176e-15
2019-12-12__12-40__.tc.hdf5	mem	rot	NC-PMd	-13.6027130634137
2019-12-12__12-40__.tc.hdf5	mov	base	NC-PMd	3.18055468146352e-15
2019-12-12__12-40__.tc.hdf5	mov	rot	NC-PMd	-8.8501623481991
2019-12-12__12-40__.tc.hdf5	mem	base	NC-PMd	-1.59027734073176e-15
2019-12-12__12-40__.tc.hdf5	mem	rot	NC-PMd	-2.35683364890065
2019-12-12__12-40__.tc.hdf5	mov	base	NC-PMd	-3.18055468146352e-15
2019-12-12__12-40__.tc.hdf5	mov	rot	NC-PMd	-14.3423014164998
2019-12-12__12-40__.tc.hdf5	mem	base	C-PMd	-7.95138670365879e-16
2019-12-12__12-40__.tc.hdf5	mem	rot	C-PMd	-21.9335276638454
2019-12-12__12-40__.tc.hdf5	mov	base	C-PMd	1.59027734073176e-15
2019-12-12__12-40__.tc.hdf5	mov	rot	C-PMd	44.6423534994704
2019-12-12__12-40__.tc.hdf5	mem	base	C-PMd	0
2019-12-12__12-40__.tc.hdf5	mem	rot	C-PMd	-23.5957198074753
2019-12-12__12-40__.tc.hdf5	mov	base	C-PMd	0
2019-12-12__12-40__.tc.hdf5	mov	rot	C-PMd	15.8966358182216
2019-12-12__12-40__.tc.hdf5	mem	base	NC-PMd	-3.18055468146352e-15
2019-12-12__12-40__.tc.hdf5	mem	rot	NC-PMd	19.5893331916873
2019-12-12__12-40__.tc.hdf5	mov	base	NC-PMd	0
2019-12-12__12-40__.tc.hdf5	mov	rot	NC-PMd	-10.367798569392
2019-12-12__12-40__.tc.hdf5	mem	base	C-PMd	1.59027734073176e-15
2019-12-12__12-40__.tc.hdf5	mem	rot	C-PMd	12.4636326910482
2019-12-12__12-40__.tc.hdf5	mov	base	C-PMd	0
2019-12-12__12-40__.tc.hdf5	mov	rot	C-PMd	1.66445496384954
2019-12-12__12-40__.tc.hdf5	mem	base	C-PMd	0
2019-12-12__12-40__.tc.hdf5	mem	rot	C-PMd	11.8782374882947
2019-12-12__12-40__.tc.hdf5	mov	base	C-PMd	0
2019-12-12__12-40__.tc.hdf5	mov	rot	C-PMd	-4.99334759544746
2019-12-12__12-40__.tc.hdf5	mem	base	NC-PMd	0
2019-12-12__12-40__.tc.hdf5	mem	rot	NC-PMd	4.92586965480438
2019-12-12__12-40__.tc.hdf5	mov	base	NC-PMd	0
2019-12-12__12-40__.tc.hdf5	mov	rot	NC-PMd	56.7768855252915
2019-12-12__12-40__.tc.hdf5	mem	base	C-PMd	-3.18055468146352e-15
2019-12-12__12-40__.tc.hdf5	mem	rot	C-PMd	-8.90645407973256
2019-12-12__12-40__.tc.hdf5	mem	base	NC-PMd	0
2019-12-12__12-40__.tc.hdf5	mem	rot	NC-PMd	3.80482604903893
2019-12-12__12-40__.tc.hdf5	mov	base	NC-PMd	0
2019-12-12__12-40__.tc.hdf5	mov	rot	NC-PMd	15.5626058516474
2019-12-12__12-40__.tc.hdf5	mov	base	C-PMd	0
2019-12-12__12-40__.tc.hdf5	mov	rot	C-PMd	-8.43528802329695
2019-12-12__12-40__.tc.hdf5	mem	base	C-PMd	3.18055468146352e-15
2019-12-12__12-40__.tc.hdf5	mem	rot	C-PMd	7.82097560049673
2019-12-12__12-40__.tc.hdf5	mov	base	C-PMd	0
2019-12-12__12-40__.tc.hdf5	mov	rot	C-PMd	24.5706886327264
2019-12-12__12-40__.tc.hdf5	mov	base	C-PMd	0
2019-12-12__12-40__.tc.hdf5	mov	rot	C-PMd	-3.82884594454181
2019-12-12__12-40__.tc.hdf5	mem	base	C-PMd	0
2019-12-12__12-40__.tc.hdf5	mem	rot	C-PMd	14.7893299806817
2019-12-12__12-40__.tc.hdf5	mem	base	C-PMd	3.18055468146352e-15
2019-12-12__12-40__.tc.hdf5	mem	rot	C-PMd	17.2270636873513
2019-12-12__12-40__.tc.hdf5	mov	base	C-PMd	0
2019-12-12__12-40__.tc.hdf5	mov	rot	C-PMd	-9.11976667034553
2019-12-12__12-40__.tc.hdf5	mem	base	NC-PMd	0
2019-12-12__12-40__.tc.hdf5	mem	rot	NC-PMd	3.26655311506055
2019-12-12__12-40__.tc.hdf5	mov	base	NC-PMd	1.9878466759147e-16
2019-12-12__12-40__.tc.hdf5	mov	rot	NC-PMd	24.0717701434081
2019-12-12__12-40__.tc.hdf5	mem	base	C-PMd	0
2019-12-12__12-40__.tc.hdf5	mem	rot	C-PMd	7.18697821808279
2019-12-12__12-40__.tc.hdf5	mov	base	C-PMd	0
2019-12-12__12-40__.tc.hdf5	mov	rot	C-PMd	11.8743526148446
2019-12-12__12-40__.tc.hdf5	mov	base	C-M1	-3.18055468146352e-15
2019-12-12__12-40__.tc.hdf5	mov	rot	C-M1	-10.8839639120637
2019-12-12__12-40__.tc.hdf5	mov	base	C-M1	0
2019-12-12__12-40__.tc.hdf5	mov	rot	C-M1	25.933130871507
2019-12-12__12-40__.tc.hdf5	mem	base	C-M1	-3.18055468146352e-15
2019-12-12__12-40__.tc.hdf5	mem	rot	C-M1	-48.1162719033189
2019-12-12__12-40__.tc.hdf5	mov	base	C-M1	0
2019-12-12__12-40__.tc.hdf5	mov	rot	C-M1	-1.91515640405689
2019-12-12__12-40__.tc.hdf5	mem	base	NC-M1	-3.18055468146352e-15
2019-12-12__12-40__.tc.hdf5	mem	rot	NC-M1	-20.4112301056426
2019-12-12__12-40__.tc.hdf5	mov	base	NC-M1	0
2019-12-12__12-40__.tc.hdf5	mov	rot	NC-M1	-4.16353294725905
2019-12-12__12-40__.tc.hdf5	mem	base	NC-M1	0
2019-12-12__12-40__.tc.hdf5	mem	rot	NC-M1	11.8177222253868
2019-12-12__12-40__.tc.hdf5	mov	base	NC-M1	6.36110936292704e-15
2019-12-12__12-40__.tc.hdf5	mov	rot	NC-M1	39.4625568936599
2019-12-12__12-40__.tc.hdf5	mem	base	C-M1	3.18055468146352e-15
2019-12-12__12-40__.tc.hdf5	mem	rot	C-M1	39.5571751517446
2019-12-12__12-40__.tc.hdf5	mem	base	C-M1	1.59027734073176e-15
2019-12-12__12-40__.tc.hdf5	mem	rot	C-M1	11.1052143431976
2019-12-12__12-40__.tc.hdf5	mem	base	C-M1	3.18055468146352e-15
2019-12-12__12-40__.tc.hdf5	mem	rot	C-M1	2.15020724446855
2019-12-12__12-40__.tc.hdf5	mov	base	C-M1	3.18055468146352e-15
2019-12-12__12-40__.tc.hdf5	mov	rot	C-M1	23.7754022555312
2019-12-12__12-40__.tc.hdf5	mem	base	NC-M1	0
2019-12-12__12-40__.tc.hdf5	mem	rot	NC-M1	17.094055570312
2019-12-12__12-40__.tc.hdf5	mov	base	C-M1	0
2019-12-12__12-40__.tc.hdf5	mov	rot	C-M1	-3.93866267906393
2019-12-12__12-40__.tc.hdf5	mov	base	NC-M1	3.18055468146352e-15
2019-12-12__12-40__.tc.hdf5	mov	rot	NC-M1	-64.0571296658018
2019-12-12__12-40__.tc.hdf5	mov	base	C-M1	1.59027734073176e-15
2019-12-12__12-40__.tc.hdf5	mov	rot	C-M1	37.8911074457418
2019-12-12__12-40__.tc.hdf5	mem	base	C-M1	-3.18055468146352e-15
2019-12-12__12-40__.tc.hdf5	mem	rot	C-M1	15.7015623779794
2019-12-12__12-40__.tc.hdf5	mov	base	C-M1	0
2019-12-12__12-40__.tc.hdf5	mov	rot	C-M1	20.6734033511245
2019-12-12__12-40__.tc.hdf5	mem	base	NC-M1	-3.18055468146352e-15
2019-12-12__12-40__.tc.hdf5	mem	rot	NC-M1	24.7307317438756
2019-12-12__12-40__.tc.hdf5	mov	base	NC-M1	-1.59027734073176e-15
2019-12-12__12-40__.tc.hdf5	mov	rot	NC-M1	20.5294555470349
2019-12-12__12-40__.tc.hdf5	mov	base	NC-M1	0
2019-12-12__12-40__.tc.hdf5	mov	rot	NC-M1	-1.21173524434843
2019-12-12__12-40__.tc.hdf5	mem	base	NC-M1	1.59027734073176e-15
2019-12-12__12-40__.tc.hdf5	mem	rot	NC-M1	32.6219129568779
2019-12-12__12-40__.tc.hdf5	mem	base	C-M1	0
2019-12-12__12-40__.tc.hdf5	mem	rot	C-M1	23.4454240315056
2019-12-12__12-40__.tc.hdf5	mov	base	C-M1	-1.59027734073176e-15
2019-12-12__12-40__.tc.hdf5	mov	rot	C-M1	3.76326735703739
2019-12-12__12-40__.tc.hdf5	mem	base	C-PMd	-3.18055468146352e-15
2019-12-12__12-40__.tc.hdf5	mem	rot	C-PMd	-5.7793747178701
2019-12-12__12-40__.tc.hdf5	mov	base	C-PMd	0
2019-12-12__12-40__.tc.hdf5	mov	rot	C-PMd	11.0446655119517
2019-12-12__12-40__.tc.hdf5	mov	base	NC-PMd	0
2019-12-12__12-40__.tc.hdf5	mov	rot	NC-PMd	24.7820241921187
2019-12-12__12-40__.tc.hdf5	mov	base	C-PMd	-3.18055468146352e-15
2019-12-12__12-40__.tc.hdf5	mov	rot	C-PMd	-20.2198637800925
2019-12-12__12-40__.tc.hdf5	mov	base	C-PMd	3.18055468146352e-15
2019-12-12__12-40__.tc.hdf5	mov	rot	C-PMd	18.7833773996496
2019-12-12__12-40__.tc.hdf5	mem	base	NC-PMd	0
2019-12-12__12-40__.tc.hdf5	mem	rot	NC-PMd	-9.39550969421638
2019-12-12__12-40__.tc.hdf5	mov	base	NC-PMd	3.18055468146352e-15
2019-12-12__12-40__.tc.hdf5	mov	rot	NC-PMd	5.32504768839817
2019-12-12__12-40__.tc.hdf5	mov	base	C-PRR	0
2019-12-12__12-40__.tc.hdf5	mov	rot	C-PRR	-11.0906318587229
2019-12-12__12-40__.tc.hdf5	mov	base	NC-PRR	0
2019-12-12__12-40__.tc.hdf5	mov	rot	NC-PRR	-2.7087441980946
2019-12-12__12-40__.tc.hdf5	mem	base	C-PRR	0
2019-12-12__12-40__.tc.hdf5	mem	rot	C-PRR	20.9167202298918
2019-12-12__12-40__.tc.hdf5	mov	base	C-PRR	0
2019-12-12__12-40__.tc.hdf5	mov	rot	C-PRR	26.3473400997854
2019-12-12__12-40__.tc.hdf5	mem	base	C-PRR	-1.59027734073176e-15
2019-12-12__12-40__.tc.hdf5	mem	rot	C-PRR	39.7282868249454
2019-12-12__12-40__.tc.hdf5	mov	base	C-PRR	0
2019-12-12__12-40__.tc.hdf5	mov	rot	C-PRR	33.587351245742
2019-12-12__12-40__.tc.hdf5	mov	base	NC-PRR	-3.18055468146352e-15
2019-12-12__12-40__.tc.hdf5	mov	rot	NC-PRR	-2.87963957937952
2019-12-12__12-40__.tc.hdf5	mem	base	C-PRR	0
2019-12-12__12-40__.tc.hdf5	mem	rot	C-PRR	-47.367060185005
2019-12-12__12-40__.tc.hdf5	mem	base	C-PRR	7.9513867036588e-16
2019-12-12__12-40__.tc.hdf5	mem	rot	C-PRR	32.5859769048788
2019-12-12__12-40__.tc.hdf5	mov	base	C-PRR	3.9756933518294e-16
2019-12-12__12-40__.tc.hdf5	mov	rot	C-PRR	14.4495156447559
2019-12-12__12-40__.tc.hdf5	mov	base	NC-PRR	0
2019-12-12__12-40__.tc.hdf5	mov	rot	NC-PRR	17.1886376748497
2019-12-12__12-40__.tc.hdf5	mov	base	NC-PRR	0
2019-12-12__12-40__.tc.hdf5	mov	rot	NC-PRR	-5.43860825186377
2019-12-12__12-40__.tc.hdf5	mem	base	NC-PRR	0
2019-12-12__12-40__.tc.hdf5	mem	rot	NC-PRR	9.38737278539084
2019-12-12__12-40__.tc.hdf5	mem	base	NC-PRR	-3.18055468146352e-15
2019-12-12__12-40__.tc.hdf5	mem	rot	NC-PRR	24.1994904524482
2019-12-12__12-40__.tc.hdf5	mov	base	NC-PRR	0
2019-12-12__12-40__.tc.hdf5	mov	rot	NC-PRR	45.7985110139273
2019-12-12__12-40__.tc.hdf5	mov	base	NC-PRR	0
2019-12-12__12-40__.tc.hdf5	mov	rot	NC-PRR	28.5915686334808
2019-12-12__12-40__.tc.hdf5	mem	base	NC-PRR	0
2019-12-12__12-40__.tc.hdf5	mem	rot	NC-PRR	-37.0646928824795
2019-12-12__12-40__.tc.hdf5	mov	base	NC-PRR	0
2019-12-12__12-40__.tc.hdf5	mov	rot	NC-PRR	-5.16682027703129
2019-12-12__12-40__.tc.hdf5	mem	base	NC-PRR	0
2019-12-12__12-40__.tc.hdf5	mem	rot	NC-PRR	6.85985380449259
2019-12-12__12-40__.tc.hdf5	mov	base	NC-PRR	0
2019-12-12__12-40__.tc.hdf5	mov	rot	NC-PRR	15.9476991818189
2019-12-12__12-40__.tc.hdf5	mov	base	NC-PRR	-1.59027734073176e-15
2019-12-12__12-40__.tc.hdf5	mov	rot	NC-PRR	21.7884073017037
2019-12-12__12-40__.tc.hdf5	mem	base	C-PRR	0
2019-12-12__12-40__.tc.hdf5	mem	rot	C-PRR	-11.130524334721
2019-12-12__12-40__.tc.hdf5	mem	base	C-PRR	-3.18055468146352e-15
2019-12-12__12-40__.tc.hdf5	mem	rot	C-PRR	9.67900823696447
2019-12-12__12-40__.tc.hdf5	mov	base	C-PRR	-3.18055468146352e-15
2019-12-12__12-40__.tc.hdf5	mov	rot	C-PRR	7.35532339576365
2019-12-12__12-40__.tc.hdf5	mem	base	NC-PRR	0
2019-12-12__12-40__.tc.hdf5	mem	rot	NC-PRR	4.08137611733918
2019-12-12__12-40__.tc.hdf5	mov	base	NC-PRR	0
2019-12-12__12-40__.tc.hdf5	mov	rot	NC-PRR	-8.11266371494718
2019-12-12__12-40__.tc.hdf5	mem	base	NC-PRR	0
2019-12-12__12-40__.tc.hdf5	mem	rot	NC-PRR	15.36656259747
2019-12-12__12-40__.tc.hdf5	mem	base	NC-PRR	0
2019-12-12__12-40__.tc.hdf5	mem	rot	NC-PRR	-10.4907583921544
2019-12-12__12-40__.tc.hdf5	mem	base	NC-PRR	0
2019-12-12__12-40__.tc.hdf5	mem	rot	NC-PRR	6.05297979913604
2019-12-12__12-40__.tc.hdf5	mov	base	NC-PRR	0
2019-12-12__12-40__.tc.hdf5	mov	rot	NC-PRR	-0.335051409210676
2019-12-12__12-40__.tc.hdf5	mov	base	C-PRR	0
2019-12-12__12-40__.tc.hdf5	mov	rot	C-PRR	10.3538080677474
2019-12-12__12-40__.tc.hdf5	mem	base	NC-PRR	0
2019-12-12__12-40__.tc.hdf5	mem	rot	NC-PRR	-59.4279314056114
2019-12-12__12-40__.tc.hdf5	mov	base	C-PRR	0
2019-12-12__12-40__.tc.hdf5	mov	rot	C-PRR	28.5391140374035
2019-12-12__12-40__.tc.hdf5	mem	base	NC-PRR	0
2019-12-12__12-40__.tc.hdf5	mem	rot	NC-PRR	29.7540205381441
2019-12-12__12-40__.tc.hdf5	mov	base	C-PRR	0
2019-12-12__12-40__.tc.hdf5	mov	rot	C-PRR	-28.2551194100867
2019-12-12__12-40__.tc.hdf5	mov	base	NC-PRR	0
2019-12-12__12-40__.tc.hdf5	mov	rot	NC-PRR	8.48299856712431
2019-12-12__12-40__.tc.hdf5	mem	base	NC-PRR	0
2019-12-12__12-40__.tc.hdf5	mem	rot	NC-PRR	28.0933106664939
2019-12-12__12-40__.tc.hdf5	mem	base	C-PRR	7.95138670365879e-16
2019-12-12__12-40__.tc.hdf5	mem	rot	C-PRR	-2.64193890471416
2019-12-12__12-40__.tc.hdf5	mem	base	NC-PRR	0
2019-12-12__12-40__.tc.hdf5	mem	rot	NC-PRR	-10.1041670835414
2019-12-12__12-40__.tc.hdf5	mem	base	NC-PRR	1.59027734073176e-15
2019-12-12__12-40__.tc.hdf5	mem	rot	NC-PRR	-46.6057167464367
2019-12-12__12-40__.tc.hdf5	mem	base	NC-PRR	0
2019-12-12__12-40__.tc.hdf5	mem	rot	NC-PRR	-51.9353533289436
2019-12-12__12-40__.tc.hdf5	mem	base	NC-PRR	0
2019-12-12__12-40__.tc.hdf5	mem	rot	NC-PRR	56.6826308442624
2019-12-12__12-40__.tc.hdf5	mov	base	NC-PRR	0
2019-12-12__12-40__.tc.hdf5	mov	rot	NC-PRR	16.9730474844347
2019-12-12__12-40__.tc.hdf5	mem	base	NC-PRR	0
2019-12-12__12-40__.tc.hdf5	mem	rot	NC-PRR	59.6790633497132
2019-12-12__12-40__.tc.hdf5	mem	base	NC-PRR	3.18055468146352e-15
2019-12-12__12-40__.tc.hdf5	mem	rot	NC-PRR	-10.1733719541814
2019-12-12__12-40__.tc.hdf5	mem	base	C-PRR	0
2019-12-12__12-40__.tc.hdf5	mem	rot	C-PRR	-18.0484498154179
2019-12-12__12-40__.tc.hdf5	mem	base	C-PRR	0
2019-12-12__12-40__.tc.hdf5	mem	rot	C-PRR	1.29082197446065
2019-12-12__12-40__.tc.hdf5	mov	base	C-PRR	0
2019-12-12__12-40__.tc.hdf5	mov	rot	C-PRR	-2.15469415677836
2019-12-12__12-40__.tc.hdf5	mem	base	NC-PRR	0
2019-12-12__12-40__.tc.hdf5	mem	rot	NC-PRR	12.6361970299384
2019-12-12__12-40__.tc.hdf5	mov	base	NC-PRR	-3.18055468146352e-15
2019-12-12__12-40__.tc.hdf5	mov	rot	NC-PRR	-17.2554232868175
2019-12-12__12-40__.tc.hdf5	mem	base	NC-PRR	0
2019-12-12__12-40__.tc.hdf5	mem	rot	NC-PRR	57.896195135841
2019-12-12__12-40__.tc.hdf5	mov	base	NC-PRR	0
2019-12-12__12-40__.tc.hdf5	mov	rot	NC-PRR	42.206949377823
2019-12-12__12-40__.tc.hdf5	mov	base	NC-PRR	-7.95138670365879e-16
2019-12-12__12-40__.tc.hdf5	mov	rot	NC-PRR	70.9228998443335
2019-12-12__12-40__.tc.hdf5	mem	base	NC-PRR	0
2019-12-12__12-40__.tc.hdf5	mem	rot	NC-PRR	17.2673723634677
2019-12-12__12-40__.tc.hdf5	mem	base	NC-PRR	0
2019-12-12__12-40__.tc.hdf5	mem	rot	NC-PRR	-8.28374827976777
2019-12-12__12-40__.tc.hdf5	mov	base	NC-PRR	0
2019-12-12__12-40__.tc.hdf5	mov	rot	NC-PRR	-2.0824980430888
2019-12-12__12-40__.tc.hdf5	mem	base	NC-PRR	0
2019-12-12__12-40__.tc.hdf5	mem	rot	NC-PRR	14.1109394858541
2019-12-12__12-40__.tc.hdf5	mov	base	NC-PRR	0
2019-12-12__12-40__.tc.hdf5	mov	rot	NC-PRR	6.62490425401461
2019-12-14__11-31__.tc.hdf5	mov	base	C-PMd	3.18055468146352e-15
2019-12-14__11-31__.tc.hdf5	mov	rot	C-PMd	-5.82143031053397
2019-12-14__11-31__.tc.hdf5	mem	base	C-PMd	0
2019-12-14__11-31__.tc.hdf5	mem	rot	C-PMd	-5.18074809701823
2019-12-14__11-31__.tc.hdf5	mov	base	C-PMd	0
2019-12-14__11-31__.tc.hdf5	mov	rot	C-PMd	5.69639630801255
2019-12-14__11-31__.tc.hdf5	mem	base	C-PMd	0
2019-12-14__11-31__.tc.hdf5	mem	rot	C-PMd	22.087634991877
2019-12-14__11-31__.tc.hdf5	mov	base	C-PMd	0
2019-12-14__11-31__.tc.hdf5	mov	rot	C-PMd	-16.0318381859856
2019-12-14__11-31__.tc.hdf5	mem	base	NC-PMd	0
2019-12-14__11-31__.tc.hdf5	mem	rot	NC-PMd	25.9661865993178
2019-12-14__11-31__.tc.hdf5	mov	base	NC-PMd	0
2019-12-14__11-31__.tc.hdf5	mov	rot	NC-PMd	-15.7911626046243
2019-12-14__11-31__.tc.hdf5	mov	base	NC-PMd	0
2019-12-14__11-31__.tc.hdf5	mov	rot	NC-PMd	26.4352712354824
2019-12-14__11-31__.tc.hdf5	mov	base	C-PMd	0
2019-12-14__11-31__.tc.hdf5	mov	rot	C-PMd	25.630270992206
2019-12-14__11-31__.tc.hdf5	mem	base	C-PMd	-3.18055468146352e-15
2019-12-14__11-31__.tc.hdf5	mem	rot	C-PMd	-20.331267470238
2019-12-14__11-31__.tc.hdf5	mov	base	C-PMd	0
2019-12-14__11-31__.tc.hdf5	mov	rot	C-PMd	-14.4866779606631
2019-12-14__11-31__.tc.hdf5	mem	base	NC-PMd	0
2019-12-14__11-31__.tc.hdf5	mem	rot	NC-PMd	4.41393558561489
2019-12-14__11-31__.tc.hdf5	mem	base	C-PMd	0
2019-12-14__11-31__.tc.hdf5	mem	rot	C-PMd	-26.4953824619397
2019-12-14__11-31__.tc.hdf5	mov	base	C-PMd	0
2019-12-14__11-31__.tc.hdf5	mov	rot	C-PMd	12.3703677040181
2019-12-14__11-31__.tc.hdf5	mem	base	C-PMd	0
2019-12-14__11-31__.tc.hdf5	mem	rot	C-PMd	6.52563792065661
2019-12-14__11-31__.tc.hdf5	mem	base	C-PMd	0
2019-12-14__11-31__.tc.hdf5	mem	rot	C-PMd	37.0293458723387
2019-12-14__11-31__.tc.hdf5	mov	base	C-PMd	0
2019-12-14__11-31__.tc.hdf5	mov	rot	C-PMd	30.3965912285193
2019-12-14__11-31__.tc.hdf5	mem	base	C-PMd	0
2019-12-14__11-31__.tc.hdf5	mem	rot	C-PMd	22.6953032806819
2019-12-14__11-31__.tc.hdf5	mem	base	C-PMd	9.93923337957349e-17
2019-12-14__11-31__.tc.hdf5	mem	rot	C-PMd	5.1046785728228
2019-12-14__11-31__.tc.hdf5	mov	base	C-PMd	0
2019-12-14__11-31__.tc.hdf5	mov	rot	C-PMd	-8.68273222430514
2019-12-14__11-31__.tc.hdf5	mem	base	C-PMd	0
2019-12-14__11-31__.tc.hdf5	mem	rot	C-PMd	3.99066846748587
2019-12-14__11-31__.tc.hdf5	mov	base	C-PMd	0
2019-12-14__11-31__.tc.hdf5	mov	rot	C-PMd	24.2353300644286
2019-12-14__11-31__.tc.hdf5	mov	base	C-PMd	0
2019-12-14__11-31__.tc.hdf5	mov	rot	C-PMd	18.6335878627738
2019-12-14__11-31__.tc.hdf5	mem	base	C-PMd	0
2019-12-14__11-31__.tc.hdf5	mem	rot	C-PMd	-54.055487485395
2019-12-14__11-31__.tc.hdf5	mov	base	C-PMd	0
2019-12-14__11-31__.tc.hdf5	mov	rot	C-PMd	12.0594689528299
2019-12-14__11-31__.tc.hdf5	mov	base	C-PMd	0
2019-12-14__11-31__.tc.hdf5	mov	rot	C-PMd	21.1752445611673
2019-12-14__11-31__.tc.hdf5	mem	base	C-PMd	-3.18055468146352e-15
2019-12-14__11-31__.tc.hdf5	mem	rot	C-PMd	-9.9922255466033
2019-12-14__11-31__.tc.hdf5	mov	base	C-PMd	-1.59027734073176e-15
2019-12-14__11-31__.tc.hdf5	mov	rot	C-PMd	-10.8074110545071
2019-12-14__11-31__.tc.hdf5	mov	base	NC-PMd	0
2019-12-14__11-31__.tc.hdf5	mov	rot	NC-PMd	-25.5396684431589
2019-12-14__11-31__.tc.hdf5	mov	base	C-PMd	0
2019-12-14__11-31__.tc.hdf5	mov	rot	C-PMd	16.1541478509896
2019-12-14__11-31__.tc.hdf5	mem	base	NC-PMd	0
2019-12-14__11-31__.tc.hdf5	mem	rot	NC-PMd	-18.3452117577042
2019-12-14__11-31__.tc.hdf5	mov	base	NC-PMd	0
2019-12-14__11-31__.tc.hdf5	mov	rot	NC-PMd	-5.49295814233736
2019-12-14__11-31__.tc.hdf5	mov	base	C-PMd	0
2019-12-14__11-31__.tc.hdf5	mov	rot	C-PMd	37.8546632292441
2019-12-14__11-31__.tc.hdf5	mem	base	C-PMd	1.59027734073176e-15
2019-12-14__11-31__.tc.hdf5	mem	rot	C-PMd	19.654245942214
2019-12-14__11-31__.tc.hdf5	mov	base	C-PMd	0
2019-12-14__11-31__.tc.hdf5	mov	rot	C-PMd	-26.0885923810367
2019-12-14__11-31__.tc.hdf5	mem	base	C-PMd	-1.59027734073176e-15
2019-12-14__11-31__.tc.hdf5	mem	rot	C-PMd	-6.33072231845901
2019-12-14__11-31__.tc.hdf5	mem	base	NC-PMd	0
2019-12-14__11-31__.tc.hdf5	mem	rot	NC-PMd	22.0640580883206
2019-12-14__11-31__.tc.hdf5	mov	base	NC-PMd	0
2019-12-14__11-31__.tc.hdf5	mov	rot	NC-PMd	11.0542265754175
2019-12-14__11-31__.tc.hdf5	mov	base	NC-PMd	0
2019-12-14__11-31__.tc.hdf5	mov	rot	NC-PMd	-34.3841844317668
2019-12-14__11-31__.tc.hdf5	mov	base	C-M1	0
2019-12-14__11-31__.tc.hdf5	mov	rot	C-M1	-20.6964296020743
2019-12-14__11-31__.tc.hdf5	mem	base	NC-M1	0
2019-12-14__11-31__.tc.hdf5	mem	rot	NC-M1	116.017538991784
2019-12-14__11-31__.tc.hdf5	mov	base	NC-M1	3.18055468146352e-15
2019-12-14__11-31__.tc.hdf5	mov	rot	NC-M1	-1.24123839035034
2019-12-14__11-31__.tc.hdf5	mov	base	NC-M1	0
2019-12-14__11-31__.tc.hdf5	mov	rot	NC-M1	-10.9013786782023
2019-12-14__11-31__.tc.hdf5	mov	base	NC-M1	0
2019-12-14__11-31__.tc.hdf5	mov	rot	NC-M1	11.4697427422489
2019-12-14__11-31__.tc.hdf5	mov	base	C-M1	0
2019-12-14__11-31__.tc.hdf5	mov	rot	C-M1	-9.43152135076877
2019-12-14__11-31__.tc.hdf5	mov	base	C-M1	0
2019-12-14__11-31__.tc.hdf5	mov	rot	C-M1	-3.95072297559567
2019-12-14__11-31__.tc.hdf5	mem	base	NC-M1	0
2019-12-14__11-31__.tc.hdf5	mem	rot	NC-M1	-6.94922458800839
2019-12-14__11-31__.tc.hdf5	mov	base	NC-M1	0
2019-12-14__11-31__.tc.hdf5	mov	rot	NC-M1	-1.25483830143733
2019-12-14__11-31__.tc.hdf5	mem	base	C-M1	0
2019-12-14__11-31__.tc.hdf5	mem	rot	C-M1	-12.1528164912719
2019-12-14__11-31__.tc.hdf5	mov	base	C-M1	0
2019-12-14__11-31__.tc.hdf5	mov	rot	C-M1	38.2568766066737
2019-12-14__11-31__.tc.hdf5	mem	base	NC-M1	0
2019-12-14__11-31__.tc.hdf5	mem	rot	NC-M1	28.5566093288552
2019-12-14__11-31__.tc.hdf5	mov	base	NC-M1	0
2019-12-14__11-31__.tc.hdf5	mov	rot	NC-M1	29.5322458822189
2019-12-14__11-31__.tc.hdf5	mov	base	NC-M1	3.18055468146352e-15
2019-12-14__11-31__.tc.hdf5	mov	rot	NC-M1	39.027923229787
2019-12-14__11-31__.tc.hdf5	mem	base	C-M1	0
2019-12-14__11-31__.tc.hdf5	mem	rot	C-M1	-5.42963120309195
2019-12-14__11-31__.tc.hdf5	mov	base	C-M1	0
2019-12-14__11-31__.tc.hdf5	mov	rot	C-M1	1.73289548545702
2019-12-14__11-31__.tc.hdf5	mov	base	NC-M1	0
2019-12-14__11-31__.tc.hdf5	mov	rot	NC-M1	12.1986156749922
2019-12-14__11-31__.tc.hdf5	mem	base	NC-M1	-3.18055468146352e-15
2019-12-14__11-31__.tc.hdf5	mem	rot	NC-M1	23.3003735015756
2019-12-14__11-31__.tc.hdf5	mov	base	NC-M1	0
2019-12-14__11-31__.tc.hdf5	mov	rot	NC-M1	6.39019945117763
2019-12-14__11-31__.tc.hdf5	mov	base	C-PMd	0
2019-12-14__11-31__.tc.hdf5	mov	rot	C-PMd	12.9940240336913
2019-12-14__11-31__.tc.hdf5	mov	base	C-PMd	0
2019-12-14__11-31__.tc.hdf5	mov	rot	C-PMd	18.4604924219313
2019-12-14__11-31__.tc.hdf5	mov	base	C-PMd	0
2019-12-14__11-31__.tc.hdf5	mov	rot	C-PMd	18.6161966219589
2019-12-14__11-31__.tc.hdf5	mov	base	C-PMd	7.95138670365879e-16
2019-12-14__11-31__.tc.hdf5	mov	rot	C-PMd	5.06456995126822
2019-12-14__11-31__.tc.hdf5	mov	base	NC-PMd	0
2019-12-14__11-31__.tc.hdf5	mov	rot	NC-PMd	-27.3308826531527
2019-12-14__11-31__.tc.hdf5	mov	base	C-PRR	0
2019-12-14__11-31__.tc.hdf5	mov	rot	C-PRR	-16.8150237103023
2019-12-14__11-31__.tc.hdf5	mem	base	C-PRR	-3.18055468146352e-15
2019-12-14__11-31__.tc.hdf5	mem	rot	C-PRR	16.5458988080302
2019-12-14__11-31__.tc.hdf5	mem	base	C-PRR	0
2019-12-14__11-31__.tc.hdf5	mem	rot	C-PRR	-19.018425207193
2019-12-14__11-31__.tc.hdf5	mov	base	NC-PRR	3.18055468146352e-15
2019-12-14__11-31__.tc.hdf5	mov	rot	NC-PRR	-15.8036886501468
2019-12-14__11-31__.tc.hdf5	mem	base	NC-PRR	0
2019-12-14__11-31__.tc.hdf5	mem	rot	NC-PRR	-8.88327450876804
2019-12-14__11-31__.tc.hdf5	mov	base	NC-PRR	0
2019-12-14__11-31__.tc.hdf5	mov	rot	NC-PRR	-1.21219838960677
2019-12-14__11-31__.tc.hdf5	mov	base	NC-PRR	0
2019-12-14__11-31__.tc.hdf5	mov	rot	NC-PRR	-112.139390828403
2019-12-14__11-31__.tc.hdf5	mov	base	C-PRR	0
2019-12-14__11-31__.tc.hdf5	mov	rot	C-PRR	-47.8106086617328
2019-12-14__11-31__.tc.hdf5	mem	base	NC-PRR	0
2019-12-14__11-31__.tc.hdf5	mem	rot	NC-PRR	2.45865655518368
2019-12-14__11-31__.tc.hdf5	mov	base	NC-PRR	3.18055468146352e-15
2019-12-14__11-31__.tc.hdf5	mov	rot	NC-PRR	-8.0238079514412
2019-12-14__11-31__.tc.hdf5	mem	base	NC-PRR	-3.18055468146352e-15
2019-12-14__11-31__.tc.hdf5	mem	rot	NC-PRR	4.53027215945156
2019-12-14__11-31__.tc.hdf5	mov	base	C-PRR	1.59027734073176e-15
2019-12-14__11-31__.tc.hdf5	mov	rot	C-PRR	11.3132242847052
2019-12-14__11-31__.tc.hdf5	mem	base	NC-PRR	0
2019-12-14__11-31__.tc.hdf5	mem	rot	NC-PRR	-15.1632989181782
2019-12-14__11-31__.tc.hdf5	mem	base	NC-PRR	0
2019-12-14__11-31__.tc.hdf5	mem	rot	NC-PRR	-28.3007594493231
2019-12-14__11-31__.tc.hdf5	mov	base	NC-PRR	-3.18055468146352e-15
2019-12-14__11-31__.tc.hdf5	mov	rot	NC-PRR	46.3280676249495
2019-12-14__11-31__.tc.hdf5	mem	base	NC-PRR	0
2019-12-14__11-31__.tc.hdf5	mem	rot	NC-PRR	13.0967413697929
2019-12-14__11-31__.tc.hdf5	mov	base	NC-PRR	0
2019-12-14__11-31__.tc.hdf5	mov	rot	NC-PRR	12.7343462951858
2019-12-14__11-31__.tc.hdf5	mem	base	NC-PRR	0
2019-12-14__11-31__.tc.hdf5	mem	rot	NC-PRR	13.4146204386137
2019-12-14__11-31__.tc.hdf5	mov	base	NC-PRR	0
2019-12-14__11-31__.tc.hdf5	mov	rot	NC-PRR	-3.3888667211099
2020-01-10__12-04__.tc.hdf5	mem	base	C-PMd	3.18055468146352e-15
2020-01-10__12-04__.tc.hdf5	mem	rot	C-PMd	-32.3283484981956
2020-01-10__12-04__.tc.hdf5	mov	base	C-PMd	0
2020-01-10__12-04__.tc.hdf5	mov	rot	C-PMd	29.1119609031856
2020-01-10__12-04__.tc.hdf5	mem	base	NC-PMd	0
2020-01-10__12-04__.tc.hdf5	mem	rot	NC-PMd	13.79282368943
2020-01-10__12-04__.tc.hdf5	mov	base	NC-PMd	-3.18055468146352e-15
2020-01-10__12-04__.tc.hdf5	mov	rot	NC-PMd	-20.3102908550171
2020-01-10__12-04__.tc.hdf5	mem	base	NC-PMd	0
2020-01-10__12-04__.tc.hdf5	mem	rot	NC-PMd	15.9274412864158
2020-01-10__12-04__.tc.hdf5	mov	base	C-PMd	1.59027734073176e-15
2020-01-10__12-04__.tc.hdf5	mov	rot	C-PMd	3.53984497964172
2020-01-10__12-04__.tc.hdf5	mem	base	C-PMd	0
2020-01-10__12-04__.tc.hdf5	mem	rot	C-PMd	5.46284426055805
2020-01-10__12-04__.tc.hdf5	mem	base	C-PMd	0
2020-01-10__12-04__.tc.hdf5	mem	rot	C-PMd	-8.56044898620435
2020-01-10__12-04__.tc.hdf5	mov	base	C-PMd	0
2020-01-10__12-04__.tc.hdf5	mov	rot	C-PMd	12.0120783839883
2020-01-10__12-04__.tc.hdf5	mem	base	NC-PMd	0
2020-01-10__12-04__.tc.hdf5	mem	rot	NC-PMd	-11.3382117804958
2020-01-10__12-04__.tc.hdf5	mov	base	NC-PMd	-3.18055468146352e-15
2020-01-10__12-04__.tc.hdf5	mov	rot	NC-PMd	11.1413696557056
2020-01-10__12-04__.tc.hdf5	mem	base	C-PMd	0
2020-01-10__12-04__.tc.hdf5	mem	rot	C-PMd	20.8212636681813
2020-01-10__12-04__.tc.hdf5	mov	base	C-PMd	3.9756933518294e-16
2020-01-10__12-04__.tc.hdf5	mov	rot	C-PMd	25.4330328183152
2020-01-10__12-04__.tc.hdf5	mem	base	C-PMd	0
2020-01-10__12-04__.tc.hdf5	mem	rot	C-PMd	8.77538739685185
2020-01-10__12-04__.tc.hdf5	mov	base	C-PMd	0
2020-01-10__12-04__.tc.hdf5	mov	rot	C-PMd	-2.60878533175311
2020-01-10__12-04__.tc.hdf5	mem	base	C-PMd	7.95138670365879e-16
2020-01-10__12-04__.tc.hdf5	mem	rot	C-PMd	29.6820053718903
2020-01-10__12-04__.tc.hdf5	mov	base	C-PMd	-7.95138670365879e-16
2020-01-10__12-04__.tc.hdf5	mov	rot	C-PMd	-15.7647724218943
2020-01-10__12-04__.tc.hdf5	mov	base	NC-PMd	0
2020-01-10__12-04__.tc.hdf5	mov	rot	NC-PMd	6.97917691152865
2020-01-10__12-04__.tc.hdf5	mov	base	NC-PMd	0
2020-01-10__12-04__.tc.hdf5	mov	rot	NC-PMd	-28.9461103551484
2020-01-10__12-04__.tc.hdf5	mem	base	C-PMd	0
2020-01-10__12-04__.tc.hdf5	mem	rot	C-PMd	67.3857920106133
2020-01-10__12-04__.tc.hdf5	mov	base	C-PMd	-3.18055468146352e-15
2020-01-10__12-04__.tc.hdf5	mov	rot	C-PMd	69.6677303421887
2020-01-10__12-04__.tc.hdf5	mov	base	C-PMd	0
2020-01-10__12-04__.tc.hdf5	mov	rot	C-PMd	53.0239765412837
2020-01-10__12-04__.tc.hdf5	mem	base	C-PMd	0
2020-01-10__12-04__.tc.hdf5	mem	rot	C-PMd	-7.44590145800829
2020-01-10__12-04__.tc.hdf5	mov	base	C-PMd	0
2020-01-10__12-04__.tc.hdf5	mov	rot	C-PMd	11.6440099877777
2020-01-10__12-04__.tc.hdf5	mov	base	NC-PMd	0
2020-01-10__12-04__.tc.hdf5	mov	rot	NC-PMd	56.8759438191622
2020-01-10__12-04__.tc.hdf5	mov	base	C-PMd	0
2020-01-10__12-04__.tc.hdf5	mov	rot	C-PMd	26.9543477891125
2020-01-10__12-04__.tc.hdf5	mem	base	C-PMd	0
2020-01-10__12-04__.tc.hdf5	mem	rot	C-PMd	7.13412160719635
2020-01-10__12-04__.tc.hdf5	mov	base	C-PMd	0
2020-01-10__12-04__.tc.hdf5	mov	rot	C-PMd	7.83282684447937
2020-01-10__12-04__.tc.hdf5	mem	base	C-PMd	0
2020-01-10__12-04__.tc.hdf5	mem	rot	C-PMd	48.2782451516652
2020-01-10__12-04__.tc.hdf5	mov	base	C-PMd	0
2020-01-10__12-04__.tc.hdf5	mov	rot	C-PMd	8.42710438319
2020-01-10__12-04__.tc.hdf5	mem	base	C-PMd	-7.95138670365879e-16
2020-01-10__12-04__.tc.hdf5	mem	rot	C-PMd	4.5973728079905
2020-01-10__12-04__.tc.hdf5	mov	base	C-PMd	0
2020-01-10__12-04__.tc.hdf5	mov	rot	C-PMd	-11.3381298120722
2020-01-10__12-04__.tc.hdf5	mov	base	C-PMd	0
2020-01-10__12-04__.tc.hdf5	mov	rot	C-PMd	6.82615225163978
2020-01-10__12-04__.tc.hdf5	mov	base	C-PMd	-3.18055468146352e-15
2020-01-10__12-04__.tc.hdf5	mov	rot	C-PMd	-54.0645304522138
2020-01-10__12-04__.tc.hdf5	mov	base	C-PMd	0
2020-01-10__12-04__.tc.hdf5	mov	rot	C-PMd	2.97053196803193
2020-01-10__12-04__.tc.hdf5	mov	base	NC-PMd	-3.18055468146352e-15
2020-01-10__12-04__.tc.hdf5	mov	rot	NC-PMd	7.3186497072408
2020-01-10__12-04__.tc.hdf5	mem	base	NC-PMd	0
2020-01-10__12-04__.tc.hdf5	mem	rot	NC-PMd	-7.92810338348604
2020-01-10__12-04__.tc.hdf5	mov	base	NC-PMd	0
2020-01-10__12-04__.tc.hdf5	mov	rot	NC-PMd	-8.95731229041624
2020-01-10__12-04__.tc.hdf5	mem	base	C-PMd	-7.95138670365879e-16
2020-01-10__12-04__.tc.hdf5	mem	rot	C-PMd	9.17710642045732
2020-01-10__12-04__.tc.hdf5	mov	base	C-PMd	0
2020-01-10__12-04__.tc.hdf5	mov	rot	C-PMd	-4.03841759670339
2020-01-10__12-04__.tc.hdf5	mem	base	NC-PMd	7.95138670365879e-16
2020-01-10__12-04__.tc.hdf5	mem	rot	NC-PMd	-40.4647480404154
2020-01-10__12-04__.tc.hdf5	mov	base	C-M1	-3.18055468146352e-15
2020-01-10__12-04__.tc.hdf5	mov	rot	C-M1	-5.92624281553406
2020-01-10__12-04__.tc.hdf5	mem	base	NC-M1	0
2020-01-10__12-04__.tc.hdf5	mem	rot	NC-M1	5.21804060181715
2020-01-10__12-04__.tc.hdf5	mov	base	NC-M1	0
2020-01-10__12-04__.tc.hdf5	mov	rot	NC-M1	12.5673532872877
2020-01-10__12-04__.tc.hdf5	mem	base	C-M1	0
2020-01-10__12-04__.tc.hdf5	mem	rot	C-M1	42.5501507557657
2020-01-10__12-04__.tc.hdf5	mov	base	C-M1	0
2020-01-10__12-04__.tc.hdf5	mov	rot	C-M1	38.5583411467868
2020-01-10__12-04__.tc.hdf5	mem	base	C-M1	0
2020-01-10__12-04__.tc.hdf5	mem	rot	C-M1	37.991477891598
2020-01-10__12-04__.tc.hdf5	mov	base	C-M1	0
2020-01-10__12-04__.tc.hdf5	mov	rot	C-M1	-1.2643585632979
2020-01-10__12-04__.tc.hdf5	mov	base	C-M1	0
2020-01-10__12-04__.tc.hdf5	mov	rot	C-M1	51.4388401732497
2020-01-10__12-04__.tc.hdf5	mem	base	C-M1	0
2020-01-10__12-04__.tc.hdf5	mem	rot	C-M1	0.263970990592838
2020-01-10__12-04__.tc.hdf5	mov	base	C-M1	0
2020-01-10__12-04__.tc.hdf5	mov	rot	C-M1	24.6904906439766
2020-01-10__12-04__.tc.hdf5	mem	base	C-M1	0
2020-01-10__12-04__.tc.hdf5	mem	rot	C-M1	-0.58772638104923
2020-01-10__12-04__.tc.hdf5	mov	base	C-M1	-1.59027734073176e-15
2020-01-10__12-04__.tc.hdf5	mov	rot	C-M1	-0.68632459695175
2020-01-10__12-04__.tc.hdf5	mov	base	NC-M1	0
2020-01-10__12-04__.tc.hdf5	mov	rot	NC-M1	17.8032796370261
2020-01-10__12-04__.tc.hdf5	mov	base	NC-M1	0
2020-01-10__12-04__.tc.hdf5	mov	rot	NC-M1	4.52078446416796
2020-01-10__12-04__.tc.hdf5	mem	base	C-M1	0
2020-01-10__12-04__.tc.hdf5	mem	rot	C-M1	13.4086148095949
2020-01-10__12-04__.tc.hdf5	mov	base	C-M1	0
2020-01-10__12-04__.tc.hdf5	mov	rot	C-M1	49.7592876299476
2020-01-10__12-04__.tc.hdf5	mem	base	NC-M1	0
2020-01-10__12-04__.tc.hdf5	mem	rot	NC-M1	-13.0060325647629
2020-01-10__12-04__.tc.hdf5	mem	base	NC-M1	0
2020-01-10__12-04__.tc.hdf5	mem	rot	NC-M1	-38.3155583159897
2020-01-10__12-04__.tc.hdf5	mov	base	NC-M1	0
2020-01-10__12-04__.tc.hdf5	mov	rot	NC-M1	36.6528218658327
2020-01-10__12-04__.tc.hdf5	mov	base	NC-M1	9.93923337957349e-17
2020-01-10__12-04__.tc.hdf5	mov	rot	NC-M1	-47.1366847287696
2020-01-10__12-04__.tc.hdf5	mem	base	NC-PMd	0
2020-01-10__12-04__.tc.hdf5	mem	rot	NC-PMd	-44.5701620155186
2020-01-10__12-04__.tc.hdf5	mem	base	NC-PMd	-3.18055468146352e-15
2020-01-10__12-04__.tc.hdf5	mem	rot	NC-PMd	-30.2906065170933
2020-01-10__12-04__.tc.hdf5	mov	base	NC-PMd	-1.59027734073176e-15
2020-01-10__12-04__.tc.hdf5	mov	rot	NC-PMd	32.0728887306206
2020-01-10__12-04__.tc.hdf5	mem	base	C-PMd	3.18055468146352e-15
2020-01-10__12-04__.tc.hdf5	mem	rot	C-PMd	15.1120638197005
2020-01-10__12-04__.tc.hdf5	mov	base	C-PMd	3.18055468146352e-15
2020-01-10__12-04__.tc.hdf5	mov	rot	C-PMd	-0.828212314152081
2020-01-10__12-04__.tc.hdf5	mov	base	NC-PRR	0
2020-01-10__12-04__.tc.hdf5	mov	rot	NC-PRR	-56.7049558144192
2020-01-10__12-04__.tc.hdf5	mov	base	C-PRR	0
2020-01-10__12-04__.tc.hdf5	mov	rot	C-PRR	-12.1520029352333
2020-01-10__12-04__.tc.hdf5	mem	base	NC-PRR	-7.95138670365879e-16
2020-01-10__12-04__.tc.hdf5	mem	rot	NC-PRR	-28.9314132422525
2020-01-10__12-04__.tc.hdf5	mem	base	NC-PRR	0
2020-01-10__12-04__.tc.hdf5	mem	rot	NC-PRR	17.3139722382737
2020-01-10__12-04__.tc.hdf5	mov	base	NC-PRR	0
2020-01-10__12-04__.tc.hdf5	mov	rot	NC-PRR	19.9142311622208
2020-01-10__12-04__.tc.hdf5	mov	base	NC-PRR	0
2020-01-10__12-04__.tc.hdf5	mov	rot	NC-PRR	-1.28769266643296
2020-01-10__12-04__.tc.hdf5	mem	base	NC-PRR	3.18055468146352e-15
2020-01-10__12-04__.tc.hdf5	mem	rot	NC-PRR	5.02440232552008
2020-01-10__12-04__.tc.hdf5	mov	base	NC-PRR	-3.18055468146352e-15
2020-01-10__12-04__.tc.hdf5	mov	rot	NC-PRR	-0.487649203566032
2020-01-10__12-04__.tc.hdf5	mov	base	NC-PRR	3.18055468146352e-15
2020-01-10__12-04__.tc.hdf5	mov	rot	NC-PRR	-30.9093693722213
2020-01-10__12-04__.tc.hdf5	mem	base	NC-PRR	3.18055468146352e-15
2020-01-10__12-04__.tc.hdf5	mem	rot	NC-PRR	13.4797200678595
2020-01-10__12-04__.tc.hdf5	mov	base	NC-PRR	0
2020-01-10__12-04__.tc.hdf5	mov	rot	NC-PRR	7.30900007231973
2020-01-10__12-04__.tc.hdf5	mov	base	C-PRR	-3.18055468146352e-15
2020-01-10__12-04__.tc.hdf5	mov	rot	C-PRR	-4.29045381766217
2020-01-10__12-04__.tc.hdf5	mem	base	NC-PRR	0
2020-01-10__12-04__.tc.hdf5	mem	rot	NC-PRR	59.4673932853029
2020-01-10__12-04__.tc.hdf5	mov	base	NC-PRR	0
2020-01-10__12-04__.tc.hdf5	mov	rot	NC-PRR	-26.4898130891628
2020-01-10__12-04__.tc.hdf5	mem	base	NC-PRR	0
2020-01-10__12-04__.tc.hdf5	mem	rot	NC-PRR	34.1303710881021
2020-01-10__12-04__.tc.hdf5	mem	base	NC-PRR	0
2020-01-10__12-04__.tc.hdf5	mem	rot	NC-PRR	73.8668157578265
2020-01-10__12-04__.tc.hdf5	mov	base	NC-PRR	0
2020-01-10__12-04__.tc.hdf5	mov	rot	NC-PRR	11.5243512323157
2020-01-10__12-04__.tc.hdf5	mem	base	NC-PRR	-1.59027734073176e-15
2020-01-10__12-04__.tc.hdf5	mem	rot	NC-PRR	13.7120589957476
2020-01-10__12-04__.tc.hdf5	mov	base	NC-PRR	-3.18055468146352e-15
2020-01-10__12-04__.tc.hdf5	mov	rot	NC-PRR	19.9224949101011
2020-01-10__12-04__.tc.hdf5	mem	base	NC-PRR	-1.59027734073176e-15
2020-01-10__12-04__.tc.hdf5	mem	rot	NC-PRR	27.0963072341397
2020-01-10__12-04__.tc.hdf5	mov	base	NC-PRR	0
2020-01-10__12-04__.tc.hdf5	mov	rot	NC-PRR	6.04021144227167
2020-01-10__12-04__.tc.hdf5	mem	base	NC-PRR	0
2020-01-10__12-04__.tc.hdf5	mem	rot	NC-PRR	30.32854111443
2020-01-10__12-04__.tc.hdf5	mov	base	NC-PRR	0
2020-01-10__12-04__.tc.hdf5	mov	rot	NC-PRR	-3.56498292464488
2020-01-10__12-04__.tc.hdf5	mem	base	NC-PRR	0
2020-01-10__12-04__.tc.hdf5	mem	rot	NC-PRR	4.03960410179243
2020-01-10__12-04__.tc.hdf5	mem	base	NC-PRR	-1.59027734073176e-15
2020-01-10__12-04__.tc.hdf5	mem	rot	NC-PRR	1.95035953137592
2020-01-10__12-04__.tc.hdf5	mem	base	NC-PRR	0
2020-01-10__12-04__.tc.hdf5	mem	rot	NC-PRR	-44.255285343597
2020-01-10__12-04__.tc.hdf5	mov	base	NC-PRR	-1.59027734073176e-15
2020-01-10__12-04__.tc.hdf5	mov	rot	NC-PRR	-30.4041321189463
2020-01-10__12-04__.tc.hdf5	mem	base	NC-PRR	3.18055468146352e-15
2020-01-10__12-04__.tc.hdf5	mem	rot	NC-PRR	25.2872921173112
2020-01-10__12-04__.tc.hdf5	mov	base	NC-PRR	0
2020-01-10__12-04__.tc.hdf5	mov	rot	NC-PRR	-4.42728401234633
2020-01-10__12-04__.tc.hdf5	mov	base	NC-PRR	0
2020-01-10__12-04__.tc.hdf5	mov	rot	NC-PRR	-17.1352219997607
2020-01-21__11-45__.tc.hdf5	mov	base	C-PMd	0
2020-01-21__11-45__.tc.hdf5	mov	rot	C-PMd	-20.6710780243409
2020-01-21__11-45__.tc.hdf5	mem	base	C-PMd	-3.18055468146352e-15
2020-01-21__11-45__.tc.hdf5	mem	rot	C-PMd	-8.07130396663279
2020-01-21__11-45__.tc.hdf5	mov	base	C-PMd	-3.18055468146352e-15
2020-01-21__11-45__.tc.hdf5	mov	rot	C-PMd	27.5790610634368
2020-01-21__11-45__.tc.hdf5	mov	base	NC-PMd	0
2020-01-21__11-45__.tc.hdf5	mov	rot	NC-PMd	-3.51590509544993
2020-01-21__11-45__.tc.hdf5	mov	base	NC-PMd	0
2020-01-21__11-45__.tc.hdf5	mov	rot	NC-PMd	9.20420528249087
2020-01-21__11-45__.tc.hdf5	mov	base	C-PMd	0
2020-01-21__11-45__.tc.hdf5	mov	rot	C-PMd	12.99102257936
2020-01-21__11-45__.tc.hdf5	mem	base	NC-PMd	1.59027734073176e-15
2020-01-21__11-45__.tc.hdf5	mem	rot	NC-PMd	2.61752201836885
2020-01-21__11-45__.tc.hdf5	mem	base	C-PMd	1.59027734073176e-15
2020-01-21__11-45__.tc.hdf5	mem	rot	C-PMd	18.8313374479111
2020-01-21__11-45__.tc.hdf5	mem	base	C-PMd	3.18055468146352e-15
2020-01-21__11-45__.tc.hdf5	mem	rot	C-PMd	10.6427004365306
2020-01-21__11-45__.tc.hdf5	mov	base	C-PMd	0
2020-01-21__11-45__.tc.hdf5	mov	rot	C-PMd	-8.44057988880861
2020-01-21__11-45__.tc.hdf5	mov	base	C-PMd	0
2020-01-21__11-45__.tc.hdf5	mov	rot	C-PMd	27.6371080567957
2020-01-21__11-45__.tc.hdf5	mem	base	NC-PMd	-3.18055468146352e-15
2020-01-21__11-45__.tc.hdf5	mem	rot	NC-PMd	17.914204502774
2020-01-21__11-45__.tc.hdf5	mov	base	NC-PMd	-1.59027734073176e-15
2020-01-21__11-45__.tc.hdf5	mov	rot	NC-PMd	30.3317954539866
2020-01-21__11-45__.tc.hdf5	mov	base	C-PMd	0
2020-01-21__11-45__.tc.hdf5	mov	rot	C-PMd	15.5152079069091
2020-01-21__11-45__.tc.hdf5	mov	base	C-PMd	-1.59027734073176e-15
2020-01-21__11-45__.tc.hdf5	mov	rot	C-PMd	-3.72248648400806
2020-01-21__11-45__.tc.hdf5	mem	base	C-PMd	7.95138670365879e-16
2020-01-21__11-45__.tc.hdf5	mem	rot	C-PMd	24.6520092434248
2020-01-21__11-45__.tc.hdf5	mem	base	C-PMd	0
2020-01-21__11-45__.tc.hdf5	mem	rot	C-PMd	-14.8435592379903
2020-01-21__11-45__.tc.hdf5	mov	base	C-PMd	0
2020-01-21__11-45__.tc.hdf5	mov	rot	C-PMd	12.1129403250233
2020-01-21__11-45__.tc.hdf5	mem	base	C-PMd	0
2020-01-21__11-45__.tc.hdf5	mem	rot	C-PMd	37.5703791128477
2020-01-21__11-45__.tc.hdf5	mov	base	C-PMd	0
2020-01-21__11-45__.tc.hdf5	mov	rot	C-PMd	11.1877636511439
2020-01-21__11-45__.tc.hdf5	mem	base	NC-PMd	0
2020-01-21__11-45__.tc.hdf5	mem	rot	NC-PMd	37.3355843331961
2020-01-21__11-45__.tc.hdf5	mem	base	C-PMd	0
2020-01-21__11-45__.tc.hdf5	mem	rot	C-PMd	-24.7777216720789
2020-01-21__11-45__.tc.hdf5	mov	base	C-PMd	0
2020-01-21__11-45__.tc.hdf5	mov	rot	C-PMd	24.5391166510534
2020-01-21__11-45__.tc.hdf5	mem	base	C-PMd	0
2020-01-21__11-45__.tc.hdf5	mem	rot	C-PMd	7.58069163293822
2020-01-21__11-45__.tc.hdf5	mov	base	C-PMd	1.9878466759147e-16
2020-01-21__11-45__.tc.hdf5	mov	rot	C-PMd	-42.3083507556799
2020-01-21__11-45__.tc.hdf5	mov	base	C-PMd	0
2020-01-21__11-45__.tc.hdf5	mov	rot	C-PMd	20.194584617507
2020-01-21__11-45__.tc.hdf5	mem	base	C-PMd	0
2020-01-21__11-45__.tc.hdf5	mem	rot	C-PMd	27.5735010276762
2020-01-21__11-45__.tc.hdf5	mov	base	C-PMd	-7.95138670365879e-16
2020-01-21__11-45__.tc.hdf5	mov	rot	C-PMd	9.85160163287124
2020-01-21__11-45__.tc.hdf5	mov	base	C-PMd	0
2020-01-21__11-45__.tc.hdf5	mov	rot	C-PMd	-3.26753987948288
2020-01-21__11-45__.tc.hdf5	mem	base	C-PMd	0
2020-01-21__11-45__.tc.hdf5	mem	rot	C-PMd	-13.3266427642939
2020-01-21__11-45__.tc.hdf5	mov	base	C-PMd	7.95138670365879e-16
2020-01-21__11-45__.tc.hdf5	mov	rot	C-PMd	2.03931385395263
2020-01-21__11-45__.tc.hdf5	mem	base	C-PMd	0
2020-01-21__11-45__.tc.hdf5	mem	rot	C-PMd	29.1496451865655
2020-01-21__11-45__.tc.hdf5	mov	base	C-PMd	0
2020-01-21__11-45__.tc.hdf5	mov	rot	C-PMd	16.290126611232
2020-01-21__11-45__.tc.hdf5	mem	base	C-PMd	0
2020-01-21__11-45__.tc.hdf5	mem	rot	C-PMd	0.313863729742508
2020-01-21__11-45__.tc.hdf5	mov	base	C-PMd	0
2020-01-21__11-45__.tc.hdf5	mov	rot	C-PMd	19.3083149459111
2020-01-21__11-45__.tc.hdf5	mov	base	NC-PRR	0
2020-01-21__11-45__.tc.hdf5	mov	rot	NC-PRR	62.2968238623816
2020-01-21__11-45__.tc.hdf5	mov	base	C-PRR	-7.95138670365879e-16
2020-01-21__11-45__.tc.hdf5	mov	rot	C-PRR	-16.5360732933385
2020-01-21__11-45__.tc.hdf5	mov	base	C-PRR	-3.18055468146352e-15
2020-01-21__11-45__.tc.hdf5	mov	rot	C-PRR	-38.3011061212694
2020-01-21__11-45__.tc.hdf5	mem	base	NC-PRR	0
2020-01-21__11-45__.tc.hdf5	mem	rot	NC-PRR	-18.3617108906131
2020-01-21__11-45__.tc.hdf5	mem	base	C-PRR	0
2020-01-21__11-45__.tc.hdf5	mem	rot	C-PRR	9.31938251994999
2020-01-21__11-45__.tc.hdf5	mov	base	C-PRR	-1.59027734073176e-15
2020-01-21__11-45__.tc.hdf5	mov	rot	C-PRR	2.09406045494648
2020-01-21__11-45__.tc.hdf5	mem	base	NC-PRR	0
2020-01-21__11-45__.tc.hdf5	mem	rot	NC-PRR	2.90127034222944
2020-01-21__11-45__.tc.hdf5	mov	base	NC-PRR	0
2020-01-21__11-45__.tc.hdf5	mov	rot	NC-PRR	13.6553567479756
2020-01-21__11-45__.tc.hdf5	mem	base	C-PRR	3.18055468146352e-15
2020-01-21__11-45__.tc.hdf5	mem	rot	C-PRR	-16.0288153365568
2020-01-21__11-45__.tc.hdf5	mov	base	C-PRR	3.18055468146352e-15
2020-01-21__11-45__.tc.hdf5	mov	rot	C-PRR	13.2356803336772
2020-01-21__11-45__.tc.hdf5	mem	base	NC-PRR	3.18055468146352e-15
2020-01-21__11-45__.tc.hdf5	mem	rot	NC-PRR	3.20599736529955
2020-01-21__11-45__.tc.hdf5	mov	base	NC-PRR	-3.18055468146352e-15
2020-01-21__11-45__.tc.hdf5	mov	rot	NC-PRR	9.12636712173221
2020-01-21__11-45__.tc.hdf5	mov	base	C-PRR	-3.18055468146352e-15
2020-01-21__11-45__.tc.hdf5	mov	rot	C-PRR	17.3423309597403
2020-01-21__11-45__.tc.hdf5	mem	base	NC-PRR	-3.18055468146352e-15
2020-01-21__11-45__.tc.hdf5	mem	rot	NC-PRR	3.90052483586126
2020-01-21__11-45__.tc.hdf5	mem	base	NC-PRR	0
2020-01-21__11-45__.tc.hdf5	mem	rot	NC-PRR	-1.53868763554215
2020-01-21__11-45__.tc.hdf5	mem	base	NC-PRR	-3.18055468146352e-15
2020-01-21__11-45__.tc.hdf5	mem	rot	NC-PRR	-10.8964744496721
2020-01-21__11-45__.tc.hdf5	mov	base	NC-PRR	3.18055468146352e-15
2020-01-21__11-45__.tc.hdf5	mov	rot	NC-PRR	16.919575615872
2020-01-21__11-45__.tc.hdf5	mov	base	NC-PRR	0
2020-01-21__11-45__.tc.hdf5	mov	rot	NC-PRR	5.04745766245838
2020-01-21__11-45__.tc.hdf5	mem	base	NC-PRR	0
2020-01-21__11-45__.tc.hdf5	mem	rot	NC-PRR	8.19002190183223
2020-01-21__11-45__.tc.hdf5	mov	base	NC-PRR	0
2020-01-21__11-45__.tc.hdf5	mov	rot	NC-PRR	-23.0016219329758
2020-01-21__11-45__.tc.hdf5	mov	base	C-PRR	0
2020-01-21__11-45__.tc.hdf5	mov	rot	C-PRR	39.6687633569575
2020-01-21__11-45__.tc.hdf5	mem	base	C-PRR	0
2020-01-21__11-45__.tc.hdf5	mem	rot	C-PRR	9.9913973105026
2020-01-21__11-45__.tc.hdf5	mov	base	C-PRR	0
2020-01-21__11-45__.tc.hdf5	mov	rot	C-PRR	6.08760340641041
2020-01-21__11-45__.tc.hdf5	mov	base	NC-PRR	1.59027734073176e-15
2020-01-21__11-45__.tc.hdf5	mov	rot	NC-PRR	44.0635865690946
2020-01-21__11-45__.tc.hdf5	mem	base	C-PRR	0
2020-01-21__11-45__.tc.hdf5	mem	rot	C-PRR	15.9559617838866
2020-01-21__11-45__.tc.hdf5	mov	base	C-PRR	0
2020-01-21__11-45__.tc.hdf5	mov	rot	C-PRR	-11.2692113429215
2020-01-21__11-45__.tc.hdf5	mov	base	NC-PRR	0
2020-01-21__11-45__.tc.hdf5	mov	rot	NC-PRR	-22.8851551479189
2020-01-21__11-45__.tc.hdf5	mov	base	C-PRR	0
2020-01-21__11-45__.tc.hdf5	mov	rot	C-PRR	11.6192086983805
2020-01-21__11-45__.tc.hdf5	mem	base	C-PRR	7.95138670365879e-16
2020-01-21__11-45__.tc.hdf5	mem	rot	C-PRR	44.2109538322218
2020-01-21__11-45__.tc.hdf5	mov	base	C-PRR	1.59027734073176e-15
2020-01-21__11-45__.tc.hdf5	mov	rot	C-PRR	19.2699054145195
2020-01-21__11-45__.tc.hdf5	mov	base	C-PMd	0
2020-01-21__11-45__.tc.hdf5	mov	rot	C-PMd	8.14443051678995
2020-01-21__11-45__.tc.hdf5	mov	base	C-PMd	0
2020-01-21__11-45__.tc.hdf5	mov	rot	C-PMd	-11.3812438921936
2020-01-21__11-45__.tc.hdf5	mem	base	C-PMd	0
2020-01-21__11-45__.tc.hdf5	mem	rot	C-PMd	-2.98877264002894
2020-01-21__11-45__.tc.hdf5	mov	base	NC-PMd	0
2020-01-21__11-45__.tc.hdf5	mov	rot	NC-PMd	-34.3673246066016
2020-01-21__11-45__.tc.hdf5	mov	base	C-PMd	0
2020-01-21__11-45__.tc.hdf5	mov	rot	C-PMd	12.8743786099935
2020-01-21__11-45__.tc.hdf5	mov	base	C-PMd	0
2020-01-21__11-45__.tc.hdf5	mov	rot	C-PMd	-12.7627281930009
2020-01-21__11-45__.tc.hdf5	mem	base	C-PMd	-3.18055468146352e-15
2020-01-21__11-45__.tc.hdf5	mem	rot	C-PMd	25.9575505853498
2020-01-21__11-45__.tc.hdf5	mov	base	C-PMd	0
2020-01-21__11-45__.tc.hdf5	mov	rot	C-PMd	-2.77307639489368
2020-01-21__11-45__.tc.hdf5	mov	base	NC-PMd	-1.59027734073176e-15
2020-01-21__11-45__.tc.hdf5	mov	rot	NC-PMd	-3.39980294898367
2020-01-21__11-45__.tc.hdf5	mem	base	NC-PMd	-7.95138670365879e-16
2020-01-21__11-45__.tc.hdf5	mem	rot	NC-PMd	11.7825665310464
2020-01-21__11-45__.tc.hdf5	mov	base	NC-PMd	-3.18055468146352e-15
2020-01-21__11-45__.tc.hdf5	mov	rot	NC-PMd	21.9403145310545
2020-01-21__11-45__.tc.hdf5	mem	base	NC-PMd	3.18055468146352e-15
2020-01-21__11-45__.tc.hdf5	mem	rot	NC-PMd	5.26193514673019
2020-01-21__11-45__.tc.hdf5	mov	base	NC-PMd	0
2020-01-21__11-45__.tc.hdf5	mov	rot	NC-PMd	-28.5965280836137
2020-01-21__11-45__.tc.hdf5	mem	base	NC-M1	3.18055468146352e-15
2020-01-21__11-45__.tc.hdf5	mem	rot	NC-M1	13.3852064984466
2020-01-21__11-45__.tc.hdf5	mov	base	NC-M1	0
2020-01-21__11-45__.tc.hdf5	mov	rot	NC-M1	-6.8652868027133
2020-01-21__11-45__.tc.hdf5	mem	base	NC-M1	3.18055468146352e-15
2020-01-21__11-45__.tc.hdf5	mem	rot	NC-M1	11.6258785125174
2020-01-21__11-45__.tc.hdf5	mov	base	NC-M1	-3.18055468146352e-15
2020-01-21__11-45__.tc.hdf5	mov	rot	NC-M1	0.544813432132528
2020-01-21__11-45__.tc.hdf5	mov	base	NC-M1	7.9513867036588e-16
2020-01-21__11-45__.tc.hdf5	mov	rot	NC-M1	-8.18730158745041
2020-01-21__11-45__.tc.hdf5	mov	base	NC-M1	0
2020-01-21__11-45__.tc.hdf5	mov	rot	NC-M1	-1.44580526919357
2020-01-21__11-45__.tc.hdf5	mem	base	C-M1	0
2020-01-21__11-45__.tc.hdf5	mem	rot	C-M1	12.3531523368928
2020-01-21__11-45__.tc.hdf5	mov	base	C-M1	0
2020-01-21__11-45__.tc.hdf5	mov	rot	C-M1	19.8398674551899
2020-01-21__11-45__.tc.hdf5	mem	base	NC-M1	-3.9756933518294e-16
2020-01-21__11-45__.tc.hdf5	mem	rot	NC-M1	15.9631145417843
2020-01-21__11-45__.tc.hdf5	mov	base	NC-M1	0
2020-01-21__11-45__.tc.hdf5	mov	rot	NC-M1	3.58651893407998
2020-01-21__11-45__.tc.hdf5	mem	base	NC-M1	0
2020-01-21__11-45__.tc.hdf5	mem	rot	NC-M1	16.0669659611947
2020-01-21__11-45__.tc.hdf5	mov	base	NC-M1	3.9756933518294e-16
2020-01-21__11-45__.tc.hdf5	mov	rot	NC-M1	22.8635779904799
2020-01-21__11-45__.tc.hdf5	mem	base	NC-M1	0
2020-01-21__11-45__.tc.hdf5	mem	rot	NC-M1	12.7230096142286
2020-01-21__11-45__.tc.hdf5	mov	base	NC-M1	0
2020-01-21__11-45__.tc.hdf5	mov	rot	NC-M1	-7.96802464355896
2020-01-21__11-45__.tc.hdf5	mov	base	NC-M1	0
2020-01-21__11-45__.tc.hdf5	mov	rot	NC-M1	13.9549580099836
2020-01-21__11-45__.tc.hdf5	mov	base	NC-M1	0
2020-01-21__11-45__.tc.hdf5	mov	rot	NC-M1	32.0065727533103
2020-01-21__11-45__.tc.hdf5	mov	base	NC-M1	7.76502607779179e-19
2020-01-21__11-45__.tc.hdf5	mov	rot	NC-M1	26.1120201328603
2020-01-21__11-45__.tc.hdf5	mov	base	NC-M1	0
2020-01-21__11-45__.tc.hdf5	mov	rot	NC-M1	4.08803850760055
2020-01-21__11-45__.tc.hdf5	mov	base	NC-M1	0
2020-01-21__11-45__.tc.hdf5	mov	rot	NC-M1	25.4856791157905
2020-01-21__11-45__.tc.hdf5	mov	base	NC-M1	0
2020-01-21__11-45__.tc.hdf5	mov	rot	NC-M1	23.4251510218787
2020-01-21__11-45__.tc.hdf5	mem	base	C-M1	0
2020-01-21__11-45__.tc.hdf5	mem	rot	C-M1	24.3989253243574
2020-01-21__11-45__.tc.hdf5	mov	base	C-M1	0
2020-01-21__11-45__.tc.hdf5	mov	rot	C-M1	-10.5440595398666
2020-01-21__11-45__.tc.hdf5	mem	base	NC-M1	-1.9878466759147e-16
2020-01-21__11-45__.tc.hdf5	mem	rot	NC-M1	17.5026795943774
2020-01-21__11-45__.tc.hdf5	mov	base	NC-M1	0
2020-01-21__11-45__.tc.hdf5	mov	rot	NC-M1	14.7930287114666
2020-01-21__11-45__.tc.hdf5	mov	base	NC-M1	3.9756933518294e-16
2020-01-21__11-45__.tc.hdf5	mov	rot	NC-M1	-0.848945920965749
2020-01-22__11-24__.tc.hdf5	mem	base	C-PMd	0
2020-01-22__11-24__.tc.hdf5	mem	rot	C-PMd	-19.6769497831782
2020-01-22__11-24__.tc.hdf5	mov	base	C-PMd	0
2020-01-22__11-24__.tc.hdf5	mov	rot	C-PMd	10.9167369649946
2020-01-22__11-24__.tc.hdf5	mem	base	C-PMd	0
2020-01-22__11-24__.tc.hdf5	mem	rot	C-PMd	-8.67971549089484
2020-01-22__11-24__.tc.hdf5	mem	base	NC-PMd	0
2020-01-22__11-24__.tc.hdf5	mem	rot	NC-PMd	23.1680897747453
2020-01-22__11-24__.tc.hdf5	mov	base	NC-PMd	3.18055468146352e-15
2020-01-22__11-24__.tc.hdf5	mov	rot	NC-PMd	-8.24829195833816
2020-01-22__11-24__.tc.hdf5	mov	base	C-PMd	3.18055468146352e-15
2020-01-22__11-24__.tc.hdf5	mov	rot	C-PMd	8.27168834882465
2020-01-22__11-24__.tc.hdf5	mem	base	C-PMd	0
2020-01-22__11-24__.tc.hdf5	mem	rot	C-PMd	0.776485757857176
2020-01-22__11-24__.tc.hdf5	mov	base	C-PMd	0
2020-01-22__11-24__.tc.hdf5	mov	rot	C-PMd	4.79601634657338
2020-01-22__11-24__.tc.hdf5	mem	base	NC-PMd	0
2020-01-22__11-24__.tc.hdf5	mem	rot	NC-PMd	21.3907692693319
2020-01-22__11-24__.tc.hdf5	mov	base	NC-PMd	0
2020-01-22__11-24__.tc.hdf5	mov	rot	NC-PMd	-5.52145526944775
2020-01-22__11-24__.tc.hdf5	mov	base	C-PMd	3.18055468146352e-15
2020-01-22__11-24__.tc.hdf5	mov	rot	C-PMd	-31.3320395819038
2020-01-22__11-24__.tc.hdf5	mem	base	C-PMd	1.59027734073176e-15
2020-01-22__11-24__.tc.hdf5	mem	rot	C-PMd	21.0534965309515
2020-01-22__11-24__.tc.hdf5	mem	base	NC-PMd	3.18055468146352e-15
2020-01-22__11-24__.tc.hdf5	mem	rot	NC-PMd	-12.3543737098833
2020-01-22__11-24__.tc.hdf5	mov	base	NC-PMd	0
2020-01-22__11-24__.tc.hdf5	mov	rot	NC-PMd	7.30683655310004
2020-01-22__11-24__.tc.hdf5	mov	base	NC-PMd	0
2020-01-22__11-24__.tc.hdf5	mov	rot	NC-PMd	-29.9987119177347
2020-01-22__11-24__.tc.hdf5	mem	base	C-PMd	0
2020-01-22__11-24__.tc.hdf5	mem	rot	C-PMd	-1.65400541995096
2020-01-22__11-24__.tc.hdf5	mov	base	C-PMd	-3.18055468146352e-15
2020-01-22__11-24__.tc.hdf5	mov	rot	C-PMd	-18.1776334267753
2020-01-22__11-24__.tc.hdf5	mem	base	C-PMd	0
2020-01-22__11-24__.tc.hdf5	mem	rot	C-PMd	-22.160159018713
2020-01-22__11-24__.tc.hdf5	mem	base	C-PMd	0
2020-01-22__11-24__.tc.hdf5	mem	rot	C-PMd	31.7827704899178
2020-01-22__11-24__.tc.hdf5	mov	base	C-PMd	0
2020-01-22__11-24__.tc.hdf5	mov	rot	C-PMd	6.85770718090806
2020-01-22__11-24__.tc.hdf5	mem	base	C-PMd	0
2020-01-22__11-24__.tc.hdf5	mem	rot	C-PMd	-5.71315427151885
2020-01-22__11-24__.tc.hdf5	mov	base	C-PMd	3.18055468146352e-15
2020-01-22__11-24__.tc.hdf5	mov	rot	C-PMd	3.31663048840824
2020-01-22__11-24__.tc.hdf5	mem	base	C-PMd	0
2020-01-22__11-24__.tc.hdf5	mem	rot	C-PMd	-46.2377268669983
2020-01-22__11-24__.tc.hdf5	mov	base	C-PMd	0
2020-01-22__11-24__.tc.hdf5	mov	rot	C-PMd	-23.262724877855
2020-01-22__11-24__.tc.hdf5	mov	base	C-PMd	0
2020-01-22__11-24__.tc.hdf5	mov	rot	C-PMd	-3.97524999205296
2020-01-22__11-24__.tc.hdf5	mem	base	C-PRR	0
2020-01-22__11-24__.tc.hdf5	mem	rot	C-PRR	26.8208829240726
2020-01-22__11-24__.tc.hdf5	mov	base	C-PRR	0
2020-01-22__11-24__.tc.hdf5	mov	rot	C-PRR	55.7162037271553
2020-01-22__11-24__.tc.hdf5	mem	base	NC-PRR	3.18055468146352e-15
2020-01-22__11-24__.tc.hdf5	mem	rot	NC-PRR	4.50977447751742
2020-01-22__11-24__.tc.hdf5	mem	base	C-PRR	0
2020-01-22__11-24__.tc.hdf5	mem	rot	C-PRR	9.32704073532651
2020-01-22__11-24__.tc.hdf5	mov	base	C-PRR	0
2020-01-22__11-24__.tc.hdf5	mov	rot	C-PRR	-7.27966166997651
2020-01-22__11-24__.tc.hdf5	mem	base	NC-PRR	-3.18055468146352e-15
2020-01-22__11-24__.tc.hdf5	mem	rot	NC-PRR	4.78649387479661
2020-01-22__11-24__.tc.hdf5	mov	base	NC-PRR	-3.18055468146352e-15
2020-01-22__11-24__.tc.hdf5	mov	rot	NC-PRR	-1.69758849655951
2020-01-22__11-24__.tc.hdf5	mov	base	C-PRR	0
2020-01-22__11-24__.tc.hdf5	mov	rot	C-PRR	-0.115493216145563
2020-01-22__11-24__.tc.hdf5	mov	base	C-PRR	-3.18055468146352e-15
2020-01-22__11-24__.tc.hdf5	mov	rot	C-PRR	-18.0375831413232
2020-01-22__11-24__.tc.hdf5	mov	base	C-PRR	3.18055468146352e-15
2020-01-22__11-24__.tc.hdf5	mov	rot	C-PRR	7.03350136775554
2020-01-22__11-24__.tc.hdf5	mov	base	C-PRR	0
2020-01-22__11-24__.tc.hdf5	mov	rot	C-PRR	-8.27758194067237
2020-01-22__11-24__.tc.hdf5	mem	base	C-PRR	0
2020-01-22__11-24__.tc.hdf5	mem	rot	C-PRR	7.72999268363599
2020-01-22__11-24__.tc.hdf5	mov	base	C-PRR	-3.18055468146352e-15
2020-01-22__11-24__.tc.hdf5	mov	rot	C-PRR	-2.18471564781388
2020-01-22__11-24__.tc.hdf5	mem	base	NC-PRR	0
2020-01-22__11-24__.tc.hdf5	mem	rot	NC-PRR	-1.1356364747394
2020-01-22__11-24__.tc.hdf5	mov	base	C-PMd	-7.95138670365879e-16
2020-01-22__11-24__.tc.hdf5	mov	rot	C-PMd	11.6397396314738
2020-01-22__11-24__.tc.hdf5	mov	base	C-PMd	0
2020-01-22__11-24__.tc.hdf5	mov	rot	C-PMd	-43.187848337063
2020-01-22__11-24__.tc.hdf5	mov	base	NC-PMd	0
2020-01-22__11-24__.tc.hdf5	mov	rot	NC-PMd	29.4758627309087
2020-01-22__11-24__.tc.hdf5	mov	base	C-PMd	0
2020-01-22__11-24__.tc.hdf5	mov	rot	C-PMd	-19.8779653633991
2020-01-22__11-24__.tc.hdf5	mem	base	C-PMd	0
2020-01-22__11-24__.tc.hdf5	mem	rot	C-PMd	130.94595350719
2020-01-22__11-24__.tc.hdf5	mov	base	C-PMd	-7.95138670365879e-16
2020-01-22__11-24__.tc.hdf5	mov	rot	C-PMd	-13.1856300232089
2020-01-22__11-24__.tc.hdf5	mem	base	NC-PMd	0
2020-01-22__11-24__.tc.hdf5	mem	rot	NC-PMd	-12.8134484466624
2020-01-22__11-24__.tc.hdf5	mov	base	NC-PMd	0
2020-01-22__11-24__.tc.hdf5	mov	rot	NC-PMd	-27.9656804540045
2020-01-22__11-24__.tc.hdf5	mov	base	NC-M1	0
2020-01-22__11-24__.tc.hdf5	mov	rot	NC-M1	12.7078951256092
2020-01-22__11-24__.tc.hdf5	mem	base	NC-M1	0
2020-01-22__11-24__.tc.hdf5	mem	rot	NC-M1	-4.20595109584034
2020-01-22__11-24__.tc.hdf5	mov	base	NC-M1	0
2020-01-22__11-24__.tc.hdf5	mov	rot	NC-M1	19.7802211487043
2020-01-22__11-24__.tc.hdf5	mem	base	C-M1	3.18055468146352e-15
2020-01-22__11-24__.tc.hdf5	mem	rot	C-M1	53.7985353682823
2020-01-22__11-24__.tc.hdf5	mov	base	C-M1	0
2020-01-22__11-24__.tc.hdf5	mov	rot	C-M1	13.9279535307704
2020-01-22__11-24__.tc.hdf5	mov	base	NC-M1	3.18055468146352e-15
2020-01-22__11-24__.tc.hdf5	mov	rot	NC-M1	27.2505918273139
2020-01-22__11-24__.tc.hdf5	mov	base	NC-M1	0
2020-01-22__11-24__.tc.hdf5	mov	rot	NC-M1	-16.6098721411475
2020-01-22__11-24__.tc.hdf5	mem	base	NC-M1	0
2020-01-22__11-24__.tc.hdf5	mem	rot	NC-M1	-7.4713695810148
2020-01-22__11-24__.tc.hdf5	mov	base	NC-M1	-3.18055468146352e-15
2020-01-22__11-24__.tc.hdf5	mov	rot	NC-M1	-10.4471901869135
2020-01-22__11-24__.tc.hdf5	mem	base	NC-M1	0
2020-01-22__11-24__.tc.hdf5	mem	rot	NC-M1	21.6319818390022
2020-01-22__11-24__.tc.hdf5	mov	base	NC-M1	-1.59027734073176e-15
2020-01-22__11-24__.tc.hdf5	mov	rot	NC-M1	4.45338001448327
2020-01-22__11-24__.tc.hdf5	mov	base	NC-M1	-1.59027734073176e-15
2020-01-22__11-24__.tc.hdf5	mov	rot	NC-M1	12.7358270115488
2020-01-22__11-24__.tc.hdf5	mov	base	NC-M1	-3.18055468146352e-15
2020-01-22__11-24__.tc.hdf5	mov	rot	NC-M1	17.1332343028039
2020-01-22__11-24__.tc.hdf5	mem	base	C-M1	0
2020-01-22__11-24__.tc.hdf5	mem	rot	C-M1	11.6958216712595
2020-01-22__11-24__.tc.hdf5	mov	base	C-M1	0
2020-01-22__11-24__.tc.hdf5	mov	rot	C-M1	8.00018552513006
2020-01-22__11-24__.tc.hdf5	mem	base	NC-M1	-3.9756933518294e-16
2020-01-22__11-24__.tc.hdf5	mem	rot	NC-M1	22.9581375892107
2020-01-22__11-24__.tc.hdf5	mov	base	NC-M1	0
2020-01-22__11-24__.tc.hdf5	mov	rot	NC-M1	13.2204180130912
2020-01-22__11-24__.tc.hdf5	mov	base	C-M1	0
2020-01-22__11-24__.tc.hdf5	mov	rot	C-M1	70.4829503283885
2020-01-23__11-28__.tc.hdf5	mem	base	C-PMd	-3.18055468146352e-15
2020-01-23__11-28__.tc.hdf5	mem	rot	C-PMd	21.3637296556832
2020-01-23__11-28__.tc.hdf5	mov	base	C-PMd	0
2020-01-23__11-28__.tc.hdf5	mov	rot	C-PMd	8.92213307467055
2020-01-23__11-28__.tc.hdf5	mem	base	C-PMd	0
2020-01-23__11-28__.tc.hdf5	mem	rot	C-PMd	14.1582312560615
2020-01-23__11-28__.tc.hdf5	mov	base	C-PMd	0
2020-01-23__11-28__.tc.hdf5	mov	rot	C-PMd	-13.9973294448942
2020-01-23__11-28__.tc.hdf5	mem	base	NC-PMd	0
2020-01-23__11-28__.tc.hdf5	mem	rot	NC-PMd	24.4551778108198
2020-01-23__11-28__.tc.hdf5	mov	base	NC-PMd	3.18055468146352e-15
2020-01-23__11-28__.tc.hdf5	mov	rot	NC-PMd	-16.7649526586715
2020-01-23__11-28__.tc.hdf5	mem	base	C-PMd	0
2020-01-23__11-28__.tc.hdf5	mem	rot	C-PMd	-10.2731480739685
2020-01-23__11-28__.tc.hdf5	mem	base	C-PMd	0
2020-01-23__11-28__.tc.hdf5	mem	rot	C-PMd	25.9953666276189
2020-01-23__11-28__.tc.hdf5	mov	base	C-PMd	3.18055468146352e-15
2020-01-23__11-28__.tc.hdf5	mov	rot	C-PMd	17.5454724601036
2020-01-23__11-28__.tc.hdf5	mov	base	NC-PMd	0
2020-01-23__11-28__.tc.hdf5	mov	rot	NC-PMd	-2.9741021205043
2020-01-23__11-28__.tc.hdf5	mem	base	C-PMd	0
2020-01-23__11-28__.tc.hdf5	mem	rot	C-PMd	14.7431092895333
2020-01-23__11-28__.tc.hdf5	mov	base	C-PMd	-3.18055468146352e-15
2020-01-23__11-28__.tc.hdf5	mov	rot	C-PMd	20.0222388857998
2020-01-23__11-28__.tc.hdf5	mov	base	C-PMd	-3.18055468146352e-15
2020-01-23__11-28__.tc.hdf5	mov	rot	C-PMd	2.28101230821403
2020-01-23__11-28__.tc.hdf5	mem	base	C-PMd	0
2020-01-23__11-28__.tc.hdf5	mem	rot	C-PMd	-4.36198637695226
2020-01-23__11-28__.tc.hdf5	mov	base	C-PMd	0
2020-01-23__11-28__.tc.hdf5	mov	rot	C-PMd	14.79577193714
2020-01-23__11-28__.tc.hdf5	mov	base	C-PMd	0
2020-01-23__11-28__.tc.hdf5	mov	rot	C-PMd	-3.9370748057631
2020-01-23__11-28__.tc.hdf5	mem	base	C-PMd	0
2020-01-23__11-28__.tc.hdf5	mem	rot	C-PMd	-24.2223934468116
2020-01-23__11-28__.tc.hdf5	mov	base	C-PMd	0
2020-01-23__11-28__.tc.hdf5	mov	rot	C-PMd	-8.59234938927322
2020-01-23__11-28__.tc.hdf5	mem	base	C-PMd	-3.18055468146352e-15
2020-01-23__11-28__.tc.hdf5	mem	rot	C-PMd	14.9733088398092
2020-01-23__11-28__.tc.hdf5	mov	base	C-PMd	0
2020-01-23__11-28__.tc.hdf5	mov	rot	C-PMd	18.374368688403
2020-01-23__11-28__.tc.hdf5	mem	base	C-PMd	0
2020-01-23__11-28__.tc.hdf5	mem	rot	C-PMd	-4.51266556029117
2020-01-23__11-28__.tc.hdf5	mov	base	C-PMd	0
2020-01-23__11-28__.tc.hdf5	mov	rot	C-PMd	-48.4198269223713
2020-01-23__11-28__.tc.hdf5	mov	base	NC-PMd	0
2020-01-23__11-28__.tc.hdf5	mov	rot	NC-PMd	26.1677786130896
2020-01-23__11-28__.tc.hdf5	mem	base	C-PMd	0
2020-01-23__11-28__.tc.hdf5	mem	rot	C-PMd	-12.7349824636595
2020-01-23__11-28__.tc.hdf5	mov	base	C-PMd	1.9878466759147e-16
2020-01-23__11-28__.tc.hdf5	mov	rot	C-PMd	-1.19966904602606
2020-01-23__11-28__.tc.hdf5	mem	base	C-PMd	0
2020-01-23__11-28__.tc.hdf5	mem	rot	C-PMd	-0.719070373334959
2020-01-23__11-28__.tc.hdf5	mov	base	C-PMd	0
2020-01-23__11-28__.tc.hdf5	mov	rot	C-PMd	3.86021388949774
2020-01-23__11-28__.tc.hdf5	mem	base	C-PMd	0
2020-01-23__11-28__.tc.hdf5	mem	rot	C-PMd	5.23238008107409
2020-01-23__11-28__.tc.hdf5	mov	base	C-PMd	0
2020-01-23__11-28__.tc.hdf5	mov	rot	C-PMd	2.86223815461823
2020-01-23__11-28__.tc.hdf5	mem	base	C-PMd	-1.59027734073176e-15
2020-01-23__11-28__.tc.hdf5	mem	rot	C-PMd	36.3557724607715
2020-01-23__11-28__.tc.hdf5	mov	base	C-PMd	-3.18055468146352e-15
2020-01-23__11-28__.tc.hdf5	mov	rot	C-PMd	-6.10800227615295
2020-01-23__11-28__.tc.hdf5	mem	base	C-PMd	0
2020-01-23__11-28__.tc.hdf5	mem	rot	C-PMd	21.0063423710532
2020-01-23__11-28__.tc.hdf5	mov	base	C-PMd	3.97569335182939e-16
2020-01-23__11-28__.tc.hdf5	mov	rot	C-PMd	10.4367686198204
2020-01-23__11-28__.tc.hdf5	mem	base	NC-PMd	0
2020-01-23__11-28__.tc.hdf5	mem	rot	NC-PMd	20.7949178116134
2020-01-23__11-28__.tc.hdf5	mov	base	NC-PMd	0
2020-01-23__11-28__.tc.hdf5	mov	rot	NC-PMd	-9.33543353979035
2020-01-23__11-28__.tc.hdf5	mov	base	C-PMd	1.59027734073176e-15
2020-01-23__11-28__.tc.hdf5	mov	rot	C-PMd	21.97985179675
2020-01-23__11-28__.tc.hdf5	mem	base	C-PMd	-1.59027734073176e-15
2020-01-23__11-28__.tc.hdf5	mem	rot	C-PMd	20.9407784709661
2020-01-23__11-28__.tc.hdf5	mov	base	C-PMd	0
2020-01-23__11-28__.tc.hdf5	mov	rot	C-PMd	1.60789101622265
2020-01-23__11-28__.tc.hdf5	mov	base	NC-PMd	0
2020-01-23__11-28__.tc.hdf5	mov	rot	NC-PMd	-24.4803603476478
2020-01-23__11-28__.tc.hdf5	mem	base	C-PMd	0
2020-01-23__11-28__.tc.hdf5	mem	rot	C-PMd	10.2318435782048
2020-01-23__11-28__.tc.hdf5	mov	base	C-PMd	0
2020-01-23__11-28__.tc.hdf5	mov	rot	C-PMd	55.9676119051155
2020-01-23__11-28__.tc.hdf5	mem	base	C-PMd	-3.18055468146352e-15
2020-01-23__11-28__.tc.hdf5	mem	rot	C-PMd	20.7200273507201
2020-01-23__11-28__.tc.hdf5	mov	base	C-PMd	-3.18055468146352e-15
2020-01-23__11-28__.tc.hdf5	mov	rot	C-PMd	-4.93767311818991
2020-01-23__11-28__.tc.hdf5	mov	base	NC-PMd	-3.18055468146352e-15
2020-01-23__11-28__.tc.hdf5	mov	rot	NC-PMd	14.7493091693388
2020-01-23__11-28__.tc.hdf5	mov	base	C-PRR	0
2020-01-23__11-28__.tc.hdf5	mov	rot	C-PRR	12.8465856484666
2020-01-23__11-28__.tc.hdf5	mem	base	C-PRR	3.18055468146352e-15
2020-01-23__11-28__.tc.hdf5	mem	rot	C-PRR	2.32499618885034
2020-01-23__11-28__.tc.hdf5	mem	base	NC-PRR	0
2020-01-23__11-28__.tc.hdf5	mem	rot	NC-PRR	-22.365128279155
2020-01-23__11-28__.tc.hdf5	mov	base	NC-PRR	0
2020-01-23__11-28__.tc.hdf5	mov	rot	NC-PRR	31.1525016306171
2020-01-23__11-28__.tc.hdf5	mov	base	NC-PRR	0
2020-01-23__11-28__.tc.hdf5	mov	rot	NC-PRR	39.8908204655703
2020-01-23__11-28__.tc.hdf5	mov	base	C-PRR	0
2020-01-23__11-28__.tc.hdf5	mov	rot	C-PRR	51.277553713277
2020-01-23__11-28__.tc.hdf5	mem	base	NC-PRR	3.18055468146352e-15
2020-01-23__11-28__.tc.hdf5	mem	rot	NC-PRR	12.4976293734846
2020-01-23__11-28__.tc.hdf5	mov	base	NC-PRR	0
2020-01-23__11-28__.tc.hdf5	mov	rot	NC-PRR	-1.78659348399565
2020-01-23__11-28__.tc.hdf5	mem	base	C-PRR	0
2020-01-23__11-28__.tc.hdf5	mem	rot	C-PRR	-5.21911360933007
2020-01-23__11-28__.tc.hdf5	mov	base	C-PRR	0
2020-01-23__11-28__.tc.hdf5	mov	rot	C-PRR	-12.2096395998913
2020-01-23__11-28__.tc.hdf5	mem	base	NC-PRR	-1.59027734073176e-15
2020-01-23__11-28__.tc.hdf5	mem	rot	NC-PRR	1.50820371120331
2020-01-23__11-28__.tc.hdf5	mov	base	NC-PRR	0
2020-01-23__11-28__.tc.hdf5	mov	rot	NC-PRR	-5.95842204241665
2020-01-23__11-28__.tc.hdf5	mem	base	NC-PRR	-3.18055468146352e-15
2020-01-23__11-28__.tc.hdf5	mem	rot	NC-PRR	-0.270098128558647
2020-01-23__11-28__.tc.hdf5	mem	base	C-PRR	-3.18055468146352e-15
2020-01-23__11-28__.tc.hdf5	mem	rot	C-PRR	7.34443959851786
2020-01-23__11-28__.tc.hdf5	mov	base	C-PRR	-3.18055468146352e-15
2020-01-23__11-28__.tc.hdf5	mov	rot	C-PRR	0.191989523919535
2020-01-23__11-28__.tc.hdf5	mem	base	NC-PRR	0
2020-01-23__11-28__.tc.hdf5	mem	rot	NC-PRR	-0.486001820198612
2020-01-23__11-28__.tc.hdf5	mov	base	NC-PRR	0
2020-01-23__11-28__.tc.hdf5	mov	rot	NC-PRR	12.7581925375986
2020-01-23__11-28__.tc.hdf5	mov	base	C-PRR	0
2020-01-23__11-28__.tc.hdf5	mov	rot	C-PRR	34.5859009386288
2020-01-23__11-28__.tc.hdf5	mem	base	C-PRR	1.59027734073176e-15
2020-01-23__11-28__.tc.hdf5	mem	rot	C-PRR	33.7016044904579
2020-01-23__11-28__.tc.hdf5	mem	base	C-PRR	0
2020-01-23__11-28__.tc.hdf5	mem	rot	C-PRR	-19.6692543846048
2020-01-23__11-28__.tc.hdf5	mov	base	C-PRR	3.18055468146352e-15
2020-01-23__11-28__.tc.hdf5	mov	rot	C-PRR	12.1952298917009
2020-01-23__11-28__.tc.hdf5	mov	base	C-PRR	0
2020-01-23__11-28__.tc.hdf5	mov	rot	C-PRR	14.2006102089371
2020-01-23__11-28__.tc.hdf5	mem	base	C-PRR	0
2020-01-23__11-28__.tc.hdf5	mem	rot	C-PRR	-0.0139177631121754
2020-01-23__11-28__.tc.hdf5	mem	base	C-PRR	3.18055468146352e-15
2020-01-23__11-28__.tc.hdf5	mem	rot	C-PRR	-3.87524578499737
2020-01-23__11-28__.tc.hdf5	mov	base	C-PRR	3.18055468146352e-15
2020-01-23__11-28__.tc.hdf5	mov	rot	C-PRR	6.49360131198801
2020-01-23__11-28__.tc.hdf5	mov	base	C-PRR	3.9756933518294e-16
2020-01-23__11-28__.tc.hdf5	mov	rot	C-PRR	36.1626927520149
2020-01-23__11-28__.tc.hdf5	mov	base	C-PRR	0
2020-01-23__11-28__.tc.hdf5	mov	rot	C-PRR	48.3314387836278
2020-01-23__11-28__.tc.hdf5	mem	base	C-PRR	0
2020-01-23__11-28__.tc.hdf5	mem	rot	C-PRR	-14.4318439803821
2020-01-23__11-28__.tc.hdf5	mov	base	C-PRR	7.95138670365879e-16
2020-01-23__11-28__.tc.hdf5	mov	rot	C-PRR	-51.9696365045512
2020-01-23__11-28__.tc.hdf5	mov	base	C-PRR	0
2020-01-23__11-28__.tc.hdf5	mov	rot	C-PRR	18.1331821071825
2020-01-23__11-28__.tc.hdf5	mem	base	NC-PRR	0
2020-01-23__11-28__.tc.hdf5	mem	rot	NC-PRR	47.8373715442966
2020-01-23__11-28__.tc.hdf5	mov	base	NC-PRR	1.59027734073176e-15
2020-01-23__11-28__.tc.hdf5	mov	rot	NC-PRR	13.357169139395
2020-01-23__11-28__.tc.hdf5	mem	base	NC-PRR	0
2020-01-23__11-28__.tc.hdf5	mem	rot	NC-PRR	-69.5617720116683
2020-01-23__11-28__.tc.hdf5	mov	base	C-PRR	0
2020-01-23__11-28__.tc.hdf5	mov	rot	C-PRR	97.0628156203304
2020-01-23__11-28__.tc.hdf5	mem	base	C-PMd	0
2020-01-23__11-28__.tc.hdf5	mem	rot	C-PMd	41.4101559878224
2020-01-23__11-28__.tc.hdf5	mov	base	C-PMd	0
2020-01-23__11-28__.tc.hdf5	mov	rot	C-PMd	29.5182019373641
2020-01-23__11-28__.tc.hdf5	mov	base	C-PMd	0
2020-01-23__11-28__.tc.hdf5	mov	rot	C-PMd	-3.35998672453256
2020-01-23__11-28__.tc.hdf5	mov	base	NC-PMd	0
2020-01-23__11-28__.tc.hdf5	mov	rot	NC-PMd	32.2028317239067
2020-01-23__11-28__.tc.hdf5	mem	base	NC-PMd	0
2020-01-23__11-28__.tc.hdf5	mem	rot	NC-PMd	16.3488474275498
2020-01-23__11-28__.tc.hdf5	mov	base	NC-PMd	0
2020-01-23__11-28__.tc.hdf5	mov	rot	NC-PMd	35.5138636838476
2020-01-23__11-28__.tc.hdf5	mov	base	NC-PMd	0
2020-01-23__11-28__.tc.hdf5	mov	rot	NC-PMd	-21.5889447388896
2020-01-23__11-28__.tc.hdf5	mov	base	NC-PMd	0
2020-01-23__11-28__.tc.hdf5	mov	rot	NC-PMd	42.88409465543
2020-01-23__11-28__.tc.hdf5	mem	base	NC-PMd	0
2020-01-23__11-28__.tc.hdf5	mem	rot	NC-PMd	-47.6545622339626
2020-01-23__11-28__.tc.hdf5	mov	base	NC-PMd	0
2020-01-23__11-28__.tc.hdf5	mov	rot	NC-PMd	-5.36388786413841
2020-01-23__11-28__.tc.hdf5	mov	base	NC-PMd	0
2020-01-23__11-28__.tc.hdf5	mov	rot	NC-PMd	-4.02842303134118
2020-01-23__11-28__.tc.hdf5	mem	base	C-PMd	0
2020-01-23__11-28__.tc.hdf5	mem	rot	C-PMd	9.62158182670903
2020-01-23__11-28__.tc.hdf5	mov	base	C-PMd	0
2020-01-23__11-28__.tc.hdf5	mov	rot	C-PMd	-28.858564906626
2020-01-23__11-28__.tc.hdf5	mem	base	NC-PMd	0
2020-01-23__11-28__.tc.hdf5	mem	rot	NC-PMd	36.4123897158746
2020-01-23__11-28__.tc.hdf5	mov	base	NC-PMd	0
2020-01-23__11-28__.tc.hdf5	mov	rot	NC-PMd	-7.62599811042126
2020-01-23__11-28__.tc.hdf5	mem	base	NC-PMd	0
2020-01-23__11-28__.tc.hdf5	mem	rot	NC-PMd	-11.3081251369889
2020-01-23__11-28__.tc.hdf5	mov	base	NC-PMd	3.18055468146352e-15
2020-01-23__11-28__.tc.hdf5	mov	rot	NC-PMd	33.4559424007028
2020-01-23__11-28__.tc.hdf5	mem	base	NC-PMd	0
2020-01-23__11-28__.tc.hdf5	mem	rot	NC-PMd	-29.192360897438
2020-01-23__11-28__.tc.hdf5	mov	base	NC-PMd	0
2020-01-23__11-28__.tc.hdf5	mov	rot	NC-PMd	-2.4497834310519
2020-01-23__11-28__.tc.hdf5	mov	base	NC-PMd	0
2020-01-23__11-28__.tc.hdf5	mov	rot	NC-PMd	22.9853336351501
2020-01-23__11-28__.tc.hdf5	mem	base	NC-PMd	1.59027734073176e-15
2020-01-23__11-28__.tc.hdf5	mem	rot	NC-PMd	2.18565728325173
2020-01-23__11-28__.tc.hdf5	mov	base	NC-PMd	0
2020-01-23__11-28__.tc.hdf5	mov	rot	NC-PMd	-0.189241291738793
2020-01-23__11-28__.tc.hdf5	mov	base	C-PMd	-3.18055468146352e-15
2020-01-23__11-28__.tc.hdf5	mov	rot	C-PMd	35.3657462322106
2020-01-23__11-28__.tc.hdf5	mem	base	NC-M1	1.59027734073176e-15
2020-01-23__11-28__.tc.hdf5	mem	rot	NC-M1	9.58827098885318
2020-01-23__11-28__.tc.hdf5	mov	base	NC-M1	0
2020-01-23__11-28__.tc.hdf5	mov	rot	NC-M1	12.9189009140496
2020-01-23__11-28__.tc.hdf5	mem	base	NC-M1	0
2020-01-23__11-28__.tc.hdf5	mem	rot	NC-M1	-9.46297799993219
2020-01-23__11-28__.tc.hdf5	mov	base	NC-M1	3.18055468146352e-15
2020-01-23__11-28__.tc.hdf5	mov	rot	NC-M1	8.94959920262846
2020-01-23__11-28__.tc.hdf5	mov	base	NC-M1	0
2020-01-23__11-28__.tc.hdf5	mov	rot	NC-M1	-2.32584780916954
2020-01-23__11-28__.tc.hdf5	mem	base	C-M1	0
2020-01-23__11-28__.tc.hdf5	mem	rot	C-M1	8.53859210876453
2020-01-23__11-28__.tc.hdf5	mov	base	C-M1	0
2020-01-23__11-28__.tc.hdf5	mov	rot	C-M1	12.8544723767415
2020-01-23__11-28__.tc.hdf5	mov	base	NC-M1	1.59027734073176e-15
2020-01-23__11-28__.tc.hdf5	mov	rot	NC-M1	38.6301577042985
2020-01-23__11-28__.tc.hdf5	mov	base	NC-M1	3.18055468146352e-15
2020-01-23__11-28__.tc.hdf5	mov	rot	NC-M1	-5.67650084381936
2020-01-23__11-28__.tc.hdf5	mov	base	NC-M1	0
2020-01-23__11-28__.tc.hdf5	mov	rot	NC-M1	-69.5172034421659
2020-01-23__11-28__.tc.hdf5	mov	base	NC-M1	-3.18055468146352e-15
2020-01-23__11-28__.tc.hdf5	mov	rot	NC-M1	27.4403797584207
2020-01-23__11-28__.tc.hdf5	mem	base	NC-M1	0
2020-01-23__11-28__.tc.hdf5	mem	rot	NC-M1	-66.5802617195682
2020-01-23__11-28__.tc.hdf5	mem	base	NC-M1	3.18055468146352e-15
2020-01-23__11-28__.tc.hdf5	mem	rot	NC-M1	-7.06202726496689
2020-01-23__11-28__.tc.hdf5	mov	base	NC-M1	0
2020-01-23__11-28__.tc.hdf5	mov	rot	NC-M1	-14.4941334749695
2020-01-23__11-28__.tc.hdf5	mem	base	NC-M1	0
2020-01-23__11-28__.tc.hdf5	mem	rot	NC-M1	-1.97314642655444
2020-01-23__11-28__.tc.hdf5	mov	base	NC-M1	0
2020-01-23__11-28__.tc.hdf5	mov	rot	NC-M1	35.150625773624
2020-01-23__11-28__.tc.hdf5	mem	base	NC-M1	0
2020-01-23__11-28__.tc.hdf5	mem	rot	NC-M1	20.1236559742
2020-01-23__11-28__.tc.hdf5	mov	base	NC-M1	0
2020-01-23__11-28__.tc.hdf5	mov	rot	NC-M1	14.5805784564958
2020-01-23__11-28__.tc.hdf5	mem	base	NC-M1	0
2020-01-23__11-28__.tc.hdf5	mem	rot	NC-M1	33.6516074838557
2020-01-23__11-28__.tc.hdf5	mov	base	NC-M1	3.18055468146352e-15
2020-01-23__11-28__.tc.hdf5	mov	rot	NC-M1	27.572607358366
2020-01-23__11-28__.tc.hdf5	mem	base	NC-M1	0
2020-01-23__11-28__.tc.hdf5	mem	rot	NC-M1	27.6859548450117
2020-01-23__11-28__.tc.hdf5	mov	base	NC-M1	3.18055468146352e-15
2020-01-23__11-28__.tc.hdf5	mov	rot	NC-M1	17.4951575111845
2020-01-23__11-28__.tc.hdf5	mem	base	NC-M1	3.18055468146352e-15
2020-01-23__11-28__.tc.hdf5	mem	rot	NC-M1	-12.7062943948619
2020-01-23__11-28__.tc.hdf5	mov	base	NC-M1	0
2020-01-23__11-28__.tc.hdf5	mov	rot	NC-M1	4.22881708572073
2020-01-23__11-28__.tc.hdf5	mem	base	NC-M1	0
2020-01-23__11-28__.tc.hdf5	mem	rot	NC-M1	-7.65430764845292
2020-01-23__11-28__.tc.hdf5	mov	base	C-M1	3.18055468146352e-15
2020-01-23__11-28__.tc.hdf5	mov	rot	C-M1	19.4106090949492
2020-01-23__11-28__.tc.hdf5	mem	base	NC-M1	0
2020-01-23__11-28__.tc.hdf5	mem	rot	NC-M1	-16.1616310133168
2020-01-23__11-28__.tc.hdf5	mov	base	NC-M1	0
2020-01-23__11-28__.tc.hdf5	mov	rot	NC-M1	-5.26128918079706
2020-01-23__11-28__.tc.hdf5	mem	base	NC-M1	0
2020-01-23__11-28__.tc.hdf5	mem	rot	NC-M1	51.6028398961432
2020-01-23__11-28__.tc.hdf5	mov	base	NC-M1	0
2020-01-23__11-28__.tc.hdf5	mov	rot	NC-M1	39.7681200177517
2020-01-24__11-29__.tc.hdf5	mem	base	C-PMd	0
2020-01-24__11-29__.tc.hdf5	mem	rot	C-PMd	-14.0713476560891
2020-01-24__11-29__.tc.hdf5	mov	base	C-PMd	0
2020-01-24__11-29__.tc.hdf5	mov	rot	C-PMd	-9.16890053362615
2020-01-24__11-29__.tc.hdf5	mem	base	C-PMd	-1.59027734073176e-15
2020-01-24__11-29__.tc.hdf5	mem	rot	C-PMd	31.1101420236319
2020-01-24__11-29__.tc.hdf5	mov	base	C-PMd	0
2020-01-24__11-29__.tc.hdf5	mov	rot	C-PMd	-3.22796768206747
2020-01-24__11-29__.tc.hdf5	mem	base	C-PMd	0
2020-01-24__11-29__.tc.hdf5	mem	rot	C-PMd	38.1223289616117
2020-01-24__11-29__.tc.hdf5	mov	base	C-PMd	0
2020-01-24__11-29__.tc.hdf5	mov	rot	C-PMd	15.289539038641
2020-01-24__11-29__.tc.hdf5	mem	base	C-PMd	0
2020-01-24__11-29__.tc.hdf5	mem	rot	C-PMd	-10.2851669892156
2020-01-24__11-29__.tc.hdf5	mem	base	C-PMd	3.9756933518294e-16
2020-01-24__11-29__.tc.hdf5	mem	rot	C-PMd	-12.7753139954263
2020-01-24__11-29__.tc.hdf5	mov	base	C-PMd	0
2020-01-24__11-29__.tc.hdf5	mov	rot	C-PMd	3.65972755596957
2020-01-24__11-29__.tc.hdf5	mem	base	C-PMd	3.18055468146352e-15
2020-01-24__11-29__.tc.hdf5	mem	rot	C-PMd	71.041149034008
2020-01-24__11-29__.tc.hdf5	mov	base	NC-PMd	0
2020-01-24__11-29__.tc.hdf5	mov	rot	NC-PMd	-13.1331297124981
2020-01-24__11-29__.tc.hdf5	mem	base	C-PMd	-3.18055468146352e-15
2020-01-24__11-29__.tc.hdf5	mem	rot	C-PMd	-24.7798167548083
2020-01-24__11-29__.tc.hdf5	mem	base	C-PMd	1.9878466759147e-16
2020-01-24__11-29__.tc.hdf5	mem	rot	C-PMd	-4.0913664031973
2020-01-24__11-29__.tc.hdf5	mov	base	C-PMd	0
2020-01-24__11-29__.tc.hdf5	mov	rot	C-PMd	7.20792765012106
2020-01-24__11-29__.tc.hdf5	mem	base	C-PMd	0
2020-01-24__11-29__.tc.hdf5	mem	rot	C-PMd	-5.93948017460592
2020-01-24__11-29__.tc.hdf5	mov	base	C-PMd	-1.59027734073176e-15
2020-01-24__11-29__.tc.hdf5	mov	rot	C-PMd	-34.3525208973333
2020-01-24__11-29__.tc.hdf5	mem	base	C-PMd	-3.18055468146352e-15
2020-01-24__11-29__.tc.hdf5	mem	rot	C-PMd	-13.5672502277007
2020-01-24__11-29__.tc.hdf5	mem	base	C-PMd	0
2020-01-24__11-29__.tc.hdf5	mem	rot	C-PMd	-29.921239012511
2020-01-24__11-29__.tc.hdf5	mov	base	C-PMd	0
2020-01-24__11-29__.tc.hdf5	mov	rot	C-PMd	6.56280114477286
2020-01-24__11-29__.tc.hdf5	mem	base	C-PMd	3.18055468146352e-15
2020-01-24__11-29__.tc.hdf5	mem	rot	C-PMd	9.68620425200428
2020-01-24__11-29__.tc.hdf5	mov	base	C-PMd	0
2020-01-24__11-29__.tc.hdf5	mov	rot	C-PMd	5.12094614852426
2020-01-24__11-29__.tc.hdf5	mov	base	NC-PMd	-3.18055468146352e-15
2020-01-24__11-29__.tc.hdf5	mov	rot	NC-PMd	-27.3150691179928
2020-01-24__11-29__.tc.hdf5	mov	base	C-PMd	0
2020-01-24__11-29__.tc.hdf5	mov	rot	C-PMd	-4.7717448003688
2020-01-24__11-29__.tc.hdf5	mov	base	C-PMd	0
2020-01-24__11-29__.tc.hdf5	mov	rot	C-PMd	2.64774305705945
2020-01-24__11-29__.tc.hdf5	mov	base	C-PMd	0
2020-01-24__11-29__.tc.hdf5	mov	rot	C-PMd	70.5215710853524
2020-01-24__11-29__.tc.hdf5	mem	base	C-PMd	0
2020-01-24__11-29__.tc.hdf5	mem	rot	C-PMd	38.4977171438039
2020-01-24__11-29__.tc.hdf5	mem	base	C-PMd	3.18055468146352e-15
2020-01-24__11-29__.tc.hdf5	mem	rot	C-PMd	-18.492091759303
2020-01-24__11-29__.tc.hdf5	mov	base	C-PMd	3.18055468146352e-15
2020-01-24__11-29__.tc.hdf5	mov	rot	C-PMd	1.92451522114007
2020-01-24__11-29__.tc.hdf5	mem	base	C-PMd	-1.9878466759147e-16
2020-01-24__11-29__.tc.hdf5	mem	rot	C-PMd	-7.32778808801346
2020-01-24__11-29__.tc.hdf5	mov	base	C-PMd	0
2020-01-24__11-29__.tc.hdf5	mov	rot	C-PMd	-19.7905882219466
2020-01-24__11-29__.tc.hdf5	mov	base	C-PMd	-3.18055468146352e-15
2020-01-24__11-29__.tc.hdf5	mov	rot	C-PMd	-29.6246726133815
2020-01-24__11-29__.tc.hdf5	mem	base	NC-PMd	0
2020-01-24__11-29__.tc.hdf5	mem	rot	NC-PMd	-1.52388672733616
2020-01-24__11-29__.tc.hdf5	mov	base	NC-PMd	0
2020-01-24__11-29__.tc.hdf5	mov	rot	NC-PMd	-21.4338556291607
2020-01-24__11-29__.tc.hdf5	mem	base	C-PMd	0
2020-01-24__11-29__.tc.hdf5	mem	rot	C-PMd	-8.18263531781668
2020-01-24__11-29__.tc.hdf5	mov	base	C-PMd	0
2020-01-24__11-29__.tc.hdf5	mov	rot	C-PMd	-16.3562541959691
2020-01-24__11-29__.tc.hdf5	mem	base	C-PMd	0
2020-01-24__11-29__.tc.hdf5	mem	rot	C-PMd	7.11452838180378
2020-01-24__11-29__.tc.hdf5	mov	base	C-PMd	3.18055468146352e-15
2020-01-24__11-29__.tc.hdf5	mov	rot	C-PMd	5.71583339478572
2020-01-24__11-29__.tc.hdf5	mem	base	C-PMd	3.18055468146352e-15
2020-01-24__11-29__.tc.hdf5	mem	rot	C-PMd	-0.855917969229217
2020-01-24__11-29__.tc.hdf5	mov	base	C-PMd	0
2020-01-24__11-29__.tc.hdf5	mov	rot	C-PMd	-0.441739764625331
2020-01-24__11-29__.tc.hdf5	mov	base	C-PMd	3.18055468146352e-15
2020-01-24__11-29__.tc.hdf5	mov	rot	C-PMd	1.57787333264943
2020-01-24__11-29__.tc.hdf5	mov	base	NC-PMd	0
2020-01-24__11-29__.tc.hdf5	mov	rot	NC-PMd	21.0702165540416
2020-01-24__11-29__.tc.hdf5	mov	base	C-PMd	0
2020-01-24__11-29__.tc.hdf5	mov	rot	C-PMd	48.6695834573083
2020-01-24__11-29__.tc.hdf5	mem	base	C-PMd	-1.59027734073176e-15
2020-01-24__11-29__.tc.hdf5	mem	rot	C-PMd	1.96274665826549
2020-01-24__11-29__.tc.hdf5	mov	base	C-PMd	3.18055468146352e-15
2020-01-24__11-29__.tc.hdf5	mov	rot	C-PMd	0.369107396068396
2020-01-24__11-29__.tc.hdf5	mem	base	NC-PMd	0
2020-01-24__11-29__.tc.hdf5	mem	rot	NC-PMd	43.4564703117371
2020-01-24__11-29__.tc.hdf5	mov	base	NC-PMd	0
2020-01-24__11-29__.tc.hdf5	mov	rot	NC-PMd	6.39191597468609
2020-01-24__11-29__.tc.hdf5	mov	base	NC-PMd	3.18055468146352e-15
2020-01-24__11-29__.tc.hdf5	mov	rot	NC-PMd	-4.6823947159359
2020-01-24__11-29__.tc.hdf5	mov	base	NC-PMd	0
2020-01-24__11-29__.tc.hdf5	mov	rot	NC-PMd	-7.57978089719467
2020-01-24__11-29__.tc.hdf5	mov	base	C-PMd	0
2020-01-24__11-29__.tc.hdf5	mov	rot	C-PMd	-15.7542443305066
2020-01-24__11-29__.tc.hdf5	mov	base	NC-PMd	0
2020-01-24__11-29__.tc.hdf5	mov	rot	NC-PMd	35.1004234944672
2020-01-24__11-29__.tc.hdf5	mov	base	NC-PMd	-1.59027734073176e-15
2020-01-24__11-29__.tc.hdf5	mov	rot	NC-PMd	5.69397281957838
2020-01-24__11-29__.tc.hdf5	mov	base	C-PRR	-3.18055468146352e-15
2020-01-24__11-29__.tc.hdf5	mov	rot	C-PRR	9.50603369311623
2020-01-24__11-29__.tc.hdf5	mem	base	NC-PRR	3.18055468146352e-15
2020-01-24__11-29__.tc.hdf5	mem	rot	NC-PRR	54.4314789927369
2020-01-24__11-29__.tc.hdf5	mem	base	C-PRR	1.59027734073176e-15
2020-01-24__11-29__.tc.hdf5	mem	rot	C-PRR	-1.15373004224268
2020-01-24__11-29__.tc.hdf5	mov	base	C-PRR	0
2020-01-24__11-29__.tc.hdf5	mov	rot	C-PRR	36.9926030051553
2020-01-24__11-29__.tc.hdf5	mem	base	C-PRR	3.18055468146352e-15
2020-01-24__11-29__.tc.hdf5	mem	rot	C-PRR	5.31531548081829
2020-01-24__11-29__.tc.hdf5	mem	base	NC-PRR	0
2020-01-24__11-29__.tc.hdf5	mem	rot	NC-PRR	-12.6504055779905
2020-01-24__11-29__.tc.hdf5	mov	base	NC-PRR	0
2020-01-24__11-29__.tc.hdf5	mov	rot	NC-PRR	24.8503731402212
2020-01-24__11-29__.tc.hdf5	mov	base	C-PRR	0
2020-01-24__11-29__.tc.hdf5	mov	rot	C-PRR	-36.8156389329901
2020-01-24__11-29__.tc.hdf5	mov	base	C-PRR	0
2020-01-24__11-29__.tc.hdf5	mov	rot	C-PRR	-20.3887461001221
2020-01-24__11-29__.tc.hdf5	mov	base	C-PRR	0
2020-01-24__11-29__.tc.hdf5	mov	rot	C-PRR	7.70543428829651
2020-01-24__11-29__.tc.hdf5	mem	base	C-PRR	0
2020-01-24__11-29__.tc.hdf5	mem	rot	C-PRR	-11.8735350294237
2020-01-24__11-29__.tc.hdf5	mov	base	C-PRR	1.59027734073176e-15
2020-01-24__11-29__.tc.hdf5	mov	rot	C-PRR	34.0770349585881
2020-01-24__11-29__.tc.hdf5	mem	base	NC-PRR	1.59027734073176e-15
2020-01-24__11-29__.tc.hdf5	mem	rot	NC-PRR	23.8861561138617
2020-01-24__11-29__.tc.hdf5	mov	base	NC-PRR	-1.59027734073176e-15
2020-01-24__11-29__.tc.hdf5	mov	rot	NC-PRR	1.06506921528108
2020-01-24__11-29__.tc.hdf5	mem	base	C-PRR	0
2020-01-24__11-29__.tc.hdf5	mem	rot	C-PRR	0.381269770274535
2020-01-24__11-29__.tc.hdf5	mov	base	C-PRR	0
2020-01-24__11-29__.tc.hdf5	mov	rot	C-PRR	18.9131555827901
2020-01-24__11-29__.tc.hdf5	mem	base	NC-PRR	0
2020-01-24__11-29__.tc.hdf5	mem	rot	NC-PRR	-15.9082589545592
2020-01-24__11-29__.tc.hdf5	mov	base	NC-PRR	3.18055468146352e-15
2020-01-24__11-29__.tc.hdf5	mov	rot	NC-PRR	-15.4226752641445
2020-01-24__11-29__.tc.hdf5	mem	base	C-PRR	0
2020-01-24__11-29__.tc.hdf5	mem	rot	C-PRR	4.00030157078508
2020-01-24__11-29__.tc.hdf5	mov	base	C-PRR	-3.18055468146352e-15
2020-01-24__11-29__.tc.hdf5	mov	rot	C-PRR	0.0400939851879425
2020-01-24__11-29__.tc.hdf5	mov	base	C-PRR	0
2020-01-24__11-29__.tc.hdf5	mov	rot	C-PRR	-43.1674063460058
2020-01-24__11-29__.tc.hdf5	mem	base	C-PRR	0
2020-01-24__11-29__.tc.hdf5	mem	rot	C-PRR	8.12400418942568
2020-01-24__11-29__.tc.hdf5	mem	base	C-PRR	3.18055468146352e-15
2020-01-24__11-29__.tc.hdf5	mem	rot	C-PRR	9.38724221925993
2020-01-24__11-29__.tc.hdf5	mov	base	C-PRR	3.18055468146352e-15
2020-01-24__11-29__.tc.hdf5	mov	rot	C-PRR	-22.6598224545493
2020-01-24__11-29__.tc.hdf5	mov	base	NC-PRR	0
2020-01-24__11-29__.tc.hdf5	mov	rot	NC-PRR	7.97113036315389
2020-01-24__11-29__.tc.hdf5	mem	base	C-PRR	-3.9756933518294e-16
2020-01-24__11-29__.tc.hdf5	mem	rot	C-PRR	5.83325897700214
2020-01-24__11-29__.tc.hdf5	mov	base	C-PRR	0
2020-01-24__11-29__.tc.hdf5	mov	rot	C-PRR	13.8914398552485
2020-01-24__11-29__.tc.hdf5	mem	base	C-PRR	3.18055468146352e-15
2020-01-24__11-29__.tc.hdf5	mem	rot	C-PRR	12.3878243457557
2020-01-24__11-29__.tc.hdf5	mov	base	C-PRR	0
2020-01-24__11-29__.tc.hdf5	mov	rot	C-PRR	-5.29287154369634
2020-01-24__11-29__.tc.hdf5	mem	base	C-PRR	-3.18055468146352e-15
2020-01-24__11-29__.tc.hdf5	mem	rot	C-PRR	0.693626100133237
2020-01-24__11-29__.tc.hdf5	mov	base	C-PRR	0
2020-01-24__11-29__.tc.hdf5	mov	rot	C-PRR	-0.919699391201304
2020-01-24__11-29__.tc.hdf5	mov	base	C-PRR	0
2020-01-24__11-29__.tc.hdf5	mov	rot	C-PRR	2.85810945720217
2020-01-24__11-29__.tc.hdf5	mov	base	C-PRR	-3.18055468146352e-15
2020-01-24__11-29__.tc.hdf5	mov	rot	C-PRR	66.7958396193096
2020-01-24__11-29__.tc.hdf5	mem	base	C-PRR	-7.95138670365879e-16
2020-01-24__11-29__.tc.hdf5	mem	rot	C-PRR	-3.82770795956121
2020-01-24__11-29__.tc.hdf5	mov	base	C-PRR	0
2020-01-24__11-29__.tc.hdf5	mov	rot	C-PRR	62.3707972012211
2020-01-24__11-29__.tc.hdf5	mov	base	C-PRR	-1.59027734073176e-15
2020-01-24__11-29__.tc.hdf5	mov	rot	C-PRR	27.0520732793299
2020-01-24__11-29__.tc.hdf5	mov	base	C-PRR	0
2020-01-24__11-29__.tc.hdf5	mov	rot	C-PRR	-45.1467552774068
2020-01-24__11-29__.tc.hdf5	mem	base	C-PRR	-3.18055468146352e-15
[truncated: 1,725 more rows]
