# Supplementary material for: Frontal and parietal planning signals encode adapted motor commands when learning to control a brain–computer interface
Source: PLoS Biol. 2025 Sep 29;23(9):e3003408. doi: 10.1371/journal.pbio.3003408 (PMC12533969; doi:10.1371/journal.pbio.3003408)
Supplement: S10 Data — (ZIP) [file pbio.3003408.s018.zip › S10_Data/data/performance_table_combined.csv]

file_name	category	performance	Monkey	Period	Area
2016-07-06__15-55__.tc.hdf5	base	0.843373493975904	Yoda	mem	M1_PMd-C
2016-07-06__15-55__.tc.hdf5	rot_early	0.609756097560976	Yoda	mem	M1_PMd-C
2016-07-06__15-55__.tc.hdf5	rot_late	0.511904761904762	Yoda	mem	M1_PMd-C
2016-07-08__14-57__.tc.hdf5	base	0.803571428571429	Yoda	mem	M1_PMd-C
2016-07-08__14-57__.tc.hdf5	rot_early	0.785276073619632	Yoda	mem	M1_PMd-C
2016-07-08__14-57__.tc.hdf5	rot_late	0.696969696969697	Yoda	mem	M1_PMd-C
2016-07-27__15-17__.tc.hdf5	base	0.855421686746988	Yoda	mem	M1_PMd-C
2016-07-27__15-17__.tc.hdf5	rot_early	0.706666666666667	Yoda	mem	M1_PMd-C
2016-07-27__15-17__.tc.hdf5	rot_late	0.664473684210526	Yoda	mem	M1_PMd-C
2016-07-28__12-21__.tc.hdf5	base	0.712871287128713	Yoda	mem	M1_PMd-C
2016-07-28__12-21__.tc.hdf5	rot_early	0.647798742138365	Yoda	mem	M1_PMd-C
2016-07-28__12-21__.tc.hdf5	rot_late	0.652173913043478	Yoda	mem	M1_PMd-C
2016-08-05__15-21__.tc.hdf5	base	0.866279069767442	Yoda	mem	M1_PMd-C
2016-08-05__15-21__.tc.hdf5	rot_early	0.754716981132076	Yoda	mem	M1_PMd-C
2016-08-05__15-21__.tc.hdf5	rot_late	0.714285714285714	Yoda	mem	M1_PMd-C
2016-08-09__15-28__.tc.hdf5	base	0.865671641791045	Yoda	mem	M1_PMd-C
2016-08-09__15-28__.tc.hdf5	rot_early	0.77639751552795	Yoda	mem	M1_PMd-C
2016-08-09__15-28__.tc.hdf5	rot_late	0.759259259259259	Yoda	mem	M1_PMd-C
2016-08-10__17-28__.tc.hdf5	base	0.940298507462687	Yoda	mem	M1_PMd-C
2016-08-10__17-28__.tc.hdf5	rot_early	0.698412698412698	Yoda	mem	M1_PMd-C
2016-08-10__17-28__.tc.hdf5	rot_late	0.677165354330709	Yoda	mem	M1_PMd-C
2016-08-13__14-06__.tc.hdf5	base	0.798941798941799	Yoda	mem	M1_PMd-C
2016-08-13__14-06__.tc.hdf5	rot_early	0.645833333333333	Yoda	mem	M1_PMd-C
2016-08-13__14-06__.tc.hdf5	rot_late	0.693877551020408	Yoda	mem	M1_PMd-C
2016-10-07__14-26__.tc.hdf5	base	0.84393063583815	Yoda	mem	M1_PMd-C
2016-10-07__14-26__.tc.hdf5	rot_early	0.746031746031746	Yoda	mem	M1_PMd-C
2016-10-07__14-26__.tc.hdf5	rot_late	0.700787401574803	Yoda	mem	M1_PMd-C
2016-10-12__15-31__.tc.hdf5	base	0.770588235294118	Yoda	mem	M1_PMd-C
2016-10-12__15-31__.tc.hdf5	rot_early	0.6875	Yoda	mem	M1_PMd-C
2016-10-12__15-31__.tc.hdf5	rot_late	0.648148148148148	Yoda	mem	M1_PMd-C
2016-10-27__14-54__.tc.hdf5	base	0.782608695652174	Yoda	mem	M1_PMd-C
2016-10-27__14-54__.tc.hdf5	rot_early	0.692982456140351	Yoda	mem	M1_PMd-C
2016-10-27__14-54__.tc.hdf5	rot_late	0.617391304347826	Yoda	mem	M1_PMd-C
2016-11-02__13-45__.tc.hdf5	base	0.736196319018405	Yoda	mem	M1_PMd-C
2016-11-02__13-45__.tc.hdf5	rot_early	0.601503759398496	Yoda	mem	M1_PMd-C
2016-11-02__13-45__.tc.hdf5	rot_late	0.577777777777778	Yoda	mem	M1_PMd-C
2016-11-03__17-16__.tc.hdf5	base	0.73780487804878	Yoda	mem	M1_PMd-C
2016-11-03__17-16__.tc.hdf5	rot_early	0.551181102362205	Yoda	mem	M1_PMd-C
2016-11-03__17-16__.tc.hdf5	rot_late	0.612403100775194	Yoda	mem	M1_PMd-C
2016-11-04__15-53__.tc.hdf5	base	0.775147928994083	Yoda	mem	M1_PMd-C
2016-11-04__15-53__.tc.hdf5	rot_early	0.598484848484849	Yoda	mem	M1_PMd-C
2016-11-04__15-53__.tc.hdf5	rot_late	0.597014925373134	Yoda	mem	M1_PMd-C
2016-11-09__16-42__.tc.hdf5	base	0.820359281437126	Yoda	mem	M1_PMd-C
2016-11-09__16-42__.tc.hdf5	rot_early	0.697530864197531	Yoda	mem	M1_PMd-C
2016-11-09__16-42__.tc.hdf5	rot_late	0.650306748466258	Yoda	mem	M1_PMd-C
2016-12-07__14-45__.tc.hdf5	base	0.888888888888889	Yoda	mem	M1_PMd-C
2016-12-07__14-45__.tc.hdf5	rot_early	0.772727272727273	Yoda	mem	M1_PMd-C
2016-12-07__14-45__.tc.hdf5	rot_late	0.75	Yoda	mem	M1_PMd-C
2016-12-09__15-23__.tc.hdf5	base	0.865853658536585	Yoda	mem	M1_PMd-C
2016-12-09__15-23__.tc.hdf5	rot_early	0.741721854304636	Yoda	mem	M1_PMd-C
2016-12-09__15-23__.tc.hdf5	rot_late	0.743421052631579	Yoda	mem	M1_PMd-C
2016-12-20__14-51__.tc.hdf5	base	0.881656804733728	Yoda	mem	M1_PMd-C
2016-12-20__14-51__.tc.hdf5	rot_early	0.826666666666667	Yoda	mem	M1_PMd-C
2016-12-20__14-51__.tc.hdf5	rot_late	0.794701986754967	Yoda	mem	M1_PMd-C
2016-12-21__15-18__.tc.hdf5	base	0.903030303030303	Yoda	mem	M1_PMd-C
2016-12-21__15-18__.tc.hdf5	rot_early	0.702970297029703	Yoda	mem	M1_PMd-C
2016-12-21__15-18__.tc.hdf5	rot_late	0.725490196078431	Yoda	mem	M1_PMd-C
2017-01-04__14-40__.tc.hdf5	base	0.823170731707317	Yoda	mem	M1_PMd-C
2017-01-04__14-40__.tc.hdf5	rot_early	0.75177304964539	Yoda	mem	M1_PMd-C
2017-01-04__14-40__.tc.hdf5	rot_late	0.853146853146853	Yoda	mem	M1_PMd-C
2017-01-05__14-46__.tc.hdf5	base	0.825581395348837	Yoda	mem	M1_PMd-C
2017-01-05__14-46__.tc.hdf5	rot_early	0.631205673758865	Yoda	mem	M1_PMd-C
2017-01-05__14-46__.tc.hdf5	rot_late	0.690140845070423	Yoda	mem	M1_PMd-C
2017-01-11__16-29__.tc.hdf5	base	0.901234567901235	Yoda	mem	M1_PMd-C
2017-01-11__16-29__.tc.hdf5	rot_early	0.782258064516129	Yoda	mem	M1_PMd-C
2017-01-11__16-29__.tc.hdf5	rot_late	0.611111111111111	Yoda	mem	M1_PMd-C
2017-01-15__14-30__.tc.hdf5	base	0.858895705521472	Yoda	mem	M1_PMd-C
2017-01-15__14-30__.tc.hdf5	rot_early	0.778688524590164	Yoda	mem	M1_PMd-C
2017-01-15__14-30__.tc.hdf5	rot_late	0.766129032258065	Yoda	mem	M1_PMd-C
2017-01-18__15-23__.tc.hdf5	base	0.866666666666667	Yoda	mem	M1_PMd-C
2017-01-18__15-23__.tc.hdf5	rot_early	0.770491803278688	Yoda	mem	M1_PMd-C
2017-01-18__15-23__.tc.hdf5	rot_late	0.764227642276423	Yoda	mem	M1_PMd-C
2017-02-23__14-29__.tc.hdf5	base	0.871951219512195	Yoda	mem	M1_PMd-C
2017-02-23__14-29__.tc.hdf5	rot_early	0.791666666666667	Yoda	mem	M1_PMd-C
2017-02-23__14-29__.tc.hdf5	rot_late	0.644628099173554	Yoda	mem	M1_PMd-C
2017-02-24__15-01__.tc.hdf5	base	0.938271604938272	Yoda	mem	M1_PMd-C
2017-02-24__15-01__.tc.hdf5	rot_early	0.774509803921569	Yoda	mem	M1_PMd-C
2017-02-24__15-01__.tc.hdf5	rot_late	0.759615384615385	Yoda	mem	M1_PMd-C
2017-03-01__17-11__.tc.hdf5	base	0.868263473053892	Yoda	mem	M1_PMd-C
2017-03-01__17-11__.tc.hdf5	rot_early	0.8	Yoda	mem	M1_PMd-C
2017-03-01__17-11__.tc.hdf5	rot_late	0.69672131147541	Yoda	mem	M1_PMd-C
2017-03-14__15-04__.tc.hdf5	base	0.8	Yoda	mem	M1_PMd-C
2017-03-14__15-04__.tc.hdf5	rot_early	0.72	Yoda	mem	M1_PMd-C
2017-03-14__15-04__.tc.hdf5	rot_late	0.556291390728477	Yoda	mem	M1_PMd-C
2017-03-16__17-14__.tc.hdf5	base	0.861386138613861	Yoda	mem	M1_PMd-C
2017-03-16__17-14__.tc.hdf5	rot_early	0.730769230769231	Yoda	mem	M1_PMd-C
2017-03-16__17-14__.tc.hdf5	rot_late	0.659090909090909	Yoda	mem	M1_PMd-C
2017-03-29__16-47__.tc.hdf5	base	0.82	Yoda	mem	M1_PMd-C
2017-03-29__16-47__.tc.hdf5	rot_early	0.634146341463415	Yoda	mem	M1_PMd-C
2017-03-29__16-47__.tc.hdf5	rot_late	0.650602409638554	Yoda	mem	M1_PMd-C
2017-03-30__16-47__.tc.hdf5	base	0.775401069518717	Yoda	mem	M1_PMd-C
2017-03-30__16-47__.tc.hdf5	rot_early	0.696629213483146	Yoda	mem	M1_PMd-C
2017-03-30__16-47__.tc.hdf5	rot_late	0.626373626373626	Yoda	mem	M1_PMd-C
2017-04-04__15-36__.tc.hdf5	base	0.811881188118812	Yoda	mem	M1_PMd-C
2017-04-04__15-36__.tc.hdf5	rot_early	0.581818181818182	Yoda	mem	M1_PMd-C
2017-04-04__15-36__.tc.hdf5	rot_late	0.512048192771084	Yoda	mem	M1_PMd-C
2017-04-06__17-33__.tc.hdf5	base	0.77	Yoda	mem	M1_PMd-C
2017-04-06__17-33__.tc.hdf5	rot_early	0.626666666666667	Yoda	mem	M1_PMd-C
2017-04-06__17-33__.tc.hdf5	rot_late	0.616883116883117	Yoda	mem	M1_PMd-C
2017-04-07__16-47__.tc.hdf5	base	0.792899408284024	Yoda	mem	M1_PMd-C
2017-04-07__16-47__.tc.hdf5	rot_early	0.645569620253165	Yoda	mem	M1_PMd-C
2017-04-07__16-47__.tc.hdf5	rot_late	0.6	Yoda	mem	M1_PMd-C
2017-04-13__17-17__.tc.hdf5	base	0.744444444444444	Yoda	mem	M1_PMd-C
2017-04-13__17-17__.tc.hdf5	rot_early	0.638297872340426	Yoda	mem	M1_PMd-C
2017-04-13__17-17__.tc.hdf5	rot_late	0.605633802816901	Yoda	mem	M1_PMd-C
2017-04-18__14-33__.tc.hdf5	base	0.821428571428571	Yoda	mem	M1_PMd-C
2017-04-18__14-33__.tc.hdf5	rot_early	0.660493827160494	Yoda	mem	M1_PMd-C
2017-04-18__14-33__.tc.hdf5	rot_late	0.613496932515337	Yoda	mem	M1_PMd-C
2017-04-19__15-40__.tc.hdf5	base	0.880208333333333	Yoda	mem	M1_PMd-C
2017-04-19__15-40__.tc.hdf5	rot_early	0.761627906976744	Yoda	mem	M1_PMd-C
2017-04-19__15-40__.tc.hdf5	rot_late	0.64367816091954	Yoda	mem	M1_PMd-C
2017-04-20__17-16__.tc.hdf5	base	0.925373134328358	Yoda	mem	M1_PMd-C
2017-04-20__17-16__.tc.hdf5	rot_early	0.875	Yoda	mem	M1_PMd-C
2017-04-20__17-16__.tc.hdf5	rot_late	0.876543209876543	Yoda	mem	M1_PMd-C
2017-04-26__17-45__.tc.hdf5	base	0.873170731707317	Yoda	mem	M1_PMd-C
2017-04-26__17-45__.tc.hdf5	rot_early	0.708955223880597	Yoda	mem	M1_PMd-C
2017-04-26__17-45__.tc.hdf5	rot_late	0.683823529411765	Yoda	mem	M1_PMd-C
2017-04-27__16-08__.tc.hdf5	base	0.862745098039216	Yoda	mem	M1_PMd-C
2017-04-27__16-08__.tc.hdf5	rot_early	0.782122905027933	Yoda	mem	M1_PMd-C
2017-04-27__16-08__.tc.hdf5	rot_late	0.783333333333333	Yoda	mem	M1_PMd-C
2017-05-10__16-58__.tc.hdf5	base	0.698198198198198	Yoda	mem	M1_PMd-C
2017-05-10__16-58__.tc.hdf5	rot_early	0.587837837837838	Yoda	mem	M1_PMd-C
2017-05-10__16-58__.tc.hdf5	rot_late	0.51006711409396	Yoda	mem	M1_PMd-C
2017-05-11__16-19__.tc.hdf5	base	0.813725490196078	Yoda	mem	M1_PMd-C
2017-05-11__16-19__.tc.hdf5	rot_early	0.824561403508772	Yoda	mem	M1_PMd-C
2017-05-11__16-19__.tc.hdf5	rot_late	0.682080924855491	Yoda	mem	M1_PMd-C
2017-05-12__16-30__.tc.hdf5	base	0.88	Yoda	mem	M1_PMd-C
2017-05-12__16-30__.tc.hdf5	rot_early	0.737179487179487	Yoda	mem	M1_PMd-C
2017-05-12__16-30__.tc.hdf5	rot_late	0.624203821656051	Yoda	mem	M1_PMd-C
2017-05-16__16-24__.tc.hdf5	base	0.915	Yoda	mem	M1_PMd-C
2017-05-16__16-24__.tc.hdf5	rot_early	0.865168539325843	Yoda	mem	M1_PMd-C
2017-05-16__16-24__.tc.hdf5	rot_late	0.824175824175824	Yoda	mem	M1_PMd-C
2017-05-17__16-14__.tc.hdf5	base	0.938144329896907	Yoda	mem	M1_PMd-C
2017-05-17__16-14__.tc.hdf5	rot_early	0.816666666666667	Yoda	mem	M1_PMd-C
2017-05-17__16-14__.tc.hdf5	rot_late	0.537190082644628	Yoda	mem	M1_PMd-C
2017-05-19__15-03__.tc.hdf5	base	0.881773399014778	Yoda	mem	M1_PMd-C
2017-05-19__15-03__.tc.hdf5	rot_early	0.83	Yoda	mem	M1_PMd-C
2017-05-19__15-03__.tc.hdf5	rot_late	0.811881188118812	Yoda	mem	M1_PMd-C
2017-05-31__11-31__.tc.hdf5	base	0.847290640394089	Yoda	mem	M1_PMd-C
2017-05-31__11-31__.tc.hdf5	rot_early	0.67948717948718	Yoda	mem	M1_PMd-C
2017-05-31__11-31__.tc.hdf5	rot_late	0.585987261146497	Yoda	mem	M1_PMd-C
2017-06-01__17-04__.tc.hdf5	base	0.845	Yoda	mem	M1_PMd-C
2017-06-01__17-04__.tc.hdf5	rot_early	0.646666666666667	Yoda	mem	M1_PMd-C
2017-06-01__17-04__.tc.hdf5	rot_late	0.592105263157895	Yoda	mem	M1_PMd-C
2017-06-09__16-29__.tc.hdf5	base	0.85	Yoda	mem	M1_PMd-C
2017-06-09__16-29__.tc.hdf5	rot_early	0.763779527559055	Yoda	mem	M1_PMd-C
2017-06-09__16-29__.tc.hdf5	rot_late	0.6484375	Yoda	mem	M1_PMd-C
2017-06-15__12-28__.tc.hdf5	base	0.865671641791045	Yoda	mem	M1_PMd-C
2017-06-15__12-28__.tc.hdf5	rot_early	0.830985915492958	Yoda	mem	M1_PMd-C
2017-06-15__12-28__.tc.hdf5	rot_late	0.853146853146853	Yoda	mem	M1_PMd-C
2016-07-06__15-55__.tc.hdf5	base	0.710843373493976	Yoda	mem	M1_PMd-NC
2016-07-06__15-55__.tc.hdf5	rot_early	0.548780487804878	Yoda	mem	M1_PMd-NC
2016-07-06__15-55__.tc.hdf5	rot_late	0.547619047619048	Yoda	mem	M1_PMd-NC
2016-07-08__14-57__.tc.hdf5	base	0.666666666666667	Yoda	mem	M1_PMd-NC
2016-07-08__14-57__.tc.hdf5	rot_early	0.644171779141104	Yoda	mem	M1_PMd-NC
2016-07-08__14-57__.tc.hdf5	rot_late	0.539393939393939	Yoda	mem	M1_PMd-NC
2016-07-27__15-17__.tc.hdf5	base	0.837349397590361	Yoda	mem	M1_PMd-NC
2016-07-27__15-17__.tc.hdf5	rot_early	0.766666666666667	Yoda	mem	M1_PMd-NC
2016-07-27__15-17__.tc.hdf5	rot_late	0.763157894736842	Yoda	mem	M1_PMd-NC
2016-07-28__12-21__.tc.hdf5	base	0.658415841584158	Yoda	mem	M1_PMd-NC
2016-07-28__12-21__.tc.hdf5	rot_early	0.528301886792453	Yoda	mem	M1_PMd-NC
2016-07-28__12-21__.tc.hdf5	rot_late	0.53416149068323	Yoda	mem	M1_PMd-NC
2016-08-05__15-21__.tc.hdf5	base	0.732558139534884	Yoda	mem	M1_PMd-NC
2016-08-05__15-21__.tc.hdf5	rot_early	0.584905660377358	Yoda	mem	M1_PMd-NC
2016-08-05__15-21__.tc.hdf5	rot_late	0.633540372670807	Yoda	mem	M1_PMd-NC
2016-08-09__15-28__.tc.hdf5	base	0.741293532338308	Yoda	mem	M1_PMd-NC
2016-08-09__15-28__.tc.hdf5	rot_early	0.53416149068323	Yoda	mem	M1_PMd-NC
2016-08-09__15-28__.tc.hdf5	rot_late	0.598765432098765	Yoda	mem	M1_PMd-NC
2016-08-10__17-28__.tc.hdf5	base	0.776119402985075	Yoda	mem	M1_PMd-NC
2016-08-10__17-28__.tc.hdf5	rot_early	0.436507936507937	Yoda	mem	M1_PMd-NC
2016-08-10__17-28__.tc.hdf5	rot_late	0.409448818897638	Yoda	mem	M1_PMd-NC
2016-08-13__14-06__.tc.hdf5	base	0.783068783068783	Yoda	mem	M1_PMd-NC
2016-08-13__14-06__.tc.hdf5	rot_early	0.635416666666667	Yoda	mem	M1_PMd-NC
2016-08-13__14-06__.tc.hdf5	rot_late	0.622448979591837	Yoda	mem	M1_PMd-NC
2016-10-07__14-26__.tc.hdf5	base	0.658959537572254	Yoda	mem	M1_PMd-NC
2016-10-07__14-26__.tc.hdf5	rot_early	0.5	Yoda	mem	M1_PMd-NC
2016-10-07__14-26__.tc.hdf5	rot_late	0.669291338582677	Yoda	mem	M1_PMd-NC
2016-10-12__15-31__.tc.hdf5	base	0.641176470588235	Yoda	mem	M1_PMd-NC
2016-10-12__15-31__.tc.hdf5	rot_early	0.4625	Yoda	mem	M1_PMd-NC
2016-10-12__15-31__.tc.hdf5	rot_late	0.481481481481481	Yoda	mem	M1_PMd-NC
2016-10-27__14-54__.tc.hdf5	base	0.565217391304348	Yoda	mem	M1_PMd-NC
2016-10-27__14-54__.tc.hdf5	rot_early	0.543859649122807	Yoda	mem	M1_PMd-NC
2016-10-27__14-54__.tc.hdf5	rot_late	0.417391304347826	Yoda	mem	M1_PMd-NC
2016-11-02__13-45__.tc.hdf5	base	0.601226993865031	Yoda	mem	M1_PMd-NC
2016-11-02__13-45__.tc.hdf5	rot_early	0.593984962406015	Yoda	mem	M1_PMd-NC
2016-11-02__13-45__.tc.hdf5	rot_late	0.518518518518518	Yoda	mem	M1_PMd-NC
2016-11-03__17-16__.tc.hdf5	base	0.652439024390244	Yoda	mem	M1_PMd-NC
2016-11-03__17-16__.tc.hdf5	rot_early	0.543307086614173	Yoda	mem	M1_PMd-NC
2016-11-03__17-16__.tc.hdf5	rot_late	0.527131782945736	Yoda	mem	M1_PMd-NC
2016-11-04__15-53__.tc.hdf5	base	0.727810650887574	Yoda	mem	M1_PMd-NC
2016-11-04__15-53__.tc.hdf5	rot_early	0.674242424242424	Yoda	mem	M1_PMd-NC
2016-11-04__15-53__.tc.hdf5	rot_late	0.559701492537313	Yoda	mem	M1_PMd-NC
2016-11-09__16-42__.tc.hdf5	base	0.592814371257485	Yoda	mem	M1_PMd-NC
2016-11-09__16-42__.tc.hdf5	rot_early	0.54320987654321	Yoda	mem	M1_PMd-NC
2016-11-09__16-42__.tc.hdf5	rot_late	0.558282208588957	Yoda	mem	M1_PMd-NC
2016-12-07__14-45__.tc.hdf5	base	0.641975308641975	Yoda	mem	M1_PMd-NC
2016-12-07__14-45__.tc.hdf5	rot_early	0.651515151515151	Yoda	mem	M1_PMd-NC
2016-12-07__14-45__.tc.hdf5	rot_late	0.588235294117647	Yoda	mem	M1_PMd-NC
2016-12-09__15-23__.tc.hdf5	base	0.780487804878049	Yoda	mem	M1_PMd-NC
2016-12-09__15-23__.tc.hdf5	rot_early	0.728476821192053	Yoda	mem	M1_PMd-NC
2016-12-09__15-23__.tc.hdf5	rot_late	0.690789473684211	Yoda	mem	M1_PMd-NC
2016-12-20__14-51__.tc.hdf5	base	0.668639053254438	Yoda	mem	M1_PMd-NC
2016-12-20__14-51__.tc.hdf5	rot_early	0.52	Yoda	mem	M1_PMd-NC
2016-12-20__14-51__.tc.hdf5	rot_late	0.536423841059603	Yoda	mem	M1_PMd-NC
2016-12-21__15-18__.tc.hdf5	base	0.745454545454545	Yoda	mem	M1_PMd-NC
2016-12-21__15-18__.tc.hdf5	rot_early	0.603960396039604	Yoda	mem	M1_PMd-NC
2016-12-21__15-18__.tc.hdf5	rot_late	0.549019607843137	Yoda	mem	M1_PMd-NC
2017-01-04__14-40__.tc.hdf5	base	0.640243902439024	Yoda	mem	M1_PMd-NC
2017-01-04__14-40__.tc.hdf5	rot_early	0.51063829787234	Yoda	mem	M1_PMd-NC
2017-01-04__14-40__.tc.hdf5	rot_late	0.440559440559441	Yoda	mem	M1_PMd-NC
2017-01-05__14-46__.tc.hdf5	base	0.674418604651163	Yoda	mem	M1_PMd-NC
2017-01-05__14-46__.tc.hdf5	rot_early	0.453900709219858	Yoda	mem	M1_PMd-NC
2017-01-05__14-46__.tc.hdf5	rot_late	0.577464788732394	Yoda	mem	M1_PMd-NC
2017-01-11__16-29__.tc.hdf5	base	0.716049382716049	Yoda	mem	M1_PMd-NC
2017-01-11__16-29__.tc.hdf5	rot_early	0.612903225806452	Yoda	mem	M1_PMd-NC
2017-01-11__16-29__.tc.hdf5	rot_late	0.484126984126984	Yoda	mem	M1_PMd-NC
2017-01-15__14-30__.tc.hdf5	base	0.705521472392638	Yoda	mem	M1_PMd-NC
2017-01-15__14-30__.tc.hdf5	rot_early	0.60655737704918	Yoda	mem	M1_PMd-NC
2017-01-15__14-30__.tc.hdf5	rot_late	0.604838709677419	Yoda	mem	M1_PMd-NC
2017-01-18__15-23__.tc.hdf5	base	0.666666666666667	Yoda	mem	M1_PMd-NC
2017-01-18__15-23__.tc.hdf5	rot_early	0.581967213114754	Yoda	mem	M1_PMd-NC
2017-01-18__15-23__.tc.hdf5	rot_late	0.544715447154472	Yoda	mem	M1_PMd-NC
2017-02-23__14-29__.tc.hdf5	base	0.73780487804878	Yoda	mem	M1_PMd-NC
2017-02-23__14-29__.tc.hdf5	rot_early	0.666666666666667	Yoda	mem	M1_PMd-NC
2017-02-23__14-29__.tc.hdf5	rot_late	0.710743801652893	Yoda	mem	M1_PMd-NC
2017-02-24__15-01__.tc.hdf5	base	0.820987654320988	Yoda	mem	M1_PMd-NC
2017-02-24__15-01__.tc.hdf5	rot_early	0.823529411764706	Yoda	mem	M1_PMd-NC
2017-02-24__15-01__.tc.hdf5	rot_late	0.692307692307692	Yoda	mem	M1_PMd-NC
2017-03-01__17-11__.tc.hdf5	base	0.820359281437126	Yoda	mem	M1_PMd-NC
2017-03-01__17-11__.tc.hdf5	rot_early	0.716666666666667	Yoda	mem	M1_PMd-NC
2017-03-01__17-11__.tc.hdf5	rot_late	0.729508196721312	Yoda	mem	M1_PMd-NC
2017-03-14__15-04__.tc.hdf5	base	0.682352941176471	Yoda	mem	M1_PMd-NC
2017-03-14__15-04__.tc.hdf5	rot_early	0.653333333333333	Yoda	mem	M1_PMd-NC
2017-03-14__15-04__.tc.hdf5	rot_late	0.562913907284768	Yoda	mem	M1_PMd-NC
2017-03-16__17-14__.tc.hdf5	base	0.663366336633663	Yoda	mem	M1_PMd-NC
2017-03-16__17-14__.tc.hdf5	rot_early	0.615384615384615	Yoda	mem	M1_PMd-NC
2017-03-16__17-14__.tc.hdf5	rot_late	0.568181818181818	Yoda	mem	M1_PMd-NC
2017-03-29__16-47__.tc.hdf5	base	0.66	Yoda	mem	M1_PMd-NC
2017-03-29__16-47__.tc.hdf5	rot_early	0.524390243902439	Yoda	mem	M1_PMd-NC
2017-03-29__16-47__.tc.hdf5	rot_late	0.650602409638554	Yoda	mem	M1_PMd-NC
2017-03-30__16-47__.tc.hdf5	base	0.737967914438503	Yoda	mem	M1_PMd-NC
2017-03-30__16-47__.tc.hdf5	rot_early	0.584269662921348	Yoda	mem	M1_PMd-NC
2017-03-30__16-47__.tc.hdf5	rot_late	0.505494505494505	Yoda	mem	M1_PMd-NC
2017-04-04__15-36__.tc.hdf5	base	0.688118811881188	Yoda	mem	M1_PMd-NC
2017-04-04__15-36__.tc.hdf5	rot_early	0.551515151515152	Yoda	mem	M1_PMd-NC
2017-04-04__15-36__.tc.hdf5	rot_late	0.502994011976048	Yoda	mem	M1_PMd-NC
2017-04-06__17-33__.tc.hdf5	base	0.655	Yoda	mem	M1_PMd-NC
2017-04-06__17-33__.tc.hdf5	rot_early	0.62	Yoda	mem	M1_PMd-NC
2017-04-06__17-33__.tc.hdf5	rot_late	0.551948051948052	Yoda	mem	M1_PMd-NC
2017-04-07__16-47__.tc.hdf5	base	0.692307692307692	Yoda	mem	M1_PMd-NC
2017-04-07__16-47__.tc.hdf5	rot_early	0.582278481012658	Yoda	mem	M1_PMd-NC
2017-04-07__16-47__.tc.hdf5	rot_late	0.5	Yoda	mem	M1_PMd-NC
2017-04-13__17-17__.tc.hdf5	base	0.8	Yoda	mem	M1_PMd-NC
2017-04-13__17-17__.tc.hdf5	rot_early	0.695035460992908	Yoda	mem	M1_PMd-NC
2017-04-13__17-17__.tc.hdf5	rot_late	0.591549295774648	Yoda	mem	M1_PMd-NC
2017-04-18__14-33__.tc.hdf5	base	0.744047619047619	Yoda	mem	M1_PMd-NC
2017-04-18__14-33__.tc.hdf5	rot_early	0.697530864197531	Yoda	mem	M1_PMd-NC
2017-04-18__14-33__.tc.hdf5	rot_late	0.607361963190184	Yoda	mem	M1_PMd-NC
2017-04-19__15-40__.tc.hdf5	base	0.776041666666667	Yoda	mem	M1_PMd-NC
2017-04-19__15-40__.tc.hdf5	rot_early	0.593023255813954	Yoda	mem	M1_PMd-NC
2017-04-19__15-40__.tc.hdf5	rot_late	0.459770114942529	Yoda	mem	M1_PMd-NC
2017-04-20__17-16__.tc.hdf5	base	0.716417910447761	Yoda	mem	M1_PMd-NC
2017-04-20__17-16__.tc.hdf5	rot_early	0.6375	Yoda	mem	M1_PMd-NC
2017-04-20__17-16__.tc.hdf5	rot_late	0.580246913580247	Yoda	mem	M1_PMd-NC
2017-04-26__17-45__.tc.hdf5	base	0.775609756097561	Yoda	mem	M1_PMd-NC
2017-04-26__17-45__.tc.hdf5	rot_early	0.701492537313433	Yoda	mem	M1_PMd-NC
2017-04-26__17-45__.tc.hdf5	rot_late	0.639705882352941	Yoda	mem	M1_PMd-NC
2017-04-27__16-08__.tc.hdf5	base	0.813725490196078	Yoda	mem	M1_PMd-NC
2017-04-27__16-08__.tc.hdf5	rot_early	0.692737430167598	Yoda	mem	M1_PMd-NC
2017-04-27__16-08__.tc.hdf5	rot_late	0.683333333333333	Yoda	mem	M1_PMd-NC
2017-05-10__16-58__.tc.hdf5	base	0.657657657657658	Yoda	mem	M1_PMd-NC
2017-05-10__16-58__.tc.hdf5	rot_early	0.533783783783784	Yoda	mem	M1_PMd-NC
2017-05-10__16-58__.tc.hdf5	rot_late	0.590604026845638	Yoda	mem	M1_PMd-NC
2017-05-11__16-19__.tc.hdf5	base	0.666666666666667	Yoda	mem	M1_PMd-NC
2017-05-11__16-19__.tc.hdf5	rot_early	0.64327485380117	Yoda	mem	M1_PMd-NC
2017-05-11__16-19__.tc.hdf5	rot_late	0.473988439306358	Yoda	mem	M1_PMd-NC
2017-05-12__16-30__.tc.hdf5	base	0.755555555555556	Yoda	mem	M1_PMd-NC
2017-05-12__16-30__.tc.hdf5	rot_early	0.711538461538462	Yoda	mem	M1_PMd-NC
2017-05-12__16-30__.tc.hdf5	rot_late	0.636942675159236	Yoda	mem	M1_PMd-NC
2017-05-16__16-24__.tc.hdf5	base	0.7	Yoda	mem	M1_PMd-NC
2017-05-16__16-24__.tc.hdf5	rot_early	0.584269662921348	Yoda	mem	M1_PMd-NC
2017-05-16__16-24__.tc.hdf5	rot_late	0.648351648351648	Yoda	mem	M1_PMd-NC
2017-05-17__16-14__.tc.hdf5	base	0.65979381443299	Yoda	mem	M1_PMd-NC
2017-05-17__16-14__.tc.hdf5	rot_early	0.55	Yoda	mem	M1_PMd-NC
2017-05-17__16-14__.tc.hdf5	rot_late	0.504132231404959	Yoda	mem	M1_PMd-NC
2017-05-19__15-03__.tc.hdf5	base	0.733990147783251	Yoda	mem	M1_PMd-NC
2017-05-19__15-03__.tc.hdf5	rot_early	0.61	Yoda	mem	M1_PMd-NC
2017-05-19__15-03__.tc.hdf5	rot_late	0.544554455445545	Yoda	mem	M1_PMd-NC
2017-05-31__11-31__.tc.hdf5	base	0.753694581280788	Yoda	mem	M1_PMd-NC
2017-05-31__11-31__.tc.hdf5	rot_early	0.628205128205128	Yoda	mem	M1_PMd-NC
2017-05-31__11-31__.tc.hdf5	rot_late	0.630573248407643	Yoda	mem	M1_PMd-NC
2017-06-01__17-04__.tc.hdf5	base	0.68	Yoda	mem	M1_PMd-NC
2017-06-01__17-04__.tc.hdf5	rot_early	0.653333333333333	Yoda	mem	M1_PMd-NC
2017-06-01__17-04__.tc.hdf5	rot_late	0.5	Yoda	mem	M1_PMd-NC
2017-06-09__16-29__.tc.hdf5	base	0.76	Yoda	mem	M1_PMd-NC
2017-06-09__16-29__.tc.hdf5	rot_early	0.582677165354331	Yoda	mem	M1_PMd-NC
2017-06-09__16-29__.tc.hdf5	rot_late	0.651162790697674	Yoda	mem	M1_PMd-NC
2017-06-15__12-28__.tc.hdf5	base	0.696517412935323	Yoda	mem	M1_PMd-NC
2017-06-15__12-28__.tc.hdf5	rot_early	0.767605633802817	Yoda	mem	M1_PMd-NC
2017-06-15__12-28__.tc.hdf5	rot_late	0.706293706293706	Yoda	mem	M1_PMd-NC
2017-04-27__16-08__.tc.hdf5	base	0.617647058823529	Yoda	mem	PRR-C
2017-04-27__16-08__.tc.hdf5	rot_early	0.519553072625698	Yoda	mem	PRR-C
2017-04-27__16-08__.tc.hdf5	rot_late	0.538888888888889	Yoda	mem	PRR-C
2017-05-10__16-58__.tc.hdf5	base	0.644144144144144	Yoda	mem	PRR-C
2017-05-10__16-58__.tc.hdf5	rot_early	0.527027027027027	Yoda	mem	PRR-C
2017-05-10__16-58__.tc.hdf5	rot_late	0.51006711409396	Yoda	mem	PRR-C
2017-05-11__16-19__.tc.hdf5	base	0.588235294117647	Yoda	mem	PRR-C
2017-05-11__16-19__.tc.hdf5	rot_early	0.473684210526316	Yoda	mem	PRR-C
2017-05-11__16-19__.tc.hdf5	rot_late	0.502890173410405	Yoda	mem	PRR-C
2017-05-12__16-30__.tc.hdf5	base	0.688888888888889	Yoda	mem	PRR-C
2017-05-12__16-30__.tc.hdf5	rot_early	0.532051282051282	Yoda	mem	PRR-C
2017-05-12__16-30__.tc.hdf5	rot_late	0.515923566878981	Yoda	mem	PRR-C
2017-05-16__16-24__.tc.hdf5	base	0.705	Yoda	mem	PRR-C
2017-05-16__16-24__.tc.hdf5	rot_early	0.606741573033708	Yoda	mem	PRR-C
2017-05-16__16-24__.tc.hdf5	rot_late	0.582417582417582	Yoda	mem	PRR-C
2017-05-17__16-14__.tc.hdf5	base	0.654639175257732	Yoda	mem	PRR-C
2017-05-17__16-14__.tc.hdf5	rot_early	0.45	Yoda	mem	PRR-C
2017-05-17__16-14__.tc.hdf5	rot_late	0.462809917355372	Yoda	mem	PRR-C
2017-05-19__15-03__.tc.hdf5	base	0.630541871921182	Yoda	mem	PRR-C
2017-05-19__15-03__.tc.hdf5	rot_early	0.65	Yoda	mem	PRR-C
2017-05-19__15-03__.tc.hdf5	rot_late	0.574257425742574	Yoda	mem	PRR-C
2017-05-31__11-31__.tc.hdf5	base	0.679802955665025	Yoda	mem	PRR-C
2017-05-31__11-31__.tc.hdf5	rot_early	0.647435897435897	Yoda	mem	PRR-C
2017-05-31__11-31__.tc.hdf5	rot_late	0.573248407643312	Yoda	mem	PRR-C
2017-06-01__17-04__.tc.hdf5	base	0.635	Yoda	mem	PRR-C
2017-06-01__17-04__.tc.hdf5	rot_early	0.613333333333333	Yoda	mem	PRR-C
2017-06-01__17-04__.tc.hdf5	rot_late	0.625	Yoda	mem	PRR-C
2017-06-09__16-29__.tc.hdf5	base	0.67	Yoda	mem	PRR-C
2017-06-09__16-29__.tc.hdf5	rot_early	0.669291338582677	Yoda	mem	PRR-C
2017-06-09__16-29__.tc.hdf5	rot_late	0.596899224806202	Yoda	mem	PRR-C
2017-06-15__12-28__.tc.hdf5	base	0.661691542288557	Yoda	mem	PRR-C
2017-06-15__12-28__.tc.hdf5	rot_early	0.563380281690141	Yoda	mem	PRR-C
2017-06-15__12-28__.tc.hdf5	rot_late	0.538461538461538	Yoda	mem	PRR-C
2016-07-06__15-55__.tc.hdf5	base	0.753012048192771	Yoda	mem	PRR-NC
2016-07-06__15-55__.tc.hdf5	rot_early	0.536585365853659	Yoda	mem	PRR-NC
2016-07-06__15-55__.tc.hdf5	rot_late	0.535714285714286	Yoda	mem	PRR-NC
2016-07-08__14-57__.tc.hdf5	base	0.714285714285714	Yoda	mem	PRR-NC
2016-07-08__14-57__.tc.hdf5	rot_early	0.582822085889571	Yoda	mem	PRR-NC
2016-07-08__14-57__.tc.hdf5	rot_late	0.509090909090909	Yoda	mem	PRR-NC
2016-07-27__15-17__.tc.hdf5	base	0.728915662650602	Yoda	mem	PRR-NC
2016-07-27__15-17__.tc.hdf5	rot_early	0.533333333333333	Yoda	mem	PRR-NC
2016-07-27__15-17__.tc.hdf5	rot_late	0.585526315789474	Yoda	mem	PRR-NC
2016-07-28__12-21__.tc.hdf5	base	0.698019801980198	Yoda	mem	PRR-NC
2016-07-28__12-21__.tc.hdf5	rot_early	0.572327044025157	Yoda	mem	PRR-NC
2016-07-28__12-21__.tc.hdf5	rot_late	0.565217391304348	Yoda	mem	PRR-NC
2016-08-05__15-21__.tc.hdf5	base	0.773255813953488	Yoda	mem	PRR-NC
2016-08-05__15-21__.tc.hdf5	rot_early	0.60377358490566	Yoda	mem	PRR-NC
2016-08-05__15-21__.tc.hdf5	rot_late	0.577639751552795	Yoda	mem	PRR-NC
2016-08-09__15-28__.tc.hdf5	base	0.711442786069652	Yoda	mem	PRR-NC
2016-08-09__15-28__.tc.hdf5	rot_early	0.553459119496855	Yoda	mem	PRR-NC
2016-08-09__15-28__.tc.hdf5	rot_late	0.521739130434783	Yoda	mem	PRR-NC
2016-08-10__17-28__.tc.hdf5	base	0.641791044776119	Yoda	mem	PRR-NC
2016-08-10__17-28__.tc.hdf5	rot_early	0.484126984126984	Yoda	mem	PRR-NC
2016-08-10__17-28__.tc.hdf5	rot_late	0.519685039370079	Yoda	mem	PRR-NC
2016-08-13__14-06__.tc.hdf5	base	0.687830687830688	Yoda	mem	PRR-NC
2016-08-13__14-06__.tc.hdf5	rot_early	0.604166666666667	Yoda	mem	PRR-NC
2016-08-13__14-06__.tc.hdf5	rot_late	0.530612244897959	Yoda	mem	PRR-NC
2016-10-07__14-26__.tc.hdf5	base	0.734104046242775	Yoda	mem	PRR-NC
2016-10-07__14-26__.tc.hdf5	rot_early	0.515873015873016	Yoda	mem	PRR-NC
2016-10-07__14-26__.tc.hdf5	rot_late	0.582677165354331	Yoda	mem	PRR-NC
2016-10-12__15-31__.tc.hdf5	base	0.705882352941177	Yoda	mem	PRR-NC
2016-10-12__15-31__.tc.hdf5	rot_early	0.6125	Yoda	mem	PRR-NC
2016-10-12__15-31__.tc.hdf5	rot_late	0.549382716049383	Yoda	mem	PRR-NC
2016-10-27__14-54__.tc.hdf5	base	0.683229813664596	Yoda	mem	PRR-NC
2016-10-27__14-54__.tc.hdf5	rot_early	0.526315789473684	Yoda	mem	PRR-NC
2016-10-27__14-54__.tc.hdf5	rot_late	0.6	Yoda	mem	PRR-NC
2016-11-02__13-45__.tc.hdf5	base	0.797546012269939	Yoda	mem	PRR-NC
2016-11-02__13-45__.tc.hdf5	rot_early	0.616541353383459	Yoda	mem	PRR-NC
2016-11-02__13-45__.tc.hdf5	rot_late	0.6	Yoda	mem	PRR-NC
2016-11-03__17-16__.tc.hdf5	base	0.713414634146341	Yoda	mem	PRR-NC
2016-11-03__17-16__.tc.hdf5	rot_early	0.551181102362205	Yoda	mem	PRR-NC
2016-11-03__17-16__.tc.hdf5	rot_late	0.542635658914729	Yoda	mem	PRR-NC
2016-11-04__15-53__.tc.hdf5	base	0.72189349112426	Yoda	mem	PRR-NC
2016-11-04__15-53__.tc.hdf5	rot_early	0.545454545454545	Yoda	mem	PRR-NC
2016-11-04__15-53__.tc.hdf5	rot_late	0.626865671641791	Yoda	mem	PRR-NC
2016-11-09__16-42__.tc.hdf5	base	0.706586826347305	Yoda	mem	PRR-NC
2016-11-09__16-42__.tc.hdf5	rot_early	0.623456790123457	Yoda	mem	PRR-NC
2016-11-09__16-42__.tc.hdf5	rot_late	0.50920245398773	Yoda	mem	PRR-NC
2016-12-07__14-45__.tc.hdf5	base	0.666666666666667	Yoda	mem	PRR-NC
2016-12-07__14-45__.tc.hdf5	rot_early	0.651515151515151	Yoda	mem	PRR-NC
2016-12-07__14-45__.tc.hdf5	rot_late	0.573529411764706	Yoda	mem	PRR-NC
2016-12-09__15-23__.tc.hdf5	base	0.646341463414634	Yoda	mem	PRR-NC
2016-12-09__15-23__.tc.hdf5	rot_early	0.602649006622517	Yoda	mem	PRR-NC
2016-12-09__15-23__.tc.hdf5	rot_late	0.546052631578947	Yoda	mem	PRR-NC
2016-12-20__14-51__.tc.hdf5	base	0.674556213017751	Yoda	mem	PRR-NC
2016-12-20__14-51__.tc.hdf5	rot_early	0.513333333333333	Yoda	mem	PRR-NC
2016-12-20__14-51__.tc.hdf5	rot_late	0.576158940397351	Yoda	mem	PRR-NC
2016-12-21__15-18__.tc.hdf5	base	0.672727272727273	Yoda	mem	PRR-NC
2016-12-21__15-18__.tc.hdf5	rot_early	0.544554455445545	Yoda	mem	PRR-NC
2016-12-21__15-18__.tc.hdf5	rot_late	0.588235294117647	Yoda	mem	PRR-NC
2017-01-04__14-40__.tc.hdf5	base	0.731707317073171	Yoda	mem	PRR-NC
2017-01-04__14-40__.tc.hdf5	rot_early	0.567375886524823	Yoda	mem	PRR-NC
2017-01-04__14-40__.tc.hdf5	rot_late	0.566433566433566	Yoda	mem	PRR-NC
2017-01-05__14-46__.tc.hdf5	base	0.651162790697674	Yoda	mem	PRR-NC
2017-01-05__14-46__.tc.hdf5	rot_early	0.546099290780142	Yoda	mem	PRR-NC
2017-01-05__14-46__.tc.hdf5	rot_late	0.47887323943662	Yoda	mem	PRR-NC
2017-01-11__16-29__.tc.hdf5	base	0.62962962962963	Yoda	mem	PRR-NC
2017-01-11__16-29__.tc.hdf5	rot_early	0.588709677419355	Yoda	mem	PRR-NC
2017-01-11__16-29__.tc.hdf5	rot_late	0.53968253968254	Yoda	mem	PRR-NC
2017-01-15__14-30__.tc.hdf5	base	0.668711656441718	Yoda	mem	PRR-NC
2017-01-15__14-30__.tc.hdf5	rot_early	0.442622950819672	Yoda	mem	PRR-NC
2017-01-15__14-30__.tc.hdf5	rot_late	0.516129032258065	Yoda	mem	PRR-NC
2017-01-18__15-23__.tc.hdf5	base	0.672727272727273	Yoda	mem	PRR-NC
2017-01-18__15-23__.tc.hdf5	rot_early	0.491803278688525	Yoda	mem	PRR-NC
2017-01-18__15-23__.tc.hdf5	rot_late	0.520325203252033	Yoda	mem	PRR-NC
2017-02-23__14-29__.tc.hdf5	base	0.579268292682927	Yoda	mem	PRR-NC
2017-02-23__14-29__.tc.hdf5	rot_early	0.483333333333333	Yoda	mem	PRR-NC
2017-02-23__14-29__.tc.hdf5	rot_late	0.454545454545455	Yoda	mem	PRR-NC
2017-02-24__15-01__.tc.hdf5	base	0.611111111111111	Yoda	mem	PRR-NC
2017-02-24__15-01__.tc.hdf5	rot_early	0.5	Yoda	mem	PRR-NC
2017-02-24__15-01__.tc.hdf5	rot_late	0.567307692307692	Yoda	mem	PRR-NC
2017-03-01__17-11__.tc.hdf5	base	0.598802395209581	Yoda	mem	PRR-NC
2017-03-01__17-11__.tc.hdf5	rot_early	0.566666666666667	Yoda	mem	PRR-NC
2017-03-01__17-11__.tc.hdf5	rot_late	0.614754098360656	Yoda	mem	PRR-NC
2017-03-14__15-04__.tc.hdf5	base	0.723529411764706	Yoda	mem	PRR-NC
2017-03-14__15-04__.tc.hdf5	rot_early	0.54	Yoda	mem	PRR-NC
2017-03-14__15-04__.tc.hdf5	rot_late	0.562913907284768	Yoda	mem	PRR-NC
2017-03-16__17-14__.tc.hdf5	base	0.643564356435644	Yoda	mem	PRR-NC
2017-03-16__17-14__.tc.hdf5	rot_early	0.615384615384615	Yoda	mem	PRR-NC
2017-03-16__17-14__.tc.hdf5	rot_late	0.590909090909091	Yoda	mem	PRR-NC
2017-03-29__16-47__.tc.hdf5	base	0.815	Yoda	mem	PRR-NC
2017-03-29__16-47__.tc.hdf5	rot_early	0.768292682926829	Yoda	mem	PRR-NC
2017-03-29__16-47__.tc.hdf5	rot_late	0.650602409638554	Yoda	mem	PRR-NC
2017-03-30__16-47__.tc.hdf5	base	0.663101604278075	Yoda	mem	PRR-NC
2017-03-30__16-47__.tc.hdf5	rot_early	0.471910112359551	Yoda	mem	PRR-NC
2017-03-30__16-47__.tc.hdf5	rot_late	0.395604395604396	Yoda	mem	PRR-NC
2017-04-04__15-36__.tc.hdf5	base	0.861386138613861	Yoda	mem	PRR-NC
2017-04-04__15-36__.tc.hdf5	rot_early	0.83030303030303	Yoda	mem	PRR-NC
2017-04-04__15-36__.tc.hdf5	rot_late	0.778443113772455	Yoda	mem	PRR-NC
2017-04-06__17-33__.tc.hdf5	base	0.635	Yoda	mem	PRR-NC
2017-04-06__17-33__.tc.hdf5	rot_early	0.64	Yoda	mem	PRR-NC
2017-04-06__17-33__.tc.hdf5	rot_late	0.590909090909091	Yoda	mem	PRR-NC
2017-04-07__16-47__.tc.hdf5	base	0.834319526627219	Yoda	mem	PRR-NC
2017-04-07__16-47__.tc.hdf5	rot_early	0.79746835443038	Yoda	mem	PRR-NC
2017-04-07__16-47__.tc.hdf5	rot_late	0.8375	Yoda	mem	PRR-NC
2017-04-12__17-19__.tc.hdf5	base	0.687116564417178	Yoda	mem	PRR-NC
2017-04-12__17-19__.tc.hdf5	rot_early	0.644970414201183	Yoda	mem	PRR-NC
2017-04-12__17-19__.tc.hdf5	rot_late	0.56140350877193	Yoda	mem	PRR-NC
2017-04-13__17-17__.tc.hdf5	base	0.716666666666667	Yoda	mem	PRR-NC
2017-04-13__17-17__.tc.hdf5	rot_early	0.617021276595745	Yoda	mem	PRR-NC
2017-04-13__17-17__.tc.hdf5	rot_late	0.612676056338028	Yoda	mem	PRR-NC
2017-04-18__14-33__.tc.hdf5	base	0.755952380952381	Yoda	mem	PRR-NC
2017-04-18__14-33__.tc.hdf5	rot_early	0.746913580246914	Yoda	mem	PRR-NC
2017-04-18__14-33__.tc.hdf5	rot_late	0.656441717791411	Yoda	mem	PRR-NC
2017-04-19__15-40__.tc.hdf5	base	0.859375	Yoda	mem	PRR-NC
2017-04-19__15-40__.tc.hdf5	rot_early	0.784883720930233	Yoda	mem	PRR-NC
2017-04-19__15-40__.tc.hdf5	rot_late	0.82183908045977	Yoda	mem	PRR-NC
2017-04-20__17-16__.tc.hdf5	base	0.666666666666667	Yoda	mem	PRR-NC
2017-04-20__17-16__.tc.hdf5	rot_early	0.6625	Yoda	mem	PRR-NC
2017-04-20__17-16__.tc.hdf5	rot_late	0.623456790123457	Yoda	mem	PRR-NC
2017-04-26__17-45__.tc.hdf5	base	0.609756097560976	Yoda	mem	PRR-NC
2017-04-26__17-45__.tc.hdf5	rot_early	0.619402985074627	Yoda	mem	PRR-NC
2017-04-26__17-45__.tc.hdf5	rot_late	0.536764705882353	Yoda	mem	PRR-NC
2019-12-05__12-51__.tc.hdf5	base	0.786127167630058	Zeppo	mem	M1_PMd-C
2019-12-05__12-51__.tc.hdf5	rot_early	0.508771929824561	Zeppo	mem	M1_PMd-C
2019-12-05__12-51__.tc.hdf5	rot_late	0.728813559322034	Zeppo	mem	M1_PMd-C
2019-12-06__12-15__.tc.hdf5	base	0.845679012345679	Zeppo	mem	M1_PMd-C
2019-12-06__12-15__.tc.hdf5	rot_early	0.712765957446808	Zeppo	mem	M1_PMd-C
2019-12-06__12-15__.tc.hdf5	rot_late	0.757894736842105	Zeppo	mem	M1_PMd-C
2019-12-07__11-46__.tc.hdf5	base	0.890909090909091	Zeppo	mem	M1_PMd-C
2019-12-07__11-46__.tc.hdf5	rot_early	0.88	Zeppo	mem	M1_PMd-C
2019-12-07__11-46__.tc.hdf5	rot_late	0.705882352941177	Zeppo	mem	M1_PMd-C
2019-12-09__12-20__.tc.hdf5	base	0.833333333333333	Zeppo	mem	M1_PMd-C
2019-12-09__12-20__.tc.hdf5	rot_early	0.720720720720721	Zeppo	mem	M1_PMd-C
2019-12-09__12-20__.tc.hdf5	rot_late	0.669642857142857	Zeppo	mem	M1_PMd-C
2019-12-12__12-40__.tc.hdf5	base	0.819875776397516	Zeppo	mem	M1_PMd-C
2019-12-12__12-40__.tc.hdf5	rot_early	0.717171717171717	Zeppo	mem	M1_PMd-C
2019-12-12__12-40__.tc.hdf5	rot_late	0.762376237623762	Zeppo	mem	M1_PMd-C
2019-12-14__11-31__.tc.hdf5	base	0.792452830188679	Zeppo	mem	M1_PMd-C
2019-12-14__11-31__.tc.hdf5	rot_early	0.595744680851064	Zeppo	mem	M1_PMd-C
2019-12-14__11-31__.tc.hdf5	rot_late	0.673469387755102	Zeppo	mem	M1_PMd-C
2020-01-10__12-04__.tc.hdf5	base	0.852713178294574	Zeppo	mem	M1_PMd-C
2020-01-10__12-04__.tc.hdf5	rot_early	0.76056338028169	Zeppo	mem	M1_PMd-C
2020-01-10__12-04__.tc.hdf5	rot_late	0.583333333333333	Zeppo	mem	M1_PMd-C
2020-01-21__11-45__.tc.hdf5	base	0.840909090909091	Zeppo	mem	M1_PMd-C
2020-01-21__11-45__.tc.hdf5	rot_early	0.714285714285714	Zeppo	mem	M1_PMd-C
2020-01-21__11-45__.tc.hdf5	rot_late	0.605633802816901	Zeppo	mem	M1_PMd-C
2020-01-22__11-24__.tc.hdf5	base	0.733333333333333	Zeppo	mem	M1_PMd-C
2020-01-22__11-24__.tc.hdf5	rot_early	0.697674418604651	Zeppo	mem	M1_PMd-C
2020-01-22__11-24__.tc.hdf5	rot_late	0.6	Zeppo	mem	M1_PMd-C
2020-01-23__11-28__.tc.hdf5	base	0.883333333333333	Zeppo	mem	M1_PMd-C
2020-01-23__11-28__.tc.hdf5	rot_early	0.64	Zeppo	mem	M1_PMd-C
2020-01-23__11-28__.tc.hdf5	rot_late	0.696078431372549	Zeppo	mem	M1_PMd-C
2020-01-24__11-29__.tc.hdf5	base	0.89375	Zeppo	mem	M1_PMd-C
2020-01-24__11-29__.tc.hdf5	rot_early	0.675213675213675	Zeppo	mem	M1_PMd-C
2020-01-24__11-29__.tc.hdf5	rot_late	0.635593220338983	Zeppo	mem	M1_PMd-C
2020-01-25__11-46__.tc.hdf5	base	0.86046511627907	Zeppo	mem	M1_PMd-C
2020-01-25__11-46__.tc.hdf5	rot_early	0.623931623931624	Zeppo	mem	M1_PMd-C
2020-01-25__11-46__.tc.hdf5	rot_late	0.720338983050847	Zeppo	mem	M1_PMd-C
2020-01-28__12-18__.tc.hdf5	base	0.888198757763975	Zeppo	mem	M1_PMd-C
2020-01-28__12-18__.tc.hdf5	rot_early	0.76271186440678	Zeppo	mem	M1_PMd-C
2020-01-28__12-18__.tc.hdf5	rot_late	0.6	Zeppo	mem	M1_PMd-C
2020-01-29__11-42__.tc.hdf5	base	0.838509316770186	Zeppo	mem	M1_PMd-C
2020-01-29__11-42__.tc.hdf5	rot_early	0.72	Zeppo	mem	M1_PMd-C
2020-01-29__11-42__.tc.hdf5	rot_late	0.627450980392157	Zeppo	mem	M1_PMd-C
2020-01-31__10-45__.tc.hdf5	base	0.858333333333333	Zeppo	mem	M1_PMd-C
2020-01-31__10-45__.tc.hdf5	rot_early	0.62	Zeppo	mem	M1_PMd-C
2020-01-31__10-45__.tc.hdf5	rot_late	0.634615384615385	Zeppo	mem	M1_PMd-C
2019-12-05__12-51__.tc.hdf5	base	0.682080924855491	Zeppo	mem	M1_PMd-NC
2019-12-05__12-51__.tc.hdf5	rot_early	0.578947368421053	Zeppo	mem	M1_PMd-NC
2019-12-05__12-51__.tc.hdf5	rot_late	0.644067796610169	Zeppo	mem	M1_PMd-NC
2019-12-06__12-15__.tc.hdf5	base	0.802469135802469	Zeppo	mem	M1_PMd-NC
2019-12-06__12-15__.tc.hdf5	rot_early	0.468085106382979	Zeppo	mem	M1_PMd-NC
2019-12-06__12-15__.tc.hdf5	rot_late	0.421052631578947	Zeppo	mem	M1_PMd-NC
2019-12-07__11-46__.tc.hdf5	base	0.76969696969697	Zeppo	mem	M1_PMd-NC
2019-12-07__11-46__.tc.hdf5	rot_early	0.66	Zeppo	mem	M1_PMd-NC
2019-12-07__11-46__.tc.hdf5	rot_late	0.666666666666667	Zeppo	mem	M1_PMd-NC
2019-12-09__12-20__.tc.hdf5	base	0.728395061728395	Zeppo	mem	M1_PMd-NC
2019-12-09__12-20__.tc.hdf5	rot_early	0.567567567567568	Zeppo	mem	M1_PMd-NC
2019-12-09__12-20__.tc.hdf5	rot_late	0.633928571428571	Zeppo	mem	M1_PMd-NC
2019-12-12__12-40__.tc.hdf5	base	0.807453416149068	Zeppo	mem	M1_PMd-NC
2019-12-12__12-40__.tc.hdf5	rot_early	0.636363636363636	Zeppo	mem	M1_PMd-NC
2019-12-12__12-40__.tc.hdf5	rot_late	0.633663366336634	Zeppo	mem	M1_PMd-NC
2019-12-14__11-31__.tc.hdf5	base	0.817610062893082	Zeppo	mem	M1_PMd-NC
2019-12-14__11-31__.tc.hdf5	rot_early	0.638297872340426	Zeppo	mem	M1_PMd-NC
2019-12-14__11-31__.tc.hdf5	rot_late	0.571428571428571	Zeppo	mem	M1_PMd-NC
2020-01-10__12-04__.tc.hdf5	base	0.767441860465116	Zeppo	mem	M1_PMd-NC
2020-01-10__12-04__.tc.hdf5	rot_early	0.408450704225352	Zeppo	mem	M1_PMd-NC
2020-01-10__12-04__.tc.hdf5	rot_late	0.486111111111111	Zeppo	mem	M1_PMd-NC
2020-01-21__11-45__.tc.hdf5	base	0.886363636363636	Zeppo	mem	M1_PMd-NC
2020-01-21__11-45__.tc.hdf5	rot_early	0.742857142857143	Zeppo	mem	M1_PMd-NC
2020-01-21__11-45__.tc.hdf5	rot_late	0.52112676056338	Zeppo	mem	M1_PMd-NC
2020-01-22__11-24__.tc.hdf5	base	0.733333333333333	Zeppo	mem	M1_PMd-NC
2020-01-22__11-24__.tc.hdf5	rot_early	0.697674418604651	Zeppo	mem	M1_PMd-NC
2020-01-22__11-24__.tc.hdf5	rot_late	0.577777777777778	Zeppo	mem	M1_PMd-NC
2020-01-23__11-28__.tc.hdf5	base	0.791666666666667	Zeppo	mem	M1_PMd-NC
2020-01-23__11-28__.tc.hdf5	rot_early	0.78	Zeppo	mem	M1_PMd-NC
2020-01-23__11-28__.tc.hdf5	rot_late	0.53921568627451	Zeppo	mem	M1_PMd-NC
2020-01-24__11-29__.tc.hdf5	base	0.80625	Zeppo	mem	M1_PMd-NC
2020-01-24__11-29__.tc.hdf5	rot_early	0.641025641025641	Zeppo	mem	M1_PMd-NC
2020-01-24__11-29__.tc.hdf5	rot_late	0.601694915254237	Zeppo	mem	M1_PMd-NC
2020-01-25__11-46__.tc.hdf5	base	0.875968992248062	Zeppo	mem	M1_PMd-NC
2020-01-25__11-46__.tc.hdf5	rot_early	0.623931623931624	Zeppo	mem	M1_PMd-NC
2020-01-25__11-46__.tc.hdf5	rot_late	0.627118644067797	Zeppo	mem	M1_PMd-NC
2020-01-28__12-18__.tc.hdf5	base	0.807453416149068	Zeppo	mem	M1_PMd-NC
2020-01-28__12-18__.tc.hdf5	rot_early	0.627118644067797	Zeppo	mem	M1_PMd-NC
2020-01-28__12-18__.tc.hdf5	rot_late	0.658333333333333	Zeppo	mem	M1_PMd-NC
2020-01-29__11-42__.tc.hdf5	base	0.763975155279503	Zeppo	mem	M1_PMd-NC
2020-01-29__11-42__.tc.hdf5	rot_early	0.61	Zeppo	mem	M1_PMd-NC
2020-01-29__11-42__.tc.hdf5	rot_late	0.598039215686274	Zeppo	mem	M1_PMd-NC
2020-01-31__10-45__.tc.hdf5	base	0.775	Zeppo	mem	M1_PMd-NC
2020-01-31__10-45__.tc.hdf5	rot_early	0.68	Zeppo	mem	M1_PMd-NC
2020-01-31__10-45__.tc.hdf5	rot_late	0.576923076923077	Zeppo	mem	M1_PMd-NC
2020-01-21__11-45__.tc.hdf5	base	0.757575757575758	Zeppo	mem	PRR-C
2020-01-21__11-45__.tc.hdf5	rot_early	0.614285714285714	Zeppo	mem	PRR-C
2020-01-21__11-45__.tc.hdf5	rot_late	0.52112676056338	Zeppo	mem	PRR-C
2020-01-22__11-24__.tc.hdf5	base	0.675	Zeppo	mem	PRR-C
2020-01-22__11-24__.tc.hdf5	rot_early	0.395348837209302	Zeppo	mem	PRR-C
2020-01-22__11-24__.tc.hdf5	rot_late	0.444444444444444	Zeppo	mem	PRR-C
2020-01-23__11-28__.tc.hdf5	base	0.633333333333333	Zeppo	mem	PRR-C
2020-01-23__11-28__.tc.hdf5	rot_early	0.5	Zeppo	mem	PRR-C
2020-01-23__11-28__.tc.hdf5	rot_late	0.549019607843137	Zeppo	mem	PRR-C
2020-01-24__11-29__.tc.hdf5	base	0.7875	Zeppo	mem	PRR-C
2020-01-24__11-29__.tc.hdf5	rot_early	0.623931623931624	Zeppo	mem	PRR-C
2020-01-24__11-29__.tc.hdf5	rot_late	0.542372881355932	Zeppo	mem	PRR-C
2020-01-25__11-46__.tc.hdf5	base	0.744186046511628	Zeppo	mem	PRR-C
2020-01-25__11-46__.tc.hdf5	rot_early	0.547008547008547	Zeppo	mem	PRR-C
2020-01-25__11-46__.tc.hdf5	rot_late	0.457627118644068	Zeppo	mem	PRR-C
2019-12-05__12-51__.tc.hdf5	base	0.84393063583815	Zeppo	mem	PRR-NC
2019-12-05__12-51__.tc.hdf5	rot_early	0.614035087719298	Zeppo	mem	PRR-NC
2019-12-05__12-51__.tc.hdf5	rot_late	0.576271186440678	Zeppo	mem	PRR-NC
2019-12-06__12-15__.tc.hdf5	base	0.808641975308642	Zeppo	mem	PRR-NC
2019-12-06__12-15__.tc.hdf5	rot_early	0.574468085106383	Zeppo	mem	PRR-NC
2019-12-06__12-15__.tc.hdf5	rot_late	0.652631578947368	Zeppo	mem	PRR-NC
2019-12-07__11-46__.tc.hdf5	base	0.757575757575758	Zeppo	mem	PRR-NC
2019-12-07__11-46__.tc.hdf5	rot_early	0.54	Zeppo	mem	PRR-NC
2019-12-07__11-46__.tc.hdf5	rot_late	0.549019607843137	Zeppo	mem	PRR-NC
2019-12-09__12-20__.tc.hdf5	base	0.802469135802469	Zeppo	mem	PRR-NC
2019-12-09__12-20__.tc.hdf5	rot_early	0.630630630630631	Zeppo	mem	PRR-NC
2019-12-09__12-20__.tc.hdf5	rot_late	0.589285714285714	Zeppo	mem	PRR-NC
2019-12-12__12-40__.tc.hdf5	base	0.788819875776398	Zeppo	mem	PRR-NC
2019-12-12__12-40__.tc.hdf5	rot_early	0.636363636363636	Zeppo	mem	PRR-NC
2019-12-12__12-40__.tc.hdf5	rot_late	0.455445544554455	Zeppo	mem	PRR-NC
2019-12-14__11-31__.tc.hdf5	base	0.805031446540881	Zeppo	mem	PRR-NC
2019-12-14__11-31__.tc.hdf5	rot_early	0.553191489361702	Zeppo	mem	PRR-NC
2019-12-14__11-31__.tc.hdf5	rot_late	0.551020408163265	Zeppo	mem	PRR-NC
2020-01-10__12-04__.tc.hdf5	base	0.775193798449612	Zeppo	mem	PRR-NC
2020-01-10__12-04__.tc.hdf5	rot_early	0.563380281690141	Zeppo	mem	PRR-NC
2020-01-10__12-04__.tc.hdf5	rot_late	0.416666666666667	Zeppo	mem	PRR-NC
2020-01-28__12-18__.tc.hdf5	base	0.68944099378882	Zeppo	mem	PRR-NC
2020-01-28__12-18__.tc.hdf5	rot_early	0.576271186440678	Zeppo	mem	PRR-NC
2020-01-28__12-18__.tc.hdf5	rot_late	0.458333333333333	Zeppo	mem	PRR-NC
2020-01-29__11-42__.tc.hdf5	base	0.68944099378882	Zeppo	mem	PRR-NC
2020-01-29__11-42__.tc.hdf5	rot_early	0.62	Zeppo	mem	PRR-NC
2020-01-29__11-42__.tc.hdf5	rot_late	0.588235294117647	Zeppo	mem	PRR-NC
2020-01-31__10-45__.tc.hdf5	base	0.775	Zeppo	mem	PRR-NC
2020-01-31__10-45__.tc.hdf5	rot_early	0.6	Zeppo	mem	PRR-NC
2020-01-31__10-45__.tc.hdf5	rot_late	0.576923076923077	Zeppo	mem	PRR-NC
