# Supplementary material for: Frontal and parietal planning signals encode adapted motor commands when learning to control a brain–computer interface
Source: PLoS Biol. 2025 Sep 29;23(9):e3003408. doi: 10.1371/journal.pbio.3003408 (PMC12533969; doi:10.1371/journal.pbio.3003408)
Supplement: S11 Data — (ZIP) [file pbio.3003408.s019.zip › S11_Data/data/res_all.csv]

file_name	category	trial_index	target_ID	shift_mem	shift_mov	control
2016-07-06__15-55__.tc.hdf5	test	452	8	-24.0213906030717	1.37614143993474	BC
2016-07-06__15-55__.tc.hdf5	test	453	3	-16.5278478364365	-5.47385958187824	BC
2016-07-06__15-55__.tc.hdf5	test	454	3	-2.62333140902258	-4.73668335008266	BC
2016-07-06__15-55__.tc.hdf5	test	455	5	24.9702832159228	9.49901030520728	BC
2016-07-06__15-55__.tc.hdf5	test	456	7	-8.05138189418733	-7.03925863042715	BC
2016-07-06__15-55__.tc.hdf5	test	457	6	12.7672993900072	-2.28233306334296	BC
2016-07-06__15-55__.tc.hdf5	test	458	5	6.61617771063536	1.04637113925477	BC
2016-07-06__15-55__.tc.hdf5	test	459	4	-0.531506805078451	4.19159677592554	BC
2016-07-06__15-55__.tc.hdf5	test	460	2	-12.1317587106017	-0.848796753176737	BC
2016-07-06__15-55__.tc.hdf5	test	461	8	-19.3701622764522	-4.48111588732667	BC
2016-07-06__15-55__.tc.hdf5	test	462	3	-17.3449731371947	-6.18384220069988	BC
2016-07-06__15-55__.tc.hdf5	test	463	1	1.65597570826736	4.10945714601867	BC
2016-07-06__15-55__.tc.hdf5	test	464	2	-10.0833142795086	-4.60734141893179	BC
2016-07-06__15-55__.tc.hdf5	test	465	1	1.82641095603262	4.31121155593316	BC
2016-07-06__15-55__.tc.hdf5	test	466	3	-19.8929546958188	-3.29946494429803	BC
2016-07-06__15-55__.tc.hdf5	test	467	2	-0.217490323182659	-0.980204292138856	BC
2016-07-06__15-55__.tc.hdf5	test	468	6	17.2473097586136	3.02179401627044	BC
2016-07-06__15-55__.tc.hdf5	test	469	4	10.0231169266383	0.512659087237376	BC
2016-07-06__15-55__.tc.hdf5	test	470	5	25.4732875789951	1.32942507655201	BC
2016-07-06__15-55__.tc.hdf5	test	471	8	1.47588441321264	6.72849565352843	BC
2016-07-06__15-55__.tc.hdf5	test	472	4	0.267778996434584	-9.34955516634497	BC
2016-07-06__15-55__.tc.hdf5	test	473	5	4.27900810554753	0.207930965442199	BC
2016-07-06__15-55__.tc.hdf5	test	474	1	-1.86208171605856	1.9878314065598	BC
2016-07-06__15-55__.tc.hdf5	test	475	7	-0.879464806991202	-4.74942881243256	BC
2016-07-06__15-55__.tc.hdf5	test	476	1	8.34390978533255	1.4043428554229	BC
2016-07-06__15-55__.tc.hdf5	test	477	7	-9.09658970137312	-7.43647647454786	BC
2016-07-06__15-55__.tc.hdf5	test	478	5	15.0580140780333	10.5010897196123	BC
2016-07-06__15-55__.tc.hdf5	test	479	2	-23.4936694575313	-0.795479264373783	BC
2016-07-06__15-55__.tc.hdf5	test	480	4	13.5010505102821	-2.35425161163313	BC
2016-07-06__15-55__.tc.hdf5	test	481	6	17.3449757001645	-5.07079417413143	BC
2016-07-06__15-55__.tc.hdf5	test	482	2	-8.346415461496	-5.51208019145864	BC
2016-07-06__15-55__.tc.hdf5	test	483	2	-0.352225169573944	4.19912015662642	BC
2016-07-06__15-55__.tc.hdf5	test	484	8	-13.9149472143279	-0.967422128434307	BC
2016-07-06__15-55__.tc.hdf5	train	485	5	1.91462732075538	8.02141146777859	BC
2016-07-06__15-55__.tc.hdf5	train	486	3	-0.118075660896656	-2.07325242518329	BC
2016-07-06__15-55__.tc.hdf5	train	487	3	-7.4028078967205	5.23486619497845	BC
2016-07-06__15-55__.tc.hdf5	train	488	7	-2.45424110587313	2.70736582905447	BC
2016-07-06__15-55__.tc.hdf5	train	489	4	12.9492971360528	0.00111622930326127	BC
2016-07-06__15-55__.tc.hdf5	train	490	1	-1.90272541678036	2.35073927397816	BC
2016-07-06__15-55__.tc.hdf5	train	491	6	-11.3322676664221	2.44944210694088	BC
2016-07-06__15-55__.tc.hdf5	train	492	8	-3.71017644704579	1.87944553180913	BC
2016-07-06__15-55__.tc.hdf5	train	493	7	-3.17582525493842	-7.36595524724768	BC
2016-07-06__15-55__.tc.hdf5	train	494	5	18.4533406584482	5.95808891260183	BC
2016-07-06__15-55__.tc.hdf5	train	495	3	-0.382746529439361	-0.209002375336107	BC
2016-07-06__15-55__.tc.hdf5	train	496	4	2.52161657670453	-2.72462269927099	BC
2016-07-06__15-55__.tc.hdf5	train	497	8	-8.68792502135261	-0.995547937433463	BC
2016-07-06__15-55__.tc.hdf5	train	498	7	8.84154672994142	-0.375233113832812	BC
2016-07-06__15-55__.tc.hdf5	train	499	1	1.96314305489145	2.37777931995469	BC
2016-07-06__15-55__.tc.hdf5	train	500	2	-6.15429755523693	-3.47522878080983	BC
2016-07-06__15-55__.tc.hdf5	train	501	6	9.31695087914729	6.88004948236399	BC
2016-07-06__15-55__.tc.hdf5	train	502	2	-22.4878216866122	-5.39433808552279	BC
2016-07-06__15-55__.tc.hdf5	train	503	6	-4.95496740741453	7.45008858279326	BC
2016-07-06__15-55__.tc.hdf5	train	504	5	-7.83183800386424	8.82328679991917	BC
2016-07-06__15-55__.tc.hdf5	train	505	3	3.94410026714243	-3.14310634954149	BC
2016-07-06__15-55__.tc.hdf5	train	506	8	-19.7201493250169	-5.47384852958249	BC
2016-07-06__15-55__.tc.hdf5	train	507	8	-13.4373474238501	-1.38636461268094	BC
2016-07-06__15-55__.tc.hdf5	train	508	6	7.12268217571054	-1.41739050529979	BC
2016-07-06__15-55__.tc.hdf5	train	509	3	2.09467338016772	-4.54892331578322	BC
2016-07-06__15-55__.tc.hdf5	train	510	4	-0.365176058047532	-13.9398669441354	BC
2016-07-06__15-55__.tc.hdf5	train	511	4	10.8355037584881	-13.5356766461357	BC
2016-07-06__15-55__.tc.hdf5	train	512	6	-9.51366942146984	0.657098870406002	BC
2016-07-06__15-55__.tc.hdf5	train	513	7	-5.22525036638856	-0.411076124128493	BC
2016-07-06__15-55__.tc.hdf5	train	514	1	-15.4545480919783	3.74980161185946	BC
2016-07-06__15-55__.tc.hdf5	train	515	2	-19.8870946934337	-3.2101175285843	BC
2016-07-06__15-55__.tc.hdf5	train	516	7	1.80607998482137	-1.10288628325924	BC
2016-07-06__15-55__.tc.hdf5	train	517	6	3.26826910248524	3.26927808651068	BC
2016-07-06__15-55__.tc.hdf5	train	518	8	-0.51386328588468	3.56802974491483	BC
2016-07-06__15-55__.tc.hdf5	train	519	4	-3.84231377295177	0.721762240113242	BC
2016-07-06__15-55__.tc.hdf5	train	520	2	-11.8031232755484	0.771394393386006	BC
2016-07-06__15-55__.tc.hdf5	train	521	5	3.4200400500423	6.09611050832758	BC
2016-07-06__15-55__.tc.hdf5	train	522	7	5.66247103771624	1.5931478762031	BC
2016-07-06__15-55__.tc.hdf5	train	523	3	-12.1353400127886	0.0886128198051415	BC
2016-07-06__15-55__.tc.hdf5	train	524	5	1.58000594587398	3.89992472220853	BC
2016-07-06__15-55__.tc.hdf5	train	525	1	-0.722538886023625	-10.6541300218742	BC
2016-07-06__15-55__.tc.hdf5	train	526	2	-5.02213060878555	1.73024735962523	BC
2016-07-06__15-55__.tc.hdf5	train	527	5	5.13997741050177	-7.00987819830233	BC
2016-07-06__15-55__.tc.hdf5	train	528	1	10.2332868578696	1.14286030310747	BC
2016-07-06__15-55__.tc.hdf5	train	529	4	-8.84882587872605	5.44233987923007	BC
2016-07-06__15-55__.tc.hdf5	train	530	7	14.3143005912489	2.85639239532426	BC
2016-07-06__15-55__.tc.hdf5	train	531	7	7.16267439650468	-4.33130707267783	BC
2016-07-06__15-55__.tc.hdf5	train	532	6	-1.09864536839043	-11.5440261475288	BC
2016-07-06__15-55__.tc.hdf5	train	533	4	-6.33336201334712	10.5342770991316	BC
2016-07-06__15-55__.tc.hdf5	train	534	1	-11.4877317616756	-1.11264117308614	BC
2016-07-06__15-55__.tc.hdf5	train	535	3	8.54677722005431	-9.66836115699628	BC
2016-07-06__15-55__.tc.hdf5	train	536	8	16.9353589215889	1.48957832383028	BC
2016-07-06__15-55__.tc.hdf5	train	537	5	8.33347993486645	-4.68578594210814	BC
2016-07-06__15-55__.tc.hdf5	train	538	4	2.82855286999601	-8.69001532721356	BC
2016-07-06__15-55__.tc.hdf5	train	539	1	21.9639076123086	-1.2336340010597	BC
2016-07-06__15-55__.tc.hdf5	train	540	6	-26.4011317704199	-16.8270046335239	BC
2016-07-06__15-55__.tc.hdf5	train	541	2	-4.9615255986363	-4.83985900559394	BC
2016-07-06__15-55__.tc.hdf5	train	542	3	24.690058687545	9.47470020436108	BC
2016-07-06__15-55__.tc.hdf5	train	543	6	11.705728447381	7.71688531286197	BC
2016-07-06__15-55__.tc.hdf5	train	544	8	11.5284243004293	-0.850110676964136	BC
2016-07-06__15-55__.tc.hdf5	train	545	3	-3.93579761667799	1.75471313778874	BC
2016-07-06__15-55__.tc.hdf5	train	546	1	1.60711983202985	-4.32188552745764	BC
2016-07-06__15-55__.tc.hdf5	train	547	5	-0.782850839602704	-5.00332447079278	BC
2016-07-06__15-55__.tc.hdf5	train	548	7	-9.30934908009542	6.76899604158629	BC
2016-07-06__15-55__.tc.hdf5	train	549	2	-4.73305487244534	-2.02857215303952	BC
2016-07-06__15-55__.tc.hdf5	train	550	2	-11.7679369103707	-7.10808312019495	BC
2016-07-06__15-55__.tc.hdf5	train	551	7	-1.04221028627677	-0.25660080800703	BC
2016-07-06__15-55__.tc.hdf5	train	552	1	-13.5640965140253	-8.51032679397898	BC
2016-07-06__15-55__.tc.hdf5	train	553	4	3.57412916083918	3.65649639135718	BC
2016-07-06__15-55__.tc.hdf5	train	554	3	-21.2271306613996	-6.75938207557578	BC
2016-07-06__15-55__.tc.hdf5	train	555	5	-1.0831916161633	-8.66650545804478	BC
2016-07-06__15-55__.tc.hdf5	train	556	8	3.94341189551878	2.6100060579073	BC
2016-07-06__15-55__.tc.hdf5	train	557	2	19.5917426999697	4.71580313788459	BC
2016-07-06__15-55__.tc.hdf5	train	558	8	17.2984833267399	-0.546962977274547	BC
2016-07-06__15-55__.tc.hdf5	train	559	3	-20.0588764849832	-0.796960610649868	BC
2016-07-06__15-55__.tc.hdf5	train	560	1	-6.93273845855939	4.97377053193978	BC
2016-07-06__15-55__.tc.hdf5	train	561	4	1.38479163648147	8.07740736458594	BC
2016-07-06__15-55__.tc.hdf5	train	562	5	10.3854604142838	-2.10000453832034	BC
2016-07-06__15-55__.tc.hdf5	train	563	8	12.4625385730424	-4.8898292782887	BC
2016-07-06__15-55__.tc.hdf5	train	564	6	-13.4346996184355	0.539859244652234	BC
2016-07-06__15-55__.tc.hdf5	train	565	4	-5.85958319133692	0.909461580576529	BC
2016-07-06__15-55__.tc.hdf5	train	566	7	11.2874572953835	1.0805527243061	BC
2016-07-06__15-55__.tc.hdf5	train	567	8	14.6369504341484	0.0137671425918757	BC
2016-07-06__15-55__.tc.hdf5	train	568	2	23.5013551433905	7.08960693789577	BC
2016-07-06__15-55__.tc.hdf5	train	569	1	-10.3688199190447	-3.5674851797899	BC
2016-07-06__15-55__.tc.hdf5	train	570	5	20.4849765191219	3.87574848282406	BC
2016-07-06__15-55__.tc.hdf5	train	571	6	3.9148973217535	-1.67227731334337	BC
2016-07-06__15-55__.tc.hdf5	train	572	8	-8.44991799937542	0.967001117128963	BC
2016-07-06__15-55__.tc.hdf5	train	573	3	-1.6407493274552	0.367237061335688	BC
2016-07-06__15-55__.tc.hdf5	train	574	6	6.80679285590667	4.26222684944196	BC
2016-07-06__15-55__.tc.hdf5	train	575	4	1.13547679438289	2.79172975800163	BC
2016-07-06__15-55__.tc.hdf5	train	576	7	11.0488039032282	1.20666664416743	BC
2016-07-06__15-55__.tc.hdf5	train	577	3	-20.9894468463451	0.753549977944708	BC
2016-07-06__15-55__.tc.hdf5	train	578	6	0.54067626550541	4.32930716918135	BC
2016-07-06__15-55__.tc.hdf5	train	579	2	-10.0886733604828	-2.68082806216426	BC
2016-07-06__15-55__.tc.hdf5	train	580	3	-26.6784501579951	-2.68798996767805	BC
2016-07-06__15-55__.tc.hdf5	train	581	8	-4.67168234828396	2.94279990119853	BC
2016-07-06__15-55__.tc.hdf5	train	582	5	7.83799906421423	7.82611754827008	BC
2016-07-06__15-55__.tc.hdf5	train	583	2	15.0773934743262	-0.610847795559662	BC
2016-07-06__15-55__.tc.hdf5	train	584	7	-5.27378344624567	2.94739236626917	BC
2016-07-06__15-55__.tc.hdf5	train	585	4	-27.2346613213718	1.17397657210287	BC
2016-07-06__15-55__.tc.hdf5	train	586	7	-19.5206528587858	0.807183018497475	BC
2016-07-06__15-55__.tc.hdf5	train	587	1	0.362034181488595	-10.1639269149906	BC
2016-07-06__15-55__.tc.hdf5	train	588	7	-6.66817142756591	-0.484782776762467	BC
2016-07-06__15-55__.tc.hdf5	train	589	6	2.15646858218557	0.450221479557516	BC
2016-07-06__15-55__.tc.hdf5	train	590	5	-18.1708066962221	-2.39225380510634	BC
2016-07-06__15-55__.tc.hdf5	train	591	4	23.5158080695896	8.28273859521639	BC
2016-07-06__15-55__.tc.hdf5	train	592	2	14.4367408416536	4.41608764768224	BC
2016-07-06__15-55__.tc.hdf5	train	593	8	15.2935623451036	2.21469191983296	BC
2016-07-06__15-55__.tc.hdf5	train	594	1	17.9686282538676	9.39926141729495	BC
2016-07-06__15-55__.tc.hdf5	train	595	6	-7.08514339138986	1.4232037949966	BC
2016-07-06__15-55__.tc.hdf5	train	596	3	1.15493811103985	-6.75415407368317	BC
2016-07-06__15-55__.tc.hdf5	train	597	1	8.95777179181921	7.46588882303928	BC
2016-07-06__15-55__.tc.hdf5	train	598	5	0.802376075098513	2.40692233907886	BC
2016-07-06__15-55__.tc.hdf5	train	599	5	-0.524231434924381	-1.97976477626789	BC
2016-07-06__15-55__.tc.hdf5	train	600	2	10.7685976900411	4.19391450856536	BC
2016-07-06__15-55__.tc.hdf5	train	601	4	-6.26125376675338	-2.70112409286302	BC
2016-07-06__15-55__.tc.hdf5	train	602	2	13.5298287121709	6.43082054643006	BC
2016-07-06__15-55__.tc.hdf5	train	603	1	-5.47610421035999	2.10275994957331	BC
2016-07-06__15-55__.tc.hdf5	train	604	1	2.85341167417243	6.00116838149004	BC
2016-07-06__15-55__.tc.hdf5	train	605	8	4.93883828275571	-1.00713426429348	BC
2016-07-06__15-55__.tc.hdf5	train	606	7	-15.1260908365891	-2.35743977544714	BC
2016-07-06__15-55__.tc.hdf5	train	607	3	8.21314766918323	12.3439625210987	BC
2016-07-06__15-55__.tc.hdf5	train	608	6	4.11067005467649	4.03259894648578	BC
2016-07-06__15-55__.tc.hdf5	train	609	3	16.8775010469075	7.08726951702704	BC
2016-07-06__15-55__.tc.hdf5	train	610	7	3.70698411475709	-4.23834981310843	BC
2016-07-06__15-55__.tc.hdf5	train	611	6	14.2576273519054	-3.86881143336786	BC
2016-07-06__15-55__.tc.hdf5	train	612	6	10.6197616072851	-8.13074989312856	BC
2016-07-06__15-55__.tc.hdf5	train	613	5	-15.3442942297877	-7.87353681628356	BC
2016-07-06__15-55__.tc.hdf5	train	614	8	-37.8465062285176	-0.535521462696112	BC
2016-07-06__15-55__.tc.hdf5	train	615	3	49.0482248126612	-0.463779083912334	BC
2016-07-06__15-55__.tc.hdf5	train	616	5	-34.6150705726421	-7.19655677578253	BC
2016-07-06__15-55__.tc.hdf5	train	617	7	3.96525660915735	0.955934119062833	BC
2016-07-08__14-57__.tc.hdf5	test	310	4	-20.0607524720226	-5.43126028704453	BC
2016-07-08__14-57__.tc.hdf5	test	311	7	27.1962022750564	6.30261806477456	BC
2016-07-08__14-57__.tc.hdf5	test	312	4	-14.0760656474077	4.83130740995193	BC
2016-07-08__14-57__.tc.hdf5	test	313	3	-4.10710647278723	3.16783954070533	BC
2016-07-08__14-57__.tc.hdf5	test	314	3	-2.8241143205356	-4.30882486659191	BC
2016-07-08__14-57__.tc.hdf5	test	315	2	-22.6931294626925	-5.75839072720759	BC
2016-07-08__14-57__.tc.hdf5	test	316	5	2.65879499436076	2.36863653593252	BC
2016-07-08__14-57__.tc.hdf5	test	317	8	-9.86453266744522	-1.19940114532215	BC
2016-07-08__14-57__.tc.hdf5	test	318	6	7.13568552228672	-11.2177030383421	BC
2016-07-08__14-57__.tc.hdf5	test	319	4	-3.59628672738048	4.76997445536638	BC
2016-07-08__14-57__.tc.hdf5	test	320	6	12.3744605153501	-4.87764571375207	BC
2016-07-08__14-57__.tc.hdf5	test	321	5	-32.2302954652066	-1.15070251497703	BC
2016-07-08__14-57__.tc.hdf5	test	322	5	4.83223263234069	-11.1856054518609	BC
2016-07-08__14-57__.tc.hdf5	test	323	3	-39.240266803366	1.91025221792854	BC
2016-07-08__14-57__.tc.hdf5	test	324	1	-24.6732196222757	9.48584651936425	BC
2016-07-08__14-57__.tc.hdf5	test	325	7	4.33734873678556	2.08235032684649	BC
2016-07-08__14-57__.tc.hdf5	test	326	1	-3.22702868078125	-4.69096986700837	BC
2016-07-08__14-57__.tc.hdf5	test	327	2	15.5587523032445	1.4389297564421	BC
2016-07-08__14-57__.tc.hdf5	test	328	6	21.1146083286167	4.02421327766026	BC
2016-07-08__14-57__.tc.hdf5	test	329	8	7.67649325918649	3.21420123652101	BC
2016-07-08__14-57__.tc.hdf5	test	330	7	8.16625543571623	-10.9776426216109	BC
2016-07-08__14-57__.tc.hdf5	test	331	2	-2.36464533157949	-9.03789726630449	BC
2016-07-08__14-57__.tc.hdf5	test	332	2	-14.62609720483	-0.903947945036175	BC
2016-07-08__14-57__.tc.hdf5	test	333	2	-5.15626753536692	1.6325049067243	BC
2016-07-08__14-57__.tc.hdf5	test	334	1	-3.55389953150293	-15.1947419855959	BC
2016-07-08__14-57__.tc.hdf5	test	335	3	-10.3682815691849	-9.27570982783876	BC
2016-07-08__14-57__.tc.hdf5	test	336	5	13.5583359371864	11.0414075043277	BC
2016-07-08__14-57__.tc.hdf5	test	337	4	-13.3478888454555	0.737263648961444	BC
2016-07-08__14-57__.tc.hdf5	test	338	3	-11.4480028844036	-1.76468406314551	BC
2016-07-08__14-57__.tc.hdf5	test	339	7	7.09094042142861	12.4997122408897	BC
2016-07-08__14-57__.tc.hdf5	test	340	3	-2.75686315390913	-6.56860801150924	BC
2016-07-08__14-57__.tc.hdf5	test	341	4	3.14510986690052	1.34034525822168	BC
2016-07-08__14-57__.tc.hdf5	test	342	1	-5.56759343055554	0.744798404444392	BC
2016-07-08__14-57__.tc.hdf5	train	343	1	-2.62286629906492	3.52502995094523	BC
2016-07-08__14-57__.tc.hdf5	train	344	6	6.72178100396168	-4.40430696429886	BC
2016-07-08__14-57__.tc.hdf5	train	345	7	-11.5568215083677	-3.48845753144662	BC
2016-07-08__14-57__.tc.hdf5	train	346	4	-11.039309516566	-2.28295132635522	BC
2016-07-08__14-57__.tc.hdf5	train	347	6	-4.27599314801467	6.95881507774991	BC
2016-07-08__14-57__.tc.hdf5	train	348	2	5.33229580408775	10.9932845597894	BC
2016-07-08__14-57__.tc.hdf5	train	349	8	3.17692700266648	-1.65423868378445	BC
2016-07-08__14-57__.tc.hdf5	train	350	8	-3.04874660728101	-3.84391086081681	BC
2016-07-08__14-57__.tc.hdf5	train	351	5	14.8498139898072	-3.5313621464245	BC
2016-07-08__14-57__.tc.hdf5	train	352	5	5.14393508210998	-3.070048651791	BC
2016-07-08__14-57__.tc.hdf5	train	353	2	8.89848671930126	3.82153335236793	BC
2016-07-08__14-57__.tc.hdf5	train	354	8	2.07504797268429	1.19931785527973	BC
2016-07-08__14-57__.tc.hdf5	train	355	6	-0.0907718965711428	-2.39671872046856	BC
2016-07-08__14-57__.tc.hdf5	train	356	2	-14.8674850952196	0.688994507397026	BC
2016-07-08__14-57__.tc.hdf5	train	357	3	-6.20458792289855	3.69703152231427	BC
2016-07-08__14-57__.tc.hdf5	train	358	7	-2.99731347637954	1.03945586554257	BC
2016-07-08__14-57__.tc.hdf5	train	359	5	18.3268221415377	5.73176694076326	BC
2016-07-08__14-57__.tc.hdf5	train	360	3	18.3026183841364	-3.56534612578426	BC
2016-07-08__14-57__.tc.hdf5	train	361	6	-23.319001081912	-2.4982509337146	BC
2016-07-08__14-57__.tc.hdf5	train	362	8	-10.0529198444596	-9.92586510681702	BC
2016-07-08__14-57__.tc.hdf5	train	363	5	23.9024022378484	-1.13077558267008	BC
2016-07-08__14-57__.tc.hdf5	train	364	4	-6.72418173179108	-0.766427524742655	BC
2016-07-08__14-57__.tc.hdf5	train	365	1	-15.4502382308125	-2.58135004706024	BC
2016-07-08__14-57__.tc.hdf5	train	366	6	-10.8739343553703	-3.20642681247145	BC
2016-07-08__14-57__.tc.hdf5	train	367	8	4.88185367591143	-2.41625949375941	BC
2016-07-08__14-57__.tc.hdf5	train	368	1	15.4839587083676	2.40377499335515	BC
2016-07-08__14-57__.tc.hdf5	train	369	5	2.61492201003088	-10.9918606467978	BC
2016-07-08__14-57__.tc.hdf5	train	370	4	-12.6860687592787	-0.86781021357409	BC
2016-07-08__14-57__.tc.hdf5	train	371	2	3.15807442553365	6.40819548587636	BC
2016-07-08__14-57__.tc.hdf5	train	372	4	1.54510544550751	-2.54848083685524	BC
2016-07-08__14-57__.tc.hdf5	train	373	7	15.5606680419622	0.241817371343999	BC
2016-07-08__14-57__.tc.hdf5	train	374	6	6.71160030236082	4.0985709594006	BC
2016-07-08__14-57__.tc.hdf5	train	375	3	-14.7072359551994	-4.17934942565114	BC
2016-07-08__14-57__.tc.hdf5	train	376	7	7.37449774844546	7.79097971445962	BC
2016-07-08__14-57__.tc.hdf5	train	377	1	-18.4050938014228	-2.31578359322559	BC
2016-07-08__14-57__.tc.hdf5	train	378	7	12.1941454732101	7.73826858691322	BC
2016-07-08__14-57__.tc.hdf5	train	379	4	11.0896421972714	-6.66234591735954	BC
2016-07-08__14-57__.tc.hdf5	train	380	5	-4.08486212431778	10.678094897398	BC
2016-07-08__14-57__.tc.hdf5	train	381	3	5.15757499127086	3.41660914481311	BC
2016-07-08__14-57__.tc.hdf5	train	382	1	-9.3592225570623	2.53251636439965	BC
2016-07-08__14-57__.tc.hdf5	train	383	3	-9.66984726208003	-6.88332093032078	BC
2016-07-08__14-57__.tc.hdf5	train	384	1	11.4163479642315	3.33610817029805	BC
2016-07-08__14-57__.tc.hdf5	train	385	2	4.11797015355074	3.3160640984791	BC
2016-07-08__14-57__.tc.hdf5	train	386	8	1.37195686806364	9.84403202394864	BC
2016-07-08__14-57__.tc.hdf5	train	387	6	10.3391312301515	-3.7712958652877	BC
2016-07-08__14-57__.tc.hdf5	train	388	6	-11.6370234594198	1.68958405381459	BC
2016-07-08__14-57__.tc.hdf5	train	389	3	-6.79579076328033	6.91565459408101	BC
2016-07-08__14-57__.tc.hdf5	train	390	8	6.68438556750554	-2.00861273851233	BC
2016-07-08__14-57__.tc.hdf5	train	391	8	-2.37481215589313	-7.81395797847267	BC
2016-07-08__14-57__.tc.hdf5	train	392	4	-9.03627696734594	-6.09363619951012	BC
2016-07-08__14-57__.tc.hdf5	train	393	5	-9.29483739126067	1.31520027704933	BC
2016-07-08__14-57__.tc.hdf5	train	394	2	-7.78924113072634	5.83358460923188	BC
2016-07-08__14-57__.tc.hdf5	train	395	4	5.02487005798782	7.16940245950622	BC
2016-07-08__14-57__.tc.hdf5	train	396	7	20.8568391747911	0.294100647457111	BC
2016-07-08__14-57__.tc.hdf5	train	397	2	2.53186424442412	11.3122343172088	BC
2016-07-08__14-57__.tc.hdf5	train	398	7	20.9507940377856	-6.27561876674347	BC
2016-07-08__14-57__.tc.hdf5	train	399	5	7.25814067996341	4.64790447384059	BC
2016-07-08__14-57__.tc.hdf5	train	400	1	14.0534819816389	12.0897667807006	BC
2016-07-08__14-57__.tc.hdf5	train	401	6	-5.71436372726092	3.39517011505596	BC
2016-07-08__14-57__.tc.hdf5	train	402	8	-0.795063459663059	-3.88840076941409	BC
2016-07-08__14-57__.tc.hdf5	train	403	8	6.88651602523196	-8.83956847847254	BC
2016-07-08__14-57__.tc.hdf5	train	404	1	-18.3190587348585	7.27739456243519	BC
2016-07-08__14-57__.tc.hdf5	train	405	3	4.37669346932723	0.513328784557559	BC
2016-07-08__14-57__.tc.hdf5	train	406	7	-1.8283922476927	3.89796028589071	BC
2016-07-08__14-57__.tc.hdf5	train	407	5	-16.8297798516698	-3.43915844500316	BC
2016-07-08__14-57__.tc.hdf5	train	408	4	2.1437382127465	-9.27209501680087	BC
2016-07-08__14-57__.tc.hdf5	train	409	3	-1.92461660981042	-2.5360759176619	BC
2016-07-08__14-57__.tc.hdf5	train	410	1	-1.43717600461831	-1.59270431158175	BC
2016-07-08__14-57__.tc.hdf5	train	411	4	14.5204662615223	-1.60249993621763	BC
2016-07-08__14-57__.tc.hdf5	train	412	2	-8.959891326001	-4.39526805138984	BC
2016-07-08__14-57__.tc.hdf5	train	413	3	1.5715789923764	-4.15426677931331	BC
2016-07-08__14-57__.tc.hdf5	train	414	1	1.10173747812483	-2.2655470999289	BC
2016-07-08__14-57__.tc.hdf5	train	415	2	10.1402533809998	-8.52283929790119	BC
2016-07-08__14-57__.tc.hdf5	train	416	6	-7.87735349408109	-2.66230369370821	BC
2016-07-08__14-57__.tc.hdf5	train	417	7	4.69070170583697	0.546248566685335	BC
2016-07-08__14-57__.tc.hdf5	train	418	2	11.404067472238	-0.245166616415734	BC
2016-07-08__14-57__.tc.hdf5	train	419	5	-8.77618914022346	-4.03339356961009	BC
2016-07-08__14-57__.tc.hdf5	train	420	4	-12.5732735059573	6.61007201793261	BC
2016-07-08__14-57__.tc.hdf5	train	421	2	1.98848023947248	-5.02288769357202	BC
2016-07-08__14-57__.tc.hdf5	train	422	4	10.658891961403	6.7345338536617	BC
2016-07-08__14-57__.tc.hdf5	train	423	6	-6.2114671221339	3.80495549816737	BC
2016-07-08__14-57__.tc.hdf5	train	424	6	24.1242609514597	6.64403592495927	BC
2016-07-08__14-57__.tc.hdf5	train	425	8	-8.97043588038105	11.0899492136316	BC
2016-07-08__14-57__.tc.hdf5	train	426	8	0.364182985576404	5.25372898042161	BC
2016-07-08__14-57__.tc.hdf5	train	427	1	-6.98138613764705	-7.25401703320818	BC
2016-07-08__14-57__.tc.hdf5	train	428	5	-15.5529443532548	0.2378587508511	BC
2016-07-08__14-57__.tc.hdf5	train	429	7	-12.8634600300037	-1.05042248774419	BC
2016-07-08__14-57__.tc.hdf5	train	430	1	-8.18641485073653	4.10875944671529	BC
2016-07-08__14-57__.tc.hdf5	train	431	4	-3.03287228692524	-0.105538909716298	BC
2016-07-08__14-57__.tc.hdf5	train	432	6	3.42796664274108	-0.454230068442133	BC
2016-07-08__14-57__.tc.hdf5	train	433	3	-13.4953573602981	10.3942369940937	BC
2016-07-08__14-57__.tc.hdf5	train	434	7	-5.92780257169439	12.3878140616457	BC
2016-07-08__14-57__.tc.hdf5	train	435	7	-11.0012302037525	-3.04223125928848	BC
2016-07-08__14-57__.tc.hdf5	train	436	5	8.84828600203621	3.71083200069788	BC
2016-07-08__14-57__.tc.hdf5	train	437	5	-9.38851472125982	0.222333016117719	BC
2016-07-08__14-57__.tc.hdf5	train	438	8	1.03053848991171	-1.07243079200433	BC
2016-07-08__14-57__.tc.hdf5	train	439	5	-2.97178055392965	3.32941771534916	BC
2016-07-08__14-57__.tc.hdf5	train	440	4	3.6072091052433	-0.938240633613189	BC
2016-07-08__14-57__.tc.hdf5	train	441	2	-0.818398152503605	-5.98224834356147	BC
2016-07-08__14-57__.tc.hdf5	train	442	6	9.29697410916901	-6.80392481166536	BC
2016-07-08__14-57__.tc.hdf5	train	443	2	-25.3022511058727	-11.9087460313043	BC
2016-07-08__14-57__.tc.hdf5	train	444	3	-2.66410989833108	6.47083043074955	BC
2016-07-08__14-57__.tc.hdf5	train	445	1	3.60601724573648	-10.448502970305	BC
2016-07-08__14-57__.tc.hdf5	train	446	2	-4.47019736626936	-4.8840470496809	BC
2016-07-08__14-57__.tc.hdf5	train	447	8	6.34186975154462	10.4648777972297	BC
2016-07-08__14-57__.tc.hdf5	train	448	3	22.7050143921806	-7.87620697456624	BC
2016-07-08__14-57__.tc.hdf5	train	449	3	-10.5741862512087	2.51903711622324	BC
2016-07-08__14-57__.tc.hdf5	train	450	4	-4.31740127718751	-2.82903781398869	BC
2016-07-08__14-57__.tc.hdf5	train	451	6	8.36400672439669	-7.04473703135154	BC
2016-07-08__14-57__.tc.hdf5	train	452	7	-13.0010117994514	-5.10277303430807	BC
2016-07-08__14-57__.tc.hdf5	train	453	6	8.36453759720715	9.92204754383127	BC
2016-07-08__14-57__.tc.hdf5	train	454	1	27.2861141141948	-4.38368587877077	BC
2016-07-08__14-57__.tc.hdf5	train	455	5	-12.5248721228388	2.55446237610533	BC
2016-07-08__14-57__.tc.hdf5	train	456	1	10.5737068055358	-0.902906195430289	BC
2016-07-08__14-57__.tc.hdf5	train	457	5	-26.1320312524597	-3.45892351283191	BC
2016-07-08__14-57__.tc.hdf5	train	458	7	-26.7353669395968	-0.521518704148002	BC
2016-07-08__14-57__.tc.hdf5	train	459	2	14.6359717369847	-1.41268784652515	BC
2016-07-08__14-57__.tc.hdf5	train	460	7	19.7979326201569	-3.94190865593365	BC
2016-07-08__14-57__.tc.hdf5	train	461	4	-2.69171004884589	-3.46747934559541	BC
2016-07-08__14-57__.tc.hdf5	train	462	3	10.8141039302891	-2.06905750755469	BC
2016-07-08__14-57__.tc.hdf5	train	463	8	-0.601852618196141	7.28540299225642	BC
2016-07-08__14-57__.tc.hdf5	train	464	8	-5.88341178591359	-2.24311840782668	BC
2016-07-08__14-57__.tc.hdf5	train	465	8	4.81293035487489	4.47136557203376	BC
2016-07-08__14-57__.tc.hdf5	train	466	8	-5.89896634218342	-5.90231112492117	BC
2016-07-08__14-57__.tc.hdf5	train	467	1	2.79410734191883	-0.238309051646737	BC
2016-07-08__14-57__.tc.hdf5	train	468	3	0.624047712147302	0.142729361799006	BC
2016-07-08__14-57__.tc.hdf5	train	469	6	-5.5526032765572	3.68906733253453	BC
2016-07-08__14-57__.tc.hdf5	train	470	4	2.596327349366	2.43448734784864	BC
2016-07-08__14-57__.tc.hdf5	train	471	7	2.41342190731731	-8.51774067337029	BC
2016-07-08__14-57__.tc.hdf5	train	472	7	-17.9276019325668	-1.99597398695546	BC
2016-07-08__14-57__.tc.hdf5	train	473	1	-5.55401502352578	-3.29054408769167	BC
2016-07-08__14-57__.tc.hdf5	train	474	5	24.6114893678807	-2.77234789304377	BC
2016-07-08__14-57__.tc.hdf5	train	475	3	2.48410015137878	-2.80583428777915	BC
2016-07-08__14-57__.tc.hdf5	train	476	6	-1.79774700012665	-6.9600516041051	BC
2016-07-08__14-57__.tc.hdf5	train	477	4	10.9148435028498	14.4880479953798	BC
2016-07-27__15-17__.tc.hdf5	test	365	2	10.2413896808601	-7.86952857367462	BC
2016-07-27__15-17__.tc.hdf5	test	366	5	-9.49562280313042	-2.81281809140593	BC
2016-07-27__15-17__.tc.hdf5	test	367	8	-12.2556854086451	-1.79717789345148	BC
2016-07-27__15-17__.tc.hdf5	test	368	7	-4.35611906876765	-0.441958399634331	BC
2016-07-27__15-17__.tc.hdf5	test	369	8	-20.9366658383366	-3.37853689717027	BC
2016-07-27__15-17__.tc.hdf5	test	370	5	-4.80407502096709	0.519226666878417	BC
2016-07-27__15-17__.tc.hdf5	test	371	7	-15.069853480402	-0.336374406629052	BC
2016-07-27__15-17__.tc.hdf5	test	372	6	-2.77893494552379	12.3748700025799	BC
2016-07-27__15-17__.tc.hdf5	test	373	8	-38.0823023927755	-2.93011532100215	BC
2016-07-27__15-17__.tc.hdf5	test	374	4	5.14680883815106	-2.1989522378941	BC
2016-07-27__15-17__.tc.hdf5	test	375	1	2.81477946585561	-8.14239406168623	BC
2016-07-27__15-17__.tc.hdf5	test	376	3	-7.88601203390564	0.501431184449867	BC
2016-07-27__15-17__.tc.hdf5	test	377	8	-10.7260046305184	7.06351322500167	BC
2016-07-27__15-17__.tc.hdf5	test	378	5	-4.51338536299535	-0.159067668030668	BC
2016-07-27__15-17__.tc.hdf5	test	379	6	14.1130588928104	-1.78126399244375	BC
2016-07-27__15-17__.tc.hdf5	test	380	2	-2.52182236854873	0.0482878916889153	BC
2016-07-27__15-17__.tc.hdf5	test	381	5	-6.16229333577155	-0.862626495138956	BC
2016-07-27__15-17__.tc.hdf5	test	382	2	9.49075749632106	-0.745296785665112	BC
2016-07-27__15-17__.tc.hdf5	test	383	6	2.77880181686435	2.74983092764994	BC
2016-07-27__15-17__.tc.hdf5	test	384	3	22.47430556318	12.0397713129409	BC
2016-07-27__15-17__.tc.hdf5	test	385	8	-9.31598631421891	1.88693487767173	BC
2016-07-27__15-17__.tc.hdf5	test	386	7	-0.694230290378407	1.26281226870515	BC
2016-07-27__15-17__.tc.hdf5	test	387	1	1.77857959341649	-2.54279874886159	BC
2016-07-27__15-17__.tc.hdf5	test	388	2	-17.1551680434676	-5.08541515902893	BC
2016-07-27__15-17__.tc.hdf5	test	389	3	-0.323779131096401	-1.82957904177182	BC
2016-07-27__15-17__.tc.hdf5	test	390	4	-14.9075385382437	3.3885286438957	BC
2016-07-27__15-17__.tc.hdf5	test	391	3	-3.5134257837318	3.39472308032703	BC
2016-07-27__15-17__.tc.hdf5	test	392	5	10.673765770236	-4.03670937759474	BC
2016-07-27__15-17__.tc.hdf5	test	393	1	6.95509863260291	-1.11294864847926	BC
2016-07-27__15-17__.tc.hdf5	test	394	8	0.0612320637105528	4.53498308748984	BC
2016-07-27__15-17__.tc.hdf5	test	395	4	3.66429488422447	-3.27512382918116	BC
2016-07-27__15-17__.tc.hdf5	test	396	8	0.228376063392433	2.39931478178834	BC
2016-07-27__15-17__.tc.hdf5	test	397	7	5.12476092563122	2.16127568911916	BC
2016-07-27__15-17__.tc.hdf5	train	398	7	8.46403203786588	-0.323046123866096	BC
2016-07-27__15-17__.tc.hdf5	train	399	5	1.47699689862268	0.0304067392681615	BC
2016-07-27__15-17__.tc.hdf5	train	400	2	5.03516880984558	-1.51628911969426	BC
2016-07-27__15-17__.tc.hdf5	train	401	6	5.94296162425911	1.34232923605237	BC
2016-07-27__15-17__.tc.hdf5	train	402	1	5.11636856163779	0.947665674786191	BC
2016-07-27__15-17__.tc.hdf5	train	403	2	14.3772308857374	3.39814034395584	BC
2016-07-27__15-17__.tc.hdf5	train	404	1	-18.1314193925661	2.31447385035488	BC
2016-07-27__15-17__.tc.hdf5	train	405	6	10.4366950659036	-1.96261340825457	BC
2016-07-27__15-17__.tc.hdf5	train	406	3	-14.5365376980406	1.6802237602253	BC
2016-07-27__15-17__.tc.hdf5	train	407	4	-10.1118356077808	-1.78388097289608	BC
2016-07-27__15-17__.tc.hdf5	train	408	1	8.55209877568245	-2.35454460905814	BC
2016-07-27__15-17__.tc.hdf5	train	409	6	5.49831401066201	-2.09739725775683	BC
2016-07-27__15-17__.tc.hdf5	train	410	5	-3.81735272915618	2.60750707724518	BC
2016-07-27__15-17__.tc.hdf5	train	411	2	7.39279596702905	-4.96846579197141	BC
2016-07-27__15-17__.tc.hdf5	train	412	4	-4.87312675082966	-0.595191245956264	BC
2016-07-27__15-17__.tc.hdf5	train	413	2	-14.4393381947395	1.76522273562631	BC
2016-07-27__15-17__.tc.hdf5	train	414	8	6.59150008682831	-1.32348524224083	BC
2016-07-27__15-17__.tc.hdf5	train	415	5	-12.1094154565289	1.91938381592526	BC
2016-07-27__15-17__.tc.hdf5	train	416	1	-2.73083007501906	0.500953943566196	BC
2016-07-27__15-17__.tc.hdf5	train	417	3	15.4887313111067	3.71535845048674	BC
2016-07-27__15-17__.tc.hdf5	train	418	7	4.72196345303344	7.2137727529568	BC
2016-07-27__15-17__.tc.hdf5	train	419	3	-8.80982849083706	-7.34708416730913	BC
2016-07-27__15-17__.tc.hdf5	train	420	6	-2.30642022803156	2.13584198953232	BC
2016-07-27__15-17__.tc.hdf5	train	421	4	-6.4761504158356	-1.12219274660879	BC
2016-07-27__15-17__.tc.hdf5	train	422	3	11.2268221252802	-4.46576508799773	BC
2016-07-27__15-17__.tc.hdf5	train	423	1	6.16524574768762	-3.56610011368506	BC
2016-07-27__15-17__.tc.hdf5	train	424	4	-6.58319391765075	-3.56590237002563	BC
2016-07-27__15-17__.tc.hdf5	train	425	8	-3.90085969149979	1.85067742025007	BC
2016-07-27__15-17__.tc.hdf5	train	426	5	9.29798220431685	3.93262648695213	BC
2016-07-27__15-17__.tc.hdf5	train	427	2	-2.11963135926515	1.8904696768941	BC
2016-07-27__15-17__.tc.hdf5	train	428	8	-21.6998465351556	-0.918536913664306	BC
2016-07-27__15-17__.tc.hdf5	train	429	7	0.551971015488573	-2.82542676655906	BC
2016-07-27__15-17__.tc.hdf5	train	430	7	0.564038633108186	-0.417388438123412	BC
2016-07-27__15-17__.tc.hdf5	train	431	8	3.13287929217458	5.00477268754136	BC
2016-07-27__15-17__.tc.hdf5	train	432	3	2.11986372236987	1.84501515200041	BC
2016-07-27__15-17__.tc.hdf5	train	433	6	-1.3917630647231	1.11084613764787	BC
2016-07-27__15-17__.tc.hdf5	train	434	4	2.5932373636043	1.29333755506237	BC
2016-07-27__15-17__.tc.hdf5	train	435	6	-3.54958450609878	0.446857124434613	BC
2016-07-27__15-17__.tc.hdf5	train	436	8	3.78238629342431	2.06964794725127	BC
2016-07-27__15-17__.tc.hdf5	train	437	3	11.3462192697764	0.646716006123573	BC
2016-07-27__15-17__.tc.hdf5	train	438	1	2.0393393078783	3.04399553477848	BC
2016-07-27__15-17__.tc.hdf5	train	439	4	-0.781447882988935	-2.84813695004709	BC
2016-07-27__15-17__.tc.hdf5	train	440	2	-1.62147981712366	2.34054216271812	BC
2016-07-27__15-17__.tc.hdf5	train	441	1	-3.15590553009946	2.29044167342474	BC
2016-07-27__15-17__.tc.hdf5	train	442	5	-2.48168386986312	-2.78052976964272	BC
2016-07-27__15-17__.tc.hdf5	train	443	5	21.3363802977527	-0.0175676455888087	BC
2016-07-27__15-17__.tc.hdf5	train	444	7	-3.85156913295766	-2.46792277358022	BC
2016-07-27__15-17__.tc.hdf5	train	445	2	-19.1873693690353	-2.67065477920228	BC
2016-07-27__15-17__.tc.hdf5	train	446	7	-9.82726570437048	-0.954574290239612	BC
2016-07-27__15-17__.tc.hdf5	train	447	2	-2.36884102984547	-0.265362576527043	BC
2016-07-27__15-17__.tc.hdf5	train	448	4	12.3697797631888	-0.879151012324728	BC
2016-07-27__15-17__.tc.hdf5	train	449	5	3.61912520807288	4.24437449619245	BC
2016-07-27__15-17__.tc.hdf5	train	450	7	7.89617543904159	3.56196661260537	BC
2016-07-27__15-17__.tc.hdf5	train	451	1	-27.6806208758595	-4.85651592999431	BC
2016-07-27__15-17__.tc.hdf5	train	452	3	1.11148704270984	9.7675558852702	BC
2016-07-27__15-17__.tc.hdf5	train	453	6	4.22398004724983	-0.291556036356259	BC
2016-07-27__15-17__.tc.hdf5	train	454	1	-7.26670442254065	-1.49964890351941	BC
2016-07-27__15-17__.tc.hdf5	train	455	4	-4.02181333251085	3.26432486357815	BC
2016-07-27__15-17__.tc.hdf5	train	456	6	-4.96196424578647	-3.22163959648913	BC
2016-07-27__15-17__.tc.hdf5	train	457	7	-25.8302202666004	4.72778516609458	BC
2016-07-27__15-17__.tc.hdf5	train	458	8	10.9806999363262	-4.35177390962094	BC
2016-07-27__15-17__.tc.hdf5	train	459	5	9.90073066238243	-2.89720395498326	BC
2016-07-27__15-17__.tc.hdf5	train	460	6	8.64594841181492	0.288034284410047	BC
2016-07-27__15-17__.tc.hdf5	train	461	2	-13.0081502666898	2.45162884860846	BC
2016-07-27__15-17__.tc.hdf5	train	462	8	0.906313426248078	-2.30383345305874	BC
2016-07-27__15-17__.tc.hdf5	train	463	6	10.7799433193608	0.928112084135816	BC
2016-07-27__15-17__.tc.hdf5	train	464	3	-1.50232945330523	6.28852162175937	BC
2016-07-27__15-17__.tc.hdf5	train	465	3	-0.101077336609183	-1.78170287131221	BC
2016-07-27__15-17__.tc.hdf5	train	466	5	18.4233510014883	-0.925389130731505	BC
2016-07-27__15-17__.tc.hdf5	train	467	7	10.7055273320488	-0.418574779196729	BC
2016-07-27__15-17__.tc.hdf5	train	468	1	-11.3341682923236	-3.40110466802301	BC
2016-07-27__15-17__.tc.hdf5	train	469	4	19.2594524893581	-4.52440345551057	BC
2016-07-27__15-17__.tc.hdf5	train	470	5	0.127461332394754	-4.43533277232627	BC
2016-07-27__15-17__.tc.hdf5	train	471	4	1.21458547041021	-4.33242729224436	BC
2016-07-27__15-17__.tc.hdf5	train	472	6	-0.149576287779981	-3.14667687979506	BC
2016-07-27__15-17__.tc.hdf5	train	473	2	12.3809958542781	3.60239068553359	BC
2016-07-27__15-17__.tc.hdf5	train	474	3	-12.6321745949566	-4.67771461066447	BC
2016-07-27__15-17__.tc.hdf5	train	475	8	4.47425648143451	2.87833048907151	BC
2016-07-27__15-17__.tc.hdf5	train	476	4	3.83967823405644	0.606403979446792	BC
2016-07-27__15-17__.tc.hdf5	train	477	1	10.8543493093296	0.841652491213237	BC
2016-07-27__15-17__.tc.hdf5	train	478	8	-11.0224216932246	-3.51968174758184	BC
2016-07-27__15-17__.tc.hdf5	train	479	2	-6.24342054347169	0.912444163824485	BC
2016-07-27__15-17__.tc.hdf5	train	480	2	15.4338213078666	-7.60593868773096	BC
2016-07-27__15-17__.tc.hdf5	train	481	3	-9.06717893816289	-5.23106048698707	BC
2016-07-27__15-17__.tc.hdf5	train	482	6	8.36066553239819	1.69572651933392	BC
2016-07-27__15-17__.tc.hdf5	train	483	1	9.79535674661009	1.34729122418197	BC
2016-07-27__15-17__.tc.hdf5	train	484	8	8.78376398554618	-1.04151802665997	BC
2016-07-27__15-17__.tc.hdf5	train	485	7	-9.84653455870942	-6.64850979413153	BC
2016-07-27__15-17__.tc.hdf5	train	486	7	-4.16600421092787	-1.59069286134419	BC
2016-07-27__15-17__.tc.hdf5	train	487	6	12.0974422718737	2.10154282670686	BC
2016-07-27__15-17__.tc.hdf5	train	488	4	-1.63914573914912	1.69508356201852	BC
2016-07-27__15-17__.tc.hdf5	train	489	5	1.73400164433303	1.05855065293004	BC
2016-07-27__15-17__.tc.hdf5	train	490	3	-5.32420521274108	3.24897349219092	BC
2016-07-27__15-17__.tc.hdf5	train	491	2	3.67484869592664	-1.29831127428918	BC
2016-07-27__15-17__.tc.hdf5	train	492	8	-3.50474420867154	-3.05399246033296	BC
2016-07-27__15-17__.tc.hdf5	train	493	5	-14.9633034909048	-1.51315519216049	BC
2016-07-27__15-17__.tc.hdf5	train	494	1	1.43286587948872	1.86347794454244	BC
2016-07-27__15-17__.tc.hdf5	train	495	7	-0.407114528161901	-2.01350740716738	BC
2016-07-27__15-17__.tc.hdf5	train	496	4	-11.9854380743501	4.95564080237156	BC
2016-07-27__15-17__.tc.hdf5	train	497	1	9.03124260445084	-6.27170411755578	BC
2016-07-27__15-17__.tc.hdf5	train	498	4	11.3954695214791	0.167016853998072	BC
2016-07-27__15-17__.tc.hdf5	train	499	1	20.9774555336402	-0.807065190968871	BC
2016-07-27__15-17__.tc.hdf5	train	500	6	-23.868426981124	-1.41614505884149	BC
2016-07-27__15-17__.tc.hdf5	train	501	2	17.1600592265406	0.971512510295168	BC
2016-07-27__15-17__.tc.hdf5	train	502	7	-14.2147967584561	-2.49379401882507	BC
2016-07-27__15-17__.tc.hdf5	train	503	2	-2.19141290420207	-0.371289187024951	BC
2016-07-27__15-17__.tc.hdf5	train	504	5	-14.5541552546108	-3.888266562833	BC
2016-07-27__15-17__.tc.hdf5	train	505	4	-0.504697289607522	-2.23174514754789	BC
2016-07-27__15-17__.tc.hdf5	train	506	6	-17.9509661731521	-3.32366530935392	BC
2016-07-27__15-17__.tc.hdf5	train	507	5	-1.42100039703564	1.9624303699698	BC
2016-07-27__15-17__.tc.hdf5	train	508	8	1.42031790720549	0.861097627132825	BC
2016-07-27__15-17__.tc.hdf5	train	509	7	-1.47989198039551	2.87432816869649	BC
2016-07-27__15-17__.tc.hdf5	train	510	8	-1.73388023463932	4.13129128793311	BC
2016-07-27__15-17__.tc.hdf5	train	511	3	-0.405689634459122	-9.24052924945053	BC
2016-07-27__15-17__.tc.hdf5	train	512	7	7.10328157111894	2.53951138827882	BC
2016-07-27__15-17__.tc.hdf5	train	513	1	-6.61397099421412	2.65248124069262	BC
2016-07-27__15-17__.tc.hdf5	train	514	4	-3.64606326323321	0.290743064392684	BC
2016-07-27__15-17__.tc.hdf5	train	515	2	-4.9546420597835	0.40080044989909	BC
2016-07-27__15-17__.tc.hdf5	train	516	8	-1.89528514397317	1.58862679951907	BC
2016-07-27__15-17__.tc.hdf5	train	517	3	19.5711237156952	-1.27203580576006	BC
2016-07-27__15-17__.tc.hdf5	train	518	1	2.94929711621678	6.95424995526382	BC
2016-07-27__15-17__.tc.hdf5	train	519	5	3.23040543639462	6.40227435744607	BC
2016-07-27__15-17__.tc.hdf5	train	520	6	4.91891240087798	-0.699522955609176	BC
2016-07-27__15-17__.tc.hdf5	train	521	7	23.3448738765973	1.00889161983559	BC
2016-07-27__15-17__.tc.hdf5	train	522	4	-0.0492905681603758	9.61048051229323	BC
2016-07-27__15-17__.tc.hdf5	train	523	8	3.6849200979764	-1.87162250553963	BC
2016-07-27__15-17__.tc.hdf5	train	524	5	-26.1103847135079	-3.11469561883398	BC
2016-07-27__15-17__.tc.hdf5	train	525	2	-9.32063520306781	0.963159839084921	BC
2016-07-27__15-17__.tc.hdf5	train	526	6	-16.7261611977042	6.10992630020262	BC
2016-07-27__15-17__.tc.hdf5	train	527	3	7.37988699155145	4.2274187116834	BC
2016-07-27__15-17__.tc.hdf5	train	528	7	6.27153378227664	-1.77281845543435	BC
2016-07-27__15-17__.tc.hdf5	train	529	5	6.31086122584906	-2.58541334882907	BC
2016-07-27__15-17__.tc.hdf5	train	530	3	-15.8651128193778	2.59610919974129	BC
2016-07-28__12-21__.tc.hdf5	test	290	3	-11.2979918668946	2.43638244623229	BC
2016-07-28__12-21__.tc.hdf5	test	291	2	-8.05228117015718	-8.19037105303587	BC
2016-07-28__12-21__.tc.hdf5	test	292	2	5.68604118875409	-7.3549437879454	BC
2016-07-28__12-21__.tc.hdf5	test	293	7	-10.1526549198585	5.64838604390821	BC
2016-07-28__12-21__.tc.hdf5	test	294	4	-17.9285950714091	2.09921851549272	BC
2016-07-28__12-21__.tc.hdf5	test	295	5	14.3228948326534	3.91626776575287	BC
2016-07-28__12-21__.tc.hdf5	test	296	3	-4.91057170750515	1.97559051786985	BC
2016-07-28__12-21__.tc.hdf5	test	297	7	4.38632093374639	-0.879931759434479	BC
2016-07-28__12-21__.tc.hdf5	test	298	8	-12.4169145058712	1.92116262052889	BC
2016-07-28__12-21__.tc.hdf5	test	299	1	-6.40578750782326	-1.83032351472693	BC
2016-07-28__12-21__.tc.hdf5	test	300	6	-2.2376748528933	-2.90150396755507	BC
2016-07-28__12-21__.tc.hdf5	test	301	8	12.5858493449154	-0.0934912965261332	BC
2016-07-28__12-21__.tc.hdf5	test	302	7	12.1671915080493	0.303459089066888	BC
2016-07-28__12-21__.tc.hdf5	test	303	4	8.06465712798654	1.1384088991077	BC
2016-07-28__12-21__.tc.hdf5	test	304	6	16.1774020157684	0.305794863447147	BC
2016-07-28__12-21__.tc.hdf5	test	305	3	-4.81865982453713	-2.14789816167712	BC
2016-07-28__12-21__.tc.hdf5	test	306	2	6.97277037312652	-5.86013820885227	BC
2016-07-28__12-21__.tc.hdf5	test	307	7	-12.1347222114157	4.35118537946568	BC
2016-07-28__12-21__.tc.hdf5	test	308	3	-3.43417909679663	-0.475625009714008	BC
2016-07-28__12-21__.tc.hdf5	test	309	2	-2.73235775635416	1.29266608877582	BC
2016-07-28__12-21__.tc.hdf5	test	310	2	-7.14706305538265	4.59752784091799	BC
2016-07-28__12-21__.tc.hdf5	test	311	8	17.7189144919121	-4.24887760279483	BC
2016-07-28__12-21__.tc.hdf5	test	312	1	6.25353753154838	-3.18010433720652	BC
2016-07-28__12-21__.tc.hdf5	test	313	1	-0.111397485576541	2.39934125085826	BC
2016-07-28__12-21__.tc.hdf5	test	314	3	1.16111219534384	-5.91883565384185	BC
2016-07-28__12-21__.tc.hdf5	test	315	5	4.06370009241697	-4.2294695793224	BC
2016-07-28__12-21__.tc.hdf5	test	316	6	4.34204095718808	0.771773657088445	BC
2016-07-28__12-21__.tc.hdf5	test	317	3	-27.5301542236874	2.30026621433444	BC
2016-07-28__12-21__.tc.hdf5	test	318	4	6.70979588263102	6.44701282068717	BC
2016-07-28__12-21__.tc.hdf5	test	319	8	13.8569561486637	-2.46923211934398	BC
2016-07-28__12-21__.tc.hdf5	test	320	6	-14.3932163990977	-5.55695644188107	BC
2016-07-28__12-21__.tc.hdf5	test	321	2	-44.9534176864238	2.79378882508918	BC
2016-07-28__12-21__.tc.hdf5	test	322	5	-0.780455145440119	4.63169121658708	BC
2016-07-28__12-21__.tc.hdf5	test	323	6	-18.9440074849144	0.670842428101754	BC
2016-07-28__12-21__.tc.hdf5	test	324	5	22.2040088790906	3.41386633121525	BC
2016-07-28__12-21__.tc.hdf5	test	325	7	-5.1008160210482	0.991828222787237	BC
2016-07-28__12-21__.tc.hdf5	test	326	1	-40.9904733283282	-4.94532662053619	BC
2016-07-28__12-21__.tc.hdf5	test	327	5	25.7995441106873	5.29296003748423	BC
2016-07-28__12-21__.tc.hdf5	test	328	4	-4.50177819895041	0.849489842992053	BC
2016-07-28__12-21__.tc.hdf5	test	329	7	9.13565602051817	2.73941192137032	BC
2016-07-28__12-21__.tc.hdf5	train	330	6	-10.0445218214427	0.447205480741339	BC
2016-07-28__12-21__.tc.hdf5	train	331	4	-8.35287318024388	-2.44488350768013	BC
2016-07-28__12-21__.tc.hdf5	train	332	4	2.83160598968349	-0.806832372648991	BC
2016-07-28__12-21__.tc.hdf5	train	333	8	18.5011115167766	-1.26856708071878	BC
2016-07-28__12-21__.tc.hdf5	train	334	2	-11.6590618094346	3.53752256762116	BC
2016-07-28__12-21__.tc.hdf5	train	335	6	-15.7681608899639	2.85008174791634	BC
2016-07-28__12-21__.tc.hdf5	train	336	7	16.2658358642748	0.33895428949528	BC
2016-07-28__12-21__.tc.hdf5	train	337	3	1.59980432787492	-6.2564887942211	BC
2016-07-28__12-21__.tc.hdf5	train	338	8	2.40386004024301	-0.704007855762875	BC
2016-07-28__12-21__.tc.hdf5	train	339	5	7.77997574401908	-2.41211475671406	BC
2016-07-28__12-21__.tc.hdf5	train	340	3	-11.618277475206	-3.09889526358365	BC
2016-07-28__12-21__.tc.hdf5	train	341	2	4.64999114376687	2.13168882187822	BC
2016-07-28__12-21__.tc.hdf5	train	342	1	12.0517341055228	2.42143040201971	BC
2016-07-28__12-21__.tc.hdf5	train	343	8	4.47966666661565	0.166330136833831	BC
2016-07-28__12-21__.tc.hdf5	train	344	1	-11.4022687875593	0.798277512130114	BC
2016-07-28__12-21__.tc.hdf5	train	345	4	-2.33564275313725	2.82983682870292	BC
2016-07-28__12-21__.tc.hdf5	train	346	3	20.3718547449421	4.89232349206502	BC
2016-07-28__12-21__.tc.hdf5	train	347	7	-21.9252671108789	-2.92563454389802	BC
2016-07-28__12-21__.tc.hdf5	train	348	8	0.964770795638296	-3.64944712951698	BC
2016-07-28__12-21__.tc.hdf5	train	349	2	10.93696651172	4.65689429762883	BC
2016-07-28__12-21__.tc.hdf5	train	350	1	-3.49556878464061	-0.441322321507095	BC
2016-07-28__12-21__.tc.hdf5	train	351	4	6.54741351366572	-0.893109116417676	BC
2016-07-28__12-21__.tc.hdf5	train	352	5	-19.0470209043728	-2.37970011870552	BC
2016-07-28__12-21__.tc.hdf5	train	353	3	-1.7650912856428	0.338120359358352	BC
2016-07-28__12-21__.tc.hdf5	train	354	2	23.7493051812014	0.411877932538712	BC
2016-07-28__12-21__.tc.hdf5	train	355	5	-7.12233977387782	-1.02107816823711	BC
2016-07-28__12-21__.tc.hdf5	train	356	6	-5.87395503278831	-2.92761813545585	BC
2016-07-28__12-21__.tc.hdf5	train	357	7	0.213203719556437	-4.30143487653954	BC
2016-07-28__12-21__.tc.hdf5	train	358	6	-0.376683110085992	-6.55036978467064	BC
2016-07-28__12-21__.tc.hdf5	train	359	5	34.0507190620817	0.677958545786949	BC
2016-07-28__12-21__.tc.hdf5	train	360	7	-7.26082707713115	1.68629988422806	BC
2016-07-28__12-21__.tc.hdf5	train	361	2	2.80575776392753	-1.53867074296648	BC
2016-07-28__12-21__.tc.hdf5	train	362	1	-9.26818780816073	-13.897805972122	BC
2016-07-28__12-21__.tc.hdf5	train	363	7	1.25137065134681	-1.92874823875174	BC
2016-07-28__12-21__.tc.hdf5	train	364	4	9.84938298118206	1.26869746893989	BC
2016-07-28__12-21__.tc.hdf5	train	365	7	14.0930278394727	-0.201682316156501	BC
2016-07-28__12-21__.tc.hdf5	train	366	6	-8.35474528120919	-1.80903084331127	BC
2016-07-28__12-21__.tc.hdf5	train	367	1	16.595299940461	1.27953192607276	BC
2016-07-28__12-21__.tc.hdf5	train	368	8	1.34257804745576	2.28447043007012	BC
2016-07-28__12-21__.tc.hdf5	train	369	1	-0.888775169435753	-3.82407509007779	BC
2016-07-28__12-21__.tc.hdf5	train	370	5	5.99102771306509	-7.72013956086388	BC
2016-07-28__12-21__.tc.hdf5	train	371	6	17.9431507951084	-1.92322296031221	BC
2016-07-28__12-21__.tc.hdf5	train	372	8	-1.10063220614936	1.19266411765398	BC
2016-07-28__12-21__.tc.hdf5	train	373	2	17.1253449175844	1.06450766149834	BC
2016-07-28__12-21__.tc.hdf5	train	374	4	18.0049138487728	4.21938733334071	BC
2016-07-28__12-21__.tc.hdf5	train	375	3	22.3145232666859	3.86520283720343	BC
2016-07-28__12-21__.tc.hdf5	train	376	8	11.5461484023867	0.812557389899336	BC
2016-07-28__12-21__.tc.hdf5	train	377	1	-10.3022341070751	3.9557294381852	BC
2016-07-28__12-21__.tc.hdf5	train	378	5	-19.4396165808791	-4.8937191153288	BC
2016-07-28__12-21__.tc.hdf5	train	379	7	-9.96847241870503	-1.6273013761257	BC
2016-07-28__12-21__.tc.hdf5	train	380	3	-10.4345481566057	0.0893795300805662	BC
2016-07-28__12-21__.tc.hdf5	train	381	5	-2.23719125039722	2.84302820767077	BC
2016-07-28__12-21__.tc.hdf5	train	382	6	6.30006427495272	3.56811973384904	BC
2016-07-28__12-21__.tc.hdf5	train	383	6	20.3447869708813	-2.83681447924332	BC
2016-07-28__12-21__.tc.hdf5	train	384	3	5.95997137666723	2.17734058822635	BC
2016-07-28__12-21__.tc.hdf5	train	385	4	6.06287651477845	0.80337478063647	BC
2016-07-28__12-21__.tc.hdf5	train	386	7	18.099318145757	2.33922223911641	BC
2016-07-28__12-21__.tc.hdf5	train	387	3	-6.80351693178863	-0.187469134556436	BC
2016-07-28__12-21__.tc.hdf5	train	388	4	-0.162824713343348	3.00873574802833	BC
2016-07-28__12-21__.tc.hdf5	train	389	8	-18.9222616136445	-2.93596260639679	BC
2016-07-28__12-21__.tc.hdf5	train	390	2	-2.3639579459003	0.309666103559962	BC
2016-07-28__12-21__.tc.hdf5	train	391	8	-13.2249645208741	-0.528901918734013	BC
2016-07-28__12-21__.tc.hdf5	train	392	6	-2.51477905491679	2.43597932539723	BC
2016-07-28__12-21__.tc.hdf5	train	393	1	-3.89919669561822	-3.86023666903001	BC
2016-07-28__12-21__.tc.hdf5	train	394	7	5.87881877579725	-0.177543841956441	BC
2016-07-28__12-21__.tc.hdf5	train	395	4	22.5204045667248	0.657086122720783	BC
2016-07-28__12-21__.tc.hdf5	train	396	2	-13.3770626435715	-4.31070356707934	BC
2016-07-28__12-21__.tc.hdf5	train	397	5	-12.9374497334178	-1.38055907387598	BC
2016-07-28__12-21__.tc.hdf5	train	398	7	-6.3406063047812	-6.83311386543879	BC
2016-07-28__12-21__.tc.hdf5	train	399	5	25.6333375283963	2.50651703544955	BC
2016-07-28__12-21__.tc.hdf5	train	400	3	-12.4941698784672	-1.26994775680862	BC
2016-07-28__12-21__.tc.hdf5	train	401	1	7.18069476000264	2.70879128686495	BC
2016-07-28__12-21__.tc.hdf5	train	402	3	-8.20300587528304	-0.288011816631442	BC
2016-07-28__12-21__.tc.hdf5	train	403	1	6.16247793701067	-1.55029746116432	BC
2016-07-28__12-21__.tc.hdf5	train	404	6	2.74625386888008	-1.6589184935731	BC
2016-07-28__12-21__.tc.hdf5	train	405	4	-15.4036048163828	-1.58268337471865	BC
2016-07-28__12-21__.tc.hdf5	train	406	2	4.88227525212342	-1.77251562109851	BC
2016-07-28__12-21__.tc.hdf5	train	407	8	5.54841689920082	5.86452585861555	BC
2016-07-28__12-21__.tc.hdf5	train	408	5	-6.30322011317685	-1.08198802858068	BC
2016-07-28__12-21__.tc.hdf5	train	409	7	-6.44895097045518	7.78238590566703	BC
2016-07-28__12-21__.tc.hdf5	train	410	2	-11.8364358343172	-3.75883773557179	BC
2016-07-28__12-21__.tc.hdf5	train	411	6	-4.18913285968221	2.95124201686034	BC
2016-07-28__12-21__.tc.hdf5	train	412	2	-4.87812106697156	-0.0975699500605791	BC
2016-07-28__12-21__.tc.hdf5	train	413	7	-4.08731202174839	5.31462816062494	BC
2016-07-28__12-21__.tc.hdf5	train	414	8	-28.4866733669739	2.72891795173536	BC
2016-07-28__12-21__.tc.hdf5	train	415	6	-17.9131331992601	-0.860162331190532	BC
2016-07-28__12-21__.tc.hdf5	train	416	4	1.06116832960921	0.124322366343301	BC
2016-07-28__12-21__.tc.hdf5	train	417	1	-15.6224007570979	5.19974424698166	BC
2016-07-28__12-21__.tc.hdf5	train	418	4	-3.8830359730193	0.865357052876531	BC
2016-07-28__12-21__.tc.hdf5	train	419	8	9.83241548725244	-0.313808397434856	BC
2016-07-28__12-21__.tc.hdf5	train	420	3	-14.7229790260596	-4.04611517953522	BC
2016-07-28__12-21__.tc.hdf5	train	421	1	-1.6529011891581	-2.01372824077959	BC
2016-07-28__12-21__.tc.hdf5	train	422	6	0.919438007684564	0.835200860932774	BC
2016-07-28__12-21__.tc.hdf5	train	423	5	-6.49903541180501	4.11499537847521	BC
2016-07-28__12-21__.tc.hdf5	train	424	2	5.06092698477079	1.63456023395517	BC
2016-07-28__12-21__.tc.hdf5	train	425	2	0.667169052192937	-2.99863771565214	BC
2016-07-28__12-21__.tc.hdf5	train	426	3	8.35761390137016	0.115210577096755	BC
2016-07-28__12-21__.tc.hdf5	train	427	7	0.81153826480056	-2.72529466026273	BC
2016-07-28__12-21__.tc.hdf5	train	428	5	11.4855461316246	3.72013927990688	BC
2016-07-28__12-21__.tc.hdf5	train	429	4	-14.6675677910175	3.17284343201756	BC
2016-07-28__12-21__.tc.hdf5	train	430	3	7.58987974092714	0.421272480532642	BC
2016-07-28__12-21__.tc.hdf5	train	431	5	6.83906302244876	-0.155667625629275	BC
2016-07-28__12-21__.tc.hdf5	train	432	1	4.36691548948799	5.35772349092616	BC
2016-07-28__12-21__.tc.hdf5	train	433	1	14.447895128667	0.0254919690180753	BC
2016-07-28__12-21__.tc.hdf5	train	434	6	11.3003939941848	7.13628043316682	BC
2016-07-28__12-21__.tc.hdf5	train	435	4	-10.9446736125127	0.107087629113023	BC
2016-07-28__12-21__.tc.hdf5	train	436	8	5.92495097218724	-0.754551839521376	BC
2016-07-28__12-21__.tc.hdf5	train	437	7	3.68678646755058	-2.18886748148337	BC
2016-07-28__12-21__.tc.hdf5	train	438	2	-22.0545771270033	0.347909857988978	BC
2016-07-28__12-21__.tc.hdf5	train	439	1	-9.03661626632877	0.307732323039608	BC
2016-07-28__12-21__.tc.hdf5	train	440	7	0.82378896345772	2.78869046280875	BC
2016-07-28__12-21__.tc.hdf5	train	441	3	0.390530341767109	1.91263066211096	BC
2016-07-28__12-21__.tc.hdf5	train	442	6	3.78514630787549	0.407664545451722	BC
2016-07-28__12-21__.tc.hdf5	train	443	4	2.92539505993959	-5.32265924303444	BC
2016-07-28__12-21__.tc.hdf5	train	444	2	-25.7755546320648	3.48257105683607	BC
2016-07-28__12-21__.tc.hdf5	train	445	8	-3.16795729277282	2.62936648956787	BC
2016-07-28__12-21__.tc.hdf5	train	446	6	-6.96343406686358	-4.92241867061002	BC
2016-07-28__12-21__.tc.hdf5	train	447	5	-3.64996560773258	-0.564810745215133	BC
2016-07-28__12-21__.tc.hdf5	train	448	5	13.5344107444108	0.399373295272961	BC
2016-07-28__12-21__.tc.hdf5	train	449	7	6.72063735051497	3.6063688729635	BC
2016-07-28__12-21__.tc.hdf5	train	450	1	0.235020927886813	-0.100454057483581	BC
2016-07-28__12-21__.tc.hdf5	train	451	2	9.66559005767057	7.38430020065347	BC
2016-07-28__12-21__.tc.hdf5	train	452	8	-9.74733307402957	-0.457736237038926	BC
2016-07-28__12-21__.tc.hdf5	train	453	3	10.7614582364881	-0.552523731639915	BC
2016-07-28__12-21__.tc.hdf5	train	454	5	-9.63849675183792	-2.32572071498344	BC
2016-07-28__12-21__.tc.hdf5	train	455	8	-1.25311665289168	-1.08722379793285	BC
2016-07-28__12-21__.tc.hdf5	train	456	7	-4.46848226053213	2.86926623299352	BC
2016-07-28__12-21__.tc.hdf5	train	457	3	-4.03804475498228	-0.709962858179386	BC
2016-07-28__12-21__.tc.hdf5	train	458	4	7.28095660589247	5.32016319462914	BC
2016-07-28__12-21__.tc.hdf5	train	459	5	-9.28930619617457	5.91636119419473	BC
2016-07-28__12-21__.tc.hdf5	train	460	6	4.96080850010796	-0.338410401703539	BC
2016-07-28__12-21__.tc.hdf5	train	461	4	1.43915320364903	-6.06900870103626	BC
2016-07-28__12-21__.tc.hdf5	train	462	3	-8.37848398408842	-2.16099968728972	BC
2016-07-28__12-21__.tc.hdf5	train	463	8	9.64861014583975	-5.56304756960992	BC
2016-07-28__12-21__.tc.hdf5	train	464	2	4.50468037247633	2.72103975846691	BC
2016-07-28__12-21__.tc.hdf5	train	465	8	-8.66979912515426	3.30216061752827	BC
2016-07-28__12-21__.tc.hdf5	train	466	4	2.78260474202545	-3.81823095093903	BC
2016-07-28__12-21__.tc.hdf5	train	467	2	18.8745406748954	-4.49928421979531	BC
2016-07-28__12-21__.tc.hdf5	train	468	7	-4.91997615962721	0.406436628020214	BC
2016-07-28__12-21__.tc.hdf5	train	469	1	10.7318672062963	5.53090204927494	BC
2016-07-28__12-21__.tc.hdf5	train	470	6	17.226636682436	3.30807241930199	BC
2016-07-28__12-21__.tc.hdf5	train	471	5	1.05708381853313	2.70560204329581	BC
2016-07-28__12-21__.tc.hdf5	train	472	7	-1.80786939352138	-2.78156514415704	BC
2016-07-28__12-21__.tc.hdf5	train	473	4	-17.4312102949728	-6.75981174800099	BC
2016-07-28__12-21__.tc.hdf5	train	474	1	10.5225146946153	-2.00906222510842	BC
2016-07-28__12-21__.tc.hdf5	train	475	2	-10.4516302248584	-3.37597629683599	BC
2016-07-28__12-21__.tc.hdf5	train	476	6	-14.274739819505	-0.515837887201769	BC
2016-07-28__12-21__.tc.hdf5	train	477	1	-17.7241585733618	-2.2072170061799	BC
2016-07-28__12-21__.tc.hdf5	train	478	8	8.60648277606987	1.58325898408635	BC
2016-07-28__12-21__.tc.hdf5	train	479	3	-1.87606249643884	-1.396916551739	BC
2016-07-28__12-21__.tc.hdf5	train	480	3	8.25748349298826	6.47606050554615	BC
2016-07-28__12-21__.tc.hdf5	train	481	7	-0.616562325148228	-1.44106633114784	BC
2016-07-28__12-21__.tc.hdf5	train	482	4	-3.07706165637119	3.64898419942185	BC
2016-07-28__12-21__.tc.hdf5	train	483	2	-0.52614662820783	-5.33034264356569	BC
2016-07-28__12-21__.tc.hdf5	train	484	1	0.997887948485818	2.31884439893954	BC
2016-07-28__12-21__.tc.hdf5	train	485	4	-5.04738056492242	1.67134285770567	BC
2016-07-28__12-21__.tc.hdf5	train	486	6	0.746605733606364	0.402957423654694	BC
2016-07-28__12-21__.tc.hdf5	train	487	3	-18.410782842386	-0.158370981366645	BC
2016-07-28__12-21__.tc.hdf5	train	488	3	14.244771708423	1.21300415707414	BC
2016-07-28__12-21__.tc.hdf5	train	489	8	5.7737261028241	-3.3009975433233	BC
2016-07-28__12-21__.tc.hdf5	train	490	5	-10.2075214409079	1.05152292808102	BC
2016-07-28__12-21__.tc.hdf5	train	491	3	-1.10292843118545	-1.37484343374323	BC
2016-08-05__15-21__.tc.hdf5	test	289	6	25.4804311639966	-0.429820924734933	BC
2016-08-05__15-21__.tc.hdf5	test	290	3	-4.77630254832444	5.55354006508896	BC
2016-08-05__15-21__.tc.hdf5	test	291	5	31.4617605534865	-2.04806358139117	BC
2016-08-05__15-21__.tc.hdf5	test	292	8	-17.6371868663634	-2.97730528803372	BC
2016-08-05__15-21__.tc.hdf5	test	293	5	10.4872298007369	-0.916828428968358	BC
2016-08-05__15-21__.tc.hdf5	test	294	2	12.1682073546573	3.47402387330248	BC
2016-08-05__15-21__.tc.hdf5	test	295	2	4.91103165942456	-2.99022566094181	BC
2016-08-05__15-21__.tc.hdf5	test	296	1	27.7410892442816	3.68429417637433	BC
2016-08-05__15-21__.tc.hdf5	test	297	5	15.1166602600509	4.92142569241014	BC
2016-08-05__15-21__.tc.hdf5	test	298	7	-18.1728357315998	1.03182037199222	BC
2016-08-05__15-21__.tc.hdf5	test	299	3	8.71121148285894	-10.518053027046	BC
2016-08-05__15-21__.tc.hdf5	test	300	4	-1.86751800248266	1.28080849489744	BC
2016-08-05__15-21__.tc.hdf5	test	301	8	6.76129905115455	3.714001064154	BC
2016-08-05__15-21__.tc.hdf5	test	302	7	7.24639218881214	-0.0503569345668935	BC
2016-08-05__15-21__.tc.hdf5	test	303	6	10.5617657930138	0.81355614365987	BC
2016-08-05__15-21__.tc.hdf5	test	304	5	-8.74647786155733	4.75517817661082	BC
2016-08-05__15-21__.tc.hdf5	test	305	4	1.42191673698888	-1.53461312773357	BC
2016-08-05__15-21__.tc.hdf5	test	306	3	15.406636311862	1.06321530398747	BC
2016-08-05__15-21__.tc.hdf5	test	307	7	-9.38620154418412	-1.23094772030153	BC
2016-08-05__15-21__.tc.hdf5	test	308	8	5.94898353990781	0.528793413135642	BC
2016-08-05__15-21__.tc.hdf5	test	309	6	-2.90315495805737	-1.02001624421551	BC
2016-08-05__15-21__.tc.hdf5	test	310	2	13.4725250799405	-0.670597533322881	BC
2016-08-05__15-21__.tc.hdf5	test	311	4	4.79418973518453	4.07411915737208	BC
2016-08-05__15-21__.tc.hdf5	test	312	3	-2.28800193878826	-6.96610636267201	BC
2016-08-05__15-21__.tc.hdf5	test	313	6	-1.17603339513151	-1.43099403646153	BC
2016-08-05__15-21__.tc.hdf5	test	314	7	-11.2169235255577	-0.946375010965652	BC
2016-08-05__15-21__.tc.hdf5	test	315	1	-0.624895266122897	-0.838903080305735	BC
2016-08-05__15-21__.tc.hdf5	test	316	6	2.88791913938592	-0.208183845585929	BC
2016-08-05__15-21__.tc.hdf5	test	317	2	10.463472277985	-3.77781547999422	BC
2016-08-05__15-21__.tc.hdf5	test	318	6	23.6828264596188	4.24653861762549	BC
2016-08-05__15-21__.tc.hdf5	test	319	8	4.92096437993993	-0.575943779224975	BC
2016-08-05__15-21__.tc.hdf5	test	320	1	2.44530521303488	-0.555311014390851	BC
2016-08-05__15-21__.tc.hdf5	test	321	7	15.311789355847	0.726307272020618	BC
2016-08-05__15-21__.tc.hdf5	test	322	5	10.9865706840727	0.988480213317994	BC
2016-08-05__15-21__.tc.hdf5	train	323	2	-22.1465814304251	3.91069128504177	BC
2016-08-05__15-21__.tc.hdf5	train	324	5	0.15601389716856	-3.59299677659373	BC
2016-08-05__15-21__.tc.hdf5	train	325	1	-15.0135698001007	0.886606239275096	BC
2016-08-05__15-21__.tc.hdf5	train	326	3	7.66524345704366	9.14110296339735	BC
2016-08-05__15-21__.tc.hdf5	train	327	5	5.10726604074708	1.96180454517255	BC
2016-08-05__15-21__.tc.hdf5	train	328	2	0.660592298974191	1.54160348217907	BC
2016-08-05__15-21__.tc.hdf5	train	329	1	0.0489490472280316	2.93187193155127	BC
2016-08-05__15-21__.tc.hdf5	train	330	3	26.3372646860768	2.98623900057472	BC
2016-08-05__15-21__.tc.hdf5	train	331	8	3.36949674644066	-0.283141566890495	BC
2016-08-05__15-21__.tc.hdf5	train	332	4	5.02042735516325	-5.35734185769093	BC
2016-08-05__15-21__.tc.hdf5	train	333	4	3.7910039789767	5.2515359889076	BC
2016-08-05__15-21__.tc.hdf5	train	334	5	1.86103183802513	3.40154417147877	BC
2016-08-05__15-21__.tc.hdf5	train	335	8	16.6710558423143	-3.94320316514026	BC
2016-08-05__15-21__.tc.hdf5	train	336	2	-3.51717312900382	2.7872840751902	BC
2016-08-05__15-21__.tc.hdf5	train	337	8	-25.2768366787389	-2.57480189648558	BC
2016-08-05__15-21__.tc.hdf5	train	338	6	-3.82766256362395	1.97702001401982	BC
2016-08-05__15-21__.tc.hdf5	train	339	4	10.1910184593503	-1.43337811318848	BC
2016-08-05__15-21__.tc.hdf5	train	340	1	7.74200121722379	1.72525516677243	BC
2016-08-05__15-21__.tc.hdf5	train	341	7	4.28580489924175	3.13490737913708	BC
2016-08-05__15-21__.tc.hdf5	train	342	6	9.73328034702067	-5.95852622611669	BC
2016-08-05__15-21__.tc.hdf5	train	343	6	-1.95144929523011	-2.74034217666152	BC
2016-08-05__15-21__.tc.hdf5	train	344	8	-5.8579168482708	1.7136613476684	BC
2016-08-05__15-21__.tc.hdf5	train	345	7	1.85828507819042	1.46276882006276	BC
2016-08-05__15-21__.tc.hdf5	train	346	1	11.8613456405503	1.23257721267971	BC
2016-08-05__15-21__.tc.hdf5	train	347	3	1.7617364612374	4.31313819450402	BC
2016-08-05__15-21__.tc.hdf5	train	348	6	-19.9992965487714	3.58576747034231	BC
2016-08-05__15-21__.tc.hdf5	train	349	7	-5.48466975099575	1.85026572026384	BC
2016-08-05__15-21__.tc.hdf5	train	350	8	-3.84419790357626	-0.914573700498154	BC
2016-08-05__15-21__.tc.hdf5	train	351	3	14.7103508648785	-7.03204177331997	BC
2016-08-05__15-21__.tc.hdf5	train	352	1	-7.83291098251912	-4.12417598479992	BC
2016-08-05__15-21__.tc.hdf5	train	353	4	-0.319153352429231	-4.2231592734916	BC
2016-08-05__15-21__.tc.hdf5	train	354	4	17.2502274939862	4.65218843871366	BC
2016-08-05__15-21__.tc.hdf5	train	355	2	-7.89258219905128	-0.308345969830498	BC
2016-08-05__15-21__.tc.hdf5	train	356	2	-1.49739408846499	-4.82691083059659	BC
2016-08-05__15-21__.tc.hdf5	train	357	5	-13.5284754478163	-7.0730988234125	BC
2016-08-05__15-21__.tc.hdf5	train	358	8	-0.559436128955667	0.817547599871252	BC
2016-08-05__15-21__.tc.hdf5	train	359	4	2.69979068958561	-2.07199040775948	BC
2016-08-05__15-21__.tc.hdf5	train	360	6	-12.078144519031	-0.858015219302986	BC
2016-08-05__15-21__.tc.hdf5	train	361	5	1.75831131226845	3.34477791899972	BC
2016-08-05__15-21__.tc.hdf5	train	362	3	0.22077077152024	-1.12392964142022	BC
2016-08-05__15-21__.tc.hdf5	train	363	1	-7.63261664978979	-0.0906337773503592	BC
2016-08-05__15-21__.tc.hdf5	train	364	7	1.22454202412359	-1.69487330958323	BC
2016-08-05__15-21__.tc.hdf5	train	365	2	5.46239433487168	0.211558119178981	BC
2016-08-05__15-21__.tc.hdf5	train	366	5	-9.01312415593321	-1.2533818051891	BC
2016-08-05__15-21__.tc.hdf5	train	367	3	-5.26507248102246	2.3254730528519	BC
2016-08-05__15-21__.tc.hdf5	train	368	1	-11.3395046478365	0.628898467987427	BC
2016-08-05__15-21__.tc.hdf5	train	369	5	-15.5900293177817	-1.26123781193593	BC
2016-08-05__15-21__.tc.hdf5	train	370	3	-6.95532652684098	-5.87858088846107	BC
2016-08-05__15-21__.tc.hdf5	train	371	6	-2.7648385932478	5.78658668882156	BC
2016-08-05__15-21__.tc.hdf5	train	372	7	-0.567875251476593	-2.14056922254214	BC
2016-08-05__15-21__.tc.hdf5	train	373	2	-10.2353313972897	-8.52095338502371	BC
2016-08-05__15-21__.tc.hdf5	train	374	5	-9.52412411619271	-0.100692194076432	BC
2016-08-05__15-21__.tc.hdf5	train	375	6	11.5818893423839	-2.96414298414272	BC
2016-08-05__15-21__.tc.hdf5	train	376	8	3.8102708515676	-2.78209596868805	BC
2016-08-05__15-21__.tc.hdf5	train	377	7	5.07370276245902	2.03136149350406	BC
2016-08-05__15-21__.tc.hdf5	train	378	8	21.0249281795435	-2.44261569631596	BC
2016-08-05__15-21__.tc.hdf5	train	379	7	8.69314082372171	-7.74434258998075	BC
2016-08-05__15-21__.tc.hdf5	train	380	4	-1.06236439578578	-3.11397134305458	BC
2016-08-05__15-21__.tc.hdf5	train	381	3	-8.02261344657653	-7.15283816423242	BC
2016-08-05__15-21__.tc.hdf5	train	382	1	-0.662049077753141	-3.93391002844239	BC
2016-08-05__15-21__.tc.hdf5	train	383	2	5.66549954897784	1.54662432838837	BC
2016-08-05__15-21__.tc.hdf5	train	384	4	-1.46657202149613	5.32852159607729	BC
2016-08-05__15-21__.tc.hdf5	train	385	1	-0.199747028280446	4.18098671676711	BC
2016-08-05__15-21__.tc.hdf5	train	386	3	-5.65176928690225	8.62057573237641	BC
2016-08-05__15-21__.tc.hdf5	train	387	5	10.5407450278921	-1.48062503310027	BC
2016-08-05__15-21__.tc.hdf5	train	388	8	-3.29781059364109	1.95568587285901	BC
2016-08-05__15-21__.tc.hdf5	train	389	1	9.03904774652404	-7.17154699303524	BC
2016-08-05__15-21__.tc.hdf5	train	390	2	2.32656927933517	0.117756182316567	BC
2016-08-05__15-21__.tc.hdf5	train	391	6	10.5943022072831	0.365333929163933	BC
2016-08-05__15-21__.tc.hdf5	train	392	3	17.0736840280695	10.5177181322792	BC
2016-08-05__15-21__.tc.hdf5	train	393	7	-3.25163230696207	-2.61611768431153	BC
2016-08-05__15-21__.tc.hdf5	train	394	4	0.120693840357245	0.344191478270473	BC
2016-08-05__15-21__.tc.hdf5	train	395	1	-5.65447307547552	-0.236159256161029	BC
2016-08-05__15-21__.tc.hdf5	train	396	7	-8.73483177767998	-1.52675769723247	BC
2016-08-05__15-21__.tc.hdf5	train	397	7	11.6458056940552	1.16545855408121	BC
2016-08-05__15-21__.tc.hdf5	train	398	6	17.5241971137277	1.91427799485909	BC
2016-08-05__15-21__.tc.hdf5	train	399	4	-6.90286038605378	-1.30226551799231	BC
2016-08-05__15-21__.tc.hdf5	train	400	3	9.0197367958651	0.745638615227785	BC
2016-08-05__15-21__.tc.hdf5	train	401	4	-7.33542203768582	0.758899490857637	BC
2016-08-05__15-21__.tc.hdf5	train	402	8	7.61348126542612	2.08791219251942	BC
2016-08-05__15-21__.tc.hdf5	train	403	5	2.18836685281587	4.86228912717102	BC
2016-08-05__15-21__.tc.hdf5	train	404	5	14.2093548582883	-1.67431678217451	BC
2016-08-05__15-21__.tc.hdf5	train	405	8	18.7136028806102	-2.26459757356031	BC
2016-08-05__15-21__.tc.hdf5	train	406	2	-0.69084035945135	-1.05901452579251	BC
2016-08-05__15-21__.tc.hdf5	train	407	6	-15.1018980747226	0.987080927286102	BC
2016-08-05__15-21__.tc.hdf5	train	408	7	-9.03747274377519	-1.31630887297782	BC
2016-08-05__15-21__.tc.hdf5	train	409	5	3.84036422702247	3.21910245907419	BC
2016-08-05__15-21__.tc.hdf5	train	410	8	5.99057707196088	4.06066665829749	BC
2016-08-05__15-21__.tc.hdf5	train	411	1	7.87036232868618	-3.36859841686214	BC
2016-08-05__15-21__.tc.hdf5	train	412	6	-1.22852252755493	1.47473830246055	BC
2016-08-05__15-21__.tc.hdf5	train	413	3	-2.01010362564047	-2.32046101427768	BC
2016-08-05__15-21__.tc.hdf5	train	414	2	-2.74055801566263	-0.336452581033226	BC
2016-08-05__15-21__.tc.hdf5	train	415	8	-4.46038215805944	1.70405278578035	BC
2016-08-05__15-21__.tc.hdf5	train	416	6	-1.16506070383699	-1.05011878018955	BC
2016-08-05__15-21__.tc.hdf5	train	417	2	6.19118874231439	3.64265821231243	BC
2016-08-05__15-21__.tc.hdf5	train	418	1	8.08271476967481	-5.07110049789661	BC
2016-08-05__15-21__.tc.hdf5	train	419	4	2.48157765397442	-2.70602606326707	BC
2016-08-05__15-21__.tc.hdf5	train	420	7	19.0422698420598	-1.85288694060306	BC
2016-08-05__15-21__.tc.hdf5	train	421	4	-12.917708604999	3.71558282634177	BC
2016-08-05__15-21__.tc.hdf5	train	422	2	7.37159717487403	2.61668765992629	BC
2016-08-05__15-21__.tc.hdf5	train	423	5	-5.78414459421252	-1.02507834019503	BC
2016-08-05__15-21__.tc.hdf5	train	424	3	-9.36532799304264	-4.08194182157686	BC
2016-08-05__15-21__.tc.hdf5	train	425	3	-9.56216703839508	5.44688463888147	BC
2016-08-05__15-21__.tc.hdf5	train	426	6	-13.6012219017155	0.537023289837073	BC
2016-08-05__15-21__.tc.hdf5	train	427	5	4.72545142076701	-5.80436412248127	BC
2016-08-05__15-21__.tc.hdf5	train	428	4	-6.87462063912333	-5.32141403648668	BC
2016-08-05__15-21__.tc.hdf5	train	429	8	-3.69995929826329	1.82793153850482	BC
2016-08-05__15-21__.tc.hdf5	train	430	8	-9.35364473523417	2.01586171204523	BC
2016-08-05__15-21__.tc.hdf5	train	431	6	1.32730152145624	2.06062060781103	BC
2016-08-05__15-21__.tc.hdf5	train	432	2	11.4332784834163	-4.21735966511486	BC
2016-08-05__15-21__.tc.hdf5	train	433	1	-0.60323313981159	-1.13727209819142	BC
2016-08-05__15-21__.tc.hdf5	train	434	2	3.84939884042381	-2.27322146979699	BC
2016-08-05__15-21__.tc.hdf5	train	435	4	14.7942352027913	3.53655459265076	BC
2016-08-05__15-21__.tc.hdf5	train	436	7	-26.9447004575141	-2.1018767334431	BC
2016-08-05__15-21__.tc.hdf5	train	437	6	7.44874155226008	-1.46352704144581	BC
2016-08-05__15-21__.tc.hdf5	train	438	7	7.85541576512927	5.98675629338577	BC
2016-08-05__15-21__.tc.hdf5	train	439	1	-3.09133598116072	8.82368913099689	BC
2016-08-05__15-21__.tc.hdf5	train	440	7	10.0924512794202	-0.418645726929325	BC
2016-08-05__15-21__.tc.hdf5	train	441	5	-2.52578720334864	2.88208150099688	BC
2016-08-05__15-21__.tc.hdf5	train	442	1	3.06476646263805	3.16494993418422	BC
2016-08-05__15-21__.tc.hdf5	train	443	3	3.26234752411619	-4.46290950304317	BC
2016-08-05__15-21__.tc.hdf5	train	444	2	10.8031253294377	3.18625858070634	BC
2016-08-05__15-21__.tc.hdf5	train	445	1	4.32025317020237	1.55856225252496	BC
2016-08-05__15-21__.tc.hdf5	train	446	3	-19.4315850621608	-7.82564188178681	BC
2016-08-05__15-21__.tc.hdf5	train	447	5	5.24909682939606	2.03261680771348	BC
2016-08-05__15-21__.tc.hdf5	train	448	8	-4.66906068817705	-2.92779172513776	BC
2016-08-05__15-21__.tc.hdf5	train	449	8	1.57729267975296	-0.23012858202169	BC
2016-08-05__15-21__.tc.hdf5	train	450	7	-12.0671648295565	5.10924528139823	BC
2016-08-05__15-21__.tc.hdf5	train	451	5	2.07706609385823	2.12145716821447	BC
2016-08-05__15-21__.tc.hdf5	train	452	4	-4.52220438177865	2.05591110430431	BC
2016-08-05__15-21__.tc.hdf5	train	453	5	4.25261643703579	-0.559882009662302	BC
2016-08-05__15-21__.tc.hdf5	train	454	3	-13.7871691282262	-4.21842564197464	BC
2016-08-05__15-21__.tc.hdf5	train	455	4	-14.9480688548332	-0.11383890319238	BC
2016-08-05__15-21__.tc.hdf5	train	456	7	-3.6830710504408	0.671615235770473	BC
2016-08-05__15-21__.tc.hdf5	train	457	2	-5.0431834132762	1.98113650194833	BC
2016-08-05__15-21__.tc.hdf5	train	458	8	-17.7514604846995	2.17963016719228	BC
2016-08-05__15-21__.tc.hdf5	train	459	6	-1.49211310183518	-1.76006962829862	BC
2016-08-05__15-21__.tc.hdf5	train	460	6	15.0004957454378	-1.89370716844357	BC
2016-08-09__15-28__.tc.hdf5	test	297	2	3.83291766417442	1.41306167869574	BC
2016-08-09__15-28__.tc.hdf5	test	298	6	-3.84713254383715	5.34954808647761	BC
2016-08-09__15-28__.tc.hdf5	test	299	7	-7.98249210472144	-14.1018161668544	BC
2016-08-09__15-28__.tc.hdf5	test	300	6	5.31596350992098	-0.393891377934339	BC
2016-08-09__15-28__.tc.hdf5	test	301	3	-17.1837643833523	-1.93577771089191	BC
2016-08-09__15-28__.tc.hdf5	test	302	1	-3.78365742915075	-0.185937042244715	BC
2016-08-09__15-28__.tc.hdf5	test	303	8	-0.21954672048702	-7.93081197026646	BC
2016-08-09__15-28__.tc.hdf5	test	304	2	-2.99773810472809	3.12128695919059	BC
2016-08-09__15-28__.tc.hdf5	test	305	7	-0.969372039201252	9.85635862409552	BC
2016-08-09__15-28__.tc.hdf5	test	306	8	-1.32297135981602	1.54125255304281	BC
2016-08-09__15-28__.tc.hdf5	test	307	6	9.20020774927799	-8.27097204284338	BC
2016-08-09__15-28__.tc.hdf5	test	308	1	-16.2532911808976	-3.54154134471869	BC
2016-08-09__15-28__.tc.hdf5	test	309	4	-19.6580586927331	6.95760518683085	BC
2016-08-09__15-28__.tc.hdf5	test	310	5	-19.1392930447464	-1.39834054409241	BC
2016-08-09__15-28__.tc.hdf5	test	311	4	-12.9627919661141	4.50178994305136	BC
2016-08-09__15-28__.tc.hdf5	test	312	3	19.9701349968165	6.3775277085136	BC
2016-08-09__15-28__.tc.hdf5	test	313	5	-17.8923642549254	-4.272665775233	BC
2016-08-09__15-28__.tc.hdf5	test	314	6	7.93224649698897	-1.23825648457025	BC
2016-08-09__15-28__.tc.hdf5	test	315	8	0.42491868921187	-1.94115232551204	BC
2016-08-09__15-28__.tc.hdf5	test	316	3	8.81961415096512	-4.49856801248986	BC
2016-08-09__15-28__.tc.hdf5	test	317	8	3.13909480907116	-1.3751269102519	BC
2016-08-09__15-28__.tc.hdf5	test	318	2	-2.21487744450077	1.70476847199937	BC
2016-08-09__15-28__.tc.hdf5	test	319	5	-4.1063612227762	-3.7324953373377	BC
2016-08-09__15-28__.tc.hdf5	test	320	5	-7.10998981645798	-0.383454353182563	BC
2016-08-09__15-28__.tc.hdf5	test	321	7	2.17637864522894	3.37030250836305	BC
2016-08-09__15-28__.tc.hdf5	test	322	3	-24.6026599306338	0.385049762214533	BC
2016-08-09__15-28__.tc.hdf5	test	323	1	-5.56200143341728	1.86887216465656	BC
2016-08-09__15-28__.tc.hdf5	test	324	7	11.450527602438	-0.387211626573299	BC
2016-08-09__15-28__.tc.hdf5	test	325	7	-2.00513625780866	5.39087669644451	BC
2016-08-09__15-28__.tc.hdf5	test	326	6	-8.4590917736798	-2.24262017351961	BC
2016-08-09__15-28__.tc.hdf5	test	327	8	-6.97514429485762	-1.50357424566322	BC
2016-08-09__15-28__.tc.hdf5	test	328	4	-0.358470839315	4.48015827802873	BC
2016-08-09__15-28__.tc.hdf5	test	329	3	-5.59385021179665	9.24107666925049	BC
2016-08-09__15-28__.tc.hdf5	test	330	2	-9.8931689898665	-4.27987902118517	BC
2016-08-09__15-28__.tc.hdf5	test	331	2	1.9564135230681	-4.42956047209479	BC
2016-08-09__15-28__.tc.hdf5	test	332	1	-13.7062174307271	-1.52207161754995	BC
2016-08-09__15-28__.tc.hdf5	test	333	3	-6.26111874762361	4.01722201101805	BC
2016-08-09__15-28__.tc.hdf5	test	334	1	9.21942067720378	4.52584058367222	BC
2016-08-09__15-28__.tc.hdf5	test	335	4	0.18274524583202	1.5126542333018	BC
2016-08-09__15-28__.tc.hdf5	test	336	1	-7.40180743639232	-6.78645793925775	BC
2016-08-09__15-28__.tc.hdf5	train	337	7	-0.630948200467067	2.28624207140315	BC
2016-08-09__15-28__.tc.hdf5	train	338	5	6.5547062234847	4.18589935862839	BC
2016-08-09__15-28__.tc.hdf5	train	339	8	2.21483950425	4.85656588252417	BC
2016-08-09__15-28__.tc.hdf5	train	340	5	6.96783309361318	-7.03633112290131	BC
2016-08-09__15-28__.tc.hdf5	train	341	2	-0.765162416954199	-5.66183140231202	BC
2016-08-09__15-28__.tc.hdf5	train	342	4	-11.8450258293392	-6.74773208360322	BC
2016-08-09__15-28__.tc.hdf5	train	343	6	3.17086163785816	-1.82075136354824	BC
2016-08-09__15-28__.tc.hdf5	train	344	8	11.3266324922361	-4.00064675191494	BC
2016-08-09__15-28__.tc.hdf5	train	345	4	-2.43142814383048	-2.45004492528973	BC
2016-08-09__15-28__.tc.hdf5	train	346	7	14.168810567278	4.51894317112692	BC
2016-08-09__15-28__.tc.hdf5	train	347	1	-4.93836556024339	-0.698781231402505	BC
2016-08-09__15-28__.tc.hdf5	train	348	2	2.84155709145483	3.07954897677623	BC
2016-08-09__15-28__.tc.hdf5	train	349	6	17.1939042961253	-0.191921645478106	BC
2016-08-09__15-28__.tc.hdf5	train	350	3	5.30242807378433	10.4342314313589	BC
2016-08-09__15-28__.tc.hdf5	train	351	8	-3.70991223639967	2.17329155244561	BC
2016-08-09__15-28__.tc.hdf5	train	352	6	-8.23883885550342	-4.64585778857775	BC
2016-08-09__15-28__.tc.hdf5	train	353	4	3.03053942108371	5.17497624328286	BC
2016-08-09__15-28__.tc.hdf5	train	354	7	7.86791737753501	3.21088369081375	BC
2016-08-09__15-28__.tc.hdf5	train	355	3	2.46578942617084	6.1495520770258	BC
2016-08-09__15-28__.tc.hdf5	train	356	6	-3.7321091314381	2.17315896044772	BC
2016-08-09__15-28__.tc.hdf5	train	357	5	3.89464470295532	13.8031968444163	BC
2016-08-09__15-28__.tc.hdf5	train	358	3	3.70730930303705	-5.41709025112138	BC
2016-08-09__15-28__.tc.hdf5	train	359	5	1.44528915823799	-0.973342642800286	BC
2016-08-09__15-28__.tc.hdf5	train	360	2	-3.31896256605788	6.49739610998372	BC
2016-08-09__15-28__.tc.hdf5	train	361	8	11.6655450659036	8.95549587322684	BC
2016-08-09__15-28__.tc.hdf5	train	362	1	7.139287668219	4.53300311548717	BC
2016-08-09__15-28__.tc.hdf5	train	363	5	0.82858234477392	-3.71325465711546	BC
2016-08-09__15-28__.tc.hdf5	train	364	6	-8.52163792608868	5.48881580823669	BC
2016-08-09__15-28__.tc.hdf5	train	365	3	10.6255839464646	-2.41482277035012	BC
2016-08-09__15-28__.tc.hdf5	train	366	1	6.54500324029446	-2.43658523520532	BC
2016-08-09__15-28__.tc.hdf5	train	367	6	-12.4576296342138	1.37851018978815	BC
2016-08-09__15-28__.tc.hdf5	train	368	8	5.98755481073521	0.603475879350832	BC
2016-08-09__15-28__.tc.hdf5	train	369	2	9.63040042710566	-5.76358149796161	BC
2016-08-09__15-28__.tc.hdf5	train	370	4	-1.38476702162214	1.00321163786281	BC
2016-08-09__15-28__.tc.hdf5	train	371	5	-5.93674044157441	-2.92325167782193	BC
2016-08-09__15-28__.tc.hdf5	train	372	7	-2.03597840735622	4.77315430408352	BC
2016-08-09__15-28__.tc.hdf5	train	373	5	-5.53938446166119	-2.20320422453421	BC
2016-08-09__15-28__.tc.hdf5	train	374	2	9.95681885155613	-3.38469165000395	BC
2016-08-09__15-28__.tc.hdf5	train	375	1	15.7191687053955	6.52529272636587	BC
2016-08-09__15-28__.tc.hdf5	train	376	6	-10.5676753987493	6.37270577362966	BC
2016-08-09__15-28__.tc.hdf5	train	377	4	10.0076260483852	2.76479428086372	BC
2016-08-09__15-28__.tc.hdf5	train	378	7	-5.07193131566267	3.71164014971201	BC
2016-08-09__15-28__.tc.hdf5	train	379	7	3.95007789762371	-5.7134663235173	BC
2016-08-09__15-28__.tc.hdf5	train	380	3	10.3893247152328	0.406313068259517	BC
2016-08-09__15-28__.tc.hdf5	train	381	3	4.00614694350465	8.75039243953686	BC
2016-08-09__15-28__.tc.hdf5	train	382	8	-19.2889914588374	6.98403286088155	BC
2016-08-09__15-28__.tc.hdf5	train	383	8	-3.08871731250052	-7.46430869010359	BC
2016-08-09__15-28__.tc.hdf5	train	384	6	1.13130901692053	-0.868019153269269	BC
2016-08-09__15-28__.tc.hdf5	train	385	2	-11.204429929958	4.89820728947617	BC
2016-08-09__15-28__.tc.hdf5	train	386	4	5.92415368889026	7.19571296789094	BC
2016-08-09__15-28__.tc.hdf5	train	387	1	10.1394592088855	5.39876783938238	BC
2016-08-09__15-28__.tc.hdf5	train	388	8	4.40125700699894	2.24697933184484	BC
2016-08-09__15-28__.tc.hdf5	train	389	3	4.42937349754068	0.207571735125691	BC
2016-08-09__15-28__.tc.hdf5	train	390	1	-29.3576193805563	-6.34524847706701	BC
2016-08-09__15-28__.tc.hdf5	train	391	1	-18.9158819601349	-2.1685800099804	BC
2016-08-09__15-28__.tc.hdf5	train	392	7	-7.25270739401365	-1.40023523955938	BC
2016-08-09__15-28__.tc.hdf5	train	393	2	-19.7982330782343	-2.00824124631317	BC
2016-08-09__15-28__.tc.hdf5	train	394	4	-11.3359933353648	-4.36886906504967	BC
2016-08-09__15-28__.tc.hdf5	train	395	2	1.88318056573713	-2.16496364939771	BC
2016-08-09__15-28__.tc.hdf5	train	396	5	14.2628489732791	4.21093382038799	BC
2016-08-09__15-28__.tc.hdf5	train	397	1	-7.38155258265732	1.46493603827006	BC
2016-08-09__15-28__.tc.hdf5	train	398	5	-11.495000036454	-3.30568376748403	BC
2016-08-09__15-28__.tc.hdf5	train	399	5	-22.0107165268765	4.67536447377966	BC
2016-08-09__15-28__.tc.hdf5	train	400	4	9.1532539934487	-0.92488400339597	BC
2016-08-09__15-28__.tc.hdf5	train	401	2	-7.21977945070271	-7.89517297800062	BC
2016-08-09__15-28__.tc.hdf5	train	402	7	3.62687637890631	-7.1609876810861	BC
2016-08-09__15-28__.tc.hdf5	train	403	3	-10.3095308736574	4.83972409720429	BC
2016-08-09__15-28__.tc.hdf5	train	404	4	6.05043338448159	-1.6006853212253	BC
2016-08-09__15-28__.tc.hdf5	train	405	6	8.83543874269634	-1.04943977829218	BC
2016-08-09__15-28__.tc.hdf5	train	406	8	-4.83734570616796	1.93103797652385	BC
2016-08-09__15-28__.tc.hdf5	train	407	4	3.80463031669308	-6.69393441832932	BC
2016-08-09__15-28__.tc.hdf5	train	408	7	-8.58472470766351	1.93961686651846	BC
2016-08-09__15-28__.tc.hdf5	train	409	6	-15.2149561231887	5.59177882272178	BC
2016-08-09__15-28__.tc.hdf5	train	410	7	-4.47179913826267	-9.20591477808432	BC
2016-08-09__15-28__.tc.hdf5	train	411	2	1.24580823254907	2.68191382396288	BC
2016-08-09__15-28__.tc.hdf5	train	412	2	11.5525428997238	-0.0348995095519546	BC
2016-08-09__15-28__.tc.hdf5	train	413	1	-13.9916692730551	3.73935031556411	BC
2016-08-09__15-28__.tc.hdf5	train	414	5	-9.09052080553337	-7.22928402259419	BC
2016-08-09__15-28__.tc.hdf5	train	415	3	-10.1188599073946	-5.10581941489822	BC
2016-08-09__15-28__.tc.hdf5	train	416	5	-1.96412847539693	-0.519427177956989	BC
2016-08-09__15-28__.tc.hdf5	train	417	4	-0.895587909051265	3.64729311060626	BC
2016-08-09__15-28__.tc.hdf5	train	418	8	-1.74582781917064	-0.328246805670807	BC
2016-08-09__15-28__.tc.hdf5	train	419	1	15.5125219943475	-0.644511269814401	BC
2016-08-09__15-28__.tc.hdf5	train	420	3	23.1464376151258	1.77979183270391	BC
2016-08-09__15-28__.tc.hdf5	train	421	7	-4.99582142261171	-1.35491224624111	BC
2016-08-09__15-28__.tc.hdf5	train	422	6	-9.63573913845616	4.30582658515175	BC
2016-08-09__15-28__.tc.hdf5	train	423	6	0.432818763737038	1.76591934067855	BC
2016-08-09__15-28__.tc.hdf5	train	424	8	1.25210888047832	-4.7099027334577	BC
2016-08-09__15-28__.tc.hdf5	train	425	4	-4.64093730975975	0.932617379857473	BC
2016-08-09__15-28__.tc.hdf5	train	426	3	5.62623052401589	-12.1138147163142	BC
2016-08-09__15-28__.tc.hdf5	train	427	1	5.79870275072607	-1.17924391747652	BC
2016-08-09__15-28__.tc.hdf5	train	428	6	-6.34285640520252	-7.11381049134909	BC
2016-08-09__15-28__.tc.hdf5	train	429	4	-26.2114688815759	-0.788482285655862	BC
2016-08-09__15-28__.tc.hdf5	train	430	5	4.98295179651062	0.394550064986869	BC
2016-08-09__15-28__.tc.hdf5	train	431	3	-1.41282022499512	-2.15459844806262	BC
2016-08-09__15-28__.tc.hdf5	train	432	2	7.19381955936864	4.67102798190551	BC
2016-08-09__15-28__.tc.hdf5	train	433	5	31.1956917953316	6.77610667182896	BC
2016-08-09__15-28__.tc.hdf5	train	434	8	4.97833663469995	-4.94077580041133	BC
2016-08-09__15-28__.tc.hdf5	train	435	1	14.5405586422653	0.596582118571677	BC
2016-08-09__15-28__.tc.hdf5	train	436	7	-4.35011171579004	-1.94514981933766	BC
2016-08-09__15-28__.tc.hdf5	train	437	7	12.2133669090069	3.00468464644913	BC
2016-08-09__15-28__.tc.hdf5	train	438	8	0.0348004083050788	-9.09133840426676	BC
2016-08-09__15-28__.tc.hdf5	train	439	2	4.12143790183485	12.1281061012931	BC
2016-08-09__15-28__.tc.hdf5	train	440	4	17.292882106732	7.31204481255988	BC
2016-08-09__15-28__.tc.hdf5	train	441	2	-23.1757756399908	-5.2097639246984	BC
2016-08-09__15-28__.tc.hdf5	train	442	5	-9.75923037148424	-6.57519100425034	BC
2016-08-09__15-28__.tc.hdf5	train	443	6	24.2541137310669	-8.32151973193563	BC
2016-08-09__15-28__.tc.hdf5	train	444	1	-5.85777250681031	3.56019148353894	BC
2016-08-09__15-28__.tc.hdf5	train	445	4	1.9828238854999	3.79125715609756	BC
2016-08-09__15-28__.tc.hdf5	train	446	7	7.10236979037574	7.37728722455162	BC
2016-08-09__15-28__.tc.hdf5	train	447	3	-0.20467945593969	2.48873065745876	BC
2016-08-09__15-28__.tc.hdf5	train	448	5	3.00098624814471	1.8425399912666	BC
2016-08-09__15-28__.tc.hdf5	train	449	8	-3.16736576993774	-4.7122985764758	BC
2016-08-09__15-28__.tc.hdf5	train	450	7	7.69082816346105	4.52230352702257	BC
2016-08-09__15-28__.tc.hdf5	train	451	8	-10.0185708947862	11.5528212449508	BC
2016-08-09__15-28__.tc.hdf5	train	452	3	-0.639039077474125	8.76246372355769	BC
2016-08-09__15-28__.tc.hdf5	train	453	1	-0.0488126734867294	2.75678642637826	BC
2016-08-09__15-28__.tc.hdf5	train	454	2	10.2643627344726	-1.09177532247873	BC
2016-08-09__15-28__.tc.hdf5	train	455	6	-1.87666739239883	-4.16672043303523	BC
2016-08-09__15-28__.tc.hdf5	train	456	6	-6.75968746654743	-13.3604141079185	BC
2016-08-09__15-28__.tc.hdf5	train	457	5	-2.49457040013382	-1.94897362986109	BC
2016-08-09__15-28__.tc.hdf5	train	458	4	-9.94706676453072	-8.98258992196547	BC
2016-08-09__15-28__.tc.hdf5	train	459	1	-1.31854220305565	-1.98460730239084	BC
2016-08-09__15-28__.tc.hdf5	train	460	8	-8.02438530168572	-0.601782317496041	BC
2016-08-09__15-28__.tc.hdf5	train	461	1	-3.04144619098347	2.34768294847595	BC
2016-08-09__15-28__.tc.hdf5	train	462	3	-23.1006702702893	-2.58161697133926	BC
2016-08-09__15-28__.tc.hdf5	train	463	2	11.5527991485785	5.29482401931032	BC
2016-08-09__15-28__.tc.hdf5	train	464	6	3.85344320739948	-1.96949517062968	BC
2016-08-09__15-28__.tc.hdf5	train	465	7	-8.25566621366778	-5.8163040716213	BC
2016-08-09__15-28__.tc.hdf5	train	466	4	7.51883843181602	-1.37547028012111	BC
2016-08-09__15-28__.tc.hdf5	train	467	2	9.23361719294648	4.136879239962	BC
2016-08-09__15-28__.tc.hdf5	train	468	7	8.17334942767457	3.01789655418866	BC
2016-08-09__15-28__.tc.hdf5	train	469	5	1.93086146063643	7.89389989299346	BC
2016-08-09__15-28__.tc.hdf5	train	470	5	-2.93384292434871	-3.21308401750375	BC
2016-08-09__15-28__.tc.hdf5	train	471	8	-2.32371471331622	-7.2303479089763	BC
2016-08-09__15-28__.tc.hdf5	train	472	4	4.92215782556746	3.63065924982697	BC
2016-08-09__15-28__.tc.hdf5	train	473	3	1.99183986762128	-0.583164901045278	BC
2016-08-09__15-28__.tc.hdf5	train	474	7	-12.706069300867	-1.42852778453126	BC
2016-08-09__15-28__.tc.hdf5	train	475	6	19.5336794261438	6.03833892857177	BC
2016-08-09__15-28__.tc.hdf5	train	476	6	-9.85532455862384	3.63607681496485	BC
2016-08-09__15-28__.tc.hdf5	train	477	1	1.66308465369599	-0.121567009692845	BC
2016-08-09__15-28__.tc.hdf5	train	478	8	5.69636513102651	8.72868426552265	BC
2016-08-09__15-28__.tc.hdf5	train	479	3	-11.8726756015022	1.02782998369596	BC
2016-08-09__15-28__.tc.hdf5	train	480	3	-6.51517611242367	-5.90558647518405	BC
2016-08-09__15-28__.tc.hdf5	train	481	2	-8.34343713347082	-7.69630890811852	BC
2016-08-09__15-28__.tc.hdf5	train	482	7	0.360132559870206	-4.33303506841787	BC
2016-08-09__15-28__.tc.hdf5	train	483	7	-5.15667460340779	0.446678152152929	BC
2016-08-09__15-28__.tc.hdf5	train	484	1	0.693563283114814	5.03920678361836	BC
2016-08-09__15-28__.tc.hdf5	train	485	2	-7.84824348399601	-2.39033833242336	BC
2016-08-09__15-28__.tc.hdf5	train	486	3	-7.51701238882182	-8.57008709761225	BC
2016-08-09__15-28__.tc.hdf5	train	487	6	7.62480005203078	4.81917979019369	BC
2016-08-09__15-28__.tc.hdf5	train	488	6	7.17275315643229	1.9376386496491	BC
2016-08-09__15-28__.tc.hdf5	train	489	4	0.317981411343025	3.94149804108588	BC
2016-08-09__15-28__.tc.hdf5	train	490	8	2.91959405381072	0.441067387468916	BC
2016-08-09__15-28__.tc.hdf5	train	491	1	20.8608201421512	-10.1232361808054	BC
2016-08-09__15-28__.tc.hdf5	train	492	5	-3.8402613535044	-4.14146317346465	BC
2016-08-09__15-28__.tc.hdf5	train	493	7	-1.64129665196135	-0.450797345626417	BC
2016-08-09__15-28__.tc.hdf5	train	494	4	-1.3130453188667	-5.46137257529867	BC
2016-08-09__15-28__.tc.hdf5	train	495	2	2.19767909403712	-0.0863351214098174	BC
2016-08-09__15-28__.tc.hdf5	train	496	8	5.72779722435761	-5.3938042659668	BC
2016-08-09__15-28__.tc.hdf5	train	497	1	-13.7605079581121	-10.2594391618175	BC
2016-08-10__17-28__.tc.hdf5	test	494	3	33.6721099119849	1.14787813265817	BC
2016-08-10__17-28__.tc.hdf5	test	495	5	-9.54778742596586	-5.7660083628581	BC
2016-08-10__17-28__.tc.hdf5	test	496	1	2.70830363984115	6.46308567418965	BC
2016-08-10__17-28__.tc.hdf5	test	497	1	1.25662525276349	0.235967316055916	BC
2016-08-10__17-28__.tc.hdf5	test	498	8	3.32989957421996	-7.95848129613198	BC
2016-08-10__17-28__.tc.hdf5	test	499	6	-13.8647943959117	-2.04113347254776	BC
2016-08-10__17-28__.tc.hdf5	test	500	5	-9.82945607383176	3.97615246075187	BC
2016-08-10__17-28__.tc.hdf5	test	501	2	18.2973176601157	12.1794167732121	BC
2016-08-10__17-28__.tc.hdf5	test	502	2	-9.91689292109423	-0.020290328142393	BC
2016-08-10__17-28__.tc.hdf5	test	503	6	-9.36703805551428	-0.496962052227491	BC
2016-08-10__17-28__.tc.hdf5	test	504	8	3.64451078149057	-8.14652241567925	BC
2016-08-10__17-28__.tc.hdf5	test	505	3	1.45397633230468	5.94410911923964	BC
2016-08-10__17-28__.tc.hdf5	test	506	5	13.0992174834573	-1.13130625606004	BC
2016-08-10__17-28__.tc.hdf5	train	507	7	-22.6637780929707	3.33706413123135	BC
2016-08-10__17-28__.tc.hdf5	train	508	2	18.5132257610285	4.01236074072969	BC
2016-08-10__17-28__.tc.hdf5	train	509	4	-8.86382966136162	-0.634987635402151	BC
2016-08-10__17-28__.tc.hdf5	train	510	4	3.8600087394056	-7.67968684715107	BC
2016-08-10__17-28__.tc.hdf5	train	511	3	0.8568121830007	4.84168566287805	BC
2016-08-10__17-28__.tc.hdf5	train	512	5	-13.6662159659161	10.0487576211086	BC
2016-08-10__17-28__.tc.hdf5	train	513	6	6.45425300722697	-5.90927762294208	BC
2016-08-10__17-28__.tc.hdf5	train	514	8	4.71738175209705	3.39608127097977	BC
2016-08-10__17-28__.tc.hdf5	train	515	1	5.18366264337937	-0.660191584254833	BC
2016-08-10__17-28__.tc.hdf5	train	516	1	6.36019820357767	-7.8854549304086	BC
2016-08-10__17-28__.tc.hdf5	train	517	8	-11.3019691215397	-11.9754059566899	BC
2016-08-10__17-28__.tc.hdf5	train	518	1	3.08810164839762	-2.7783192195341	BC
2016-08-10__17-28__.tc.hdf5	train	519	4	-2.58771666317314	1.91023496868431	BC
2016-08-10__17-28__.tc.hdf5	train	520	8	-16.7165367185382	3.29579547646881	BC
2016-08-10__17-28__.tc.hdf5	train	521	6	4.6379093088791	0.253540909438304	BC
2016-08-10__17-28__.tc.hdf5	train	522	2	21.2481163233445	-8.32063982036339	BC
2016-08-10__17-28__.tc.hdf5	train	523	7	-2.74273834831524	1.35968701320504	BC
2016-08-10__17-28__.tc.hdf5	train	524	8	-0.511498288268762	3.78072968319158	BC
2016-08-10__17-28__.tc.hdf5	train	525	4	2.45045633163032	-3.2165290690311	BC
2016-08-10__17-28__.tc.hdf5	train	526	4	1.37334364195101	2.20858817811084	BC
2016-08-10__17-28__.tc.hdf5	train	527	3	4.75043896887086	1.65688319435189	BC
2016-08-10__17-28__.tc.hdf5	train	528	5	2.77341037934249	-13.1916093587529	BC
2016-08-10__17-28__.tc.hdf5	train	529	7	22.682395215931	-3.444363508689	BC
2016-08-10__17-28__.tc.hdf5	train	530	2	-8.97130525449952	1.97004957048464	BC
2016-08-10__17-28__.tc.hdf5	train	531	2	-2.06634209578735	-3.85181395635638	BC
2016-08-10__17-28__.tc.hdf5	train	532	4	-5.45686588799836	-1.91522933634528	BC
2016-08-10__17-28__.tc.hdf5	train	533	7	16.5094068174136	-6.25773508089569	BC
2016-08-10__17-28__.tc.hdf5	train	534	5	5.67029768235026	1.83066347218706	BC
2016-08-10__17-28__.tc.hdf5	train	535	6	-4.57398657336698	3.83788542402647	BC
2016-08-10__17-28__.tc.hdf5	train	536	8	18.9149650529843	1.22543453746007	BC
2016-08-10__17-28__.tc.hdf5	train	537	1	2.26128089706333	1.67595625284946	BC
2016-08-10__17-28__.tc.hdf5	train	538	5	-1.45371233637745	6.95077140709768	BC
2016-08-10__17-28__.tc.hdf5	train	539	1	1.61490651633699	5.94178810897251	BC
2016-08-10__17-28__.tc.hdf5	train	540	3	2.1386594782639	9.95330891301945	BC
2016-08-10__17-28__.tc.hdf5	train	541	2	-21.9270820489167	8.08988997274202	BC
2016-08-10__17-28__.tc.hdf5	train	542	4	13.6122104775922	7.0021577715391	BC
2016-08-10__17-28__.tc.hdf5	train	543	7	-5.69308100872393	6.00323811993859	BC
2016-08-10__17-28__.tc.hdf5	train	544	7	-1.342352398034	-2.3735661825761	BC
2016-08-10__17-28__.tc.hdf5	train	545	2	-5.39727502676472	-1.53310804778443	BC
2016-08-10__17-28__.tc.hdf5	train	546	6	6.61173697816925	2.81702701526142	BC
2016-08-10__17-28__.tc.hdf5	train	547	6	9.95600297660011	-0.228069956130085	BC
2016-08-10__17-28__.tc.hdf5	train	548	1	-14.0424574186084	2.88873271688223	BC
2016-08-10__17-28__.tc.hdf5	train	549	3	-4.88902493631891	-2.1760231849521	BC
2016-08-10__17-28__.tc.hdf5	train	550	1	-4.46569249014657	0.817488655493327	BC
2016-08-10__17-28__.tc.hdf5	train	551	6	-23.0859156975084	-0.771105769654024	BC
2016-08-10__17-28__.tc.hdf5	train	552	3	6.09138756854085	1.82012907485783	BC
2016-08-10__17-28__.tc.hdf5	train	553	2	-1.39933765840472	-0.366738459452146	BC
2016-08-10__17-28__.tc.hdf5	train	554	5	6.67622024060075	-5.63858314164051	BC
2016-08-10__17-28__.tc.hdf5	train	555	3	6.32763391165618	-5.21629053560697	BC
2016-08-10__17-28__.tc.hdf5	train	556	8	-20.3788487042994	1.70194126581915	BC
2016-08-10__17-28__.tc.hdf5	train	557	8	25.2765060275646	-1.42457627722952	BC
2016-08-10__17-28__.tc.hdf5	train	558	7	-6.7498521853008	1.37567550778581	BC
2016-08-10__17-28__.tc.hdf5	train	559	3	-15.2759071740136	-10.8796931245481	BC
2016-08-10__17-28__.tc.hdf5	train	560	4	-4.38760697804602	2.32545196959535	BC
2016-08-13__14-06__.tc.hdf5	test	284	3	27.5498927400044	10.8402822665354	BC
2016-08-13__14-06__.tc.hdf5	test	285	4	-6.2069237475003	-0.386931471532269	BC
2016-08-13__14-06__.tc.hdf5	test	286	6	10.5062311368186	0.791340372876407	BC
2016-08-13__14-06__.tc.hdf5	test	287	3	-8.48397655527194	-0.947004493652482	BC
2016-08-13__14-06__.tc.hdf5	test	288	7	-2.41101611876201	-2.2050632267574	BC
2016-08-13__14-06__.tc.hdf5	test	289	8	23.1190221994467	1.59560960538915	BC
2016-08-13__14-06__.tc.hdf5	test	290	6	10.9648447545379	-4.33154043653902	BC
2016-08-13__14-06__.tc.hdf5	test	291	2	-12.1932303230534	-0.995901899019429	BC
2016-08-13__14-06__.tc.hdf5	test	292	1	15.9789703121693	1.14745805173312	BC
2016-08-13__14-06__.tc.hdf5	test	293	5	1.97733569676542	0.662875178685542	BC
2016-08-13__14-06__.tc.hdf5	test	294	8	-34.3782669115295	-0.632599286021517	BC
2016-08-13__14-06__.tc.hdf5	test	295	2	-0.51211354585328	0.489829842973627	BC
2016-08-13__14-06__.tc.hdf5	test	296	3	-14.3759882781563	-1.77263268364536	BC
2016-08-13__14-06__.tc.hdf5	test	297	4	-8.6474816395694	-1.86957143943985	BC
2016-08-13__14-06__.tc.hdf5	test	298	1	6.92128745536905	-3.57669114098272	BC
2016-08-13__14-06__.tc.hdf5	test	299	5	-8.66735179648893	4.53868513451397	BC
2016-08-13__14-06__.tc.hdf5	test	300	7	4.19539921973957	-4.51493101648707	BC
2016-08-13__14-06__.tc.hdf5	test	301	3	12.4321983675726	3.20561035740622	BC
2016-08-13__14-06__.tc.hdf5	test	302	4	-3.717958913312	-0.899213113859585	BC
2016-08-13__14-06__.tc.hdf5	test	303	6	14.4155146050426	2.37291339261044	BC
2016-08-13__14-06__.tc.hdf5	test	304	6	-22.3451782581052	0.412199734115283	BC
2016-08-13__14-06__.tc.hdf5	test	305	8	-16.4405819953446	-0.131427820186388	BC
2016-08-13__14-06__.tc.hdf5	test	306	7	10.078884370585	6.50101864278678	BC
2016-08-13__14-06__.tc.hdf5	test	307	2	-17.9323913081483	0.699998441756656	BC
2016-08-13__14-06__.tc.hdf5	test	308	4	-18.2147068821709	5.2590110541764	BC
2016-08-13__14-06__.tc.hdf5	test	309	1	5.29070475990236	0.372678506468579	BC
2016-08-13__14-06__.tc.hdf5	test	310	5	2.41689455987315	1.49728252159705	BC
2016-08-13__14-06__.tc.hdf5	test	311	4	1.74713925044611	-0.805471791307986	BC
2016-08-13__14-06__.tc.hdf5	test	312	1	7.91852548757966	-3.45156717022368	BC
2016-08-13__14-06__.tc.hdf5	test	313	8	10.3166123960987	7.77818553562552	BC
2016-08-13__14-06__.tc.hdf5	test	314	3	-9.30787766248103	-0.790041434662823	BC
2016-08-13__14-06__.tc.hdf5	test	315	3	-2.05939783213454	4.1755881263357	BC
2016-08-13__14-06__.tc.hdf5	test	316	6	-12.6873180738844	1.83845144335043	BC
2016-08-13__14-06__.tc.hdf5	test	317	6	0.71079258181274	3.59552128622759	BC
2016-08-13__14-06__.tc.hdf5	test	318	4	-8.92950936928868	-1.82098725894967	BC
2016-08-13__14-06__.tc.hdf5	test	319	7	-12.5364483206705	6.12737431775064	BC
2016-08-13__14-06__.tc.hdf5	test	320	5	-15.8172881349532	-3.15755154875264	BC
2016-08-13__14-06__.tc.hdf5	train	321	2	35.3378669159462	7.9580995226722	BC
2016-08-13__14-06__.tc.hdf5	train	322	2	-21.2042713021417	-9.0699285340498	BC
2016-08-13__14-06__.tc.hdf5	train	323	7	12.6567615349629	-0.486125049175124	BC
2016-08-13__14-06__.tc.hdf5	train	324	4	-21.256871673363	-0.638075873369113	BC
2016-08-13__14-06__.tc.hdf5	train	325	5	-14.1416367993571	2.49817640983058	BC
2016-08-13__14-06__.tc.hdf5	train	326	8	18.5841725070411	-3.69590372145277	BC
2016-08-13__14-06__.tc.hdf5	train	327	6	20.8339826202396	5.18346582859532	BC
2016-08-13__14-06__.tc.hdf5	train	328	5	-6.93233392510452	4.34133425646299	BC
2016-08-13__14-06__.tc.hdf5	train	329	3	-40.7026466307058	-0.459106180196035	BC
2016-08-13__14-06__.tc.hdf5	train	330	3	21.4349575219854	2.05129001769309	BC
2016-08-13__14-06__.tc.hdf5	train	331	1	11.2039463992263	-1.944816877056	BC
2016-08-13__14-06__.tc.hdf5	train	332	4	-7.7720459325203	-3.20367436556308	BC
2016-08-13__14-06__.tc.hdf5	train	333	1	-2.36735873493364	-0.966660165020662	BC
2016-08-13__14-06__.tc.hdf5	train	334	1	0.836156321439079	2.54762723561844	BC
2016-08-13__14-06__.tc.hdf5	train	335	6	-1.93066292935022	-1.18093004669295	BC
2016-08-13__14-06__.tc.hdf5	train	336	2	-0.890333404004884	7.39623412906343	BC
2016-08-13__14-06__.tc.hdf5	train	337	7	19.3234667355892	1.98382683288375	BC
2016-08-13__14-06__.tc.hdf5	train	338	8	5.1304848999088	0.446898824258389	BC
2016-08-13__14-06__.tc.hdf5	train	339	5	8.75491449054121	1.83749957340923	BC
2016-08-13__14-06__.tc.hdf5	train	340	7	-12.6336546381313	-2.70669850487509	BC
2016-08-13__14-06__.tc.hdf5	train	341	3	-6.71690125844404	-0.606584744096313	BC
2016-08-13__14-06__.tc.hdf5	train	342	1	-6.49805372026486	2.14101706166008	BC
2016-08-13__14-06__.tc.hdf5	train	343	5	6.38289202859834	-3.75028293205195	BC
2016-08-13__14-06__.tc.hdf5	train	344	3	-15.6770735830489	2.81173299974799	BC
2016-08-13__14-06__.tc.hdf5	train	345	4	-18.8541470470286	-2.77591434962813	BC
2016-08-13__14-06__.tc.hdf5	train	346	2	15.718232043471	-1.99244207841974	BC
2016-08-13__14-06__.tc.hdf5	train	347	8	-1.07601025802547	-4.47085328202801	BC
2016-08-13__14-06__.tc.hdf5	train	348	2	15.4597189715474	4.93072773975442	BC
2016-08-13__14-06__.tc.hdf5	train	349	7	19.0274728491856	7.8674372819549	BC
2016-08-13__14-06__.tc.hdf5	train	350	8	16.2809561012102	-3.93964053442035	BC
2016-08-13__14-06__.tc.hdf5	train	351	6	-16.088291253013	-2.37287359063576	BC
2016-08-13__14-06__.tc.hdf5	train	352	2	7.50141102522645	-0.277265428005806	BC
2016-08-13__14-06__.tc.hdf5	train	353	4	-29.2004557207027	-2.66796270313142	BC
2016-08-13__14-06__.tc.hdf5	train	354	1	-3.50894653519202	-2.64039535734202	BC
2016-08-13__14-06__.tc.hdf5	train	355	7	-25.9247210456176	1.6560202877029	BC
2016-08-13__14-06__.tc.hdf5	train	356	3	22.702410662444	-5.95413737199381	BC
2016-08-13__14-06__.tc.hdf5	train	357	5	-3.19412556724948	3.23476524710675	BC
2016-08-13__14-06__.tc.hdf5	train	358	8	12.5776294991694	-1.22535217904705	BC
2016-08-13__14-06__.tc.hdf5	train	359	6	-2.66181043601015	3.23979220027082	BC
2016-08-13__14-06__.tc.hdf5	train	360	6	-4.58796834123993	3.93520087500825	BC
2016-08-13__14-06__.tc.hdf5	train	361	2	-3.92618513892145	2.57914183782832	BC
2016-08-13__14-06__.tc.hdf5	train	362	7	-7.74391046920609	5.39295724604498	BC
2016-08-13__14-06__.tc.hdf5	train	363	8	-23.034954597082	7.92669295550768	BC
2016-08-13__14-06__.tc.hdf5	train	364	3	-3.89345081253087	-2.22099693305604	BC
2016-08-13__14-06__.tc.hdf5	train	365	4	-14.3231293822882	-6.3461636224098	BC
2016-08-13__14-06__.tc.hdf5	train	366	5	3.34951807343999	-2.37011845626237	BC
2016-08-13__14-06__.tc.hdf5	train	367	7	5.70451047251374	2.1096155532299	BC
2016-08-13__14-06__.tc.hdf5	train	368	6	17.4299830759856	2.73487182568527	BC
2016-08-13__14-06__.tc.hdf5	train	369	1	6.70042571409553	-2.98743962487647	BC
2016-08-13__14-06__.tc.hdf5	train	370	2	7.4191764686823	0.375618713119493	BC
2016-08-13__14-06__.tc.hdf5	train	371	2	-13.6175218131332	4.04817474455975	BC
2016-08-13__14-06__.tc.hdf5	train	372	3	0.063335984662557	4.45344754859931	BC
2016-08-13__14-06__.tc.hdf5	train	373	4	-9.95235288482811	0.265753839745171	BC
2016-08-13__14-06__.tc.hdf5	train	374	7	-9.67253413736339	-2.69621350212231	BC
2016-08-13__14-06__.tc.hdf5	train	375	6	17.6745765884945	2.49220095421672	BC
2016-08-13__14-06__.tc.hdf5	train	376	8	11.1919719090856	-0.82888403712907	BC
2016-08-13__14-06__.tc.hdf5	train	377	5	7.37288407477757	-0.549586229016374	BC
2016-08-13__14-06__.tc.hdf5	train	378	8	-11.9879205765782	-7.2597218264357	BC
2016-08-13__14-06__.tc.hdf5	train	379	1	1.98128390398941	2.34807731594996	BC
2016-08-13__14-06__.tc.hdf5	train	380	3	6.22781681812401	4.01413825679274	BC
2016-08-13__14-06__.tc.hdf5	train	381	8	-4.87242544541178	5.83792039153142	BC
2016-08-13__14-06__.tc.hdf5	train	382	2	0.96651233366298	-7.6585365658437	BC
2016-08-13__14-06__.tc.hdf5	train	383	6	-16.1136382155815	1.17392282430008	BC
2016-08-13__14-06__.tc.hdf5	train	384	7	8.5897271911031	-2.46384513249307	BC
2016-08-13__14-06__.tc.hdf5	train	385	4	13.816111377288	2.47186870873806	BC
2016-08-13__14-06__.tc.hdf5	train	386	4	22.3083652275657	1.3056261764232	BC
2016-08-13__14-06__.tc.hdf5	train	387	1	-22.7619500981457	-2.31615729853876	BC
2016-08-13__14-06__.tc.hdf5	train	388	3	-5.96748405265104	-4.32293149839939	BC
2016-08-13__14-06__.tc.hdf5	train	389	5	-2.5905359015686	1.84354293032498	BC
2016-08-13__14-06__.tc.hdf5	train	390	2	4.95859099157727	1.05215655251717	BC
2016-08-13__14-06__.tc.hdf5	train	391	3	-6.38303222221192	5.18140360738422	BC
2016-08-13__14-06__.tc.hdf5	train	392	6	-11.2434380695216	-5.75439228890055	BC
2016-08-13__14-06__.tc.hdf5	train	393	5	15.1408217970297	3.84432747822011	BC
2016-08-13__14-06__.tc.hdf5	train	394	1	18.6386679021983	0.140560311459536	BC
2016-08-13__14-06__.tc.hdf5	train	395	5	13.4545491135106	-2.17662442506914	BC
2016-08-13__14-06__.tc.hdf5	train	396	7	40.5397846656378	-4.44496165761864	BC
2016-08-13__14-06__.tc.hdf5	train	397	4	-4.80201811789666	0.709650638095581	BC
2016-08-13__14-06__.tc.hdf5	train	398	5	-6.60398256115081	-1.33156581766151	BC
2016-08-13__14-06__.tc.hdf5	train	399	1	2.13703707016664	2.4061313174948	BC
2016-08-13__14-06__.tc.hdf5	train	400	4	11.0065050887847	-4.18608728321461	BC
2016-08-13__14-06__.tc.hdf5	train	401	8	-6.39221809369608	1.28801827488623	BC
2016-08-13__14-06__.tc.hdf5	train	402	8	-26.6986059587785	1.69786599690635	BC
2016-08-13__14-06__.tc.hdf5	train	403	1	-19.0096549824267	-0.0105446323120959	BC
2016-08-13__14-06__.tc.hdf5	train	404	2	6.3180197327254	0.622722034581899	BC
2016-08-13__14-06__.tc.hdf5	train	405	7	-9.47136358180016	-4.83500995498261	BC
2016-08-13__14-06__.tc.hdf5	train	406	6	3.37565498269869	-2.95474927144223	BC
2016-08-13__14-06__.tc.hdf5	train	407	6	-5.93328929628211	3.74634774544648	BC
2016-08-13__14-06__.tc.hdf5	train	408	7	-41.9210718414225	-7.97804664657034	BC
2016-08-13__14-06__.tc.hdf5	train	409	8	-11.5432648568697	3.18092632709693	BC
2016-08-13__14-06__.tc.hdf5	train	410	4	26.1795243833874	3.31410316190294	BC
2016-08-13__14-06__.tc.hdf5	train	411	1	-0.0520339709979422	2.34844793008107	BC
2016-08-13__14-06__.tc.hdf5	train	412	2	8.202772840651	2.92181650479678	BC
2016-08-13__14-06__.tc.hdf5	train	413	6	-2.54006176037847	-6.0197675984341	BC
2016-08-13__14-06__.tc.hdf5	train	414	3	7.26357851221616	-4.58457848775754	BC
2016-08-13__14-06__.tc.hdf5	train	415	5	-8.4750286212663	-5.29363021263185	BC
2016-08-13__14-06__.tc.hdf5	train	416	8	15.5979823298392	3.91290311811031	BC
2016-08-13__14-06__.tc.hdf5	train	417	3	-4.98664677689013	-2.06823170923875	BC
2016-08-13__14-06__.tc.hdf5	train	418	5	5.15297291518606	4.19101954240023	BC
2016-08-13__14-06__.tc.hdf5	train	419	3	2.98754971740085	0.222379200951531	BC
2016-08-13__14-06__.tc.hdf5	train	420	1	32.670307488276	1.12853103408654	BC
2016-08-13__14-06__.tc.hdf5	train	421	1	24.7985884818516	3.38783888165687	BC
2016-08-13__14-06__.tc.hdf5	train	422	7	15.9411262301806	5.22258542665839	BC
2016-08-13__14-06__.tc.hdf5	train	423	2	2.31896742457904	1.98785771029355	BC
2016-08-13__14-06__.tc.hdf5	train	424	5	-5.42422517750384	-5.68157352603435	BC
2016-08-13__14-06__.tc.hdf5	train	425	3	4.36507030563325	-2.69650442620781	BC
2016-08-13__14-06__.tc.hdf5	train	426	8	-3.99580448974079	0.834580434587213	BC
2016-08-13__14-06__.tc.hdf5	train	427	4	0.154810947884325	-0.622315920482452	BC
2016-08-13__14-06__.tc.hdf5	train	428	6	-14.6739181109183	-6.35565707248792	BC
2016-08-13__14-06__.tc.hdf5	train	429	4	-20.7875342260911	-5.4065074911987	BC
2016-08-13__14-06__.tc.hdf5	train	430	7	11.5869905968802	-1.91998713939236	BC
2016-08-13__14-06__.tc.hdf5	train	431	5	13.9326666630303	-2.2526761156415	BC
2016-08-13__14-06__.tc.hdf5	train	432	8	8.3273559106395	-0.35617424129492	BC
2016-08-13__14-06__.tc.hdf5	train	433	3	5.00558099775775	5.3415201710082	BC
2016-08-13__14-06__.tc.hdf5	train	434	1	-30.2220543077852	2.44530815353176	BC
2016-08-13__14-06__.tc.hdf5	train	435	2	4.02542944214946	-1.45491152769798	BC
2016-08-13__14-06__.tc.hdf5	train	436	2	-3.25940073278242	-3.21860527017995	BC
2016-08-13__14-06__.tc.hdf5	train	437	7	-22.7635660995677	3.14657774448779	BC
2016-08-13__14-06__.tc.hdf5	train	438	4	35.5252964222329	3.00795079745795	BC
2016-08-13__14-06__.tc.hdf5	train	439	6	6.356399685564	2.08552186456384	BC
2016-08-13__14-06__.tc.hdf5	train	440	1	-6.09131112012814	0.0160786203861658	BC
2016-08-13__14-06__.tc.hdf5	train	441	6	-9.10461980967967	-0.654725351037474	BC
2016-08-13__14-06__.tc.hdf5	train	442	3	-20.3783910743286	-2.7427762279148	BC
2016-08-13__14-06__.tc.hdf5	train	443	5	-12.1479971218411	2.41417420545274	BC
2016-08-13__14-06__.tc.hdf5	train	444	8	12.3323241934133	-3.1614466696559	BC
2016-08-13__14-06__.tc.hdf5	train	445	6	7.20096315437774	1.07015337901964	BC
2016-08-13__14-06__.tc.hdf5	train	446	7	-9.27181618568979	1.12763267642488	BC
2016-08-13__14-06__.tc.hdf5	train	447	2	1.78417198516705	-8.06201330559184	BC
2016-08-13__14-06__.tc.hdf5	train	448	4	7.90056370263485	0.757008749726779	BC
2016-08-13__14-06__.tc.hdf5	train	449	4	-12.8823987683443	5.38154342506517	BC
2016-08-13__14-06__.tc.hdf5	train	450	3	20.6624359849003	5.33764015286031	BC
2016-08-13__14-06__.tc.hdf5	train	451	8	18.2241091834956	7.148272675745	BC
2016-08-13__14-06__.tc.hdf5	train	452	6	8.1602978917826	1.95803010538885	BC
2016-08-13__14-06__.tc.hdf5	train	453	4	28.9246186085385	4.75789480746934	BC
2016-08-13__14-06__.tc.hdf5	train	454	6	-5.2267262448857	-3.45046936481378	BC
2016-08-13__14-06__.tc.hdf5	train	455	5	-16.3095038922503	-2.09976267692461	BC
2016-08-13__14-06__.tc.hdf5	train	456	7	-18.9707101586463	-1.74234768947888	BC
2016-08-13__14-06__.tc.hdf5	train	457	3	-0.664396130751856	2.935851088878	BC
2016-08-13__14-06__.tc.hdf5	train	458	2	-8.90394240014994	1.60070464851837	BC
2016-08-13__14-06__.tc.hdf5	train	459	2	-26.2908867445476	-4.68581208721334	BC
2016-08-13__14-06__.tc.hdf5	train	460	5	2.27815041117812	1.30098074808606	BC
2016-08-13__14-06__.tc.hdf5	train	461	1	9.26285065565939	1.59264542209409	BC
2016-08-13__14-06__.tc.hdf5	train	462	1	-15.5627666379039	-7.39808412506748	BC
2016-08-13__14-06__.tc.hdf5	train	463	6	9.07256646771778	1.12405698194949	BC
2016-08-13__14-06__.tc.hdf5	train	464	8	2.5942079896445	-2.01198708558451	BC
2016-08-13__14-06__.tc.hdf5	train	465	4	-5.98484200525333	3.87530130437311	BC
2016-08-13__14-06__.tc.hdf5	train	466	1	-2.15513382912411	-2.23816520380582	BC
2016-08-13__14-06__.tc.hdf5	train	467	8	-38.3722498629358	1.29088356947577	BC
2016-08-13__14-06__.tc.hdf5	train	468	3	-2.68083041729327	-4.72847907391687	BC
2016-08-13__14-06__.tc.hdf5	train	469	7	25.0035078813917	0.766582227320944	BC
2016-08-13__14-06__.tc.hdf5	train	470	8	7.13225961567099	-6.61499899105701	BC
2016-08-13__14-06__.tc.hdf5	train	471	2	-31.9183286397043	0.946260659296771	BC
2016-08-13__14-06__.tc.hdf5	train	472	3	17.3381164537322	-1.96507639113809	BC
2016-10-07__14-26__.tc.hdf5	test	373	2	-2.71326847279032	-4.19197930960336	BC
2016-10-07__14-26__.tc.hdf5	test	374	4	2.92853076580878	-5.2937568043638	BC
2016-10-07__14-26__.tc.hdf5	test	375	8	-1.0150591246753	-5.86537958003555	BC
2016-10-07__14-26__.tc.hdf5	test	376	4	-7.0226947541505	-1.22285280816227	BC
2016-10-07__14-26__.tc.hdf5	test	377	5	-30.4116516885477	-4.0113599118647	BC
2016-10-07__14-26__.tc.hdf5	test	378	7	-7.75692463825755	-1.28916607780424	BC
2016-10-07__14-26__.tc.hdf5	test	379	8	5.1879377135308	3.91783415524048	BC
2016-10-07__14-26__.tc.hdf5	test	380	4	13.7932199850369	-5.62754045917923	BC
2016-10-07__14-26__.tc.hdf5	test	381	8	-12.4972516448444	-0.24987298586929	BC
2016-10-07__14-26__.tc.hdf5	test	382	7	28.508913684705	2.64187315759962	BC
2016-10-07__14-26__.tc.hdf5	test	383	5	-12.2074881194833	-0.235931150721927	BC
2016-10-07__14-26__.tc.hdf5	test	384	3	-2.8063527756284	-0.951630259381031	BC
2016-10-07__14-26__.tc.hdf5	test	385	6	8.30954120377985	-4.05380230090599	BC
2016-10-07__14-26__.tc.hdf5	test	386	2	-7.15531134430282	-5.45336113667171	BC
2016-10-07__14-26__.tc.hdf5	test	387	3	6.29199141178653	-6.04968604643763	BC
2016-10-07__14-26__.tc.hdf5	test	388	8	16.3355963922029	5.12236056403808	BC
2016-10-07__14-26__.tc.hdf5	test	389	6	1.83753230298266	5.00324781821333	BC
2016-10-07__14-26__.tc.hdf5	test	390	2	-7.75324658762992	5.67531563921812	BC
2016-10-07__14-26__.tc.hdf5	test	391	1	-3.13982999296437	3.46887516821356	BC
2016-10-07__14-26__.tc.hdf5	test	392	2	-3.96309584831501	4.64162167153083	BC
2016-10-07__14-26__.tc.hdf5	test	393	5	-1.25832223387244	1.49757094624468	BC
2016-10-07__14-26__.tc.hdf5	test	394	7	-11.3970936143523	-0.217910524559003	BC
2016-10-07__14-26__.tc.hdf5	test	395	4	8.03665552049637	-0.507233153097447	BC
2016-10-07__14-26__.tc.hdf5	test	396	1	-6.4176333830557	-6.7567074433119	BC
2016-10-07__14-26__.tc.hdf5	test	397	4	7.34264780911894	5.79284150073597	BC
2016-10-07__14-26__.tc.hdf5	test	398	1	-0.386697157721138	-2.83418897547856	BC
2016-10-07__14-26__.tc.hdf5	test	399	1	6.45612411555656	4.02084667109041	BC
2016-10-07__14-26__.tc.hdf5	test	400	3	-1.35595419449505	0.359951815493929	BC
2016-10-07__14-26__.tc.hdf5	test	401	8	8.40051194006874	4.10476012838491	BC
2016-10-07__14-26__.tc.hdf5	test	402	8	15.8907241152868	-5.56533084886315	BC
2016-10-07__14-26__.tc.hdf5	test	403	3	-1.65074537537365	2.96063162522882	BC
2016-10-07__14-26__.tc.hdf5	test	404	5	7.72607334600474	-3.83586832259885	BC
2016-10-07__14-26__.tc.hdf5	test	405	6	8.7867927878576	3.418531580991	BC
2016-10-07__14-26__.tc.hdf5	test	406	4	5.64504385012562	0.735712076426029	BC
2016-10-07__14-26__.tc.hdf5	train	407	2	0.922336552600722	0.232788463794651	BC
2016-10-07__14-26__.tc.hdf5	train	408	7	9.38046584943804	-3.87011376000999	BC
2016-10-07__14-26__.tc.hdf5	train	409	8	4.80891921608783	0.112491479205475	BC
2016-10-07__14-26__.tc.hdf5	train	410	6	11.22578517834	-2.11409837749429	BC
2016-10-07__14-26__.tc.hdf5	train	411	6	10.343582128636	-1.23075001008148	BC
2016-10-07__14-26__.tc.hdf5	train	412	1	-10.8327758334263	-0.164685373996268	BC
2016-10-07__14-26__.tc.hdf5	train	413	6	-6.98682900472748	-1.45860502640566	BC
2016-10-07__14-26__.tc.hdf5	train	414	7	-8.49231493549154	-0.707356670809416	BC
2016-10-07__14-26__.tc.hdf5	train	415	2	-6.66248827778212	8.42257553488969	BC
2016-10-07__14-26__.tc.hdf5	train	416	2	-1.45867858153387	-5.73873744598239	BC
2016-10-07__14-26__.tc.hdf5	train	417	3	-3.61209644202749	-3.55012058182911	BC
2016-10-07__14-26__.tc.hdf5	train	418	4	-0.771813576940558	-7.42421225446084	BC
2016-10-07__14-26__.tc.hdf5	train	419	7	-11.9884440198692	5.44235952245019	BC
2016-10-07__14-26__.tc.hdf5	train	420	8	-1.21446160831883	5.93122859752415	BC
2016-10-07__14-26__.tc.hdf5	train	421	5	-10.6522921461141	0.1721734156396	BC
2016-10-07__14-26__.tc.hdf5	train	422	7	-4.4512063334753	-2.69700918825792	BC
2016-10-07__14-26__.tc.hdf5	train	423	1	-2.48217762412501	-5.2286321187418	BC
2016-10-07__14-26__.tc.hdf5	train	424	3	5.26621854059651	4.59139237399551	BC
2016-10-07__14-26__.tc.hdf5	train	425	2	-7.54732252085618	1.93270534287586	BC
2016-10-07__14-26__.tc.hdf5	train	426	1	-6.93450675604776	-3.4051020196525	BC
2016-10-07__14-26__.tc.hdf5	train	427	4	14.9509299647483	-4.14107561136047	BC
2016-10-07__14-26__.tc.hdf5	train	428	5	11.7469683206941	0.870930384230374	BC
2016-10-07__14-26__.tc.hdf5	train	429	8	4.6763508519149	-9.00498250253363	BC
2016-10-07__14-26__.tc.hdf5	train	430	6	-1.96000459697357	2.44019231672839	BC
2016-10-07__14-26__.tc.hdf5	train	431	8	-5.04494689528749	4.0680180401939	BC
2016-10-07__14-26__.tc.hdf5	train	432	3	3.07883650571695	-7.85638751836533	BC
2016-10-07__14-26__.tc.hdf5	train	433	7	9.60434960927396	-0.0837263261254768	BC
2016-10-07__14-26__.tc.hdf5	train	434	5	-9.88152792913411	-6.1377978393485	BC
2016-10-07__14-26__.tc.hdf5	train	435	1	2.67912738983567	2.30995384062701	BC
2016-10-07__14-26__.tc.hdf5	train	436	4	-0.956595575386321	-1.58183869687085	BC
2016-10-07__14-26__.tc.hdf5	train	437	5	-9.79156410301027	2.54321319399774	BC
2016-10-07__14-26__.tc.hdf5	train	438	3	0.356330303336765	1.9263172000207	BC
2016-10-07__14-26__.tc.hdf5	train	439	8	9.81288546020475	9.23991692689199	BC
2016-10-07__14-26__.tc.hdf5	train	440	1	1.68300876579081	-0.931808096077063	BC
2016-10-07__14-26__.tc.hdf5	train	441	2	9.97759274334078	-5.58490168343832	BC
2016-10-07__14-26__.tc.hdf5	train	442	7	5.19136307800067	0.365890465513009	BC
2016-10-07__14-26__.tc.hdf5	train	443	6	-24.3364951825118	-1.16828429423675	BC
2016-10-07__14-26__.tc.hdf5	train	444	4	-8.19345286335698	0.640878784123564	BC
2016-10-07__14-26__.tc.hdf5	train	445	7	8.39074395766493	-3.71727057455485	BC
2016-10-07__14-26__.tc.hdf5	train	446	2	-2.11620709984875	-8.23593675407717	BC
2016-10-07__14-26__.tc.hdf5	train	447	6	-10.5896736514685	2.18128902783496	BC
2016-10-07__14-26__.tc.hdf5	train	448	2	10.3848254582975	5.71963193664844	BC
2016-10-07__14-26__.tc.hdf5	train	449	4	-5.60487277971763	-2.12567094305611	BC
2016-10-07__14-26__.tc.hdf5	train	450	5	14.6646077659884	4.6697774910434	BC
2016-10-07__14-26__.tc.hdf5	train	451	8	4.2956088603182	-5.12684882770644	BC
2016-10-07__14-26__.tc.hdf5	train	452	5	20.5065674019675	4.34594736205996	BC
2016-10-07__14-26__.tc.hdf5	train	453	3	-1.77222435027837	3.32852098244773	BC
2016-10-07__14-26__.tc.hdf5	train	454	3	-8.53395047697513	-4.29392672006629	BC
2016-10-07__14-26__.tc.hdf5	train	455	1	-1.74230701772003	-2.44710175607701	BC
2016-10-07__14-26__.tc.hdf5	train	456	5	8.2468968382631	-2.121285105535	BC
2016-10-07__14-26__.tc.hdf5	train	457	8	9.47924296768268	-0.276920767412166	BC
2016-10-07__14-26__.tc.hdf5	train	458	2	-14.7443084501427	-5.95336700577559	BC
2016-10-07__14-26__.tc.hdf5	train	459	3	-12.8204334001807	3.21972262069329	BC
2016-10-07__14-26__.tc.hdf5	train	460	1	-2.4023761840574	-5.79337341190216	BC
2016-10-07__14-26__.tc.hdf5	train	461	7	-15.2086107366918	-3.47896872731601	BC
2016-10-07__14-26__.tc.hdf5	train	462	6	-4.96005478682422	0.644436684882343	BC
2016-10-07__14-26__.tc.hdf5	train	463	1	-4.45985722485683	-0.166082335960108	BC
2016-10-07__14-26__.tc.hdf5	train	464	4	-12.5319094070148	2.53903906596572	BC
2016-10-07__14-26__.tc.hdf5	train	465	5	-18.0090604755282	-5.29052579321406	BC
2016-10-07__14-26__.tc.hdf5	train	466	2	-6.38049320470286	3.75681496991953	BC
2016-10-07__14-26__.tc.hdf5	train	467	4	-13.0741556469423	4.17076001422811	BC
2016-10-07__14-26__.tc.hdf5	train	468	6	15.8449085819451	0.749307215784067	BC
2016-10-07__14-26__.tc.hdf5	train	469	8	1.67779023153916	4.49423668203891	BC
2016-10-07__14-26__.tc.hdf5	train	470	3	-6.18467414391108	-5.42362233270811	BC
2016-10-07__14-26__.tc.hdf5	train	471	4	-10.1805932300527	6.65827718299299	BC
2016-10-07__14-26__.tc.hdf5	train	472	7	9.82818327156112	3.64110460542247	BC
2016-10-07__14-26__.tc.hdf5	train	473	7	9.23194523536285	5.80023696203175	BC
2016-10-07__14-26__.tc.hdf5	train	474	1	6.97382274961015	-3.4230324690954	BC
2016-10-07__14-26__.tc.hdf5	train	475	8	-4.71713029716739	0.233722362257713	BC
2016-10-07__14-26__.tc.hdf5	train	476	6	-6.54625515285187	1.25946468148032	BC
2016-10-07__14-26__.tc.hdf5	train	477	2	2.40936179422531	-6.20028167251621	BC
2016-10-07__14-26__.tc.hdf5	train	478	1	-3.07327450111118	9.29278632907044	BC
2016-10-07__14-26__.tc.hdf5	train	479	3	15.6900454596919	7.99776762364993	BC
2016-10-07__14-26__.tc.hdf5	train	480	5	-11.0478054345161	1.30312706899533	BC
2016-10-07__14-26__.tc.hdf5	train	481	3	5.19997323983023	2.07141891146905	BC
2016-10-07__14-26__.tc.hdf5	train	482	6	2.95689110830464	-2.04605169345498	BC
2016-10-07__14-26__.tc.hdf5	train	483	4	11.4860575666148	-1.11556870082156	BC
2016-10-07__14-26__.tc.hdf5	train	484	8	-18.698005096766	-2.01762598374596	BC
2016-10-07__14-26__.tc.hdf5	train	485	1	9.57153181842332	2.53983710579022	BC
2016-10-07__14-26__.tc.hdf5	train	486	3	3.13838930199055	2.71762914536676	BC
2016-10-07__14-26__.tc.hdf5	train	487	6	-16.210655882531	-2.29070377094195	BC
2016-10-07__14-26__.tc.hdf5	train	488	4	2.4337484790287	1.8238035711711	BC
2016-10-07__14-26__.tc.hdf5	train	489	8	-33.6779369622453	-5.20052340043788	BC
2016-10-07__14-26__.tc.hdf5	train	490	5	-2.33050788016293	12.4156073541321	BC
2016-10-07__14-26__.tc.hdf5	train	491	2	10.3708643016291	8.21504096371243	BC
2016-10-07__14-26__.tc.hdf5	train	492	7	0.576357418399152	1.14663362482503	BC
2016-10-07__14-26__.tc.hdf5	train	493	7	36.2740388334959	1.6037035092963	BC
2016-10-07__14-26__.tc.hdf5	train	494	2	-8.05333845426484	1.71643102151761	BC
2016-10-07__14-26__.tc.hdf5	train	495	4	13.5032032148854	9.70676745843299	BC
2016-10-07__14-26__.tc.hdf5	train	496	2	2.9096224487976	1.17367137085744	BC
2016-10-07__14-26__.tc.hdf5	train	497	5	-8.41497529017897	-1.30417375241742	BC
2016-10-07__14-26__.tc.hdf5	train	498	3	-9.17331768341002	-7.18149366750595	BC
2016-10-07__14-26__.tc.hdf5	train	499	7	-10.4844779990114	2.37200089722633	BC
2016-10-07__14-26__.tc.hdf5	train	500	6	-7.96544292144915	-7.00473473239399	BC
2016-10-07__14-26__.tc.hdf5	train	501	6	7.64527276181008	0.795743536798455	BC
2016-10-07__14-26__.tc.hdf5	train	502	8	-6.9027610367865	0.720344470691578	BC
2016-10-07__14-26__.tc.hdf5	train	503	7	6.0448323285226	12.0406168286288	BC
2016-10-07__14-26__.tc.hdf5	train	504	4	-5.36629277732387	5.60857362137926	BC
2016-10-07__14-26__.tc.hdf5	train	505	2	1.76897624930498	-9.08842374134569	BC
2016-10-07__14-26__.tc.hdf5	train	506	5	-4.65122732585078	-3.58220955236484	BC
2016-10-07__14-26__.tc.hdf5	train	507	1	11.7001452007706	-3.73646774201017	BC
2016-10-07__14-26__.tc.hdf5	train	508	1	4.40060284185084	5.20779143163547	BC
2016-10-07__14-26__.tc.hdf5	train	509	7	-7.42826974623963	-0.65901334877904	BC
2016-10-07__14-26__.tc.hdf5	train	510	5	0.469560302274887	7.11787569235108	BC
2016-10-07__14-26__.tc.hdf5	train	511	2	-1.48978091233415	7.66996469665212	BC
2016-10-07__14-26__.tc.hdf5	train	512	1	-7.31396337769454	0.442234971399802	BC
2016-10-07__14-26__.tc.hdf5	train	513	8	27.5249822761654	1.01085904830008	BC
2016-10-07__14-26__.tc.hdf5	train	514	6	2.15873457762989	7.39994488409095	BC
2016-10-07__14-26__.tc.hdf5	train	515	3	-7.33469592296219	-6.42148170880232	BC
2016-10-07__14-26__.tc.hdf5	train	516	4	9.59263992530518	-4.2475998308358	BC
2016-10-07__14-26__.tc.hdf5	train	517	2	2.69798648236526	2.82655232238113	BC
2016-10-07__14-26__.tc.hdf5	train	518	1	-0.179147492908588	-2.56766949323803	BC
2016-10-07__14-26__.tc.hdf5	train	519	3	2.71885791111474	3.37682057443723	BC
2016-10-07__14-26__.tc.hdf5	train	520	8	4.86561796963205	1.11563366947453	BC
2016-10-07__14-26__.tc.hdf5	train	521	8	8.56602830708692	5.15729215399177	BC
2016-10-07__14-26__.tc.hdf5	train	522	5	17.4242958691734	-4.65896374593628	BC
2016-10-07__14-26__.tc.hdf5	train	523	6	19.4930046183266	1.17712204922737	BC
2016-10-07__14-26__.tc.hdf5	train	524	7	-11.1972689277796	-10.6692114843655	BC
2016-10-07__14-26__.tc.hdf5	train	525	1	1.54523220852947	1.56612430138062	BC
2016-10-07__14-26__.tc.hdf5	train	526	4	3.25841803475743	-0.837058832738947	BC
2016-10-07__14-26__.tc.hdf5	train	527	8	-4.56588950614526	-1.20050337234729	BC
2016-10-07__14-26__.tc.hdf5	train	528	3	-10.3914322310104	6.66906490700241	BC
2016-10-07__14-26__.tc.hdf5	train	529	5	-14.9433984209468	-4.0152463546556	BC
2016-10-07__14-26__.tc.hdf5	train	530	2	2.15932149930973	1.49716315708365	BC
2016-10-07__14-26__.tc.hdf5	train	531	6	-3.58551411228643	-1.94237743920573	BC
2016-10-07__14-26__.tc.hdf5	train	532	3	15.2717275985234	-4.11464707442046	BC
2016-10-07__14-26__.tc.hdf5	train	533	5	14.9969597321975	-9.27552315756231	BC
2016-10-07__14-26__.tc.hdf5	train	534	4	1.93166507072415	-3.15254283808345	BC
2016-10-07__14-26__.tc.hdf5	train	535	5	1.66650277488337	2.94707333858444	BC
2016-10-07__14-26__.tc.hdf5	train	536	3	9.1024457899544	2.94302526461498	BC
2016-10-07__14-26__.tc.hdf5	train	537	4	-0.476976399328866	-6.5225319900657	BC
2016-10-07__14-26__.tc.hdf5	train	538	6	5.80515457788546	2.51217389591096	BC
2016-10-07__14-26__.tc.hdf5	train	539	7	-20.8110476608856	1.63790797425492	BC
2016-10-07__14-26__.tc.hdf5	train	540	1	0.86691503713674	6.50522683684695	BC
2016-10-07__14-26__.tc.hdf5	train	541	6	7.66759175874634	0.0959310514770033	BC
2016-10-07__14-26__.tc.hdf5	train	542	2	1.03220252480426	-5.80431436251313	BC
2016-10-07__14-26__.tc.hdf5	train	543	7	-4.46063922227525	-8.16778430943067	BC
2016-10-07__14-26__.tc.hdf5	train	544	8	-0.886294737915044	-9.25633857638672	BC
2016-10-07__14-26__.tc.hdf5	train	545	2	3.81952744679024	3.44262288531596	BC
2016-10-12__15-31__.tc.hdf5	test	295	3	-14.8637495961582	4.6893721189982	BC
2016-10-12__15-31__.tc.hdf5	test	296	5	4.15171190128212	-0.696157558259469	BC
2016-10-12__15-31__.tc.hdf5	test	297	5	2.49776132215001	2.66547728153455	BC
2016-10-12__15-31__.tc.hdf5	test	298	4	11.0580197660497	1.11098453975907	BC
2016-10-12__15-31__.tc.hdf5	test	299	3	37.4221139470139	6.92468785037889	BC
2016-10-12__15-31__.tc.hdf5	test	300	6	0.842576593605457	6.87952400185652	BC
2016-10-12__15-31__.tc.hdf5	test	301	1	12.9648592329172	7.45678372276875	BC
2016-10-12__15-31__.tc.hdf5	test	302	1	12.7064946670119	3.24812005153209	BC
2016-10-12__15-31__.tc.hdf5	test	303	8	-3.38786830531744	0.98386439427071	BC
2016-10-12__15-31__.tc.hdf5	test	304	7	-11.8308910906846	-2.87979084343833	BC
2016-10-12__15-31__.tc.hdf5	test	305	3	30.8321665697048	-2.33079817061702	BC
2016-10-12__15-31__.tc.hdf5	test	306	1	23.766347021742	-0.037033623656705	BC
2016-10-12__15-31__.tc.hdf5	test	307	8	4.2373973506742	-7.88349633844087	BC
2016-10-12__15-31__.tc.hdf5	test	308	6	10.2455133829922	-6.19371033009594	BC
2016-10-12__15-31__.tc.hdf5	test	309	2	15.9799028312258	6.86943302834968	BC
2016-10-12__15-31__.tc.hdf5	test	310	1	0.979641737497546	-2.65155758261089	BC
2016-10-12__15-31__.tc.hdf5	test	311	8	-4.58238173953178	-6.86315508192124	BC
2016-10-12__15-31__.tc.hdf5	test	312	5	1.41112808522746	7.84972559898104	BC
2016-10-12__15-31__.tc.hdf5	test	313	4	22.2624206100678	2.07992808001359	BC
2016-10-12__15-31__.tc.hdf5	test	314	7	13.0161840999903	7.35804380103893	BC
2016-10-12__15-31__.tc.hdf5	test	315	5	-11.7425325603939	7.24431706015199	BC
2016-10-12__15-31__.tc.hdf5	test	316	2	3.82474371488876	1.8356051839988	BC
2016-10-12__15-31__.tc.hdf5	test	317	6	-11.4213674457115	5.38694291090147	BC
2016-10-12__15-31__.tc.hdf5	test	318	7	5.73296832525783	5.07561862306432	BC
2016-10-12__15-31__.tc.hdf5	test	319	8	-20.6210057481397	-11.508752114615	BC
2016-10-12__15-31__.tc.hdf5	test	320	1	2.36525156766385	0.129425515481338	BC
2016-10-12__15-31__.tc.hdf5	test	321	4	-8.49767291593649	-7.84482154741861	BC
2016-10-12__15-31__.tc.hdf5	test	322	5	0.878943131773421	-4.28393682634513	BC
2016-10-12__15-31__.tc.hdf5	test	323	6	0.0604353222778452	1.91239775613863	BC
2016-10-12__15-31__.tc.hdf5	test	324	2	4.06688037523714	4.56929050193936	BC
2016-10-12__15-31__.tc.hdf5	test	325	8	-5.70189062308595	-1.42290556356393	BC
2016-10-12__15-31__.tc.hdf5	test	326	3	2.13785505511862	-8.46235504336081	BC
2016-10-12__15-31__.tc.hdf5	test	327	6	-1.00629333374931	4.3002735292439	BC
2016-10-12__15-31__.tc.hdf5	train	328	1	17.9999108033158	0.319049440529558	BC
2016-10-12__15-31__.tc.hdf5	train	329	4	2.77247339024324	-3.27748627517196	BC
2016-10-12__15-31__.tc.hdf5	train	330	2	12.8456342800678	2.0762819979903	BC
2016-10-12__15-31__.tc.hdf5	train	331	7	-33.8587836342929	-7.75781745091657	BC
2016-10-12__15-31__.tc.hdf5	train	332	3	10.300309423011	-4.16151799782765	BC
2016-10-12__15-31__.tc.hdf5	train	333	5	2.84747786340258	-4.20789520278268	BC
2016-10-12__15-31__.tc.hdf5	train	334	5	-7.93610650917349	-7.77323936770429	BC
2016-10-12__15-31__.tc.hdf5	train	335	7	-8.49955843134941	4.78941876905497	BC
2016-10-12__15-31__.tc.hdf5	train	336	8	0.466853922360867	-1.32547070222684	BC
2016-10-12__15-31__.tc.hdf5	train	337	6	-1.00133374074611	1.85616153841479	BC
2016-10-12__15-31__.tc.hdf5	train	338	3	4.92149867112388	1.99012792520991	BC
2016-10-12__15-31__.tc.hdf5	train	339	4	4.77090971455701	4.65845778294107	BC
2016-10-12__15-31__.tc.hdf5	train	340	2	9.59883929624107	-7.74136441796032	BC
2016-10-12__15-31__.tc.hdf5	train	341	5	4.991112995193	7.23188978333232	BC
2016-10-12__15-31__.tc.hdf5	train	342	2	0.391540819722065	-7.11238380220733	BC
2016-10-12__15-31__.tc.hdf5	train	343	3	-1.14490745646565	-3.84176948543819	BC
2016-10-12__15-31__.tc.hdf5	train	344	1	6.36130550811563	2.41669703464281	BC
2016-10-12__15-31__.tc.hdf5	train	345	6	5.68799834097823	-2.98132161422969	BC
2016-10-12__15-31__.tc.hdf5	train	346	1	21.3079079623462	0.663049534993628	BC
2016-10-12__15-31__.tc.hdf5	train	347	7	23.0973216941227	-0.186864109028376	BC
2016-10-12__15-31__.tc.hdf5	train	348	8	-1.3989344392897	3.21628918650729	BC
2016-10-12__15-31__.tc.hdf5	train	349	8	5.76678309028527	-4.7805739797954	BC
2016-10-12__15-31__.tc.hdf5	train	350	4	-2.00505842614256	-2.83328379914845	BC
2016-10-12__15-31__.tc.hdf5	train	351	7	-5.38120127422995	1.0941116972331	BC
2016-10-12__15-31__.tc.hdf5	train	352	6	-8.81852886215708	-1.19296331946954	BC
2016-10-12__15-31__.tc.hdf5	train	353	4	-13.5959416133687	-2.8736768146379	BC
2016-10-12__15-31__.tc.hdf5	train	354	3	3.84064472723683	-2.61394085169232	BC
2016-10-12__15-31__.tc.hdf5	train	355	7	-13.75393614965	-6.25483672143698	BC
2016-10-12__15-31__.tc.hdf5	train	356	2	-1.49867304853153	0.912136313038684	BC
2016-10-12__15-31__.tc.hdf5	train	357	6	-9.52132178626219	-7.63416575320075	BC
2016-10-12__15-31__.tc.hdf5	train	358	8	-10.0637676047839	3.33821370405286	BC
2016-10-12__15-31__.tc.hdf5	train	359	5	4.79863005885446	-1.09661275764166	BC
2016-10-12__15-31__.tc.hdf5	train	360	2	22.6955238388631	3.82743506464244	BC
2016-10-12__15-31__.tc.hdf5	train	361	3	12.4974531318557	-1.28760260653752	BC
2016-10-12__15-31__.tc.hdf5	train	362	4	7.40731020573457	2.03868106386834	BC
2016-10-12__15-31__.tc.hdf5	train	363	1	4.28409877578227	1.4718777301849	BC
2016-10-12__15-31__.tc.hdf5	train	364	6	-3.29178144158468	-1.19439571895492	BC
2016-10-12__15-31__.tc.hdf5	train	365	3	-1.34966475937361	-1.14724384300866	BC
2016-10-12__15-31__.tc.hdf5	train	366	7	-21.768021429815	-4.58660847194596	BC
2016-10-12__15-31__.tc.hdf5	train	367	8	-23.9155144647664	-0.910740100548035	BC
2016-10-12__15-31__.tc.hdf5	train	368	5	-16.3445162064408	-1.04267847568659	BC
2016-10-12__15-31__.tc.hdf5	train	369	5	-0.133076001115649	-8.0827463285141	BC
2016-10-12__15-31__.tc.hdf5	train	370	1	22.7855166052096	5.35880085439578	BC
2016-10-12__15-31__.tc.hdf5	train	371	1	-3.79132469088202	10.1850911387197	BC
2016-10-12__15-31__.tc.hdf5	train	372	4	-14.6270634422661	2.83503242446111	BC
2016-10-12__15-31__.tc.hdf5	train	373	7	2.16514551803944	2.17299504666425	BC
2016-10-12__15-31__.tc.hdf5	train	374	2	-7.29859753841231	9.82115205821246	BC
2016-10-12__15-31__.tc.hdf5	train	375	3	3.79968984842564	-7.45556376411156	BC
2016-10-12__15-31__.tc.hdf5	train	376	5	5.62943894471799	1.48388228720389	BC
2016-10-12__15-31__.tc.hdf5	train	377	8	-22.3919510729121	-2.34572709009567	BC
2016-10-12__15-31__.tc.hdf5	train	378	2	-19.6039874009683	5.3240785602717	BC
2016-10-12__15-31__.tc.hdf5	train	379	6	15.3063699819066	0.928542493776309	BC
2016-10-12__15-31__.tc.hdf5	train	380	8	2.45411151272809	-2.57159271340442	BC
2016-10-12__15-31__.tc.hdf5	train	381	1	8.62120662036253	6.68467753626039	BC
2016-10-12__15-31__.tc.hdf5	train	382	3	-1.37658441301378	1.65426164355472	BC
2016-10-12__15-31__.tc.hdf5	train	383	4	17.2734599316623	-5.79947416742095	BC
2016-10-12__15-31__.tc.hdf5	train	384	7	10.0482151193281	-1.14294599860586	BC
2016-10-12__15-31__.tc.hdf5	train	385	8	10.160592533069	4.93775031388575	BC
2016-10-12__15-31__.tc.hdf5	train	386	4	3.18744751618344	0.133853867609385	BC
2016-10-12__15-31__.tc.hdf5	train	387	1	-7.60470707389381	-2.01282349396714	BC
2016-10-12__15-31__.tc.hdf5	train	388	8	12.9066920694217	3.33604856569353	BC
2016-10-12__15-31__.tc.hdf5	train	389	7	2.4040228908798	2.68186261494472	BC
2016-10-12__15-31__.tc.hdf5	train	390	2	4.53614234644456	-5.73312891573082	BC
2016-10-12__15-31__.tc.hdf5	train	391	5	13.6187960317959	-0.777928374474547	BC
2016-10-12__15-31__.tc.hdf5	train	392	5	11.2008071545416	0.00550543272508341	BC
2016-10-12__15-31__.tc.hdf5	train	393	4	-5.07466004375597	2.25439769234163	BC
2016-10-12__15-31__.tc.hdf5	train	394	4	6.93718957391264	5.5356679030043	BC
2016-10-12__15-31__.tc.hdf5	train	395	3	35.5801983748839	-4.40771689301426	BC
2016-10-12__15-31__.tc.hdf5	train	396	3	-15.8487908223917	0.878609810343498	BC
2016-10-12__15-31__.tc.hdf5	train	397	6	12.135705754028	1.41561584417853	BC
2016-10-12__15-31__.tc.hdf5	train	398	5	1.84459019072621	1.73162590038351	BC
2016-10-12__15-31__.tc.hdf5	train	399	7	-5.57869747838765	-8.55434396949633	BC
2016-10-12__15-31__.tc.hdf5	train	400	8	8.35604251171991	1.81159712715822	BC
2016-10-12__15-31__.tc.hdf5	train	401	6	-11.3813223868842	3.07125269895426	BC
2016-10-12__15-31__.tc.hdf5	train	402	1	-22.3055431286111	-1.2021400687696	BC
2016-10-12__15-31__.tc.hdf5	train	403	6	12.0871669201925	1.7518585950979	BC
2016-10-12__15-31__.tc.hdf5	train	404	1	-19.5268287188822	-2.38608521580616	BC
2016-10-12__15-31__.tc.hdf5	train	405	2	-0.422862348564523	-0.183384995197595	BC
2016-10-12__15-31__.tc.hdf5	train	406	1	-5.40836658201357	-5.5740257098668	BC
2016-10-12__15-31__.tc.hdf5	train	407	5	-21.5736711935978	-1.31493315837097	BC
2016-10-12__15-31__.tc.hdf5	train	408	3	7.97949772373785	4.67477015510144	BC
2016-10-12__15-31__.tc.hdf5	train	409	4	-0.855023997826812	-2.30526735528376	BC
2016-10-12__15-31__.tc.hdf5	train	410	7	12.6534392615019	0.440946450868706	BC
2016-10-12__15-31__.tc.hdf5	train	411	4	-2.57272877940022	2.84486650298582	BC
2016-10-12__15-31__.tc.hdf5	train	412	8	3.25481443288436	-6.89925145361989	BC
2016-10-12__15-31__.tc.hdf5	train	413	2	-18.968330311217	-6.87048274098224	BC
2016-10-12__15-31__.tc.hdf5	train	414	6	-8.05335888277654	-1.5278524342765	BC
2016-10-12__15-31__.tc.hdf5	train	415	1	-10.6679951872478	-2.64920298604908	BC
2016-10-12__15-31__.tc.hdf5	train	416	3	4.49100399268275	5.74758382874053	BC
2016-10-12__15-31__.tc.hdf5	train	417	6	-10.9214969355482	-1.14029620347161	BC
2016-10-12__15-31__.tc.hdf5	train	418	8	-0.966791325958466	-6.85954116149253	BC
2016-10-12__15-31__.tc.hdf5	train	419	5	10.6960866692567	-1.9097546331581	BC
2016-10-12__15-31__.tc.hdf5	train	420	2	4.0415581802896	4.02300791416772	BC
2016-10-12__15-31__.tc.hdf5	train	421	7	18.6475332001573	12.7055580879321	BC
2016-10-12__15-31__.tc.hdf5	train	422	7	7.77012637920177	3.31662935849497	BC
2016-10-12__15-31__.tc.hdf5	train	423	2	0.778822516549789	-3.32078547021447	BC
2016-10-12__15-31__.tc.hdf5	train	424	1	-6.69904961423524	-6.88758177185225	BC
2016-10-12__15-31__.tc.hdf5	train	425	5	13.1648586997593	7.99855976730394	BC
2016-10-12__15-31__.tc.hdf5	train	426	8	-1.55537695687508	5.98557928211178	BC
2016-10-12__15-31__.tc.hdf5	train	427	3	-27.8991706070277	1.14782121089808	BC
2016-10-12__15-31__.tc.hdf5	train	428	3	-11.4131964459457	-4.20276734191787	BC
2016-10-12__15-31__.tc.hdf5	train	429	4	-6.36951677004692	-1.51267436602053	BC
2016-10-12__15-31__.tc.hdf5	train	430	5	9.62730058850976	9.18506034094823	BC
2016-10-12__15-31__.tc.hdf5	train	431	2	-12.4025013704687	-6.79371760437293	BC
2016-10-12__15-31__.tc.hdf5	train	432	3	-7.82346682298343	-0.725418808353837	BC
2016-10-12__15-31__.tc.hdf5	train	433	1	0.300452873567035	-1.22246152367812	BC
2016-10-12__15-31__.tc.hdf5	train	434	8	8.41641601585594	-0.295087493289458	BC
2016-10-12__15-31__.tc.hdf5	train	435	4	-6.38175666993384	2.74677436733853	BC
2016-10-12__15-31__.tc.hdf5	train	436	4	1.96489254841024	0.500986739875836	BC
2016-10-12__15-31__.tc.hdf5	train	437	7	-7.12617640645705	-3.08128137832391	BC
2016-10-12__15-31__.tc.hdf5	train	438	6	-3.63832600519	3.75053575235047	BC
2016-10-12__15-31__.tc.hdf5	train	439	1	-0.169857504157809	-0.803783907159053	BC
2016-10-12__15-31__.tc.hdf5	train	440	3	-1.20428759199006	1.42183791003846	BC
2016-10-12__15-31__.tc.hdf5	train	441	7	13.0953321218904	12.607201452174	BC
2016-10-12__15-31__.tc.hdf5	train	442	6	19.5374140343639	-0.482501314594495	BC
2016-10-12__15-31__.tc.hdf5	train	443	8	16.5394209910529	-3.27555921372346	BC
2016-10-12__15-31__.tc.hdf5	train	444	5	1.08017575635006	0.265028513664434	BC
2016-10-12__15-31__.tc.hdf5	train	445	6	-0.764186026508155	2.10962602788184	BC
2016-10-12__15-31__.tc.hdf5	train	446	2	-11.6238102510399	7.17594264051222	BC
2016-10-12__15-31__.tc.hdf5	train	447	4	10.762912084446	1.13118296454456	BC
2016-10-12__15-31__.tc.hdf5	train	448	2	3.44286445441876	-4.5920343291918	BC
2016-10-12__15-31__.tc.hdf5	train	449	3	-13.2802351519078	-1.90684747574166	BC
2016-10-12__15-31__.tc.hdf5	train	450	6	-7.36299896381201	1.26990340754342	BC
2016-10-12__15-31__.tc.hdf5	train	451	4	6.07539766819843	-4.11409986011655	BC
2016-10-12__15-31__.tc.hdf5	train	452	1	0.520480140981781	-1.21262664477995	BC
2016-10-12__15-31__.tc.hdf5	train	453	5	0.181065272469998	-6.52684847602675	BC
2016-10-12__15-31__.tc.hdf5	train	454	8	-9.02108008530872	4.20417202648104	BC
2016-10-12__15-31__.tc.hdf5	train	455	1	-6.00720678975728	-3.14851194779865	BC
2016-10-12__15-31__.tc.hdf5	train	456	8	0.991688870516366	2.43389370230523	BC
2016-10-12__15-31__.tc.hdf5	train	457	7	6.32509646538975	-1.6583918247549	BC
2016-10-12__15-31__.tc.hdf5	train	458	5	-9.48795317516089	4.25955892572675	BC
2016-10-12__15-31__.tc.hdf5	train	459	4	-9.67024289060674	-1.96393867117049	BC
2016-10-12__15-31__.tc.hdf5	train	460	3	-2.06999182185795	14.2353765837569	BC
2016-10-12__15-31__.tc.hdf5	train	461	2	15.6114196938258	7.39804553567592	BC
2016-10-12__15-31__.tc.hdf5	train	462	7	-0.23985784632929	-6.58563355285792	BC
2016-10-12__15-31__.tc.hdf5	train	463	5	-24.205017140089	0.571525823071535	BC
2016-10-12__15-31__.tc.hdf5	train	464	2	-2.12358315722011	1.78920219134606	BC
2016-10-27__14-54__.tc.hdf5	test	318	3	-19.4646729008784	0.422581552784939	BC
2016-10-27__14-54__.tc.hdf5	test	319	5	17.400965199606	-1.37727838693032	BC
2016-10-27__14-54__.tc.hdf5	test	320	4	-15.9882309851823	-0.898251393907851	BC
2016-10-27__14-54__.tc.hdf5	test	321	6	17.3795723491778	-1.01196805908805	BC
2016-10-27__14-54__.tc.hdf5	test	322	5	-23.7021405766488	-0.891372611059778	BC
2016-10-27__14-54__.tc.hdf5	test	323	4	-11.8562835399344	-2.39941978295197	BC
2016-10-27__14-54__.tc.hdf5	test	324	7	9.69820314147142	-3.90908000856027	BC
2016-10-27__14-54__.tc.hdf5	test	325	8	4.41369906237954	-0.570914294062776	BC
2016-10-27__14-54__.tc.hdf5	test	326	2	-2.66645534203356	3.52469030019555	BC
2016-10-27__14-54__.tc.hdf5	test	327	6	8.18539279753309	-1.83719271452501	BC
2016-10-27__14-54__.tc.hdf5	test	328	8	-3.39159130903873	4.28367374404171	BC
2016-10-27__14-54__.tc.hdf5	test	329	1	-3.92040012063202	-6.5314182303871	BC
2016-10-27__14-54__.tc.hdf5	test	330	3	0.377703745566354	-1.36364325677751	BC
2016-10-27__14-54__.tc.hdf5	test	331	1	-1.53014517116426	5.16840338889443	BC
2016-10-27__14-54__.tc.hdf5	test	332	6	-4.9980882168377	6.20662645091985	BC
2016-10-27__14-54__.tc.hdf5	test	333	8	-0.817158353191187	1.47373051082964	BC
2016-10-27__14-54__.tc.hdf5	test	334	4	-7.35502723097677	-4.65356799113429	BC
2016-10-27__14-54__.tc.hdf5	test	335	3	-10.2389341656923	-1.03512920326376	BC
2016-10-27__14-54__.tc.hdf5	test	336	5	-7.45439568121898	7.29755741150104	BC
2016-10-27__14-54__.tc.hdf5	test	337	7	2.60295601155717	-2.87052406647229	BC
2016-10-27__14-54__.tc.hdf5	test	338	8	-14.4161683909684	2.8205031922214	BC
2016-10-27__14-54__.tc.hdf5	test	339	6	15.5993143929831	8.45963474401271	BC
2016-10-27__14-54__.tc.hdf5	test	340	2	6.42863614813204	1.76523884854286	BC
2016-10-27__14-54__.tc.hdf5	test	341	5	-42.8222136772829	1.94341402096944	BC
2016-10-27__14-54__.tc.hdf5	test	342	4	-8.0817569624156	-4.79116670278293	BC
2016-10-27__14-54__.tc.hdf5	test	343	8	-20.654763181309	5.16577161750471	BC
2016-10-27__14-54__.tc.hdf5	test	344	2	-13.3680803926452	-2.65812182351655	BC
2016-10-27__14-54__.tc.hdf5	test	345	4	-8.78801357526426	1.56153980699424	BC
2016-10-27__14-54__.tc.hdf5	test	346	6	23.9059054414771	3.83018716882525	BC
2016-10-27__14-54__.tc.hdf5	test	347	7	22.5250890583013	4.61896947756584	BC
2016-10-27__14-54__.tc.hdf5	test	348	1	-12.2445756790149	1.22886947359572	BC
2016-10-27__14-54__.tc.hdf5	test	349	7	-8.14238251540739	1.03686165996081	BC
2016-10-27__14-54__.tc.hdf5	train	350	2	-11.3859736515766	1.62328331377754	BC
2016-10-27__14-54__.tc.hdf5	train	351	3	-9.42923112279155	-3.16323812211248	BC
2016-10-27__14-54__.tc.hdf5	train	352	4	-7.5755160506412	-4.68652714904075	BC
2016-10-27__14-54__.tc.hdf5	train	353	8	-5.7045827350576	4.2700608448991	BC
2016-10-27__14-54__.tc.hdf5	train	354	5	32.5590212509809	-0.883479443181092	BC
2016-10-27__14-54__.tc.hdf5	train	355	7	6.24669238552362	-1.66139967286002	BC
2016-10-27__14-54__.tc.hdf5	train	356	1	-10.8430005078436	6.41099004107694	BC
2016-10-27__14-54__.tc.hdf5	train	357	8	-6.83540947861535	5.85027814146646	BC
2016-10-27__14-54__.tc.hdf5	train	358	1	-6.95720323764288	-1.31675870325937	BC
2016-10-27__14-54__.tc.hdf5	train	359	4	-3.82315397878859	-3.31619317773144	BC
2016-10-27__14-54__.tc.hdf5	train	360	5	-1.87362756902247	4.83916058098193	BC
2016-10-27__14-54__.tc.hdf5	train	361	3	14.9843331878225	-1.387079731805	BC
2016-10-27__14-54__.tc.hdf5	train	362	6	2.27070015489547	0.538727962687361	BC
2016-10-27__14-54__.tc.hdf5	train	363	2	9.99202635575268	-4.81954727838139	BC
2016-10-27__14-54__.tc.hdf5	train	364	2	-9.77591745374158	-6.08778372999919	BC
2016-10-27__14-54__.tc.hdf5	train	365	6	-20.3191607719219	-9.3506310550692	BC
2016-10-27__14-54__.tc.hdf5	train	366	5	-6.44233043815947	2.77575762679291	BC
2016-10-27__14-54__.tc.hdf5	train	367	7	10.4189726163575	-1.37917009882968	BC
2016-10-27__14-54__.tc.hdf5	train	368	3	-7.44621460300766	-5.31080599087027	BC
2016-10-27__14-54__.tc.hdf5	train	369	1	-4.23408270921019	-1.96433078098178	BC
2016-10-27__14-54__.tc.hdf5	train	370	1	14.8342181889451	3.27684868661371	BC
2016-10-27__14-54__.tc.hdf5	train	371	6	9.49067977709175	-2.86146959001513	BC
2016-10-27__14-54__.tc.hdf5	train	372	3	17.5667568206705	6.54641478184398	BC
2016-10-27__14-54__.tc.hdf5	train	373	7	-7.9861218032476	-3.29394639771638	BC
2016-10-27__14-54__.tc.hdf5	train	374	4	5.21838656859355	0.747887565157621	BC
2016-10-27__14-54__.tc.hdf5	train	375	7	1.06237522857814	-0.719878155634106	BC
2016-10-27__14-54__.tc.hdf5	train	376	5	7.85550777566503	6.1937995126925	BC
2016-10-27__14-54__.tc.hdf5	train	377	4	3.71036062058237	1.72076719064007	BC
2016-10-27__14-54__.tc.hdf5	train	378	1	3.58181695997368	-7.86428902382408	BC
2016-10-27__14-54__.tc.hdf5	train	379	8	15.5158529477157	0.875446387670211	BC
2016-10-27__14-54__.tc.hdf5	train	380	5	2.93653252459008	-2.68745686811323	BC
2016-10-27__14-54__.tc.hdf5	train	381	5	-19.5608644116672	6.63226730506528	BC
2016-10-27__14-54__.tc.hdf5	train	382	6	-12.4099518099939	-0.318985968926848	BC
2016-10-27__14-54__.tc.hdf5	train	383	4	25.6459799968065	5.8129022021657	BC
2016-10-27__14-54__.tc.hdf5	train	384	2	4.86289223413145	-4.36059553353046	BC
2016-10-27__14-54__.tc.hdf5	train	385	7	-2.84847607393979	1.04142089800325	BC
2016-10-27__14-54__.tc.hdf5	train	386	1	-1.98808213120674	1.19153445959247	BC
2016-10-27__14-54__.tc.hdf5	train	387	8	4.79264890131363	-1.59019292382567	BC
2016-10-27__14-54__.tc.hdf5	train	388	3	5.86269150464844	-0.608207828951886	BC
2016-10-27__14-54__.tc.hdf5	train	389	7	1.62974868158014	3.56042932800598	BC
2016-10-27__14-54__.tc.hdf5	train	390	1	-13.0449731388488	-3.30040218383655	BC
2016-10-27__14-54__.tc.hdf5	train	391	6	15.0664721264619	7.01393483395571	BC
2016-10-27__14-54__.tc.hdf5	train	392	6	-11.047518883133	2.61959446612241	BC
2016-10-27__14-54__.tc.hdf5	train	393	8	4.61208656690794	-4.9550356292879	BC
2016-10-27__14-54__.tc.hdf5	train	394	5	19.4476628088504	8.56675026791508	BC
2016-10-27__14-54__.tc.hdf5	train	395	2	-0.444717630464892	2.53628240777966	BC
2016-10-27__14-54__.tc.hdf5	train	396	4	7.90034391475394	4.99246614800598	BC
2016-10-27__14-54__.tc.hdf5	train	397	3	-0.870989455315723	5.75346800279431	BC
2016-10-27__14-54__.tc.hdf5	train	398	8	8.88173630795317	-2.09064357573297	BC
2016-10-27__14-54__.tc.hdf5	train	399	6	10.4692310800219	1.26615773764053	BC
2016-10-27__14-54__.tc.hdf5	train	400	3	-9.0263243298623	2.70411783066707	BC
2016-10-27__14-54__.tc.hdf5	train	401	3	-8.81705418887127	0.748884536833982	BC
2016-10-27__14-54__.tc.hdf5	train	402	8	-15.4853693798902	-2.03361679213756	BC
2016-10-27__14-54__.tc.hdf5	train	403	1	2.04476011577494	-3.66756041079143	BC
2016-10-27__14-54__.tc.hdf5	train	404	4	-7.94971879589683	-4.24196809051908	BC
2016-10-27__14-54__.tc.hdf5	train	405	2	-8.29667743222609	-0.0823418281080857	BC
2016-10-27__14-54__.tc.hdf5	train	406	8	10.6522866593998	-1.37703971645981	BC
2016-10-27__14-54__.tc.hdf5	train	407	5	13.5704269181797	1.63642330319966	BC
2016-10-27__14-54__.tc.hdf5	train	408	5	-16.9338921705348	4.26568435903606	BC
2016-10-27__14-54__.tc.hdf5	train	409	2	12.8224751419984	2.94833582756163	BC
2016-10-27__14-54__.tc.hdf5	train	410	7	-2.47422459192092	-1.20132250511322	BC
2016-10-27__14-54__.tc.hdf5	train	411	2	17.8027807497563	2.7158401387866	BC
2016-10-27__14-54__.tc.hdf5	train	412	1	15.8872955425669	1.07247286511629	BC
2016-10-27__14-54__.tc.hdf5	train	413	8	-2.87137964368248	-1.83917869413484	BC
2016-10-27__14-54__.tc.hdf5	train	414	4	-5.25525716649167	2.68189461303371	BC
2016-10-27__14-54__.tc.hdf5	train	415	3	1.51812758175039	0.678546384484898	BC
2016-10-27__14-54__.tc.hdf5	train	416	4	-11.1993199953219	-6.33705648569566	BC
2016-10-27__14-54__.tc.hdf5	train	417	5	-7.58328263329187	-6.80192189273582	BC
2016-10-27__14-54__.tc.hdf5	train	418	6	-17.8605784500283	-0.87566120249441	BC
2016-10-27__14-54__.tc.hdf5	train	419	1	-8.91909292778822	4.30921071257106	BC
2016-10-27__14-54__.tc.hdf5	train	420	6	12.4168169175661	1.9732138755151	BC
2016-10-27__14-54__.tc.hdf5	train	421	2	21.6747869808366	-1.72934127514773	BC
2016-10-27__14-54__.tc.hdf5	train	422	7	12.5748795133341	-1.0046291827981	BC
2016-10-27__14-54__.tc.hdf5	train	423	3	2.3618022314557	-4.91891859804395	BC
2016-10-27__14-54__.tc.hdf5	train	424	2	-5.89441365534717	-7.12869784622798	BC
2016-10-27__14-54__.tc.hdf5	train	425	7	-2.28480056115873	2.5788567584869	BC
2016-10-27__14-54__.tc.hdf5	train	426	6	12.4367015456081	2.13822164226945	BC
2016-10-27__14-54__.tc.hdf5	train	427	1	-3.72221479416511	6.19311864800996	BC
2016-10-27__14-54__.tc.hdf5	train	428	8	11.1540608355328	2.62134719059978	BC
2016-10-27__14-54__.tc.hdf5	train	429	8	6.34034765545969	-0.496663734618872	BC
2016-10-27__14-54__.tc.hdf5	train	430	7	-2.05932934815501	-0.534173552471608	BC
2016-10-27__14-54__.tc.hdf5	train	431	3	-4.77700032994581	0.20853076435483	BC
2016-10-27__14-54__.tc.hdf5	train	432	4	-2.54424012669026	-3.59521109079412	BC
2016-10-27__14-54__.tc.hdf5	train	433	7	6.97696515727278	2.06799140122581	BC
2016-10-27__14-54__.tc.hdf5	train	434	1	-9.67760346655368	3.58512956009651	BC
2016-10-27__14-54__.tc.hdf5	train	435	6	15.8830396961599	0.848587144398296	BC
2016-10-27__14-54__.tc.hdf5	train	436	5	3.00170048616221	-0.210057017640706	BC
2016-10-27__14-54__.tc.hdf5	train	437	2	-4.69856584739914	3.41745528627029	BC
2016-10-27__14-54__.tc.hdf5	train	438	3	-8.1380751810286	-9.32690683789633	BC
2016-10-27__14-54__.tc.hdf5	train	439	7	-7.14913022686119	-2.83107331052335	BC
2016-10-27__14-54__.tc.hdf5	train	440	3	-5.45404582424362	-1.19918626061271	BC
2016-10-27__14-54__.tc.hdf5	train	441	4	-7.70909885793648	1.92514154378225	BC
2016-10-27__14-54__.tc.hdf5	train	442	4	-5.62003818226841	-5.00534505053297	BC
2016-10-27__14-54__.tc.hdf5	train	443	5	-15.2335872284075	-7.63930483375439	BC
2016-10-27__14-54__.tc.hdf5	train	444	7	-7.14974703569867	-3.14254172506104	BC
2016-10-27__14-54__.tc.hdf5	train	445	8	0.507678611023529	-2.33408914790465	BC
2016-10-27__14-54__.tc.hdf5	train	446	5	12.4139390392046	-2.3697010523992	BC
2016-10-27__14-54__.tc.hdf5	train	447	6	5.96346464308207	-6.62904052322696	BC
2016-10-27__14-54__.tc.hdf5	train	448	1	-2.71802386052278	3.81811720924342	BC
2016-10-27__14-54__.tc.hdf5	train	449	4	-2.86106385513486	9.83568791866449	BC
2016-10-27__14-54__.tc.hdf5	train	450	5	1.33010331444713	-4.0696676055434	BC
2016-10-27__14-54__.tc.hdf5	train	451	2	-3.17151992999177	9.22216504301338	BC
2016-10-27__14-54__.tc.hdf5	train	452	6	-3.0556408248789	0.345593476990947	BC
2016-10-27__14-54__.tc.hdf5	train	453	8	14.3007705406782	-0.957039586527127	BC
2016-10-27__14-54__.tc.hdf5	train	454	4	-5.35844981920071	-1.2391340316056	BC
2016-10-27__14-54__.tc.hdf5	train	455	7	4.98486005818911	0.680475448939979	BC
2016-10-27__14-54__.tc.hdf5	train	456	3	15.7368447042938	5.12209860397682	BC
2016-10-27__14-54__.tc.hdf5	train	457	2	-8.96513556323687	-6.32085378751341	BC
2016-10-27__14-54__.tc.hdf5	train	458	8	2.89909917109671	4.76560451623708	BC
2016-10-27__14-54__.tc.hdf5	train	459	5	-5.75241493756269	-3.18443875773046	BC
2016-10-27__14-54__.tc.hdf5	train	460	6	-32.7410173693666	7.64175321620855	BC
2016-10-27__14-54__.tc.hdf5	train	461	1	-0.884561006029147	-4.56942636554039	BC
2016-10-27__14-54__.tc.hdf5	train	462	2	-3.62933156084727	4.10335755860261	BC
2016-10-27__14-54__.tc.hdf5	train	463	4	21.7604178543614	-5.36057045531178	BC
2016-10-27__14-54__.tc.hdf5	train	464	3	-7.38508239593825	-3.32661624139452	BC
2016-10-27__14-54__.tc.hdf5	train	465	6	18.4257819752358	1.67023483002558	BC
2016-10-27__14-54__.tc.hdf5	train	466	7	-2.11542742454223	1.48090824163733	BC
2016-10-27__14-54__.tc.hdf5	train	467	1	9.82660772845743	-0.764125823816861	BC
2016-10-27__14-54__.tc.hdf5	train	468	1	9.86450941411574	-4.46813598065742	BC
2016-10-27__14-54__.tc.hdf5	train	469	3	11.2282787923852	2.34411335887147	BC
2016-10-27__14-54__.tc.hdf5	train	470	2	-7.84236258120247	4.15240318995806	BC
2016-10-27__14-54__.tc.hdf5	train	471	2	-3.05034615644151	-0.189961486841512	BC
2016-10-27__14-54__.tc.hdf5	train	472	7	-9.82723657531124	4.35805252470826	BC
2016-10-27__14-54__.tc.hdf5	train	473	6	-4.98901980680023	-6.02023084608139	BC
2016-10-27__14-54__.tc.hdf5	train	474	3	-7.91481739202176	5.13478534785981	BC
2016-10-27__14-54__.tc.hdf5	train	475	8	-48.7598269598355	-0.709237280243233	BC
2016-10-27__14-54__.tc.hdf5	train	476	4	-4.33963212672675	6.06525834978157	BC
2016-10-27__14-54__.tc.hdf5	train	477	5	-19.734894729434	-7.06381548458514	BC
2016-10-27__14-54__.tc.hdf5	train	478	1	6.94962982997731	-1.94239290961251	BC
2016-11-02__13-45__.tc.hdf5	test	312	4	-13.2979095282489	-2.26938325088311	BC
2016-11-02__13-45__.tc.hdf5	test	313	3	-1.9285224474633	3.55448896389532	BC
2016-11-02__13-45__.tc.hdf5	test	314	2	3.83209031538885	1.58281729729201	BC
2016-11-02__13-45__.tc.hdf5	test	315	7	2.98290979341782	-4.01336253616354	BC
2016-11-02__13-45__.tc.hdf5	test	316	5	7.96060888776879	5.63256043776883	BC
2016-11-02__13-45__.tc.hdf5	test	317	2	-19.8481801754011	0.381575124851304	BC
2016-11-02__13-45__.tc.hdf5	test	318	5	-4.67379586292859	3.48492260466876	BC
2016-11-02__13-45__.tc.hdf5	test	319	1	4.34452407969153	4.9338838918953	BC
2016-11-02__13-45__.tc.hdf5	test	320	6	-3.60094281244135	-2.43520664210332	BC
2016-11-02__13-45__.tc.hdf5	test	321	4	-5.39417755459579	4.55383783935268	BC
2016-11-02__13-45__.tc.hdf5	test	322	3	-13.0433843871435	2.4153667685276	BC
2016-11-02__13-45__.tc.hdf5	test	323	6	4.03388046722651	5.18924976325495	BC
2016-11-02__13-45__.tc.hdf5	test	324	7	12.7947330333748	1.55594541000291	BC
2016-11-02__13-45__.tc.hdf5	test	325	1	-9.56914942453791	-4.69606297447306	BC
2016-11-02__13-45__.tc.hdf5	test	326	3	14.2893774705807	3.74479824689881	BC
2016-11-02__13-45__.tc.hdf5	test	327	8	-11.6829644654419	-3.53271426572041	BC
2016-11-02__13-45__.tc.hdf5	test	328	3	-10.2190047879112	-14.8749587154862	BC
2016-11-02__13-45__.tc.hdf5	test	329	8	6.44350353341594	1.03028918661191	BC
2016-11-02__13-45__.tc.hdf5	test	330	8	-8.75705686571827	-1.80914448501179	BC
2016-11-02__13-45__.tc.hdf5	test	331	6	0.546134834469939	8.37825405026386	BC
2016-11-02__13-45__.tc.hdf5	test	332	5	-9.39381818921058	-3.80345377541385	BC
2016-11-02__13-45__.tc.hdf5	test	333	2	5.5314429182609	1.43715664083997	BC
2016-11-02__13-45__.tc.hdf5	test	334	7	-19.8169004151851	0.0929350265184254	BC
2016-11-02__13-45__.tc.hdf5	test	335	7	-11.3508759444754	-6.39265801022323	BC
2016-11-02__13-45__.tc.hdf5	test	336	4	-11.6369048904823	-3.73311559480852	BC
2016-11-02__13-45__.tc.hdf5	test	337	4	0.393760912494683	1.5504645076479	BC
2016-11-02__13-45__.tc.hdf5	test	338	8	-11.4519012575474	-2.01388472842341	BC
2016-11-02__13-45__.tc.hdf5	test	339	1	-7.02011407942869	-1.48488508675487	BC
2016-11-02__13-45__.tc.hdf5	test	340	1	4.5358967370719	2.2924121122757	BC
2016-11-02__13-45__.tc.hdf5	test	341	1	-8.21194479158683	-2.4637044199789	BC
2016-11-02__13-45__.tc.hdf5	test	342	4	12.9801366954865	5.23606235446224	BC
2016-11-02__13-45__.tc.hdf5	test	343	6	5.3664173156519	3.67591815427946	BC
2016-11-02__13-45__.tc.hdf5	train	344	5	-5.6205568588817	-9.75860973171598	BC
2016-11-02__13-45__.tc.hdf5	train	345	2	2.33183690243616	0.824278007664623	BC
2016-11-02__13-45__.tc.hdf5	train	346	8	12.5644202898952	3.38856886156629	BC
2016-11-02__13-45__.tc.hdf5	train	347	7	-4.27733490247541	-2.67050707119579	BC
2016-11-02__13-45__.tc.hdf5	train	348	2	6.57798018149308	-0.213094730391955	BC
2016-11-02__13-45__.tc.hdf5	train	349	6	9.66233231098612	-1.82879485972319	BC
2016-11-02__13-45__.tc.hdf5	train	350	3	2.01102544138729	-8.33044115425687	BC
2016-11-02__13-45__.tc.hdf5	train	351	2	-7.14570265852387	-3.56711505950794	BC
2016-11-02__13-45__.tc.hdf5	train	352	5	2.01077625739767	-6.9797818946485	BC
2016-11-02__13-45__.tc.hdf5	train	353	3	14.6899892623031	-0.1130378618759	BC
2016-11-02__13-45__.tc.hdf5	train	354	4	-17.5737546336426	-9.60433060992507	BC
2016-11-02__13-45__.tc.hdf5	train	355	8	2.11432046660913	-3.67730788384784	BC
2016-11-02__13-45__.tc.hdf5	train	356	8	-7.28827724822135	4.05990542142126	BC
2016-11-02__13-45__.tc.hdf5	train	357	5	1.24628895673318	-0.296002761943649	BC
2016-11-02__13-45__.tc.hdf5	train	358	7	-1.57500456864606	-4.92733146881024	BC
2016-11-02__13-45__.tc.hdf5	train	359	6	-3.02368231746504	-3.72605907536264	BC
2016-11-02__13-45__.tc.hdf5	train	360	4	-0.604296028382822	-7.17070110170995	BC
2016-11-02__13-45__.tc.hdf5	train	361	5	7.11619283775606	4.6858700030794	BC
2016-11-02__13-45__.tc.hdf5	train	362	1	-5.15410017339345	0.466541530319249	BC
2016-11-02__13-45__.tc.hdf5	train	363	1	-1.7235761351246	1.94705706509626	BC
2016-11-02__13-45__.tc.hdf5	train	364	2	2.42435702377015	-0.186824187265529	BC
2016-11-02__13-45__.tc.hdf5	train	365	7	-4.39870077827075	-3.35081422682032	BC
2016-11-02__13-45__.tc.hdf5	train	366	3	-20.2556417245311	-7.40062595167543	BC
2016-11-02__13-45__.tc.hdf5	train	367	5	20.6740769887352	6.46863225081026	BC
2016-11-02__13-45__.tc.hdf5	train	368	7	-0.686641121374064	6.25307417160375	BC
2016-11-02__13-45__.tc.hdf5	train	369	3	-27.078837557724	-1.41925159781804	BC
2016-11-02__13-45__.tc.hdf5	train	370	4	3.13295798666726	-3.74215089901459	BC
2016-11-02__13-45__.tc.hdf5	train	371	1	-8.79136654146276	-1.97929850172437	BC
2016-11-02__13-45__.tc.hdf5	train	372	8	-1.43241947739253	4.21805409511387	BC
2016-11-02__13-45__.tc.hdf5	train	373	6	11.1484910829239	-4.23027092168234	BC
2016-11-02__13-45__.tc.hdf5	train	374	1	-7.41987006837755	1.10782570989711	BC
2016-11-02__13-45__.tc.hdf5	train	375	8	-1.22507014039581	3.79960611915516	BC
2016-11-02__13-45__.tc.hdf5	train	376	2	-11.1422172981538	1.95235681830776	BC
2016-11-02__13-45__.tc.hdf5	train	377	2	-20.5793925606229	5.0403096457761	BC
2016-11-02__13-45__.tc.hdf5	train	378	7	-5.19527416256992	2.02271179988115	BC
2016-11-02__13-45__.tc.hdf5	train	379	6	-0.217435525075029	6.86229574171692	BC
2016-11-02__13-45__.tc.hdf5	train	380	5	14.9115183424328	3.94628433805973	BC
2016-11-02__13-45__.tc.hdf5	train	381	6	-6.36639599294582	-0.0640768258594724	BC
2016-11-02__13-45__.tc.hdf5	train	382	4	-15.8182575518699	5.46107557451522	BC
2016-11-02__13-45__.tc.hdf5	train	383	3	-10.4109912274869	-5.11845667525327	BC
2016-11-02__13-45__.tc.hdf5	train	384	7	12.4707118571837	-1.84219352908009	BC
2016-11-02__13-45__.tc.hdf5	train	385	2	-9.95413926777167	-3.84487149705307	BC
2016-11-02__13-45__.tc.hdf5	train	386	4	7.31218440938162	-3.88519186973015	BC
2016-11-02__13-45__.tc.hdf5	train	387	3	3.0192138404537	10.1137527711688	BC
2016-11-02__13-45__.tc.hdf5	train	388	5	-4.18944181572725	3.92164830920374	BC
2016-11-02__13-45__.tc.hdf5	train	389	4	1.7634977737947	3.96533249086712	BC
2016-11-02__13-45__.tc.hdf5	train	390	3	3.7307948293808	4.84023231711909	BC
2016-11-02__13-45__.tc.hdf5	train	391	8	-0.410876473441127	5.64113892669867	BC
2016-11-02__13-45__.tc.hdf5	train	392	3	-6.8512546029607	-2.93306126592421	BC
2016-11-02__13-45__.tc.hdf5	train	393	2	-7.56064370191785	-4.93962427032706	BC
2016-11-02__13-45__.tc.hdf5	train	394	8	-14.0166973092091	2.5608716706069	BC
2016-11-02__13-45__.tc.hdf5	train	395	7	14.6809096626824	-4.59082986984597	BC
2016-11-02__13-45__.tc.hdf5	train	396	5	6.08918697484908	2.9382531055186	BC
2016-11-02__13-45__.tc.hdf5	train	397	6	-0.250221437822743	-0.90827962423834	BC
2016-11-02__13-45__.tc.hdf5	train	398	1	-6.45154958909276	4.78544344141872	BC
2016-11-02__13-45__.tc.hdf5	train	399	1	-1.15912282732114	0.253870639261936	BC
2016-11-02__13-45__.tc.hdf5	train	400	5	-25.2583415564174	-8.2345804221501	BC
2016-11-02__13-45__.tc.hdf5	train	401	7	4.75048942788314	4.34387752574048	BC
2016-11-02__13-45__.tc.hdf5	train	402	2	16.5724394681397	-3.63502909237049	BC
2016-11-02__13-45__.tc.hdf5	train	403	3	-13.6002981629001	-0.305365443652645	BC
2016-11-02__13-45__.tc.hdf5	train	404	6	-4.51300314307522	4.90648791581978	BC
2016-11-02__13-45__.tc.hdf5	train	405	4	-8.43880948861359	3.03978998825863	BC
2016-11-02__13-45__.tc.hdf5	train	406	1	3.09422031390309	1.0392738763792	BC
2016-11-02__13-45__.tc.hdf5	train	407	1	-1.1792838566597	2.41674089690094	BC
2016-11-02__13-45__.tc.hdf5	train	408	4	19.7525457142511	1.95605801515071	BC
2016-11-02__13-45__.tc.hdf5	train	409	8	-8.94911671169658	-4.35984829059577	BC
2016-11-02__13-45__.tc.hdf5	train	410	2	-0.0302602659176792	7.13037250955461	BC
2016-11-02__13-45__.tc.hdf5	train	411	6	-7.30796344119736	-9.12902684731207	BC
2016-11-02__13-45__.tc.hdf5	train	412	3	-6.78925052083425	5.00911720847016	BC
2016-11-02__13-45__.tc.hdf5	train	413	7	8.47848308960188	-0.56664642728465	BC
2016-11-02__13-45__.tc.hdf5	train	414	3	28.8974945056075	0.0130247245832361	BC
2016-11-02__13-45__.tc.hdf5	train	415	4	-5.81306876682363	1.25656026155324	BC
2016-11-02__13-45__.tc.hdf5	train	416	8	0.435328269816156	2.1857240653163	BC
2016-11-02__13-45__.tc.hdf5	train	417	2	-1.61499262518147	4.47737611475049	BC
2016-11-02__13-45__.tc.hdf5	train	418	8	-3.20869940077834	-8.46181751517024	BC
2016-11-02__13-45__.tc.hdf5	train	419	1	21.5333551228974	-1.38483304082953	BC
2016-11-02__13-45__.tc.hdf5	train	420	7	5.99197006675429	1.70612987117333	BC
2016-11-02__13-45__.tc.hdf5	train	421	6	-7.84586157422004	-0.0384460183687256	BC
2016-11-02__13-45__.tc.hdf5	train	422	5	-13.9791408395873	0.760639730233205	BC
2016-11-02__13-45__.tc.hdf5	train	423	4	3.34155057447261	3.64252912198072	BC
2016-11-02__13-45__.tc.hdf5	train	424	2	-18.6377873555084	-4.01094037877008	BC
2016-11-02__13-45__.tc.hdf5	train	425	7	1.00534440675891	-2.13127301124972	BC
2016-11-02__13-45__.tc.hdf5	train	426	1	-20.0487916079858	0.136724198615071	BC
2016-11-02__13-45__.tc.hdf5	train	427	5	-4.49968806333148	-2.911294920288	BC
2016-11-02__13-45__.tc.hdf5	train	428	8	-4.4745621621491	-5.00228318634652	BC
2016-11-02__13-45__.tc.hdf5	train	429	3	11.084759744281	4.47432828344617	BC
2016-11-02__13-45__.tc.hdf5	train	430	5	-5.69974237337294	-1.1673449924934	BC
2016-11-02__13-45__.tc.hdf5	train	431	6	6.05467770143428	4.96185102580462	BC
2016-11-02__13-45__.tc.hdf5	train	432	2	0.42369066408736	-2.3238195812159	BC
2016-11-02__13-45__.tc.hdf5	train	433	8	-11.5599361506391	-4.97324532644803	BC
2016-11-02__13-45__.tc.hdf5	train	434	6	-6.73190094239767	2.82471221062677	BC
2016-11-02__13-45__.tc.hdf5	train	435	1	-1.527090437721	-6.87487333185213	BC
2016-11-02__13-45__.tc.hdf5	train	436	6	-6.7442242386503	-3.83064289006233	BC
2016-11-02__13-45__.tc.hdf5	train	437	8	3.19106364827662	4.28260149300481	BC
2016-11-02__13-45__.tc.hdf5	train	438	1	3.16839756430872	-3.30605745988369	BC
2016-11-02__13-45__.tc.hdf5	train	439	2	4.59654732054808	0.734668542622721	BC
2016-11-02__13-45__.tc.hdf5	train	440	3	27.608064794253	2.40808994157964	BC
2016-11-02__13-45__.tc.hdf5	train	441	6	14.2790136441551	2.1341700947458	BC
2016-11-02__13-45__.tc.hdf5	train	442	7	8.84544552474434	-1.10010020148996	BC
2016-11-02__13-45__.tc.hdf5	train	443	4	5.25114747230687	6.17204587369365	BC
2016-11-02__13-45__.tc.hdf5	train	444	5	-9.09063304969688	-0.773583664660899	BC
2016-11-02__13-45__.tc.hdf5	train	445	7	-2.80641359734949	2.36024426728859	BC
2016-11-02__13-45__.tc.hdf5	train	446	4	0.579558134937519	4.8756560837553	BC
2016-11-02__13-45__.tc.hdf5	train	447	6	-0.67816083290883	1.72671407451767	BC
2016-11-02__13-45__.tc.hdf5	train	448	8	12.7398986319556	3.58509846648716	BC
2016-11-02__13-45__.tc.hdf5	train	449	2	-13.3084742649384	-7.72187632939309	BC
2016-11-02__13-45__.tc.hdf5	train	450	3	5.86364486577009	9.17632346328631	BC
2016-11-02__13-45__.tc.hdf5	train	451	5	-1.13510293763261	1.24537626656765	BC
2016-11-02__13-45__.tc.hdf5	train	452	1	0.511443586587946	-3.85078264769503	BC
2016-11-02__13-45__.tc.hdf5	train	453	5	2.10097109347888	-0.073304284635245	BC
2016-11-02__13-45__.tc.hdf5	train	454	3	-16.9109040535886	-2.03535701287732	BC
2016-11-02__13-45__.tc.hdf5	train	455	4	5.32867287409539	-0.0461609507144209	BC
2016-11-02__13-45__.tc.hdf5	train	456	5	-7.72429444963494	-3.03285861394382	BC
2016-11-02__13-45__.tc.hdf5	train	457	7	9.82837247009958	3.14076660803148	BC
2016-11-02__13-45__.tc.hdf5	train	458	8	14.3337724451733	-7.10207363202377	BC
2016-11-02__13-45__.tc.hdf5	train	459	7	7.18249588971808	-0.241812289577124	BC
2016-11-02__13-45__.tc.hdf5	train	460	3	-6.51793453283312	-7.78295975469518	BC
2016-11-02__13-45__.tc.hdf5	train	461	5	15.2504657765615	1.9237267119566	BC
2016-11-02__13-45__.tc.hdf5	train	462	1	25.1473346494416	5.24236762409629	BC
2016-11-02__13-45__.tc.hdf5	train	463	8	7.18685132219716	-0.144993284938259	BC
2016-11-02__13-45__.tc.hdf5	train	464	4	17.9623126760372	2.53368537616084	BC
2016-11-02__13-45__.tc.hdf5	train	465	2	23.3987441744403	4.88845032506646	BC
2016-11-02__13-45__.tc.hdf5	train	466	2	-2.54513929641558	7.46605642552329	BC
2016-11-02__13-45__.tc.hdf5	train	467	7	-30.9359761267079	2.14043269507327	BC
2016-11-02__13-45__.tc.hdf5	train	468	3	11.5101250994224	-0.596311991624564	BC
2016-11-02__13-45__.tc.hdf5	train	469	6	2.53433470625865	0.339365999377544	BC
2016-11-02__13-45__.tc.hdf5	train	470	5	7.79746471633807	7.33693057105041	BC
2016-11-02__13-45__.tc.hdf5	train	471	2	36.1931535600368	-2.07067326297096	BC
2016-11-02__13-45__.tc.hdf5	train	472	7	-23.3588771380327	-0.5457288434382	BC
2016-11-02__13-45__.tc.hdf5	train	473	4	-9.07951546118058	-7.68340196779192	BC
2016-11-02__13-45__.tc.hdf5	train	474	4	-7.0967256854313	-0.7707953870493	BC
2016-11-03__17-16__.tc.hdf5	test	325	8	-8.07337463828828	1.12791455723141	BC
[truncated: 10,785 more rows]
